# Supplementary material for: The Caenorhabditis elegans Ortholog of TDP-43 Regulates the Chromatin Localization of the Heterochromatin Protein 1 Homolog HPL-2
Source: Mol Cell Biol. 2018 Jul 16;38(15):e00668-17. doi: 10.1128/MCB.00668-17 (PMC6048318; doi:10.1128/MCB.00668-17)
Supplement: Supplemental material [file MCB.00668-17_zmb999101798sd1.xlsx]

## Sheet: Sheet1
Dataset S1: Table shows genes that were identified as having statistically significant differences ( FDR < 0.01, >2-fold change) in antisense siRNA abundance between wild type and tdp-1(ok803) animals. Antisense siRNA abundances were identifed using the DESeq analysis software on two independent sequencing replicates of both wild type and tdp-1 mutants.
Gene Name	baseMean	baseMean Wild type	baseMean tdp-1(ok803)	Fold Change tdp-1(ok803)/wildtype	log2 Fold Change tdp-1(ok803/wildtype	P-value	FDR
F52D2.8	10.7343	1.18172	20.2868	17.1671	4.10158	3.16e-219	1.64e-217
Y17G7B.19	3.88678	0.610095	7.16346	11.7415	3.55355	1.67e-86	4.31e-85
T05E11.9	39.9807	6.73027	73.2311	10.8809	3.44372	0	0
Y116F11A.1	10.2064	2.13271	18.2802	8.57135	3.09952	1.04e-218	5.37e-217
C39B5.2	12.1097	2.62044	21.5989	8.24248	3.04308	0	0
F58H12.1	3.65154	0.884546	6.41854	7.25631	2.85924	9.95e-07	3.17e-06
Y110A2AL.1	132.629	33.3874	231.87	6.94483	2.79594	0	0
Y56A3A.6	2.72854	0.704489	4.7526	6.74616	2.75407	1.93e-05	5.23e-05
R10F2.1	320.842	85.3731	556.31	6.51623	2.70404	0	0
F58E10.7	6.69034	1.83902	11.5417	6.276	2.64985	3.17e-69	6.91e-68
F41C3.8	5.67429	1.61701	9.73158	6.01827	2.58935	4.62e-92	1.25e-90
T24B8.3	3.6626	1.04712	6.27808	5.99556	2.5839	3.43e-53	6.04e-52
Y73B3A.4	1.53516	0.442273	2.62805	5.94214	2.57098	2.14e-13	1.17e-12
Y71G12B.20	2.89794	0.889792	4.90609	5.51375	2.46303	6.4e-07	2.07e-06
Y73F8A.37	2.52341	0.814621	4.2322	5.19529	2.37721	3.89e-23	3.34e-22
E01G4.7	180.679	61.1563	300.201	4.90874	2.29535	0	0
Y57G11C.8	2.77346	0.942235	4.60468	4.88698	2.28894	5.66e-35	7.22e-34
VW02B12L.1	2.21473	0.756932	3.67252	4.85185	2.27854	6.98e-16	4.45e-15
C24D10.2	1.61844	0.575133	2.66174	4.62805	2.21041	7.8e-16	4.97e-15
W05G11.2	7.48864	2.71309	12.2642	4.52038	2.17644	2.72e-116	9.16e-115
C25H3.7	19.9333	7.39979	32.4668	4.38753	2.13341	2.35e-233	1.23e-231
Y43F8B.22	9.61065	3.57665	15.6446	4.37411	2.12899	9.87e-142	3.83e-140
W04B5.2	126.653	47.9562	205.35	4.28203	2.09829	0	0
F40G9.2	3.26141	1.24991	5.27292	4.21865	2.07678	4.21e-46	6.61e-45
C44B11.6	153.641	59.0779	248.203	4.20129	2.07083	0	0
ZK455.1	2.53938	1.02439	4.05437	3.95782	1.98471	1.1e-19	8.3e-19
C28C12.1	5.63675	2.28129	8.99221	3.94172	1.97883	1.2e-63	2.5e-62
T12G3.2	1.56299	0.634564	2.49141	3.92617	1.97312	0.000972638	0.00202978
W09H1.3	45.6327	18.5808	72.6847	3.91182	1.96784	0	0
M01D7.7	35.226	14.3835	56.0686	3.89813	1.96278	5.22e-241	2.83e-239
F49B2.3	12.5007	5.11324	19.8881	3.88953	1.9596	9.12e-107	2.8e-105
Y60A9A.3	116.222	47.7429	184.702	3.86868	1.95184	0	0
C44C1.5	1.45691	0.617083	2.29674	3.72193	1.89605	0.00281283	0.00542559
F45H7.2	1.77467	0.762178	2.78716	3.65684	1.8706	0.00102582	0.00213283
Y65B4A.2	2.95188	1.26913	4.63464	3.65183	1.86862	1.87e-14	1.11e-13
F40A3.1	9.51914	4.1011	14.9372	3.64224	1.86483	2.75e-115	9.02e-114
W02B12.11	2.37466	1.02439	3.72493	3.63623	1.86244	3.54e-14	2.04e-13
F31A9.2	2.24836	0.970208	3.52652	3.63481	1.86188	9.32e-27	9.1e-26
Y51A2D.12	2.77185	1.1992	4.3445	3.62281	1.85711	1.16e-20	9.07e-20
Y102A11A.3	6.21012	2.6886	9.73164	3.6196	1.85583	1.05e-20	8.25e-20
Y45F10B.19	4.23671	1.88273	6.59069	3.50061	1.80761	2.23e-49	3.68e-48
C53H9.1	3.26897	1.45968	5.07826	3.47903	1.79868	1.99e-25	1.87e-24
Y116A8B.1	14.8143	6.61839	23.0103	3.47672	1.79773	6.9e-206	3.48e-204
Y39G8C.2	6.91178	3.09241	10.7312	3.47016	1.795	1.59e-35	2.04e-34
C55B7.9	1.62522	0.727216	2.52322	3.4697	1.79481	6.68e-09	2.63e-08
F54C9.10	2.40444	1.08208	3.7268	3.4441	1.78413	4.55e-18	3.22e-17
F28C6.7	2.4291	1.09956	3.75863	3.41829	1.77327	2.77e-12	1.38e-11
K02E2.6	166.178	75.358	256.997	3.41035	1.76992	0	0
Y38H6C.1	2.90248	1.31633	4.48863	3.40997	1.76976	1.2e-16	7.91e-16
Y40B10A.1	4.39746	1.9946	6.80032	3.40936	1.7695	2.36e-48	3.84e-47
K01A2.8	2.97875	1.35653	4.60096	3.3917	1.76201	4.72e-08	1.71e-07
Y43F8B.8	15.0323	6.8596	23.205	3.38284	1.75824	4.66e-129	1.69e-127
B0513.3	1.80333	0.825114	2.78154	3.3711	1.75322	8.07e-16	5.13e-15
W04B5.1	54.9803	25.519	84.4417	3.30897	1.72638	0	0
C09G1.3	53.2038	24.8915	81.5161	3.27485	1.71143	0	0
K02E2.11	37.352	17.7032	57.0008	3.21979	1.68697	0	0
W01A11.3	4.63539	2.20087	7.0699	3.21232	1.68362	7.2e-10	3.08e-09
Y52B11A.8	1.88408	0.89678	2.87139	3.20188	1.67892	0.000687949	0.00147535
F57F5.1	6.35146	3.03123	9.67169	3.19068	1.67386	6.46e-53	1.13e-51
F08D12.8	2.1747	1.04188	3.30752	3.17458	1.66657	2.06e-10	9.11e-10
Y37E11B.2	161.582	77.5728	245.592	3.16596	1.66264	0	0
F22B5.9	7.85372	3.79515	11.9123	3.13882	1.65022	7.01e-40	9.9e-39
Y47D3A.22	30.4385	14.7104	46.1666	3.13836	1.65001	7.32e-260	4.2e-258
Y16B4A.2	2.47705	1.1992	3.75489	3.13115	1.64669	1.07e-05	2.99e-05
Y18D10A.20	5.79684	2.80922	8.78447	3.12701	1.64478	1.15e-43	1.75e-42
Y39A3CL.6	80.6698	39.0949	122.245	3.12688	1.64472	0	0
K08A2.1	64.4623	31.5168	97.4078	3.09066	1.62791	0	0
W03G9.3	3.03214	1.48765	4.57662	3.07641	1.62125	2.54e-24	2.27e-23
T02G5.14	8.7197	4.28987	13.1495	3.06525	1.61601	6.35e-61	1.27e-59
F19B2.1	2.69128	1.33381	4.04876	3.03549	1.60193	1.51e-07	5.17e-07
Y57G11C.24	8.18784	4.05911	12.3166	3.0343	1.60136	5.44e-47	8.66e-46
C16C10.11	2.12822	1.05936	3.19708	3.01795	1.59357	1.3e-05	3.62e-05
Y6B3B.9	26.7298	13.5164	39.9431	2.95515	1.56323	8.03e-38	1.07e-36
F22A3.1	1.5382	0.779659	2.29674	2.94582	1.55867	0.00281283	0.00542559
C26F1.7	7.19808	3.65006	10.7461	2.94409	1.55782	1.03e-44	1.58e-43
B0414.3	9.08946	4.63252	13.5464	2.9242	1.54804	2.1e-68	4.57e-67
ZC132.4	17.8711	9.1304	26.6117	2.91463	1.54331	4.93e-90	1.32e-88
T08B6.5	2.47195	1.26388	3.68001	2.91167	1.54185	0.000156939	0.000373574
Y43F8B.17	6.71871	3.44379	9.99364	2.90193	1.53701	5.19e-61	1.04e-59
Y71H2AM.5	4.68709	2.4054	6.96879	2.89714	1.53463	6.71e-21	5.3e-20
R31.1	14.0331	7.22146	20.8447	2.88649	1.52932	5.91e-41	8.5e-40
W09H1.4	289.274	148.955	429.592	2.88403	1.52809	0	0
C14B9.10	2.03675	1.05237	3.02113	2.87079	1.52145	2.61e-15	1.61e-14
T05E12.8	3.75786	1.95265	5.56306	2.84898	1.51044	1.16e-37	1.54e-36
Y47D3A.23	33.7911	17.5895	49.9926	2.84218	1.507	2.75e-251	1.52e-249
R08A2.7	4.40275	2.29528	6.51021	2.83634	1.50403	1.25e-42	1.85e-41
F29C4.5	47.7313	24.8931	70.5695	2.8349	1.5033	0	0
C41H7.6	2.22109	1.159	3.28318	2.83278	1.50222	4.1e-07	1.35e-06
Y77E11A.3	169.893	88.6802	251.105	2.83158	1.50161	0	0
ZK973.6	19.9628	10.4275	29.4981	2.82888	1.50023	1.1e-59	2.13e-58
Y39B6A.36	3.76484	1.96663	5.56305	2.82872	1.50015	2.43e-29	2.64e-28
F55A4.5	2.47852	1.31633	3.64071	2.76581	1.4677	0.000822141	0.00174142
F10E7.2	96.6488	51.3387	141.959	2.76515	1.46736	0	0
F43E2.6	5.05984	2.69036	7.42933	2.76146	1.46543	8.38e-10	3.57e-09
W06B4.1	3.61839	1.92642	5.31036	2.75659	1.46289	6.63e-21	5.24e-20
C40A11.10	11.3589	6.06599	16.6519	2.74512	1.45687	7.14e-28	7.33e-27
R07H5.9	15.7042	8.39619	23.0122	2.74079	1.45459	3.48e-94	9.55e-93
T28C6.7	2.76203	1.47716	4.04691	2.73965	1.45399	8.03e-06	2.29e-05
Y82E9BR.3	4.10765	2.19739	6.01792	2.73867	1.45348	1.09e-32	1.31e-31
M163.3	253.826	136.397	371.256	2.72187	1.4446	0	0
C24A1.3	2.37687	1.27962	3.47413	2.71496	1.44093	0.00228696	0.004485
M01F1.8	5.03005	2.71133	7.34878	2.7104	1.43851	4.52e-25	4.2e-24
C49C3.4	1.6365	0.884546	2.38846	2.70021	1.43307	0.00690743	0.0123638
C32B5.6	199.364	108.062	290.666	2.68981	1.42751	0	0
C41D11.8	19.8823	10.8506	28.9141	2.66475	1.414	1.33e-181	6.32e-180
K05C4.1	9.84841	5.37546	14.3214	2.66422	1.41371	2.46e-25	2.31e-24
Y66D12A.14	16.9964	9.27724	24.7155	2.6641	1.41365	1.18e-89	3.14e-88
F40H3.6	3.25255	1.79182	4.71327	2.63044	1.3953	1.18e-06	3.75e-06
Y48E1B.12	11.62	6.4086	16.8314	2.62638	1.39308	8.1e-91	2.17e-89
F43C1.3	3.48786	1.93866	5.03707	2.59823	1.37753	4e-16	2.58e-15
F58D5.2	3.79153	2.11172	5.47134	2.59094	1.37347	7.16e-19	5.25e-18
W03F8.4	15.0792	8.41716	21.7412	2.58296	1.36902	9.31e-79	2.3e-77
Y73B6BL.27	3.44057	1.92642	4.95471	2.57198	1.36288	9.12e-16	5.77e-15
Y94H6A.3	3.64876	2.04705	5.25048	2.56491	1.35891	6.12e-13	3.21e-12
C24H10.4	13.6512	7.67074	19.6317	2.55929	1.35575	1.56e-87	4.09e-86
Y41D4A.4	4.0909	2.30051	5.88128	2.55651	1.35418	3.29e-06	9.8e-06
C27H2.2	4.67987	2.63616	6.72357	2.55052	1.35079	4.03e-28	4.19e-27
F12E12.1	2.32059	1.30934	3.33185	2.54468	1.34749	8.61e-08	3.03e-07
K10G6.3	33.8229	19.1226	48.5231	2.53748	1.3434	3.02e-148	1.22e-146
T05A7.4	322.168	182.429	461.908	2.53199	1.34027	0	0
Y116A8C.48	3.28462	1.86349	4.70576	2.52525	1.33643	1.2e-09	5.06e-09
C37C3.2	6.37922	3.62208	9.13635	2.5224	1.3348	4.25e-24	3.75e-23
W05F2.5	126.45	71.8301	181.071	2.52082	1.33389	0	0
Y70G10A.3	37.6532	21.4074	53.8991	2.51778	1.33215	4.24e-152	1.75e-150
F41C3.3	2.46419	1.40373	3.52465	2.51092	1.32821	0.00375562	0.00706578
Y23H5B.13	11.1983	6.40163	15.9949	2.49856	1.3211	1.19e-15	7.42e-15
Y47H10A.5	225.537	129.027	322.048	2.49598	1.3196	0	0
F07H5.5	19.5577	11.1897	27.9258	2.49567	1.31943	7.67e-47	1.21e-45
C01B9.4	3.46193	1.98411	4.93976	2.48966	1.31595	3.21e-08	1.18e-07
F13D12.5	103.594	59.3748	147.814	2.48951	1.31586	0	0
Y57G11A.1	3.42972	1.96837	4.89107	2.48483	1.31315	6.29e-11	2.87e-10
K11C4.3	8.73838	5.03282	12.4439	2.47256	1.306	2.85e-14	1.66e-13
F54E7.2	3.27259	1.88621	4.65896	2.47001	1.30452	2.52e-14	1.47e-13
Y47H9B.2	3.98153	2.29703	5.66603	2.46668	1.30257	2.28e-13	1.24e-12
C39B5.6	6.3853	3.68852	9.08207	2.46225	1.29998	7.24e-38	9.67e-37
T27F6.4	5.74783	3.32142	8.17425	2.46107	1.29929	4.01e-32	4.74e-31
K08D10.3	3.03945	1.75686	4.32205	2.4601	1.29872	2.5e-12	1.26e-11
W01G7.1	3.51068	2.03481	4.98656	2.45063	1.29315	5.73e-12	2.82e-11
T24D5.6	7.58401	4.40875	10.7593	2.44043	1.28714	5.28e-28	5.47e-27
Y54G2A.12	31.5674	18.3534	44.7814	2.43995	1.28685	1.56e-111	4.96e-110
F32D1.10	21.0476	12.249	29.8462	2.43662	1.28488	2.48e-82	6.29e-81
Y71F9B.3	4.50161	2.62218	6.38105	2.43349	1.28303	2.55e-27	2.52e-26
B0252.4	2.41534	1.40898	3.4217	2.4285	1.28006	0.000165212	0.000391418
C39E9.13	5.00759	2.92284	7.09234	2.42652	1.27889	4.86e-15	2.98e-14
C44H4.5	3.38811	1.98061	4.79561	2.42128	1.27577	1.58e-06	4.95e-06
Y71F9AR.3	2.25933	1.32157	3.19708	2.41915	1.2745	0.00521789	0.00956014
K07H8.6	6.04713	3.53818	8.55608	2.41821	1.27394	2.57e-36	3.37e-35
C10E2.3	8.20462	4.80206	11.6072	2.41712	1.27329	3.21e-31	3.7e-30
K02D10.5	4.52464	2.65888	6.3904	2.40342	1.26509	3.87e-23	3.33e-22
R74.7	2.48367	1.46142	3.50592	2.39898	1.26242	2.64e-07	8.82e-07
F31D5.1	11.3463	6.68303	16.0097	2.39557	1.26037	1.25e-50	2.09e-49
VC5.3	1.88303	1.1118	2.65425	2.38735	1.25541	0.00023787	0.000548362
Y54F10BM.2	9.21816	5.4646	12.9717	2.37377	1.24718	1.93e-43	2.9e-42
C06E4.5	3.66197	2.1764	5.14753	2.36516	1.24194	9.25e-07	2.96e-06
C10B5.1	3.17338	1.88621	4.46055	2.36482	1.24173	2.52e-11	1.18e-10
Y116A8C.13	7.07623	4.21121	9.94124	2.36066	1.23919	3.47e-43	5.19e-42
T02G5.4	99.0941	58.9902	139.198	2.35968	1.23859	0	0
T22D1.5	24.7917	14.7768	34.8065	2.35548	1.23602	3.76e-156	1.59e-154
Y17G7A.1	22.7017	13.5357	31.8678	2.35435	1.23533	4.03e-146	1.59e-144
F46F11.2	13.2892	7.93121	18.6471	2.3511	1.23334	1.93e-89	5.1e-88
D1007.12	3.10618	1.85475	4.3576	2.34942	1.23231	9.87e-25	9.02e-24
T05E8.2	76.0363	45.4965	106.576	2.34251	1.22806	0	0
K09B11.4	34.786	20.8428	48.7292	2.33794	1.22524	2.47e-196	1.22e-194
F56D2.3	4.46599	2.67636	6.25562	2.33736	1.22488	7.32e-28	7.5e-27
Y53F4B.6	39.4397	23.6381	55.2413	2.33696	1.22463	1.08e-253	6.06e-252
Y66H1A.3	5.26323	3.1571	7.36936	2.33422	1.22294	2.19e-39	3.05e-38
F19H8.1	1.91174	1.14676	2.67672	2.33415	1.2229	0.0139455	0.023557
Y66D12A.8	3.59239	2.15892	5.02585	2.32795	1.21906	7.68e-11	3.49e-10
Y40C5A.4	2.42115	1.45617	3.38613	2.32536	1.21745	0.000518024	0.00112966
W09B6.2	3.30088	1.98585	4.61591	2.3244	1.21686	1.83e-08	6.88e-08
Y65B4BL.5	7.33306	4.41224	10.2539	2.32397	1.21659	9.16e-08	3.21e-07
F40F11.1	3.62333	2.18339	5.06327	2.319	1.2135	8.63e-13	4.47e-12
F54E4.1	5.89654	3.56265	8.23043	2.3102	1.20802	2.76e-07	9.22e-07
Y59A8B.12	1.51827	0.919508	2.11704	2.30236	1.20312	0.0263083	0.0419536
B0205.9	4.73342	2.86866	6.59819	2.3001	1.2017	1.45e-12	7.45e-12
Y110A2AR.3	4.83321	2.93159	6.73482	2.29733	1.19996	1.65e-21	1.33e-20
B0303.2	68.4438	41.5353	95.3524	2.2957	1.19893	0	0
Y75B8A.33	24.5361	14.9114	34.1607	2.29091	1.19592	2.73e-115	9e-114
C10G8.5	3.15357	1.91769	4.38946	2.28893	1.19467	1.83e-05	5e-05
Y57G11C.15	4.88238	2.97004	6.79473	2.28776	1.19393	2.05e-06	6.3e-06
F52D2.6	17.555	10.6827	24.4274	2.28662	1.19321	3.69e-61	7.42e-60
M02F4.1	113.231	68.9231	157.539	2.28571	1.19265	0	0
T09A5.5	2.28493	1.3915	3.17836	2.28413	1.19164	1.88e-05	5.11e-05
F48A11.5	4.72194	2.87564	6.56824	2.28409	1.19162	6.29e-07	2.04e-06
Y51H1A.3	5.11391	3.11864	7.10918	2.27958	1.18877	2.67e-24	2.38e-23
B0205.3	3.51976	2.14843	4.89109	2.27659	1.18687	0.000106379	0.000258343
Y38F2AR.10	5.22356	3.19381	7.25331	2.27105	1.18336	1.69e-27	1.69e-26
D1054.2	5.60554	3.42805	7.78304	2.2704	1.18295	6.21e-19	4.56e-18
Y39G10AL.3	4.30008	2.63091	5.96926	2.2689	1.18199	1.29e-06	4.06e-06
B0336.2	4.47775	2.74104	6.21446	2.26719	1.1809	7.22e-14	4.04e-13
T11F8.3	36.7084	22.4808	50.936	2.26576	1.17999	2.16e-186	1.04e-184
F53A10.2	3.33168	2.0418	4.62155	2.26347	1.17854	5.85e-05	0.000147118
ZK593.6	3.34171	2.04879	4.63464	2.26214	1.17769	8.03e-08	2.84e-07
ZC239.21	6.08977	3.73572	8.44383	2.26029	1.17651	1.51e-07	5.17e-07
Y102A5C.36	35.4352	21.7483	49.1222	2.25867	1.17547	1.43e-131	5.27e-130
Y48B6A.2	6.62272	4.06788	9.17756	2.2561	1.17383	1.56e-48	2.54e-47
K04G2.1	1.89521	1.16424	2.62618	2.25569	1.17357	0.00751161	0.0133552
T12D8.5	32.7703	20.1995	45.3412	2.24467	1.1665	9.57e-135	3.6e-133
F43G6.5	12.5133	7.71792	17.3087	2.24267	1.16522	8.63e-43	1.28e-41
C30C11.2	5.45428	3.36511	7.54345	2.24166	1.16457	1.02e-11	4.97e-11
ZK1127.1	3.41349	2.10998	4.717	2.23556	1.16064	3.01e-25	2.8e-24
Y65A5A.2	3.27332	2.02432	4.52232	2.234	1.15963	4.03e-15	2.48e-14
Y45F10D.12	4.13053	2.55574	5.70532	2.23236	1.15857	6.75e-09	2.64e-08
W08F4.9	137.059	84.8291	189.288	2.23141	1.15795	0	0
Y46G5A.43	51.8468	32.1357	71.5579	2.22674	1.15494	0	0
F10G7.3	38.374	23.7884	52.9596	2.22627	1.15463	4.02e-248	2.21e-246
R06C1.4	60.0922	37.2646	82.9198	2.22516	1.15391	0	0
T07A9.11	5.61761	3.484	7.75122	2.22481	1.15368	1.16e-24	1.06e-23
R05H10.3	4.51128	2.79873	6.22382	2.2238	1.15303	2.91e-13	1.57e-12
C42C1.7	31.7087	19.6803	43.737	2.22238	1.1521	3.92e-147	1.56e-145
C36A4.5	43.6655	27.1274	60.2036	2.21929	1.1501	0	0
T25G12.11	8.54122	5.31604	11.7664	2.21337	1.14625	4.4e-07	1.44e-06
F29G6.3	2.94227	1.83203	4.05251	2.21204	1.14538	1.78e-06	5.54e-06
Y57G11C.499	195.812	121.957	269.666	2.21115	1.1448	0	0
C43H6.4	4.56575	2.84593	6.28558	2.20862	1.14315	2.7e-16	1.75e-15
K02F3.12	6.54272	4.0801	9.00534	2.20714	1.14218	3.5e-18	2.49e-17
W04A8.9	247.705	154.483	340.928	2.2069	1.14202	0	0
F58B6.2	6.37172	3.99269	8.75075	2.19169	1.13205	4.42e-29	4.79e-28
Y65B4BR.5	8.17353	5.12547	11.2216	2.18938	1.13052	1.26e-23	1.1e-22
F37H8.7	44.1252	27.6744	60.576	2.18888	1.13019	5.24e-118	1.81e-116
C27C7.1	3.92048	2.46134	5.37962	2.18564	1.12806	3.58e-12	1.78e-11
C33A12.3	10.1306	6.36489	13.8964	2.18329	1.12651	1.61e-39	2.26e-38
ZC504.3	7.54771	4.74612	10.3493	2.18058	1.12471	1.57e-19	1.18e-18
Y51H1A.6	6.48912	4.08708	8.89116	2.17543	1.1213	2.97e-15	1.83e-14
Y48G1C.8	6.95412	4.38252	9.52573	2.17357	1.12007	2.25e-12	1.14e-11
K10F12.8	4.8968	3.09242	6.70117	2.16696	1.11567	8.39e-08	2.95e-07
Y18H1A.14	10.3474	6.53621	14.1585	2.16616	1.11514	5.14e-39	7.08e-38
F39B2.1	5.04136	3.18506	6.89766	2.16563	1.11479	2.12e-11	9.96e-11
F29B9.6	3.49881	2.21136	4.78625	2.16439	1.11396	2.67e-13	1.44e-12
Y48G9A.8	3.21224	2.03131	4.39317	2.16273	1.11285	6.57e-10	2.83e-09
Y18D10A.25	331.347	209.573	453.121	2.16212	1.11244	0	0
ZK892.6	102.393	64.7869	139.999	2.16092	1.11164	0	0
W08E3.1	3.81727	2.41589	5.21865	2.16014	1.11112	6.25e-06	1.8e-05
M60.2	2.99246	1.89496	4.08995	2.15833	1.10991	9.11e-10	3.87e-09
Y54G9A.5	5.01728	3.17807	6.85649	2.15744	1.10932	6.96e-14	3.9e-13
W01A8.1	5.4228	3.43504	7.41055	2.15734	1.10926	3.16e-09	1.28e-08
F54D5.5	3.23315	2.04879	4.4175	2.15615	1.10846	6.69e-09	2.63e-08
R01H2.6	8.95156	5.67263	12.2305	2.15605	1.10839	1.29e-35	1.67e-34
K02D10.2	16.0925	10.1985	21.9865	2.15585	1.10825	1.79e-80	4.46e-79
C03B8.2	1.54057	0.977197	2.10394	2.15303	1.10637	0.00332059	0.00629663
R12C12.2	17.1402	10.8733	23.4071	2.15272	1.10616	3.61e-62	7.38e-61
C03H5.5	4.2244	2.67985	5.76895	2.15271	1.10616	1.79e-08	6.75e-08
C18G1.5	12.3419	7.82983	16.8539	2.15253	1.10603	2.78e-76	6.61e-75
T15H9.2	3.95506	2.51553	5.3946	2.14452	1.10065	3.78e-07	1.25e-06
B0047.3	84.2905	53.6113	114.97	2.1445	1.10064	0	0
T12D8.6	8.07284	5.14121	11.0045	2.14044	1.09791	1.58e-32	1.89e-31
C44H4.7	3.33618	2.1257	4.54666	2.1389	1.09687	4.65e-05	0.000118878
F53A3.3	5.35803	3.41407	7.30199	2.13879	1.0968	1.24e-18	8.96e-18
F59A2.5	5.02577	3.20254	6.84899	2.13861	1.09668	1.26e-12	6.48e-12
C03D6.5	6.79757	4.33708	9.25806	2.13463	1.09399	1.16e-25	1.1e-24
R08C7.2	4.71717	3.01025	6.4241	2.13408	1.09361	8.03e-09	3.13e-08
M01E5.5	3.56571	2.27778	4.85363	2.13086	1.09143	1.19e-06	3.77e-06
F37H8.6	14.9529	9.55347	20.3524	2.13036	1.0911	2.93e-67	6.23e-66
Y105E8B.3	5.97548	3.81788	8.13307	2.13026	1.09103	5.97e-17	4e-16
C41D11.4	2.27965	1.46142	3.09787	2.11977	1.08391	0.00185646	0.00369972
C36B1.9	6.05004	3.87905	8.22103	2.11934	1.08362	1.34e-12	6.89e-12
B0348.6	4.40266	2.8267	5.97862	2.11505	1.08069	8.69e-10	3.69e-09
Y40B1B.5	5.11004	3.28121	6.93886	2.11472	1.08047	1.8e-14	1.07e-13
Y39B6A.35	6.27121	4.02939	8.51303	2.11273	1.07911	1.67e-18	1.2e-17
T21B10.2	4.63312	2.97879	6.28745	2.11074	1.07775	1.79e-20	1.38e-19
F16B4.6	85.5361	55.0377	116.034	2.10827	1.07606	0	0
Y75B12B.2	3.06092	1.97013	4.15171	2.10733	1.07541	6.99e-20	5.29e-19
Y38C1AA.1	5.58925	3.59761	7.58089	2.1072	1.07533	1.99e-10	8.8e-10
W06A11.4	58.5138	37.7243	79.3034	2.10219	1.07189	8.16e-175	3.71e-173
T26E3.7	144.48	93.1484	195.812	2.10215	1.07186	0	0
F35H10.7	8.08607	5.21636	10.9558	2.10027	1.07057	6.2e-20	4.7e-19
Y51H1A.4	7.8883	5.09225	10.6844	2.09816	1.06912	2.38e-27	2.36e-26
Y61A9LA.12	3.86043	2.49282	5.22805	2.09724	1.06849	0.000179249	0.00042368
B0464.4	3.52884	2.28828	4.76941	2.08428	1.05955	1.67e-06	5.19e-06
W04A8.3	10.8999	7.07985	14.72	2.07914	1.05599	4.39e-28	4.56e-27
F31C3.5	3.32103	2.15718	4.48489	2.07905	1.05593	6.28e-20	4.76e-19
R12B2.4	3.84431	2.49805	5.19056	2.07785	1.05509	2.51e-08	9.33e-08
F23A7.6	2.78396	1.8093	3.75863	2.0774	1.05478	3.18e-06	9.49e-06
F25H5.3	43.1548	28.0659	58.2437	2.07525	1.05328	1.11e-48	1.81e-47
Y39E4B.5	4.80113	3.12388	6.47838	2.07382	1.05229	3.9e-19	2.88e-18
C25A1.8	8.26565	5.37896	11.1523	2.07333	1.05195	1.95e-29	2.13e-28
F23H11.1	4.04633	2.63441	5.45824	2.0719	1.05095	4.67e-18	3.3e-17
D2085.1	15.5586	10.1303	20.9869	2.07169	1.05081	2.92e-34	3.65e-33
Y54E2A.4	64.2914	41.8725	86.7102	2.07081	1.0502	0	0
R119.5	12.6694	8.25284	17.086	2.07032	1.04985	2.09e-24	1.87e-23
Y54G9A.7	2.95851	1.92816	3.98885	2.06873	1.04875	0.00043808	0.000969156
Y69A2AR.6	5.52623	3.60635	7.44611	2.06472	1.04595	1.35e-06	4.23e-06
F22B7.13	5.11817	3.34241	6.89394	2.06257	1.04444	2.1e-23	1.82e-22
C07D8.6	4.90225	3.20256	6.60194	2.06146	1.04367	3.95e-20	3.02e-19
C01G8.9	10.4439	6.82288	14.0649	2.06143	1.04364	3.31e-21	2.65e-20
C47G2.6	3.02511	1.97712	4.07309	2.06011	1.04272	1.7e-11	8.05e-11
T24C4.5	1.49471	0.977197	2.01222	2.05917	1.04207	0.0166973	0.0277683
C18D11.1	35.554	23.2569	47.8511	2.0575	1.04089	2.28e-145	8.92e-144
Y46D2A.1	3.45222	2.25856	4.64587	2.05701	1.04055	4.91e-05	0.000124806
W01B6.9	10.8559	7.10608	14.6058	2.0554	1.03942	3.07e-39	4.25e-38
F27D4.2	4.23055	2.77076	5.69033	2.05371	1.03823	6.67e-14	3.75e-13
C32B5.17	37.4101	24.5052	50.315	2.05324	1.0379	0	0
Y95D11A.1	2.77704	1.81979	3.73429	2.05204	1.03706	6.12e-12	3.01e-11
T07E3.3	12.9769	8.50458	17.4491	2.05173	1.03684	4.3e-55	7.75e-54
F28B4.3	2.03247	1.33206	2.73287	2.0516	1.03675	2.6e-06	7.91e-06
F12A10.2	2.24558	1.47191	3.01926	2.05125	1.0365	5.33e-06	1.55e-05
T16H12.4	3.80694	2.49631	5.11757	2.05006	1.03566	2.05e-09	8.42e-09
Y87G2A.14	14.773	9.69153	19.8544	2.04864	1.03466	5.93e-34	7.37e-33
F45G2.3	3.80687	2.49805	5.1157	2.04788	1.03413	0.000368415	0.000828852
M162.10	7.7546	5.08875	10.4204	2.04774	1.03403	9.32e-11	4.21e-10
Y22D7AL.10	2.87558	1.89146	3.8597	2.04059	1.02899	4.73e-09	1.88e-08
F01F1.3	12.1792	8.01163	16.3467	2.04037	1.02883	5.71e-42	8.39e-41
Y75B8A.41	2.99534	1.97188	4.01881	2.03807	1.0272	1.86e-07	6.3e-07
H39E20.1	22.1764	14.6002	29.7526	2.03782	1.02703	4.97e-51	8.38e-50
Y39E4B.2	12.4906	8.23013	16.751	2.03532	1.02526	3.15e-36	4.11e-35
Y73B3A.1	4.96435	3.27248	6.65622	2.034	1.02432	1.16e-20	9.07e-20
T12B5.8	2.04495	1.34955	2.74036	2.03058	1.02189	0.002898	0.00557495
K12H4.5	7.58898	5.00835	10.1696	2.03053	1.02186	2.19e-31	2.53e-30
Y39F10B.1	3.11497	2.05578	4.17416	2.03045	1.0218	3.08e-06	9.24e-06
F55A8.2	6.79685	4.48915	9.10455	2.02813	1.02015	5.95e-09	2.35e-08
E04F6.5	3.68374	2.43337	4.93412	2.02769	1.01984	1.48e-11	7.07e-11
W06H8.1	8.66513	5.72682	11.6034	2.02616	1.01875	1.49e-16	9.79e-16
C50F4.7	9.69122	6.4051	12.9773	2.0261	1.0187	3.01e-39	4.18e-38
T22A3.6	4.88166	3.22877	6.53454	2.02385	1.0171	1.42e-12	7.29e-12
F35F11.2	8.9978	5.95231	12.0433	2.0233	1.01671	9.27e-16	5.83e-15
F45F2.9	3.58021	2.37044	4.78999	2.02072	1.01487	1.27e-07	4.39e-07
W03D2.4	5.28831	3.50672	7.0699	2.0161	1.01157	8.03e-12	3.92e-11
Y74C9A.3	5.42715	3.60286	7.25144	2.01269	1.00912	5.13e-15	3.13e-14
Y37H9A.1	23.9495	15.9096	31.9894	2.0107	1.0077	1.25e-105	3.81e-104
H19N07.1	6.7603	4.49091	9.02969	2.01066	1.00767	2.02e-15	1.26e-14
F32A11.5	332.115	220.63	443.6	2.01061	1.00763	0	0
F59D12.1	2.83653	1.88447	3.78859	2.01043	1.0075	0.00487638	0.00898665
F53A2.5	4.28585	2.84767	5.72403	2.01008	1.00725	3.13e-07	1.04e-06
B0432.2	6.72171	4.46992	8.9735	2.00753	1.00542	1.95e-26	1.89e-25
F44E7.4	8.04563	5.35447	10.7368	2.0052	1.00375	1.53e-11	7.31e-11
W01A8.4	2.77967	1.85125	3.70809	2.00302	1.00218	0.00245003	0.00477879
C24H12.7	9.80918	6.53619	13.0822	2.0015	1.00108	3.83e-20	2.93e-19
C09H10.7	9.52479	6.34741	12.7022	2.00116	1.00084	8.48e-35	1.08e-33
F37H8.3	4.6024	6.14811	3.05669	0.497177	-1.00817	1.49e-23	1.3e-22
R11G11.2	8.54372	11.4327	5.65478	0.494617	-1.01562	2.89e-27	2.84e-26
F25H8.3	6.60573	8.88566	4.3258	0.486829	-1.03851	4.05e-26	3.9e-25
Y37D8A.6	27.4547	37.3012	17.6083	0.472056	-1.08297	7.05e-113	2.28e-111
W08A12.2	7.53631	10.2527	4.81993	0.470114	-1.08892	3.2e-09	1.29e-08
Y54G2A.36	48.5269	66.1257	30.9281	0.467716	-1.0963	0	0
K08H10.2	8.5756	11.6948	5.45635	0.46656	-1.09986	1.89e-38	2.57e-37
CC8.1	5.51154	7.56583	3.45725	0.456956	-1.12987	2.52e-13	1.36e-12
C28A5.4	5.90317	8.10949	3.69686	0.455868	-1.13331	1.2e-28	1.28e-27
F53E10.5	4.27956	5.88241	2.67672	0.455038	-1.13594	1.55e-16	1.02e-15
F54D10.3	31.844	43.7867	19.9012	0.454503	-1.13764	7.28e-82	1.84e-80
Y95B8A.6	12.9039	17.8132	7.99453	0.448798	-1.15586	1.29e-64	2.68e-63
T10B5.4	4.35604	6.04847	2.66361	0.440378	-1.18318	9.17e-29	9.8e-28
F38E11.3	12.3384	17.1857	7.49102	0.435887	-1.19797	1.44e-43	2.18e-42
R13A1.2	5.14641	7.1725	3.12032	0.43504	-1.20078	2.02e-18	1.45e-17
H01A20.1	23.4847	32.9869	13.9825	0.423882	-1.23827	4.67e-111	1.47e-109
F13H10.8	11.8309	16.6368	7.02498	0.422257	-1.24381	7.27e-107	2.25e-105
F45C12.5	8.18896	11.5411	4.83682	0.419095	-1.25465	4.69e-05	0.000119781
Y48B6A.10	5.74333	8.13047	3.35619	0.412791	-1.27652	6.37e-28	6.55e-27
R06A10.1	6.70225	9.49051	3.91399	0.412411	-1.27784	2.55e-28	2.67e-27
Y119D3B.22	10.3605	14.866	5.85509	0.393859	-1.34425	2.81e-55	5.08e-54
F41E6.6	4.06828	5.84919	2.28738	0.391059	-1.35454	2.33e-25	2.2e-24
T14G10.8	3.58029	5.22511	1.93547	0.370417	-1.43278	1.03e-20	8.07e-20
Y47D7A.16	23.0198	33.7735	12.2661	0.363185	-1.46122	5.03e-100	1.48e-98
F54F7.7	2.87668	4.24093	1.51243	0.356628	-1.48751	2.48e-08	9.23e-08
Y47A7.2	2.71415	4.04689	1.38141	0.34135	-1.55068	0.000445984	0.000984482
B0198.1	4.46098	6.65331	2.26865	0.34098	-1.55224	1.4e-25	1.33e-24
C26C6.3	29.0178	43.9388	14.0967	0.320826	-1.64014	2.01e-176	9.31e-175
C45E1.1	10.6546	16.1841	5.12505	0.316672	-1.65894	2.67e-18	1.91e-17
Y48G10A.7	7.01235	10.6984	3.32626	0.31091	-1.68543	3.43e-95	9.6e-94
M01E11.4	8.59197	13.1109	4.07309	0.310666	-1.68656	4.03e-53	7.07e-52
Y65B4BL.7	4.77884	7.32458	2.2331	0.304877	-1.7137	3.45e-57	6.47e-56
K11D2.2	6.57873	10.1513	3.00615	0.296135	-1.75568	3.24e-31	3.73e-30
M01E11.7	29.1974	45.1292	13.2656	0.293948	-1.76637	0	0
T12C9.5	2.4278	3.96648	0.889113	0.224157	-2.15742	4.41e-08	1.6e-07
F36A2.3	11.5483	19.0404	4.05624	0.213033	-2.23085	5.85e-112	1.87e-110
Y44E3A.1	9.43111	15.6352	3.22703	0.206395	-2.27652	2.35e-19	1.76e-18
T20H4.2	11.5122	19.2939	3.73054	0.193353	-2.37069	3.11e-135	1.18e-133
Y116A8C.25	12.2563	21.0909	3.4217	0.162235	-2.62384	1.98e-208	1.01e-206
R13H4.5	5.02373	8.65669	1.39077	0.160658	-2.63793	2.76e-26	2.67e-25
C47B2.6	21.2665	37.0897	5.44327	0.146759	-2.76847	3.63e-267	2.1e-265
F40F8.10	21.6089	38.2294	4.98844	0.130487	-2.93802	0	0
C47B2.8	18.9028	34.5113	3.29441	0.0954591	-3.38897	3.76e-301	2.23e-299
