# Supplementary material for: The Caenorhabditis elegans Ortholog of TDP-43 Regulates the Chromatin Localization of the Heterochromatin Protein 1 Homolog HPL-2
Source: Mol Cell Biol. 2018 Jul 16;38(15):e00668-17. doi: 10.1128/MCB.00668-17 (PMC6048318; doi:10.1128/MCB.00668-17)
Supplement: Supplemental material [file MCB.00668-17_zmb999101798sd2.xlsx]

## Sheet: Info
Dataset S1. Peaks identified by MACS software in HPL-2 ChIP-seq in wild type and tdp-1(ok803) young adult animals. The location of each peak, and the fold enrichment over total genomic sequencing for each called peak in each sample is shown. Significantly different HPL-2 peaks can be found in the diffbindResults tab.
MACS command used for N2 HPL2 peak calling
# Command line: callpeak -t HPL2_ChIP.bam -c N2-genomic.bam -B -g ce --keep-dup 3 -n N2_HPL2 -m 2 50
# ARGUMENTS LIST:
# format = AUTO
# effective genome size = 9.00e+07
# band width = 300
# model fold = [2, 50]
# qvalue cutoff = 5.00e-02
# Larger dataset will be scaled towards smaller dataset.
# Range for calculating regional lambda is: 1000 bps and 10000 bps
MACS command used for tdp-1(ok803) HPL2 peak calling
# Command line: callpeak -t tdp1_ChIP.bam -c ok803-genomic.bam -B -g ce --keep-dup 3 -n tdp1_HPL2 -m 2 50
# ARGUMENTS LIST:
# format = AUTO
# effective genome size = 9.00e+07
# band width = 300
# model fold = [2, 50]
# qvalue cutoff = 5.00e-02
# Larger dataset will be scaled towards smaller dataset.
# Range for calculating regional lambda is: 1000 bps and 10000 bps

## Sheet: N2_HPL2_biologicalReplicate1
chr	start	end	length	abs_summit	pileup	NegativeLOG10(pvalue)	fold_enrichment	NegativeLOG10(qvalue)
I	847	1090	244	942	143.19	32.387	3.22915	29.9608
I	3705	4022	318	3812	173.12	40.8907	3.3607	38.3087
I	10938	11160	223	11135	78.47	10.5961	2.28198	8.78702
I	13100	13296	197	13135	70.38	7.77277	2.04969	6.10716
I	14708	15218	511	14852	70.38	7.77277	2.04969	6.10716
I	16967	17079	113	17011	96.27	18.1547	2.79303	16.0734
I	22226	22617	392	22377	431.99	306.657	12.4333	301.215
I	24387	24735	349	24505	175.54	65.7493	5.06953	62.772
I	27107	27218	112	27167	87.37	14.1797	2.53751	12.2293
I	33711	33938	228	33793	105.97	22.4862	3.07179	20.2778
I	34051	34475	425	34221	84.13	12.9398	2.44459	11.028
I	34651	34814	164	34728	91.41	15.9003	2.65366	13.889
I	34878	35015	138	34944	97.88	18.619	2.83949	16.517
I	35401	35522	122	35469	61.48	5.04915	1.79416	3.5713
I	35951	36172	222	35982	71.19	8.10585	2.07292	6.41179
I	36275	36843	569	36513	84.13	12.9398	2.44459	11.028
I	38887	39130	244	38952	84.13	12.9398	2.44459	11.028
I	39816	39950	135	39874	87.37	14.1797	2.53751	12.2293
I	40238	40429	192	40249	59.86	4.5145	1.7477	3.07645
I	40576	41097	522	40904	123.77	32.1063	3.58284	29.6809
I	41160	42355	1196	42126	121.34	30.9788	3.51315	28.5811
I	42727	42843	117	42766	67.95	6.80915	1.98	5.193
I	42969	43417	449	43048	100.31	20.0377	2.90918	17.9017
I	44505	44676	172	44615	60.67	4.77847	1.77093	3.32052
I	46487	46787	301	46571	90.6	15.4631	2.63043	13.4643
I	46963	47222	260	47159	118.92	29.3141	3.44346	26.9464
I	52288	52398	111	52332	88.18	12.6957	2.36744	10.8065
I	55516	55727	212	55566	67.14	6.80915	1.95677	5.193
I	55920	56118	199	56064	64.72	5.05721	1.77613	3.57912
I	67486	67596	111	67564	72.81	7.39021	1.99477	5.75463
I	67774	67899	126	67842	76.85	9.85695	2.23552	8.0766
I	69967	70291	325	70078	89.79	15.0306	2.6072	13.0445
I	70509	70611	103	70544	72.81	8.44474	2.11938	6.73544
I	91735	91842	108	91805	78.47	10.5961	2.28198	8.78702
I	94294	94396	103	94355	67.95	6.80915	1.98	5.193
I	94838	95114	277	94906	103.55	21.4945	3.0021	19.3164
I	96342	96604	263	96549	88.99	14.6028	2.58397	12.6293
I	108150	109008	859	108576	267.77	140.759	7.7177	136.876
I	109083	109312	230	109141	98.69	19.0876	2.86272	16.9743
I	109426	109671	246	109553	93.84	16.7885	2.72335	14.743
I	110185	110293	109	110259	75.23	9.49554	2.18907	7.74126
I	110421	110556	136	110481	74.42	9.13965	2.16584	7.40036
I	110665	110782	118	110722	91.41	15.9003	2.65366	13.889
I	112270	112450	181	112363	91.41	15.9003	2.65366	13.889
I	113475	113680	206	113637	79.28	8.22608	2.00695	6.53083
I	113999	114215	217	114074	83.32	12.5364	2.42136	10.6483
I	114329	115215	887	115149	100.31	20.0377	2.90918	17.9017
I	118757	118901	145	118827	72.81	8.44474	2.11938	6.73544
I	120914	121016	103	120966	75.23	9.49554	2.18907	7.74126
I	123242	123431	190	123394	69.57	7.44558	2.02646	5.7963
I	124832	124941	110	124895	58.25	4.25731	1.70124	2.85767
I	127556	127660	105	127586	66.33	6.50006	1.93354	4.91486
I	130578	130687	110	130664	63.91	5.61028	1.86385	4.07843
I	133516	133781	266	133653	77.66	10.2239	2.25875	8.42893
I	134032	134156	125	134088	98.69	19.0876	2.86272	16.9743
I	134226	134440	215	134290	97.88	18.619	2.83949	16.517
I	135497	135674	178	135554	63.1	5.61028	1.84062	4.07843
I	136772	136910	139	136818	76.85	9.75851	2.22432	8.00154
I	137629	137844	216	137774	81.71	11.7448	2.3749	9.88361
I	144732	144847	116	144742	58.25	4.25731	1.70124	2.85767
I	153547	153975	429	153811	71.19	8.10585	2.07292	6.41179
I	154587	154834	248	154773	72	8.10585	2.09615	6.41179
I	156030	156193	164	156098	86.56	13.7615	2.51428	11.824
I	156259	156381	123	156331	84.94	12.9398	2.46782	11.028
I	159372	159504	133	159437	77.66	10.2239	2.25875	8.42893
I	160169	160274	106	160229	70.38	7.77277	2.04969	6.10716
I	160350	160494	145	160421	75.23	9.49554	2.18907	7.74126
I	166214	166339	126	166296	71.19	8.10585	2.07292	6.41179
I	166964	167372	409	167149	79.28	10.9738	2.30521	9.15068
I	168721	168854	134	168772	72	8.10585	2.09615	6.41179
I	172031	172227	197	172166	89.79	15.0306	2.6072	13.0445
I	172396	172516	121	172462	77.66	10.2239	2.25875	8.42893
I	172731	172928	198	172847	62.29	5.32645	1.81739	3.82914
I	177460	177590	131	177575	56.63	3.7637	1.65479	2.4081
I	179101	179631	531	179394	96.27	18.1547	2.79303	16.0734
I	179758	179890	133	179882	57.44	4.00702	1.67801	2.62927
I	200052	200171	120	200130	59.05	4.5145	1.72447	3.07645
I	211923	212054	132	211986	113.25	14.9289	2.29801	12.9531
I	220665	220777	113	220723	70.38	7.61796	2.03103	5.96696
I	222219	222374	156	222316	70.38	7.56376	2.02451	5.91315
I	226948	227050	103	227013	70.38	7.3264	1.99593	5.69165
I	229069	229535	467	229234	85.75	11.7234	2.32142	9.87295
I	229654	230100	447	229747	102.74	19.0486	2.79451	16.9441
I	230238	230657	420	230299	77.66	9.28485	2.15362	7.54417
I	232375	232930	556	232805	303.36	163.116	7.9711	159.027
I	237556	237878	323	237738	102.74	17.8597	2.685	15.7894
I	238074	238581	508	238332	109.21	20.9728	2.84567	18.8144
I	238704	238806	103	238751	73.62	6.8058	1.91186	5.193
I	249495	249777	283	249579	84.94	12.6815	2.44035	10.7924
I	250513	250667	155	250581	68.76	7.12435	2.00323	5.49142
I	251902	252022	121	251948	77.66	10.2239	2.25875	8.42893
I	253966	254112	147	253976	63.1	4.45179	1.68681	3.0496
I	258370	258482	113	258430	72	8.01844	2.08564	6.35045
I	258547	258900	354	258614	80.09	11.3567	2.32844	9.50899
I	260579	260870	292	260795	97.88	15.4501	2.53549	13.4612
I	261055	261238	184	261225	61.48	5.04915	1.79416	3.5713
I	261545	261660	116	261605	66.33	6.50006	1.93354	4.91486
I	262138	262639	502	262228	99.5	19.5605	2.88595	17.4358
I	262748	263131	384	263067	76.04	9.85695	2.2123	8.0766
I	263373	263642	270	263426	80.9	11.3567	2.35167	9.50899
I	264051	264153	103	264117	79.28	10.9738	2.30521	9.15068
I	264453	264834	382	264763	75.23	9.49554	2.18907	7.74126
I	275538	275727	190	275576	66.33	4.87326	1.72653	3.41389
I	275795	275915	121	275864	68.76	7.12435	2.00323	5.49142
I	276576	276791	216	276615	70.38	7.77277	2.04969	6.10716
I	276985	277254	270	277063	80.9	11.3567	2.35167	9.50899
I	277317	277480	164	277415	76.04	9.85695	2.2123	8.0766
I	277537	277793	257	277731	90.6	15.4631	2.63043	13.4643
I	278933	279065	133	279000	74.42	9.13934	2.1658	7.40036
I	279288	279426	139	279356	81.71	11.6993	2.36996	9.84892
I	279588	280052	465	279964	103.55	20.3934	2.89833	18.2551
I	280208	280402	195	280386	103.55	7.7993	1.80061	6.13352
I	281815	281924	110	281840	70.38	4.90755	1.70394	3.44765
I	284577	284774	198	284727	59.05	4.21551	1.68216	2.83441
I	285007	285529	523	285140	89.79	14.3978	2.54248	12.4459
I	286595	286991	397	286806	77.66	7.16383	1.91854	5.53058
I	289114	289228	115	289180	93.03	16.7885	2.70012	14.743
I	298456	298687	232	298616	68.76	7.12435	2.00323	5.49142
I	299682	299894	213	299703	68.76	7.12435	2.00323	5.49142
I	306602	307019	418	306778	68.76	7.12435	2.00323	5.49142
I	308265	308378	114	308309	75.23	9.49554	2.18907	7.74126
I	309538	309957	420	309891	101.12	20.5191	2.93241	18.3632
I	310637	311583	947	311317	124.58	32.6752	3.60607	30.24
I	312004	312474	471	312100	84.13	12.9398	2.44459	11.028
I	312775	313590	816	312984	100.31	20.0377	2.90918	17.9017
I	315149	315641	493	315237	132.67	37.3482	3.83837	34.8212
I	315941	316440	500	316290	406.1	166.415	5.73378	162.299
I	317991	318743	753	318209	150.47	48.6023	4.34942	45.8828
I	323472	323621	150	323555	93.03	16.7885	2.70012	14.743
I	348387	348492	106	348422	84.13	12.9398	2.44459	11.028
I	354163	354685	523	354584	79.28	8.20884	2.0051	6.51373
I	359270	359403	134	359328	77.66	10.2239	2.25875	8.42893
I	367885	368074	190	368008	70.38	7.77277	2.04969	6.10716
I	368131	368248	118	368188	69.57	7.44558	2.02646	5.7963
I	368338	368480	143	368404	75.23	5.8137	1.77287	4.27974
I	368572	368727	156	368641	66.33	6.50006	1.93354	4.91486
I	373238	373342	105	373295	80.9	11.3567	2.35167	9.50899
I	378561	379744	1184	379008	237.03	114.517	6.83498	110.92
I	379887	380300	414	380123	76.85	9.85695	2.23552	8.0766
I	381707	381842	136	381749	67.95	6.80915	1.98	5.193
I	382360	382676	317	382511	102.74	21.0047	2.97887	18.8378
I	389065	389167	103	389122	69.57	7.44558	2.02646	5.7963
I	395225	395535	311	395443	79.28	10.9738	2.30521	9.15068
I	395833	395975	143	395904	135.1	39.1547	3.90805	36.5931
I	396160	396312	153	396241	85.75	9.71488	2.11585	7.95889
I	396434	397338	905	396595	84.94	12.9398	2.46782	11.028
I	397480	398221	742	397871	89.79	15.0306	2.6072	13.0445
I	413319	413421	103	413368	72	8.10585	2.09615	6.41179
I	413733	413945	213	413905	61.48	5.04915	1.79416	3.5713
I	414491	414598	108	414534	111.64	14.6056	2.2988	12.6321
I	415861	415974	114	415891	62.29	5.32645	1.81739	3.82914
I	418849	419119	271	418898	76.85	9.85695	2.23552	8.0766
I	419270	419404	135	419358	86.56	12.972	2.43219	11.0599
I	419659	420420	762	419730	90.6	15.4631	2.63043	13.4643
I	421010	421162	153	421107	68.76	7.12435	2.00323	5.49142
I	421848	421984	137	421865	64.72	5.90054	1.88708	4.35052
I	429157	429301	145	429205	59.05	4.5145	1.72447	3.07645
I	432168	432270	103	432202	116.49	17.0428	2.43888	14.9959
I	433640	433926	287	433756	90.6	15.4631	2.63043	13.4643
I	442752	443082	331	442817	76.04	9.85695	2.2123	8.0766
I	461591	461787	197	461759	75.23	9.49554	2.18907	7.74126
I	462948	463090	143	463002	78.47	10.5961	2.28198	8.78702
I	463146	463548	403	463221	93.84	16.7885	2.72335	14.743
I	463703	463919	217	463860	72	7.53549	2.02771	5.88519
I	464007	464405	399	464189	76.04	9.85695	2.2123	8.0766
I	464777	465165	389	465125	84.94	12.9398	2.46782	11.028
I	466747	467138	392	466798	85.75	13.3482	2.49105	11.4235
I	467680	467815	136	467747	81.71	11.7448	2.3749	9.88361
I	468083	468216	134	468169	72	8.10585	2.09615	6.41179
I	468313	468513	201	468458	66.33	6.50006	1.93354	4.91486
I	468610	468756	147	468707	67.95	6.80915	1.98	5.193
I	477495	477699	205	477639	89.79	15.0306	2.6072	13.0445
I	480945	481232	288	481167	79.28	10.9738	2.30521	9.15068
I	481769	481873	105	481815	66.33	6.50006	1.93354	4.91486
I	482300	482585	286	482489	77.66	9.56607	2.18501	7.81092
I	483126	483341	216	483247	64.72	5.90054	1.88708	4.35052
I	483627	483882	256	483656	72	5.84301	1.82494	4.30845
I	484878	485206	329	485113	76.04	9.85695	2.2123	8.0766
I	485356	485466	111	485441	76.85	9.85695	2.23552	8.0766
I	485859	486021	163	485950	63.1	5.61028	1.84062	4.07843
I	486126	486411	286	486369	65.53	6.19717	1.91031	4.62953
I	486701	486855	155	486771	76.04	9.85695	2.2123	8.0766
I	487056	487810	755	487222	97.88	18.619	2.83949	16.517
I	488349	488485	137	488433	110.83	25.0358	3.21117	22.7653
I	489810	490084	275	489860	63.91	5.61028	1.86385	4.07843
I	490169	490459	291	490381	101.93	20.5191	2.95564	18.3632
I	490726	491134	409	491043	82.51	12.138	2.39813	10.2633
I	491521	491724	204	491685	64.72	5.90054	1.88708	4.35052
I	491988	492164	177	492133	55.01	2.66741	1.47393	1.45168
I	492375	492534	160	492445	94.65	17.2395	2.74658	15.1819
I	492589	492769	181	492671	72	8.10585	2.09615	6.41179
I	494093	494557	465	494252	85.75	13.3482	2.49105	11.4235
I	494754	495670	917	495507	95.46	17.6949	2.7698	15.6254
I	495827	495974	148	495889	72	8.10585	2.09615	6.41179
I	497288	497494	207	497445	78.47	10.5961	2.28198	8.78702
I	497694	497802	109	497743	73.62	8.78936	2.14261	7.06495
I	498466	498673	208	498637	61.48	5.04915	1.79416	3.5713
I	501772	501878	107	501819	81.71	11.7448	2.3749	9.88361
I	502117	502380	264	502153	71.19	8.01844	2.06253	6.35045
I	502496	502903	408	502856	77.66	10.2239	2.25875	8.42893
I	505119	505256	138	505196	67.14	6.80915	1.95677	5.193
I	508786	509201	416	509065	86.56	13.7615	2.51428	11.824
I	510487	510591	105	510523	64.72	5.90054	1.88708	4.35052
I	510843	511605	763	511327	160.98	55.262	4.6514	52.4331
I	512520	512765	246	512643	67.95	6.80915	1.98	5.193
I	512957	513289	333	513215	92.22	16.3421	2.67689	14.3184
I	516352	516535	184	516497	66.33	6.50006	1.93354	4.91486
I	516611	517021	411	516766	151.28	49.2558	4.37265	46.5267
I	518217	518788	572	518630	146.42	46.0174	4.23327	43.3424
I	519906	520035	130	519988	60.67	4.77847	1.77093	3.32052
I	520698	520986	289	520760	78.47	10.5961	2.28198	8.78702
I	521128	521326	199	521234	69.57	7.44558	2.02646	5.7963
I	522298	522529	232	522331	71.19	8.10585	2.07292	6.41179
I	524609	524751	143	524687	88.18	14.6028	2.56074	12.6293
I	526224	526328	105	526301	69.57	7.44558	2.02646	5.7963
I	529819	530047	229	530030	61.48	5.04915	1.79416	3.5713
I	533497	533707	211	533654	70.38	7.77277	2.04969	6.10716
I	535360	535543	184	535441	130.24	36.1601	3.76868	33.6592
I	536362	536558	197	536418	67.14	6.80915	1.95677	5.193
I	536641	537093	453	536862	187.68	74.5391	5.41798	71.4398
I	541714	541871	158	541800	72.81	8.44474	2.11938	6.73544
I	541936	542158	223	542112	79.28	10.9738	2.30521	9.15068
I	542227	542738	512	542348	120.54	30.4203	3.48992	28.0328
I	542872	543571	700	543225	84.13	12.9398	2.44459	11.028
I	543636	543831	196	543760	76.85	9.85695	2.23552	8.0766
I	544020	544321	302	544272	72	8.10585	2.09615	6.41179
I	544490	545752	1263	545533	185.25	73.0505	5.34829	69.9745
I	547219	547377	159	547284	75.23	9.49554	2.18907	7.74126
I	547461	547935	475	547770	102.74	21.0047	2.97887	18.8378
I	548392	548787	396	548713	67.14	6.80915	1.95677	5.193
I	549158	549505	348	549370	87.37	14.1797	2.53751	12.2293
I	549569	549847	279	549678	89.79	15.0306	2.6072	13.0445
I	550283	550385	103	550323	74.42	9.13965	2.16584	7.40036
I	551464	551607	144	551536	69.57	7.44558	2.02646	5.7963
I	561004	561223	220	561039	61.48	5.04915	1.79416	3.5713
I	563208	563374	167	563253	69.57	7.44558	2.02646	5.7963
I	564156	564458	303	564436	67.95	6.80915	1.98	5.193
I	585275	585381	107	585330	59.05	4.5145	1.72447	3.07645
I	591412	591521	110	591438	76.04	9.85695	2.2123	8.0766
I	592397	592550	154	592474	75.23	9.49554	2.18907	7.74126
I	606950	607183	234	606999	88.18	8.71073	1.97576	6.99892
I	607652	607804	153	607697	82.51	6.78418	1.83522	5.193
I	608493	608634	142	608543	76.04	5.38609	1.71356	3.88806
I	608729	609156	428	608976	146.42	34.2522	3.32231	31.7949
I	609213	609755	543	609634	126.2	17.6369	2.38078	15.5771
I	612826	613186	361	613152	93.84	10.4241	2.11037	8.62738
I	613381	613763	383	613580	78.47	5.91353	1.76875	4.36336
I	613933	614189	257	614113	116.49	18.836	2.5801	16.7328
I	614265	614642	378	614453	108.4	15.1665	2.36922	13.1796
I	614747	614872	126	614798	96.27	10.6201	2.08919	8.81076
I	614939	615227	289	615092	81.71	6.7761	1.84585	5.1877
I	615384	615583	200	615432	80.09	5.7076	1.72526	4.17485
I	616110	616793	684	616333	129.43	35.5709	3.74545	33.0795
I	616846	617187	342	617120	98.69	15.7913	2.54905	13.7904
I	617312	617508	197	617473	74.42	8.25838	2.06444	6.56294
I	617933	618110	178	618018	68.76	7.12435	2.00323	5.49142
I	618461	618608	148	618529	59.05	4.5145	1.72447	3.07645
I	618745	618968	224	618770	59.86	4.14423	1.69455	2.76432
I	620963	621339	377	621122	118.92	18.647	2.55143	16.5449
I	622233	622388	156	622323	82.51	11.9026	2.37283	10.0403
I	622498	622624	127	622527	84.94	12.9398	2.46782	11.028
I	622868	623051	184	622987	80.09	11.3567	2.32844	9.50899
I	623495	623670	176	623579	107.59	23.4942	3.11825	21.2642
I	627187	627329	143	627240	72	8.10585	2.09615	6.41179
I	629250	629473	224	629404	95.46	17.6949	2.7698	15.6254
I	629658	629771	114	629718	74.42	9.13965	2.16584	7.40036
I	630356	630483	128	630411	74.42	9.13965	2.16584	7.40036
I	630948	631051	104	631014	78.47	10.5961	2.28198	8.78702
I	638320	638523	204	638383	97.88	18.619	2.83949	16.517
I	638876	639204	329	639154	93.03	16.7885	2.70012	14.743
I	639366	639582	217	639414	71.19	8.10585	2.07292	6.41179
I	639751	640788	1038	640676	110.83	20.3907	2.79569	18.2525
I	640890	641258	369	641168	90.6	13.9283	2.47577	11.9894
I	641488	641740	253	641656	81.71	11.7448	2.3749	9.88361
I	641933	642295	363	642083	84.94	9.3783	2.09612	7.63689
I	642389	642625	237	642426	94.65	16.3324	2.6569	14.3184
I	642701	642833	133	642781	78.47	10.5961	2.28198	8.78702
I	643509	643620	112	643532	80.09	6.42489	1.80194	4.85453
I	644182	645576	1395	644742	134.29	38.5493	3.88482	36.0036
I	645690	645927	238	645772	72.81	7.36268	1.99152	5.72744
I	647759	647908	150	647885	69.57	3.57711	1.54729	2.2433
I	648460	648753	294	648644	101.93	13.041	2.27163	11.1284
I	648941	649063	123	648989	105.97	14.714	2.37548	12.7398
I	649526	649739	214	649675	101.12	13.1951	2.26718	11.2815
I	651990	652103	114	652015	75.23	5.02841	1.68323	3.56714
I	652172	652327	156	652252	78.47	5.77111	1.75308	4.23763
I	652556	652972	417	652893	92.22	9.8735	2.05412	8.09307
I	653041	653181	141	653115	95.46	10.9399	2.13123	9.12798
I	653434	653635	202	653485	80.9	6.44758	1.82235	4.87707
I	665488	665683	196	665535	88.18	14.4702	2.54714	12.518
I	669767	669997	231	669995	255.63	3.36859	1.23977	2.07771
I	688333	688542	210	688409	60.67	4.77847	1.77093	3.32052
I	689109	689267	159	689169	68.76	7.12435	2.00323	5.49142
I	689386	689624	239	689547	102.74	21.0047	2.97887	18.8378
I	690995	691122	128	691031	69.57	5.67125	1.8095	4.13879
I	691200	691600	401	691514	85.75	13.3482	2.49105	11.4235
I	691671	691875	205	691717	75.23	9.49554	2.18907	7.74126
I	694592	694951	360	694869	99.5	18.5799	2.79173	16.4959
I	695431	695639	209	695489	81.71	11.7448	2.3749	9.88361
I	695693	696865	1173	696414	132.67	37.3482	3.83837	34.8212
I	702189	702375	187	702332	67.14	6.80915	1.95677	5.193
I	714882	715068	187	715041	59.86	4.5145	1.7477	3.07645
I	716695	716866	172	716785	143.19	44.1094	4.14035	41.4616
I	718435	718764	330	718637	65.53	6.19717	1.91031	4.62953
I	719933	720103	171	719992	93.84	16.7885	2.72335	14.743
I	721033	721135	103	721061	73.62	8.78936	2.14261	7.06495
I	721188	721355	168	721273	74.42	9.13965	2.16584	7.40036
I	721927	722088	162	722015	71.19	8.10585	2.07292	6.41179
I	731134	731433	300	731355	65.53	5.47661	1.81729	3.97743
I	731987	732298	312	732075	72	7.08769	1.97409	5.4686
I	734633	734747	115	734695	82.51	12.138	2.39813	10.2633
I	735204	735704	501	735271	72.81	8.44474	2.11938	6.73544
I	736743	737949	1207	737755	98.69	19.0876	2.86272	16.9743
I	738030	738177	148	738115	76.85	9.85695	2.23552	8.0766
I	738358	738792	435	738418	88.18	14.6028	2.56074	12.6293
I	740905	741066	162	741052	59.86	4.5145	1.7477	3.07645
I	744867	745084	218	744942	82.51	12.138	2.39813	10.2633
I	753868	754061	194	753934	74.42	9.13965	2.16584	7.40036
I	754222	754402	181	754317	97.08	18.4739	2.80215	16.3905
I	754627	754926	300	754692	92.22	14.7537	2.5195	12.7792
I	755036	755152	117	755104	66.33	6.50006	1.93354	4.91486
I	756988	757099	112	757014	65.53	6.19717	1.91031	4.62953
I	760816	760978	163	760951	67.95	6.80915	1.98	5.193
I	761167	761278	112	761201	62.29	5.32645	1.81739	3.82914
I	761723	761840	118	761784	82.51	8.25465	1.98843	6.55923
I	761964	762092	129	762008	111.64	25.381	3.21819	23.109
I	762184	764195	2012	763426	141.57	42.8524	4.09389	40.2296
I	764278	765239	962	764830	96.27	18.1547	2.79303	16.0734
I	765456	765650	195	765533	77.66	10.2239	2.25875	8.42893
I	767166	767326	161	767237	68.76	7.12435	2.00323	5.49142
I	767383	767522	140	767455	62.29	5.32645	1.81739	3.82914
I	767645	768101	457	767795	75.23	9.49554	2.18907	7.74126
I	768167	768395	229	768322	73.62	8.78936	2.14261	7.06495
I	768508	770339	1832	769139	107.59	23.4942	3.11825	21.2642
I	770790	771160	371	771076	73.62	7.70829	2.01663	6.05626
I	772345	772539	195	772479	78.47	10.5961	2.28198	8.78702
I	772680	772798	119	772771	68.76	7.12435	2.00323	5.49142
I	776706	776939	234	776895	75.23	9.3993	2.1781	7.65741
I	779129	779282	154	779208	139.14	41.6075	4.0242	39.0027
I	781550	782114	565	781651	101.12	20.5191	2.93241	18.3632
I	782192	782494	303	782250	84.13	12.9398	2.44459	11.028
I	784545	784750	206	784669	150.47	48.6023	4.34942	45.8828
I	785267	785436	170	785307	64.72	5.90054	1.88708	4.35052
I	785578	787016	1439	785807	93.84	16.7885	2.72335	14.743
I	787995	788246	252	788075	72	7.07783	1.97291	5.4588
I	795682	795816	135	795739	85.75	13.3482	2.49105	11.4235
I	796088	796191	104	796102	60.67	4.77847	1.77093	3.32052
I	797398	797582	185	797448	71.19	8.10585	2.07292	6.41179
I	797693	798034	342	797968	76.85	9.85695	2.23552	8.0766
I	799583	799737	155	799656	65.53	5.32756	1.798	3.83007
I	801141	801280	140	801196	84.94	12.9398	2.46782	11.028
I	801338	801442	105	801388	79.28	10.9738	2.30521	9.15068
I	803335	803650	316	803481	67.14	6.80915	1.95677	5.193
I	803722	803857	136	803778	67.95	6.80915	1.98	5.193
I	809689	810059	371	809986	69.57	7.44558	2.02646	5.7963
I	812599	812762	164	812672	65.53	6.19717	1.91031	4.62953
I	815464	815629	166	815601	64.72	5.90054	1.88708	4.35052
I	821185	821337	153	821270	62.29	4.53553	1.71054	3.09714
I	821772	821986	215	821857	66.33	6.50006	1.93354	4.91486
I	823794	824287	494	823873	93.84	16.7885	2.72335	14.743
I	824360	824844	485	824415	76.04	9.85695	2.2123	8.0766
I	824919	825804	886	825374	148.04	23.5036	2.56965	21.2735
I	825859	826226	368	826057	73.62	8.78936	2.14261	7.06495
I	826301	826622	322	826402	107.59	23.4942	3.11825	21.2642
I	830044	830167	124	830108	65.53	6.19717	1.91031	4.62953
I	830558	830701	144	830651	71.19	8.10585	2.07292	6.41179
I	833242	833377	136	833307	68.76	6.45614	1.92028	4.88557
I	835281	835552	272	835439	122.15	31.5408	3.53638	29.1256
I	836106	836325	220	836200	82.51	12.138	2.39813	10.2633
I	840481	840615	135	840555	72.81	8.44474	2.11938	6.73544
I	841380	841497	118	841428	62.29	5.32645	1.81739	3.82914
I	843872	843974	103	843945	72	8.10585	2.09615	6.41179
I	844282	844604	323	844527	85.75	13.3482	2.49105	11.4235
I	845431	845541	111	845491	76.85	7.2915	1.94628	5.65696
I	846176	846331	156	846244	100.31	20.0377	2.90918	17.9017
I	846982	847098	117	847005	63.1	5.61028	1.84062	4.07843
I	847728	849314	1587	849074	108.4	24.0041	3.14148	21.7633
I	849677	849937	261	849749	68.76	7.12435	2.00323	5.49142
I	850065	851746	1682	851673	101.93	20.5191	2.95564	18.3632
I	852043	852317	275	852235	142.38	43.4794	4.11712	40.8474
I	852680	852870	191	852809	93.03	16.7885	2.70012	14.743
I	853257	853375	119	853324	95.46	17.6949	2.7698	15.6254
I	871719	872098	380	871996	140.76	42.2284	4.07066	39.6146
I	872821	873398	578	873171	125.39	33.2476	3.6293	30.8021
I	873496	874729	1234	873927	107.59	23.4942	3.11825	21.2642
I	876676	877306	631	877115	87.37	14.1797	2.53751	12.2293
I	877374	877673	300	877571	85.75	13.3482	2.49105	11.4235
I	877888	878091	204	877952	86.56	13.7615	2.51428	11.824
I	878383	878701	319	878494	88.99	13.1215	2.43205	11.2083
I	878785	879775	991	878875	91.41	15.9003	2.65366	13.889
I	879849	880070	222	879978	62.29	5.32645	1.81739	3.82914
I	881314	881793	480	881581	131.05	36.7525	3.79191	34.2349
I	882436	882712	277	882648	80.9	11.3567	2.35167	9.50899
I	882775	883126	352	882967	94.65	17.2395	2.74658	15.1819
I	883329	883862	534	883663	94.65	17.101	2.73281	15.0536
I	886665	888541	1877	888112	115.68	26.4653	3.24115	24.172
I	888886	889118	233	888938	69.57	6.90425	1.9603	5.28709
I	889460	889631	172	889578	63.1	5.61028	1.84062	4.07843
I	891711	891824	114	891742	64.72	5.90054	1.88708	4.35052
I	896026	896128	103	896065	76.04	9.85695	2.2123	8.0766
I	906986	907275	290	907156	91.41	15.9003	2.65366	13.889
I	907391	907772	382	907602	85.75	13.3482	2.49105	11.4235
I	908009	908332	324	908054	82.51	11.4071	2.31983	9.5591
I	908804	909102	299	908831	78.47	7.46463	1.93827	5.81516
I	909289	909483	195	909345	65.53	6.19717	1.91031	4.62953
I	909576	909728	153	909676	72	8.10585	2.09615	6.41179
I	909837	910220	384	909927	78.47	10.5961	2.28198	8.78702
I	910523	910630	108	910577	63.91	5.61028	1.86385	4.07843
I	910706	911149	444	911074	85.75	13.3482	2.49105	11.4235
I	911233	911825	593	911324	90.6	15.4631	2.63043	13.4643
I	912449	912800	352	912531	76.04	9.85695	2.2123	8.0766
I	912881	913828	948	913227	109.21	24.518	3.16471	22.2663
I	914030	914140	111	914062	69.57	7.44558	2.02646	5.7963
I	915170	915320	151	915241	245.12	58.2065	3.41827	55.3421
I	915529	915686	158	915611	193.34	47.2357	3.47039	44.5487
I	916632	916873	242	916706	89.79	15.0306	2.6072	13.0445
I	916967	917218	252	917125	68.76	7.12435	2.00323	5.49142
I	919823	919926	104	919877	63.1	5.47527	1.8228	3.9761
I	920540	921555	1016	920821	110.02	25.0358	3.18794	22.7653
I	921618	923541	1924	922878	114.87	27.1451	3.32731	24.8252
I	923678	923846	169	923734	107.59	6.78602	1.69675	5.193
I	924794	925103	310	924833	96.27	7.62793	1.82055	5.97687
I	925242	926383	1142	926091	101.93	15.7327	2.51047	13.7323
I	926448	926600	153	926516	118.11	28.4671	3.34499	26.1258
I	926700	926906	207	926748	67.14	5.94518	1.849	4.39481
I	939574	939707	134	939657	69.57	5.46911	1.78467	3.97011
I	946030	946241	212	946111	146.42	43.2265	4.00461	40.6022
I	946934	947054	121	946979	70.38	6.85271	1.93897	5.23615
I	947767	948051	285	947873	76.04	9.67806	2.19216	7.9223
I	948109	948513	405	948322	109.21	24.518	3.16471	22.2663
I	948688	948875	188	948774	65.53	6.19717	1.91031	4.62953
I	949579	949798	220	949627	76.85	9.85695	2.23552	8.0766
I	949867	950185	319	949917	69.57	7.44558	2.02646	5.7963
I	950266	950512	247	950296	81.71	10.8353	2.27656	9.02415
I	950715	950826	112	950776	79.28	10.9738	2.30521	9.15068
I	950882	950999	118	950944	68.76	7.12435	2.00323	5.49142
I	954395	954591	197	954420	63.91	5.61028	1.86385	4.07843
I	955353	955499	147	955447	58.25	4.25731	1.70124	2.85767
I	957512	957642	131	957564	67.14	6.80915	1.95677	5.193
I	966668	966808	141	966717	63.1	5.61028	1.84062	4.07843
I	969171	969302	132	969228	64.72	5.90054	1.88708	4.35052
I	973153	973256	104	973214	91.41	15.9003	2.65366	13.889
I	973526	973635	110	973587	72.81	8.44474	2.11938	6.73544
I	973803	973909	107	973875	99.5	17.586	2.69761	15.5264
I	979563	979699	137	979617	71.19	8.10585	2.07292	6.41179
I	979862	980049	188	979905	65.53	6.19717	1.91031	4.62953
I	980821	981028	208	980953	75.23	9.49554	2.18907	7.74126
I	981277	981477	201	981420	67.95	6.80915	1.98	5.193
I	984405	984509	105	984453	67.14	6.80915	1.95677	5.193
I	985916	986075	160	985917	57.44	4.00702	1.67801	2.62927
I	986779	986921	143	986839	81.71	11.7448	2.3749	9.88361
I	987687	987839	153	987749	103.55	21.4945	3.0021	19.3164
I	988193	988343	151	988299	67.95	6.80915	1.98	5.193
I	988933	989218	286	989103	70.38	7.77277	2.04969	6.10716
I	991623	991769	147	991715	63.91	5.61028	1.86385	4.07843
I	991882	991992	111	991928	88.99	14.6028	2.58397	12.6293
I	992100	992270	171	992196	88.18	14.6028	2.56074	12.6293
I	992362	993089	728	992629	95.46	17.6949	2.7698	15.6254
I	993252	993652	401	993286	72.81	8.44474	2.11938	6.73544
I	995126	996017	892	995330	91.41	15.9003	2.65366	13.889
I	996073	996772	700	996378	109.21	22.4728	2.97864	20.2778
I	997170	997782	613	997521	97.88	18.619	2.83949	16.517
I	998479	998679	201	998543	79.28	10.9738	2.30521	9.15068
I	998732	999545	814	999234	105.16	22.4862	3.04856	20.2778
I	1000782	1001062	281	1000988	84.13	12.9398	2.44459	11.028
I	1001117	1001221	105	1001168	62.29	4.2056	1.66553	2.82459
I	1003391	1003508	118	1003432	68.76	5.77669	1.83583	4.24306
I	1004363	1004621	259	1004399	71.19	8.10585	2.07292	6.41179
I	1006355	1006538	184	1006423	67.95	6.80915	1.98	5.193
I	1006651	1006842	192	1006802	68.76	7.12435	2.00323	5.49142
I	1009742	1010279	538	1009833	86.56	13.7615	2.51428	11.824
I	1010623	1010815	193	1010679	76.04	9.85695	2.2123	8.0766
I	1010881	1011076	196	1010930	65.53	6.19717	1.91031	4.62953
I	1014631	1014739	109	1014683	84.13	12.9398	2.44459	11.028
I	1014816	1018492	3677	1017595	128.62	34.9851	3.72222	32.5033
I	1018588	1018899	312	1018665	77.66	10.2239	2.25875	8.42893
I	1033623	1033725	103	1033694	72	8.10585	2.09615	6.41179
I	1033888	1034070	183	1033996	72	8.10585	2.09615	6.41179
I	1048787	1049003	217	1048869	97.88	18.619	2.83949	16.517
I	1049188	1049357	170	1049283	79.28	10.9738	2.30521	9.15068
I	1050041	1050259	219	1050107	76.04	9.85695	2.2123	8.0766
I	1050547	1052032	1486	1050774	170.69	62.1897	4.93016	59.2625
I	1052093	1053215	1123	1052723	150.47	48.6023	4.34942	45.8828
I	1053306	1054087	782	1053767	116.49	28.2223	3.37377	25.882
I	1054328	1054661	334	1054586	77.66	10.2239	2.25875	8.42893
I	1059710	1059922	213	1059788	87.37	14.1797	2.53751	12.2293
I	1060201	1060647	447	1060312	199	63.6876	4.34792	60.7428
I	1062055	1063008	954	1062326	156.13	52.565	4.51202	49.7771
I	1063220	1063326	107	1063245	68.76	7.12435	2.00323	5.49142
I	1063890	1064009	120	1063959	74.42	9.13965	2.16584	7.40036
I	1064965	1065237	273	1065084	109.21	24.518	3.16471	22.2663
I	1065353	1065726	374	1065600	84.13	12.9398	2.44459	11.028
I	1068217	1068320	104	1068270	82.51	12.138	2.39813	10.2633
I	1068455	1068883	429	1068617	98.69	19.0876	2.86272	16.9743
I	1069574	1070274	701	1069724	139.14	41.6075	4.0242	39.0027
I	1071252	1071504	253	1071343	60.67	4.77847	1.77093	3.32052
I	1071663	1071860	198	1071833	60.67	4.77847	1.77093	3.32052
I	1073526	1073815	290	1073610	85.75	13.3482	2.49105	11.4235
I	1073943	1074293	351	1074162	75.23	9.49554	2.18907	7.74126
I	1074907	1075945	1039	1075327	125.39	33.2476	3.6293	30.8021
I	1076376	1076508	133	1076444	111.64	25.5574	3.2344	23.2764
I	1076580	1076745	166	1076632	76.04	9.85695	2.2123	8.0766
I	1078578	1078691	114	1078630	65.53	6.19717	1.91031	4.62953
I	1086131	1086274	144	1086216	65.53	6.19717	1.91031	4.62953
I	1087143	1087282	140	1087148	59.05	4.5145	1.72447	3.07645
I	1088648	1088789	142	1088696	64.72	5.90054	1.88708	4.35052
I	1088873	1089687	815	1089242	105.16	18.9161	2.72218	16.8124
I	1089757	1090459	703	1089823	96.27	12.5276	2.26201	10.6483
I	1091373	1091659	287	1091440	63.91	5.61028	1.86385	4.07843
I	1096072	1096785	714	1096247	93.03	16.7885	2.70012	14.743
I	1096986	1097225	240	1097133	85.75	13.2298	2.47857	11.3158
I	1097403	1098289	887	1097998	107.59	23.4942	3.11825	21.2642
I	1099202	1099417	216	1099263	84.94	12.9398	2.46782	11.028
I	1099551	1099758	208	1099585	67.14	6.80915	1.95677	5.193
I	1100119	1100386	268	1100286	88.99	14.6028	2.58397	12.6293
I	1100673	1100783	111	1100716	67.95	6.80915	1.98	5.193
I	1105306	1105408	103	1105353	56.63	3.7637	1.65479	2.4081
I	1106215	1106406	192	1106311	84.94	12.9398	2.46782	11.028
I	1106522	1106986	465	1106618	76.04	9.85695	2.2123	8.0766
I	1107328	1107978	651	1107879	85.75	13.3482	2.49105	11.4235
I	1108131	1108306	176	1108198	67.95	6.80915	1.98	5.193
I	1108799	1108923	125	1108852	77.66	10.2239	2.25875	8.42893
I	1109000	1109117	118	1109031	61.48	5.04915	1.79416	3.5713
I	1109351	1109611	261	1109387	63.91	5.61028	1.86385	4.07843
I	1109973	1110159	187	1110067	70.38	7.77277	2.04969	6.10716
I	1116175	1116427	253	1116219	121.34	11.9728	2.01594	10.11
I	1116506	1118135	1630	1117976	477.29	64.108	2.42785	61.1617
I	1120934	1121340	407	1121159	468.39	78.8193	2.75406	75.6696
I	1121417	1123379	1963	1123165	453.02	48.0161	2.16199	45.3056
I	1123453	1124609	1157	1123814	468.39	66.9896	2.5101	64.0013
I	1127462	1127569	108	1127535	76.85	4.01576	1.573	2.63794
I	1128857	1129370	514	1129113	82.51	12.138	2.39813	10.2633
I	1129497	1130002	506	1129931	66.33	6.2295	1.89924	4.66161
I	1130084	1130205	122	1130108	70.38	6.70959	1.92177	5.12231
I	1130794	1130980	187	1130975	58.25	3.45448	1.58409	2.16227
I	1131212	1131395	184	1131350	64.72	5.00187	1.76882	3.54078
I	1132403	1132587	185	1132433	72	6.93746	1.95611	5.32006
I	1132695	1133241	547	1132944	83.32	5.78875	1.72088	4.25501
I	1135497	1135918	422	1135545	83.32	9.8457	2.13915	8.0766
I	1139919	1140120	202	1140079	72.81	8.44474	2.11938	6.73544
I	1143355	1143527	173	1143492	62.29	5.32645	1.81739	3.82914
I	1147185	1147382	198	1147311	65.53	6.19717	1.91031	4.62953
I	1150113	1150215	103	1150120	61.48	5.04915	1.79416	3.5713
I	1156129	1156249	121	1156188	114.87	27.1451	3.32731	24.8252
I	1157032	1157137	106	1157038	56.63	3.7637	1.65479	2.4081
I	1160925	1161208	284	1161027	67.95	6.80915	1.98	5.193
I	1165426	1165784	359	1165720	72	8.10585	2.09615	6.41179
I	1167573	1167707	135	1167646	71.19	8.10585	2.07292	6.41179
I	1175818	1175937	120	1175879	94.65	17.2395	2.74658	15.1819
I	1199299	1199591	293	1199516	84.94	12.9398	2.46782	11.028
I	1211058	1211315	258	1211251	98.69	18.2796	2.78444	16.1975
I	1213159	1213288	130	1213192	61.48	5.04915	1.79416	3.5713
I	1213688	1214280	593	1213854	79.28	10.9738	2.30521	9.15068
I	1214705	1214854	150	1214761	74.42	9.13965	2.16584	7.40036
I	1217519	1217725	207	1217577	63.91	5.61028	1.86385	4.07843
I	1219195	1219330	136	1219260	58.25	4.25731	1.70124	2.85767
I	1219386	1219613	228	1219521	86.56	13.7615	2.51428	11.824
I	1222494	1222612	119	1222559	101.93	17.6845	2.68843	15.6242
I	1223785	1223975	191	1223907	84.13	12.4946	2.39775	10.617
I	1224054	1224354	301	1224090	63.91	3.2748	1.54543	2.00562
I	1224829	1225348	520	1225093	119.73	27.551	3.26287	25.2291
I	1226105	1226847	743	1226199	107.59	23.4942	3.11825	21.2642
I	1227089	1227694	606	1227173	88.18	14.6028	2.56074	12.6293
I	1227813	1228205	393	1228138	114.87	27.1451	3.32731	24.8252
I	1228577	1228843	267	1228746	101.93	20.5191	2.95564	18.3632
I	1229205	1230020	816	1229433	131.86	36.7525	3.81514	34.2349
I	1230300	1230778	479	1230569	81.71	11.7448	2.3749	9.88361
I	1230840	1230980	141	1230911	82.51	12.138	2.39813	10.2633
I	1231522	1231711	190	1231563	68.76	7.12435	2.00323	5.49142
I	1241365	1241526	162	1241457	63.91	5.61028	1.86385	4.07843
I	1251527	1251796	270	1251667	110.83	25.0358	3.21117	22.7653
I	1254390	1254498	109	1254425	78.47	10.5961	2.28198	8.78702
I	1255042	1255228	187	1255127	64.72	5.90054	1.88708	4.35052
I	1255588	1255813	226	1255649	77.66	10.2239	2.25875	8.42893
I	1255930	1256188	259	1256117	93.03	16.7885	2.70012	14.743
I	1258288	1258476	189	1258338	79.28	10.9738	2.30521	9.15068
I	1259995	1260173	179	1260014	58.25	4.25731	1.70124	2.85767
I	1260296	1260506	211	1260373	72.81	8.44474	2.11938	6.73544
I	1261470	1261766	297	1261687	82.51	12.138	2.39813	10.2633
I	1263486	1263652	167	1263505	63.91	5.61028	1.86385	4.07843
I	1263786	1264044	259	1263950	72.81	8.44474	2.11938	6.73544
I	1264126	1264320	195	1264257	83.32	12.5364	2.42136	10.6483
I	1264484	1264659	176	1264515	68.76	7.12435	2.00323	5.49142
I	1264762	1265367	606	1265200	115.68	27.6818	3.35054	25.3519
I	1265453	1266037	585	1265606	72.81	8.44474	2.11938	6.73544
I	1266143	1266444	302	1266386	94.65	17.2395	2.74658	15.1819
I	1267016	1267153	138	1267085	71.19	8.10585	2.07292	6.41179
I	1268282	1268512	231	1268338	88.18	14.6028	2.56074	12.6293
I	1269432	1269559	128	1269490	82.51	12.138	2.39813	10.2633
I	1274117	1274256	140	1274199	76.04	9.85695	2.2123	8.0766
I	1276995	1277121	127	1277059	74.42	9.13965	2.16584	7.40036
I	1278177	1279286	1110	1278765	141.57	39.9446	3.85319	37.3731
I	1279339	1279650	312	1279479	99.5	19.5605	2.88595	17.4358
I	1280770	1280918	149	1280841	83.32	12.5364	2.42136	10.6483
I	1284047	1284180	134	1284113	87.37	14.1797	2.53751	12.2293
I	1285662	1286451	790	1286338	77.66	10.2239	2.25875	8.42893
I	1286555	1286981	427	1286845	72.81	8.44474	2.11938	6.73544
I	1288832	1288977	146	1288922	120.54	30.4203	3.48992	28.0328
I	1290458	1290569	112	1290495	64.72	5.90054	1.88708	4.35052
I	1293780	1294028	249	1294000	69.57	7.44558	2.02646	5.7963
I	1295652	1295783	132	1295721	105.16	22.4862	3.04856	20.2778
I	1295908	1296933	1026	1296140	152.08	49.912	4.39588	47.167
I	1297425	1297596	172	1297541	61.48	5.04915	1.79416	3.5713
I	1297694	1297798	105	1297776	61.48	5.04915	1.79416	3.5713
I	1298356	1298458	103	1298404	72.81	8.44474	2.11938	6.73544
I	1298565	1298682	118	1298645	61.48	5.04915	1.79416	3.5713
I	1298962	1299085	124	1299045	87.37	14.1797	2.53751	12.2293
I	1301204	1301689	486	1301625	88.18	14.6028	2.56074	12.6293
I	1304341	1304494	154	1304439	60.67	4.77847	1.77093	3.32052
I	1305332	1305477	146	1305418	92.22	16.3421	2.67689	14.3184
I	1305761	1305991	231	1305904	96.27	18.1547	2.79303	16.0734
I	1312092	1312302	211	1312237	71.19	8.10585	2.07292	6.41179
I	1312411	1313846	1436	1313080	121.34	30.9788	3.51315	28.5811
I	1315466	1315570	105	1315527	82.51	8.12712	1.97515	6.4329
I	1315635	1315773	139	1315718	86.56	9.56203	2.08606	7.80707
I	1323726	1323878	153	1323802	61.48	5.04915	1.79416	3.5713
I	1328481	1328599	119	1328513	78.47	10.5961	2.28198	8.78702
I	1333044	1337108	4065	1334757	185.25	73.0505	5.34829	69.9745
I	1337280	1337519	240	1337423	96.27	18.1547	2.79303	16.0734
I	1337795	1338153	359	1337833	88.18	14.6028	2.56074	12.6293
I	1338372	1338492	121	1338461	80.09	8.54816	2.02718	6.83783
I	1340089	1340280	192	1340167	122.96	31.5408	3.55961	29.1256
I	1341027	1341168	142	1341108	77.66	10.2239	2.25875	8.42893
I	1342909	1343090	182	1343045	65.53	6.19717	1.91031	4.62953
I	1344771	1345160	390	1345104	71.19	8.10585	2.07292	6.41179
I	1345522	1345626	105	1345578	84.13	12.695	2.4188	10.8057
I	1346364	1346510	147	1346441	93.84	16.7885	2.72335	14.743
I	1347260	1347362	103	1347304	75.23	9.49554	2.18907	7.74126
I	1347462	1347575	114	1347530	71.19	8.10585	2.07292	6.41179
I	1361301	1361542	242	1361356	104.36	21.9883	3.02533	19.7992
I	1371503	1371788	286	1371782	178.78	3.42941	1.29994	2.13753
I	1403938	1404141	204	1404086	67.14	6.80915	1.95677	5.193
I	1404594	1404841	248	1404674	107.59	23.4942	3.11825	21.2642
I	1404984	1405221	238	1405110	75.23	9.49554	2.18907	7.74126
I	1409994	1410110	117	1410041	87.37	14.1797	2.53751	12.2293
I	1411425	1413000	1576	1412290	119.73	28.5898	3.35351	26.2478
I	1413123	1414024	902	1413830	122.96	31.5408	3.55961	29.1256
I	1416151	1416266	116	1416205	109.21	24.518	3.16471	22.2663
I	1420868	1421097	230	1420891	65.53	6.19717	1.91031	4.62953
I	1425126	1425407	282	1425332	81.71	11.7448	2.3749	9.88361
I	1425462	1425896	435	1425610	105.97	21.4172	2.9715	19.2479
I	1426003	1426255	253	1426043	67.95	6.80915	1.98	5.193
I	1426652	1426979	328	1426874	80.09	11.3567	2.32844	9.50899
I	1430248	1431015	768	1430458	115.68	27.6818	3.35054	25.3519
I	1435231	1435423	193	1435277	79.28	10.9738	2.30521	9.15068
I	1435599	1435761	163	1435688	107.59	23.4942	3.11825	21.2642
I	1444134	1445654	1521	1444616	150.47	48.3387	4.32762	45.6269
I	1446049	1446172	124	1446073	69.57	6.90425	1.9603	5.28709
I	1446510	1446735	226	1446597	72.81	8.44474	2.11938	6.73544
I	1446823	1447426	604	1447050	124.58	32.6752	3.60607	30.24
I	1447560	1447787	228	1447661	65.53	6.19717	1.91031	4.62953
I	1450296	1451184	889	1450915	78.47	10.5961	2.28198	8.78702
I	1451328	1451430	103	1451383	68.76	7.12435	2.00323	5.49142
I	1451517	1451772	256	1451656	99.5	19.5605	2.88595	17.4358
I	1452583	1452747	165	1452661	60.67	4.77847	1.77093	3.32052
I	1453140	1453751	612	1453515	114.06	22.0481	2.85922	19.8588
I	1453882	1454062	181	1454020	93.84	11.3715	2.19907	9.52374
I	1454802	1454909	108	1454860	82.51	12.138	2.39813	10.2633
I	1455046	1455152	107	1455101	77.66	10.2239	2.25875	8.42893
I	1455653	1455778	126	1455707	69.57	7.44558	2.02646	5.7963
I	1458879	1459374	496	1459158	102.74	20.0242	2.88579	17.8969
I	1460681	1460958	278	1460735	85.75	12.3382	2.38519	10.4618
I	1461063	1461332	270	1461251	80.09	10.3955	2.22445	8.59923
I	1462100	1462351	252	1462172	131.05	22.8578	2.70072	20.6476
I	1463737	1463973	237	1463846	59.86	3.9104	1.66074	2.55252
I	1476682	1476795	114	1476719	73.62	7.72352	2.0184	6.0714
I	1476990	1477714	725	1477086	95.46	17.3414	2.73498	15.2833
I	1477824	1478186	363	1478019	72.81	8.44474	2.11938	6.73544
I	1478594	1478887	294	1478796	81.71	11.7448	2.3749	9.88361
I	1478987	1479453	467	1479387	80.9	11.3567	2.35167	9.50899
I	1479558	1479856	299	1479800	83.32	12.5364	2.42136	10.6483
I	1481369	1482049	681	1481452	93.84	16.7885	2.72335	14.743
I	1482487	1482810	324	1482668	97.08	18.619	2.81626	16.517
I	1482879	1483031	153	1482954	76.04	9.85695	2.2123	8.0766
I	1484844	1484946	103	1484898	79.28	10.9738	2.30521	9.15068
I	1486349	1487096	748	1486682	115.68	27.6818	3.35054	25.3519
I	1487229	1487382	154	1487343	63.1	5.61028	1.84062	4.07843
I	1489101	1489261	161	1489220	63.91	5.61028	1.86385	4.07843
I	1489890	1490331	442	1489993	167.45	60.0842	4.83724	57.1889
I	1493497	1493741	245	1493548	112.45	23.9569	3.0661	21.7245
I	1540546	1540769	224	1540631	68.76	7.12435	2.00323	5.49142
I	1540918	1541034	117	1540962	98.69	19.0876	2.86272	16.9743
I	1541424	1541634	211	1541507	108.4	24.0041	3.14148	21.7633
I	1542085	1542225	141	1542182	67.95	6.73053	1.97008	5.14263
I	1542953	1543207	255	1543190	62.29	5.32645	1.81739	3.82914
I	1543343	1543727	385	1543411	76.04	9.85695	2.2123	8.0766
I	1544055	1544157	103	1544097	75.23	9.49554	2.18907	7.74126
I	1544322	1544458	137	1544405	64.72	5.90054	1.88708	4.35052
I	1544802	1544992	191	1544846	67.14	6.80915	1.95677	5.193
I	1545492	1545893	402	1545684	90.6	15.4631	2.63043	13.4643
I	1545958	1546267	310	1546170	84.13	12.9398	2.44459	11.028
I	1547633	1547802	170	1547764	62.29	5.32645	1.81739	3.82914
I	1548259	1548800	542	1548349	105.97	22.4862	3.07179	20.2778
I	1554479	1554603	125	1554544	58.25	4.25731	1.70124	2.85767
I	1555335	1555463	129	1555389	70.38	4.54943	1.65999	3.1108
I	1559138	1559489	352	1559322	101.93	17.0535	2.6304	15.0065
I	1564069	1564745	677	1564291	131.05	32.3261	3.42239	29.9001
I	1575620	1575822	203	1575744	115.68	27.6818	3.35054	25.3519
I	1579620	1579736	117	1579703	62.29	5.32645	1.81739	3.82914
I	1580397	1580953	557	1580838	97.88	18.619	2.83949	16.517
I	1581901	1582782	882	1582498	99.5	19.5605	2.88595	17.4358
I	1582845	1583265	421	1583189	84.13	12.9398	2.44459	11.028
I	1583364	1583569	206	1583400	77.66	10.2239	2.25875	8.42893
I	1595583	1595751	169	1595666	77.66	10.2239	2.25875	8.42893
I	1595975	1596103	129	1596059	64.72	5.90054	1.88708	4.35052
I	1596310	1596615	306	1596587	63.91	5.61028	1.86385	4.07843
I	1597499	1597640	142	1597579	67.14	6.80915	1.95677	5.193
I	1597895	1598349	455	1598048	69.57	7.44558	2.02646	5.7963
I	1598581	1598742	162	1598689	84.94	12.9398	2.46782	11.028
I	1610129	1610254	126	1610194	92.22	16.3421	2.67689	14.3184
I	1619749	1619858	110	1619822	73.62	8.78936	2.14261	7.06495
I	1623572	1623736	165	1623668	73.62	8.78936	2.14261	7.06495
I	1626815	1627004	190	1626915	75.23	9.49554	2.18907	7.74126
I	1627368	1627512	145	1627436	63.91	5.61028	1.86385	4.07843
I	1628582	1628906	325	1628724	114.87	27.1451	3.32731	24.8252
I	1633762	1633929	168	1633849	61.48	5.04915	1.79416	3.5713
I	1634402	1634707	306	1634607	80.9	11.3567	2.35167	9.50899
I	1637687	1638597	911	1637925	80.09	11.3567	2.32844	9.50899
I	1640518	1640784	267	1640695	96.27	18.1547	2.79303	16.0734
I	1643611	1643726	116	1643668	76.04	9.85695	2.2123	8.0766
I	1646546	1646847	302	1646605	66.33	6.50006	1.93354	4.91486
I	1647011	1647396	386	1647183	82.51	12.138	2.39813	10.2633
I	1647483	1647689	207	1647629	84.13	12.9398	2.44459	11.028
I	1647742	1648118	377	1647934	67.95	6.80915	1.98	5.193
I	1648285	1648397	113	1648348	64.72	5.4315	1.82547	3.93281
I	1648753	1648855	103	1648804	70.38	7.77277	2.04969	6.10716
I	1651358	1651500	143	1651427	84.94	12.9398	2.46782	11.028
I	1666912	1667255	344	1666958	97.88	11.2635	2.15155	9.43784
I	1667769	1668286	518	1668001	88.99	14.6028	2.58397	12.6293
I	1669392	1669600	209	1669475	71.19	8.10585	2.07292	6.41179
I	1670402	1670615	214	1670537	76.85	9.85695	2.23552	8.0766
I	1671044	1671285	242	1671114	74.42	9.13965	2.16584	7.40036
I	1676579	1676789	211	1676650	105.16	22.4862	3.04856	20.2778
I	1680466	1680916	451	1680714	75.23	9.3993	2.1781	7.65741
I	1684209	1684676	468	1684539	80.09	6.81003	1.84289	5.19383
I	1685970	1686134	165	1686055	67.95	6.80915	1.98	5.193
I	1686232	1686487	256	1686281	95.46	17.6949	2.7698	15.6254
I	1687274	1687529	256	1687314	75.23	9.49554	2.18907	7.74126
I	1687649	1687928	280	1687842	109.21	24.518	3.16471	22.2663
I	1688977	1689400	424	1689062	83.32	12.5364	2.42136	10.6483
I	1690963	1691626	664	1691175	103.55	21.4945	3.0021	19.3164
I	1692884	1693525	642	1693195	96.27	18.1547	2.79303	16.0734
I	1694960	1695350	391	1695286	95.46	17.6949	2.7698	15.6254
I	1695755	1695864	110	1695818	87.37	14.1797	2.53751	12.2293
I	1697147	1697249	103	1697192	74.42	8.67314	2.11208	6.9621
I	1697687	1698391	705	1698148	129.43	35.5709	3.74545	33.0795
I	1698695	1699018	324	1698862	90.6	15.4631	2.63043	13.4643
I	1699119	1699427	309	1699309	68.76	7.12435	2.00323	5.49142
I	1701054	1701286	233	1701227	117.3	28.7663	3.397	26.416
I	1701828	1701958	131	1701900	84.13	12.9398	2.44459	11.028
I	1712335	1712508	174	1712403	66.33	6.50006	1.93354	4.91486
I	1717514	1717752	239	1717580	102.74	21.0047	2.97887	18.8378
I	1719129	1719370	242	1719265	122.15	23.7279	2.88314	21.4968
I	1719475	1719851	377	1719653	124.58	20.8585	2.64526	18.7006
I	1719943	1720068	126	1720009	81.71	5.70216	1.73161	4.16952
I	1720726	1721079	354	1720797	108.4	13.9722	2.27095	12.033
I	1731500	1732113	614	1731776	84.94	12.9398	2.46782	11.028
I	1732367	1732666	300	1732587	67.95	6.80915	1.98	5.193
I	1735547	1735919	373	1735862	71.19	8.10585	2.07292	6.41179
I	1736273	1737290	1018	1736481	80.09	11.3567	2.32844	9.50899
I	1737536	1737665	130	1737611	59.86	4.5145	1.7477	3.07645
I	1737741	1738029	289	1737974	68.76	7.12435	2.00323	5.49142
I	1738378	1738482	105	1738448	58.25	4.25731	1.70124	2.85767
I	1738624	1738787	164	1738711	73.62	8.78936	2.14261	7.06495
I	1739318	1739561	244	1739488	87.37	14.1797	2.53751	12.2293
I	1739619	1739782	164	1739735	66.33	6.50006	1.93354	4.91486
I	1740719	1741201	483	1740841	115.68	27.6818	3.35054	25.3519
I	1746329	1748110	1782	1746980	144	41.1476	3.91879	38.5581
I	1760856	1761284	429	1761021	112.45	11.0525	2.00728	9.22869
I	1761359	1762387	1029	1761445	117.3	15.5579	2.3109	13.5586
I	1774631	1775050	420	1774892	97.88	18.619	2.83949	16.517
I	1778715	1778969	255	1778908	87.37	14.1797	2.53751	12.2293
I	1792329	1792470	142	1792418	82.51	12.138	2.39813	10.2633
I	1792564	1792796	233	1792750	92.22	16.3421	2.67689	14.3184
I	1794634	1794812	179	1794784	63.91	5.61028	1.86385	4.07843
I	1795236	1795454	219	1795396	67.14	6.80915	1.95677	5.193
I	1797493	1797616	124	1797561	63.1	5.61028	1.84062	4.07843
I	1807887	1807992	106	1807946	62.29	4.88616	1.75806	3.42641
I	1814122	1814226	105	1814157	62.29	5.32645	1.81739	3.82914
I	1815760	1816069	310	1815979	92.22	16.3421	2.67689	14.3184
I	1816983	1817427	445	1817223	71.19	8.10585	2.07292	6.41179
I	1818117	1818275	159	1818173	80.9	10.7033	2.28015	8.89318
I	1818777	1819022	246	1818895	82.51	12.138	2.39813	10.2633
I	1820366	1820470	105	1820389	68.76	4.08353	1.62236	2.70479
I	1820552	1820751	200	1820602	67.95	6.80915	1.98	5.193
I	1821980	1822524	545	1822378	78.47	10.5961	2.28198	8.78702
I	1823231	1823359	129	1823288	115.68	27.6818	3.35054	25.3519
I	1832651	1832761	111	1832705	84.94	12.9398	2.46782	11.028
I	1834480	1835900	1421	1834821	122.96	31.5408	3.55961	29.1256
I	1836094	1836389	296	1836287	97.08	18.619	2.81626	16.517
I	1836456	1837414	959	1836750	116.49	28.2223	3.37377	25.882
I	1837567	1837913	347	1837753	98.69	19.0876	2.86272	16.9743
I	1838421	1838717	297	1838484	68.76	7.12435	2.00323	5.49142
I	1839483	1839639	157	1839551	59.05	4.5145	1.72447	3.07645
I	1839702	1839929	228	1839878	72.81	8.44474	2.11938	6.73544
I	1840886	1840991	106	1840970	67.14	6.80915	1.95677	5.193
I	1841989	1842144	156	1842079	107.59	23.4942	3.11825	21.2642
I	1843958	1844134	177	1844037	65.53	6.19717	1.91031	4.62953
I	1844998	1845130	133	1845070	76.04	9.85695	2.2123	8.0766
I	1845443	1845546	104	1845505	76.04	9.85695	2.2123	8.0766
I	1847155	1847338	184	1847204	59.86	4.5145	1.7477	3.07645
I	1847663	1848057	395	1847886	70.38	7.77277	2.04969	6.10716
I	1851756	1851902	147	1851792	63.91	5.61028	1.86385	4.07843
I	1862670	1862920	251	1862767	114.06	27.1451	3.30409	24.8252
I	1873892	1874244	353	1874038	108.4	24.0041	3.14148	21.7633
I	1877240	1878201	962	1878030	109.21	24.518	3.16471	22.2663
I	1878466	1878723	258	1878658	77.66	10.2239	2.25875	8.42893
I	1883731	1883938	208	1883905	71.19	6.43475	1.87492	4.86433
I	1884008	1884110	103	1884055	85.75	10.4475	2.19041	8.65065
I	1884179	1884348	170	1884281	88.99	10.7287	2.19229	8.9185
I	1886970	1887127	158	1887043	117.3	16.2792	2.36599	14.2657
I	1890375	1890561	187	1890444	105.97	13.8049	2.29821	11.8668
I	1892914	1893184	271	1893109	94.65	12.4295	2.28327	10.5525
I	1893238	1893821	584	1893515	122.96	26.6113	3.13653	24.3102
I	1894102	1894281	180	1894267	72.81	5.74124	1.80016	4.20797
I	1894401	1894666	266	1894583	78.47	9.38209	2.14782	7.64054
I	1911024	1911192	169	1911071	82.51	12.138	2.39813	10.2633
I	1911550	1911684	135	1911639	91.41	15.9003	2.65366	13.889
I	1911746	1912628	883	1911882	182.02	70.8352	5.25537	67.7836
I	1913936	1914389	454	1914086	101.93	20.5191	2.95564	18.3632
I	1914793	1914981	189	1914827	62.29	5.32645	1.81739	3.82914
I	1915516	1916933	1418	1916750	118.11	26.2121	3.14914	23.92
I	1919278	1919468	191	1919304	65.53	5.03001	1.75938	3.56873
I	1958504	1958623	120	1958579	97.08	18.619	2.81626	16.517
I	1971470	1972209	740	1971993	112.45	21.7675	2.87494	19.5881
I	1977675	1978129	455	1977962	102.74	16.7948	2.58839	14.7492
I	1983175	1983289	115	1983239	75.23	9.49554	2.18907	7.74126
I	1988545	1988654	110	1988590	82.51	12.138	2.39813	10.2633
I	1989296	1989412	117	1989389	58.25	3.9003	1.6495	2.54249
I	2005247	2005407	161	2005264	66.33	6.50006	1.93354	4.91486
I	2005869	2006002	134	2005925	82.51	12.138	2.39813	10.2633
I	2006315	2006977	663	2006820	84.13	12.9398	2.44459	11.028
I	2007066	2007174	109	2007091	75.23	9.34862	2.17232	7.60757
I	2007293	2007421	129	2007346	69.57	7.36256	2.0163	5.72733
I	2007486	2007717	232	2007538	70.38	7.77277	2.04969	6.10716
I	2009666	2009881	216	2009834	68.76	7.12435	2.00323	5.49142
I	2011183	2011499	317	2011368	128.62	34.9851	3.72222	32.5033
I	2011658	2011911	254	2011702	91.41	15.9003	2.65366	13.889
I	2012892	2013098	207	2013037	63.1	5.61028	1.84062	4.07843
I	2013283	2013417	135	2013368	81.71	11.7448	2.3749	9.88361
I	2014966	2015164	199	2015072	63.1	5.61028	1.84062	4.07843
I	2016518	2016673	156	2016555	74.42	9.13965	2.16584	7.40036
I	2016756	2017112	357	2016915	92.22	16.3421	2.67689	14.3184
I	2018761	2018863	103	2018796	65.53	6.19717	1.91031	4.62953
I	2019166	2020454	1289	2020095	161.79	55.943	4.67463	53.1055
I	2020766	2021498	733	2021022	111.64	25.5574	3.2344	23.2764
I	2022864	2023019	156	2022937	76.04	9.85695	2.2123	8.0766
I	2023275	2024216	942	2023999	112.45	24.9106	3.15127	22.6569
I	2024293	2024549	257	2024479	83.32	12.5364	2.42136	10.6483
I	2024624	2024869	246	2024779	115.68	27.6818	3.35054	25.3519
I	2025209	2026247	1039	2025378	114.87	27.1451	3.32731	24.8252
I	2029838	2029971	134	2029898	68.76	7.12435	2.00323	5.49142
I	2030424	2030578	155	2030485	70.38	7.77277	2.04969	6.10716
I	2030683	2030955	273	2030879	75.23	9.49554	2.18907	7.74126
I	2031033	2031225	193	2031082	69.57	7.44558	2.02646	5.7963
I	2031418	2031556	139	2031501	79.28	10.9738	2.30521	9.15068
I	2031654	2031856	203	2031731	80.9	11.3567	2.35167	9.50899
I	2031952	2032225	274	2032183	104.36	20.8447	2.91825	18.6871
I	2032396	2032682	287	2032619	83.32	9.04666	2.05666	7.31985
I	2032880	2033022	143	2032957	74.42	5.42596	1.73975	3.92753
I	2033206	2033408	203	2033243	86.56	7.73979	1.90428	6.0874
I	2033468	2033641	174	2033553	89.79	7.68482	1.88191	6.03332
I	2033816	2033931	116	2033895	108.4	12.8129	2.17648	10.9229
I	2044944	2045359	416	2045311	80.09	11.3184	2.32428	9.49233
I	2047186	2047296	111	2047222	93.84	9.33159	2.00863	7.59065
I	2047600	2047702	103	2047661	90.6	7.57992	1.86093	5.92922
I	2050055	2050268	214	2050192	235.41	64.4123	3.82723	61.4525
I	2054720	2054824	105	2054743	94.65	6.37264	1.7238	4.80303
I	2058524	2058674	151	2058544	61.48	3.98572	1.64702	2.6267
I	2059137	2059330	194	2059247	58.25	4.25731	1.70124	2.85767
I	2061363	2061505	143	2061365	64.72	2.97647	1.49357	1.73359
I	2064014	2064130	117	2064054	101.93	20.5191	2.95564	18.3632
I	2067907	2068107	201	2067954	93.03	16.7885	2.70012	14.743
I	2068278	2068420	143	2068344	61.48	5.04915	1.79416	3.5713
I	2068872	2069119	248	2068963	68.76	6.17568	1.88545	4.62267
I	2069427	2069823	397	2069599	91.41	15.9003	2.65366	13.889
I	2069916	2070034	119	2069963	73.62	8.78936	2.14261	7.06495
I	2070804	2070989	186	2070905	138.33	40.9896	4.00097	38.4006
I	2074620	2074814	195	2074733	67.14	6.80915	1.95677	5.193
I	2076989	2077205	217	2077057	98.69	19.0876	2.86272	16.9743
I	2079119	2079352	234	2079175	76.85	9.85695	2.23552	8.0766
I	2079425	2079592	168	2079497	63.1	5.61028	1.84062	4.07843
I	2084965	2085348	384	2085096	135.91	39.1547	3.93128	36.5931
I	2085647	2085956	310	2085730	76.85	9.85695	2.23552	8.0766
I	2086432	2086596	165	2086517	79.28	10.8687	2.29366	9.05719
I	2087009	2087149	141	2087085	63.91	4.79318	1.75427	3.33456
I	2088910	2089075	166	2088988	76.04	9.85695	2.2123	8.0766
I	2089475	2089671	197	2089529	58.25	4.25731	1.70124	2.85767
I	2091744	2091863	120	2091812	75.23	9.49554	2.18907	7.74126
I	2092331	2092444	114	2092338	59.05	4.5145	1.72447	3.07645
I	2092497	2092699	203	2092542	63.91	5.61028	1.86385	4.07843
I	2092815	2093040	226	2092940	90.6	15.4631	2.63043	13.4643
I	2093098	2093290	193	2093146	68.76	7.12435	2.00323	5.49142
I	2093377	2093591	215	2093545	81.71	11.7448	2.3749	9.88361
I	2093812	2094208	397	2094097	93.03	16.7885	2.70012	14.743
I	2094298	2094494	197	2094384	61.48	5.04915	1.79416	3.5713
I	2094566	2094675	110	2094613	72.81	8.44474	2.11938	6.73544
I	2095166	2095458	293	2095250	94.65	17.2395	2.74658	15.1819
I	2095618	2095720	103	2095659	79.28	10.9738	2.30521	9.15068
I	2097053	2097159	107	2097124	89.79	15.0306	2.6072	13.0445
I	2117376	2117736	361	2117456	98.69	19.0876	2.86272	16.9743
I	2118007	2118118	112	2118092	80.9	11.3567	2.35167	9.50899
I	2118268	2118524	257	2118309	80.09	11.3567	2.32844	9.50899
I	2119374	2119632	259	2119481	83.32	12.5364	2.42136	10.6483
I	2120688	2120898	211	2120732	67.95	6.80915	1.98	5.193
I	2121128	2121428	301	2121193	86.56	13.6409	2.50168	11.7142
I	2124266	2124399	134	2124315	76.04	9.85695	2.2123	8.0766
I	2124643	2124864	222	2124725	83.32	12.5364	2.42136	10.6483
I	2125216	2125389	174	2125301	105.97	22.4862	3.07179	20.2778
I	2126834	2126979	146	2126885	118.92	24.855	3.05489	22.6019
I	2127235	2127355	121	2127285	100.31	15.9093	2.52395	13.8979
I	2143555	2143866	312	2143836	88.99	7.90386	1.91459	6.2371
I	2144036	2144301	266	2144088	76.04	6.86838	1.87908	5.25163
I	2144371	2145131	761	2144459	131.05	36.7525	3.79191	34.2349
I	2145283	2145386	104	2145315	88.99	14.6028	2.58397	12.6293
I	2145699	2146309	611	2145746	80.09	11.3567	2.32844	9.50899
I	2147837	2147944	108	2147911	72.81	8.44474	2.11938	6.73544
I	2153965	2154131	167	2154024	74.42	9.13965	2.16584	7.40036
I	2154242	2154373	132	2154297	85.75	13.3482	2.49105	11.4235
I	2155607	2155709	103	2155654	67.95	6.80915	1.98	5.193
I	2182918	2183024	107	2183004	64.72	5.90054	1.88708	4.35052
I	2190542	2190663	122	2190596	73.62	8.78936	2.14261	7.06495
I	2218951	2219053	103	2219038	67.14	5.4501	1.78707	3.9513
I	2228403	2228576	174	2228523	63.91	5.61028	1.86385	4.07843
I	2235100	2235212	113	2235167	63.91	5.61028	1.86385	4.07843
I	2235351	2235538	188	2235533	57.44	4.00702	1.67801	2.62927
I	2235688	2235821	134	2235722	60.67	4.77847	1.77093	3.32052
I	2236413	2236537	125	2236500	62.29	5.32645	1.81739	3.82914
I	2237602	2237779	178	2237625	63.91	5.61028	1.86385	4.07843
I	2237896	2238065	170	2237971	89.79	15.0306	2.6072	13.0445
I	2238125	2238246	122	2238182	63.91	5.61028	1.86385	4.07843
I	2238360	2238816	457	2238444	67.14	6.80915	1.95677	5.193
I	2239325	2239524	200	2239367	67.95	6.80915	1.98	5.193
I	2239577	2239766	190	2239648	59.05	4.5145	1.72447	3.07645
I	2242036	2242196	161	2242182	61.48	4.28436	1.68868	2.88432
I	2246526	2246669	144	2246606	76.04	9.85695	2.2123	8.0766
I	2248234	2248341	108	2248286	80.9	11.3184	2.34747	9.49233
I	2248893	2250399	1507	2249996	157.75	53.2352	4.55848	50.4385
I	2250511	2250618	108	2250583	68.76	7.12435	2.00323	5.49142
I	2250748	2250898	151	2250861	61.48	5.04915	1.79416	3.5713
I	2251066	2251168	103	2251131	67.14	3.5839	1.54872	2.24996
I	2252516	2253809	1294	2253433	122.96	31.5408	3.55961	29.1256
I	2253911	2254096	186	2254011	85.75	13.3482	2.49105	11.4235
I	2254579	2254682	104	2254606	68.76	7.12435	2.00323	5.49142
I	2255961	2256332	372	2256029	110.02	25.0358	3.18794	22.7653
I	2266072	2266248	177	2266161	59.86	4.5145	1.7477	3.07645
I	2266319	2266427	109	2266365	68.76	7.12435	2.00323	5.49142
I	2266489	2266637	149	2266552	80.09	11.3567	2.32844	9.50899
I	2266691	2267009	319	2266732	92.22	16.3421	2.67689	14.3184
I	2267676	2268015	340	2267733	68.76	7.12435	2.00323	5.49142
I	2268716	2269013	298	2268747	67.14	6.80915	1.95677	5.193
I	2269444	2269822	379	2269761	139.14	41.6075	4.0242	39.0027
I	2269879	2270334	456	2270019	84.13	12.9398	2.44459	11.028
I	2270459	2270840	382	2270525	84.94	12.9398	2.46782	11.028
I	2271773	2271875	103	2271793	62.29	5.32645	1.81739	3.82914
I	2272340	2272876	537	2272423	99.5	19.5605	2.88595	17.4358
I	2273046	2274101	1056	2273097	83.32	12.5364	2.42136	10.6483
I	2274200	2274319	120	2274255	83.32	12.5364	2.42136	10.6483
I	2279029	2279216	188	2279153	68.76	7.12435	2.00323	5.49142
I	2279864	2280012	149	2279983	62.29	5.32645	1.81739	3.82914
I	2280161	2280448	288	2280378	64.72	5.90054	1.88708	4.35052
I	2291122	2291350	229	2291229	155.32	51.8976	4.48879	49.125
I	2292746	2293081	336	2292941	109.21	24.518	3.16471	22.2663
I	2294472	2295575	1104	2294873	108.4	24.0041	3.14148	21.7633
I	2296010	2296224	215	2296060	72	7.57459	2.0324	5.92392
I	2297181	2297318	138	2297254	95.46	17.6949	2.7698	15.6254
I	2297508	2297870	363	2297591	140.76	42.2284	4.07066	39.6146
I	2299470	2299850	381	2299563	76.04	9.85695	2.2123	8.0766
I	2300115	2300425	311	2300334	86.56	13.7615	2.51428	11.824
I	2302272	2302665	394	2302604	93.03	16.7885	2.70012	14.743
I	2302813	2303129	317	2302899	119.73	29.8654	3.46669	27.4878
I	2304284	2304404	121	2304335	78.47	10.5961	2.28198	8.78702
I	2304667	2305045	379	2305001	84.13	12.9398	2.44459	11.028
I	2306846	2306994	149	2306904	140.76	42.2284	4.07066	39.6146
I	2312259	2312387	129	2312327	69.57	7.44558	2.02646	5.7963
I	2313062	2313192	131	2313115	124.58	32.6752	3.60607	30.24
I	2316051	2316155	105	2316094	82.51	12.138	2.39813	10.2633
I	2318097	2318553	457	2318209	136.71	39.7632	3.95451	37.1924
I	2321907	2322025	119	2321963	93.03	16.7885	2.70012	14.743
I	2322951	2323168	218	2323068	68.76	6.17568	1.88545	4.62267
I	2323329	2323537	209	2323473	72.81	8.44474	2.11938	6.73544
I	2323903	2324016	114	2323975	73.62	8.78936	2.14261	7.06495
I	2324371	2324474	104	2324447	63.1	5.61028	1.84062	4.07843
I	2328768	2328870	103	2328816	65.53	6.19717	1.91031	4.62953
I	2330228	2330407	180	2330277	62.29	5.32645	1.81739	3.82914
I	2330677	2330978	302	2330832	103.55	21.4945	3.0021	19.3164
I	2332534	2332646	113	2332594	67.95	6.80915	1.98	5.193
I	2332921	2333476	556	2333203	110.83	25.0358	3.21117	22.7653
I	2333901	2334803	903	2334678	143.19	44.1094	4.14035	41.4616
I	2335409	2335598	190	2335530	69.57	7.44558	2.02646	5.7963
I	2350278	2350401	124	2350320	55.82	3.52746	1.63156	2.19444
I	2355927	2356064	138	2356004	63.1	5.61028	1.84062	4.07843
I	2359426	2359544	119	2359469	61.48	4.98362	1.78517	3.52269
I	2359738	2360038	301	2359791	64.72	5.90054	1.88708	4.35052
I	2360177	2360608	432	2360203	74.42	9.13965	2.16584	7.40036
I	2375713	2375816	104	2375735	74.42	9.13965	2.16584	7.40036
I	2376058	2376386	329	2376122	77.66	10.2239	2.25875	8.42893
I	2376631	2377097	467	2377005	86.56	13.7615	2.51428	11.824
I	2383034	2383225	192	2383107	74.42	9.13965	2.16584	7.40036
I	2385006	2385258	253	2385099	67.95	6.80915	1.98	5.193
I	2393546	2393830	285	2393632	137.52	40.3748	3.97774	37.7949
I	2401604	2401726	123	2401656	121.34	30.9788	3.51315	28.5811
I	2406628	2406790	163	2406725	71.19	8.10585	2.07292	6.41179
I	2409547	2409649	103	2409589	65.53	6.19717	1.91031	4.62953
I	2409874	2409976	103	2409913	67.14	6.80915	1.95677	5.193
I	2410030	2410310	281	2410140	173.12	64.318	4.99984	61.3585
I	2410521	2410852	332	2410691	150.47	24.3503	2.6115	22.1076
I	2411424	2412053	630	2411589	245.12	121.363	7.06728	117.684
I	2412375	2412722	348	2412683	66.33	6.50006	1.93354	4.91486
I	2413481	2413711	231	2413671	84.94	11.5656	2.32273	9.7163
I	2414115	2414659	545	2414280	95.46	17.6949	2.7698	15.6254
I	2415530	2415825	296	2415726	73.62	8.78936	2.14261	7.06495
I	2415891	2416465	575	2415981	78.47	10.5961	2.28198	8.78702
I	2417771	2418060	290	2417975	77.66	10.2239	2.25875	8.42893
I	2418253	2418451	199	2418297	96.27	18.1547	2.79303	16.0734
I	2418757	2418981	225	2418905	78.47	10.5961	2.28198	8.78702
I	2419259	2419361	103	2419301	88.99	11.8843	2.30733	10.0221
I	2421795	2421906	112	2421873	118.11	16.667	2.38217	14.6411
I	2429748	2430041	294	2430016	68.76	7.12435	2.00323	5.49142
I	2431875	2432067	193	2432015	64.72	5.90054	1.88708	4.35052
I	2433688	2433802	115	2433738	109.21	24.518	3.16471	22.2663
I	2435751	2435897	147	2435767	57.44	4.00702	1.67801	2.62927
I	2452680	2452938	259	2452855	84.13	12.9398	2.44459	11.028
I	2454820	2454922	103	2454830	57.44	4.00702	1.67801	2.62927
I	2455037	2455141	105	2455058	67.14	6.80915	1.95677	5.193
I	2456508	2456716	209	2456662	72.81	8.44474	2.11938	6.73544
I	2464137	2464253	117	2464187	99.5	16.338	2.58129	14.3184
I	2464673	2464775	103	2464731	77.66	7.96412	2.00703	6.29691
I	2485575	2485715	141	2485631	144.8	44.7425	4.18681	42.0858
I	2489862	2490059	198	2489952	69.57	7.44558	2.02646	5.7963
I	2495586	2495726	141	2495644	58.25	4.25731	1.70124	2.85767
I	2496013	2496128	116	2496114	65.53	3.42895	1.54711	2.13708
I	2506744	2506985	242	2506798	84.13	12.9398	2.44459	11.028
I	2514113	2514476	364	2514368	155.32	51.8976	4.48879	49.125
I	2516627	2516869	243	2516803	109.21	24.518	3.16471	22.2663
I	2517069	2517216	148	2517125	72.81	8.44474	2.11938	6.73544
I	2517856	2518626	771	2518483	83.32	12.5364	2.42136	10.6483
I	2518967	2519159	193	2519058	70.38	7.77277	2.04969	6.10716
I	2519864	2520507	644	2519937	95.46	17.6949	2.7698	15.6254
I	2522378	2522800	423	2522683	66.33	6.50006	1.93354	4.91486
I	2523209	2523335	127	2523306	63.1	5.61028	1.84062	4.07843
I	2524579	2525218	640	2525018	88.18	14.6028	2.56074	12.6293
I	2525293	2526256	964	2525618	93.03	16.7885	2.70012	14.743
I	2530952	2531123	172	2531044	80.09	11.3567	2.32844	9.50899
I	2531728	2531896	169	2531823	92.22	14.9347	2.53726	12.959
I	2531954	2532122	169	2531972	67.95	5.7856	1.85078	4.25192
I	2532436	2532538	103	2532466	58.25	3.28615	1.55908	2.00855
I	2532987	2533094	108	2533048	72	8.10585	2.09615	6.41179
I	2534300	2534512	213	2534360	73.62	8.78936	2.14261	7.06495
I	2534705	2534816	112	2534760	93.03	16.7885	2.70012	14.743
I	2535128	2535289	162	2535257	72.81	8.44474	2.11938	6.73544
I	2550647	2550760	114	2550689	70.38	7.77277	2.04969	6.10716
I	2567651	2567758	108	2567677	67.95	6.80915	1.98	5.193
I	2575448	2575599	152	2575498	60.67	4.77847	1.77093	3.32052
I	2577190	2577658	469	2577221	70.38	6.34907	1.87841	4.77964
I	2580096	2580207	112	2580171	74.42	9.13965	2.16584	7.40036
I	2580618	2581059	442	2580650	80.09	11.3567	2.32844	9.50899
I	2582476	2582904	429	2582855	76.85	9.85695	2.23552	8.0766
I	2585526	2585691	166	2585616	78.47	10.5961	2.28198	8.78702
I	2586265	2586389	125	2586338	97.08	18.619	2.81626	16.517
I	2587345	2588020	676	2587771	127.82	34.4025	3.69899	31.9301
I	2588115	2588234	120	2588199	73.62	8.78936	2.14261	7.06495
I	2588454	2589164	711	2588951	80.9	11.3567	2.35167	9.50899
I	2589230	2589373	144	2589351	57.44	4.00702	1.67801	2.62927
I	2589694	2589848	155	2589752	67.95	6.80915	1.98	5.193
I	2590006	2590266	261	2590184	65.53	6.19717	1.91031	4.62953
I	2591039	2591737	699	2591233	71.19	8.10585	2.07292	6.41179
I	2598393	2598758	366	2598463	86.56	13.7615	2.51428	11.824
I	2598829	2599172	344	2599017	102.74	21.0047	2.97887	18.8378
I	2600142	2600298	157	2600218	65.53	6.19717	1.91031	4.62953
I	2603719	2603922	204	2603845	113.25	26.6121	3.28086	24.3102
I	2604072	2604664	593	2604440	97.08	17.6678	2.72431	15.6076
I	2605098	2605573	476	2605212	124.58	32.6752	3.60607	30.24
I	2613386	2613490	105	2613481	84.94	6.04297	1.7539	4.49152
I	2613931	2614037	107	2613971	76.85	9.85695	2.23552	8.0766
I	2615969	2617268	1300	2616456	99.5	19.5605	2.88595	17.4358
I	2617854	2618178	325	2618046	65.53	6.19717	1.91031	4.62953
I	2618446	2618551	106	2618513	65.53	6.19717	1.91031	4.62953
I	2620435	2620580	146	2620522	122.15	31.5408	3.53638	29.1256
I	2623036	2623273	238	2623103	67.14	6.80915	1.95677	5.193
I	2628274	2628386	113	2628324	73.62	8.78936	2.14261	7.06495
I	2630234	2630392	159	2630381	55.01	3.52746	1.60833	2.19444
I	2631674	2632750	1077	2632587	84.94	12.9398	2.46782	11.028
I	2634331	2634766	436	2634685	86.56	13.7615	2.51428	11.824
I	2639656	2639971	316	2639835	368.08	239.022	10.5982	234.312
I	2642299	2642552	254	2642456	154.51	51.2329	4.46556	48.4696
I	2646445	2646604	160	2646512	71.19	8.10585	2.07292	6.41179
I	2647415	2648085	671	2647789	96.27	18.1547	2.79303	16.0734
I	2648206	2648534	329	2648440	96.27	18.1547	2.79303	16.0734
I	2648820	2649236	417	2649040	79.28	10.9738	2.30521	9.15068
I	2649349	2649617	269	2649552	81.71	11.7448	2.3749	9.88361
I	2649799	2650089	291	2649893	85.75	13.3482	2.49105	11.4235
I	2650189	2650406	218	2650331	71.19	8.10585	2.07292	6.41179
I	2652717	2652823	107	2652756	93.03	16.7885	2.70012	14.743
I	2654395	2654592	198	2654530	84.13	12.9398	2.44459	11.028
I	2654813	2654915	103	2654870	70.38	7.77277	2.04969	6.10716
I	2654991	2655164	174	2655139	60.67	4.77847	1.77093	3.32052
I	2657073	2657234	162	2657174	61.48	5.04915	1.79416	3.5713
I	2657759	2657909	151	2657847	88.18	14.6028	2.56074	12.6293
I	2659802	2660006	205	2659842	71.19	8.10585	2.07292	6.41179
I	2661467	2661576	110	2661552	61.48	5.04915	1.79416	3.5713
I	2662380	2662498	119	2662399	62.29	5.32645	1.81739	3.82914
I	2663111	2663792	682	2663521	123.77	32.1063	3.58284	29.6809
I	2664109	2664315	207	2664199	67.14	6.80915	1.95677	5.193
I	2664918	2665057	140	2665014	56.63	3.7637	1.65479	2.4081
I	2665295	2665440	146	2665403	66.33	6.50006	1.93354	4.91486
I	2665526	2665816	291	2665599	104.36	21.9883	3.02533	19.7992
I	2665907	2666032	126	2665976	78.47	10.5961	2.28198	8.78702
I	2666371	2666473	103	2666449	69.57	7.44558	2.02646	5.7963
I	2667800	2668227	428	2667877	125.39	33.2476	3.6293	30.8021
I	2672217	2672396	180	2672247	64.72	5.90054	1.88708	4.35052
I	2673103	2673207	105	2673149	72.81	8.44474	2.11938	6.73544
I	2676185	2676425	241	2676360	58.25	4.25731	1.70124	2.85767
I	2679505	2679672	168	2679596	84.13	12.9398	2.44459	11.028
I	2680981	2681316	336	2681074	63.91	5.61028	1.86385	4.07843
I	2681606	2682010	405	2681795	71.19	8.10585	2.07292	6.41179
I	2682064	2682415	352	2682112	84.13	12.9398	2.44459	11.028
I	2682914	2683333	420	2683142	83.32	12.5364	2.42136	10.6483
I	2683442	2683691	250	2683482	72	8.10585	2.09615	6.41179
I	2686493	2686595	103	2686529	83.32	12.5364	2.42136	10.6483
I	2686726	2687023	298	2686776	83.32	12.5364	2.42136	10.6483
I	2687706	2688253	548	2688087	80.9	11.3567	2.35167	9.50899
I	2688601	2688706	106	2688675	83.32	10.0676	2.16213	8.28542
I	2688833	2689198	366	2688915	156.13	52.565	4.51202	49.7771
I	2689303	2689552	250	2689417	85.75	13.3482	2.49105	11.4235
I	2696461	2696582	122	2696553	66.33	6.50006	1.93354	4.91486
I	2701417	2701652	236	2701642	81.71	3.87599	1.53158	2.51856
I	2703434	2703590	157	2703523	64.72	5.90054	1.88708	4.35052
I	2704241	2704784	544	2704640	110.83	25.0358	3.21117	22.7653
I	2705509	2706444	936	2705825	214.37	95.4972	6.18455	92.1346
I	2707197	2707322	126	2707263	96.27	18.1547	2.79303	16.0734
I	2711504	2712025	522	2711776	80.9	11.3567	2.35167	9.50899
I	2712078	2712374	297	2712179	70.38	7.77277	2.04969	6.10716
I	2714068	2714280	213	2714090	59.86	4.5145	1.7477	3.07645
I	2717227	2717391	165	2717308	60.67	4.77847	1.77093	3.32052
I	2727644	2727873	230	2727743	88.99	14.6028	2.58397	12.6293
I	2728649	2729014	366	2728716	85.75	13.3482	2.49105	11.4235
I	2730228	2730486	259	2730312	86.56	13.7615	2.51428	11.824
I	2730617	2730732	116	2730668	72.81	8.44474	2.11938	6.73544
I	2731786	2732082	297	2732011	114.06	27.1451	3.30409	24.8252
I	2732233	2732352	120	2732303	69.57	7.44558	2.02646	5.7963
I	2735196	2735298	103	2735264	66.33	6.50006	1.93354	4.91486
I	2750959	2751183	225	2750994	65.53	6.19717	1.91031	4.62953
I	2752119	2752295	177	2752150	66.33	6.50006	1.93354	4.91486
I	2752690	2752874	185	2752791	77.66	10.2239	2.25875	8.42893
I	2752978	2753521	544	2753192	113.25	26.6121	3.28086	24.3102
I	2753583	2753705	123	2753663	80.9	11.3567	2.35167	9.50899
I	2753962	2754125	164	2754046	75.23	9.49554	2.18907	7.74126
I	2755243	2755367	125	2755285	73.62	8.78936	2.14261	7.06495
I	2755795	2755897	103	2755857	70.38	7.77277	2.04969	6.10716
I	2759758	2760345	588	2760081	110.02	25.0358	3.18794	22.7653
I	2760694	2760802	109	2760743	84.13	12.9398	2.44459	11.028
I	2760867	2761167	301	2761098	100.31	20.0377	2.90918	17.9017
I	2761678	2761789	112	2761727	63.91	5.61028	1.86385	4.07843
I	2776735	2776849	115	2776830	57.44	4.00702	1.67801	2.62927
I	2777529	2777695	167	2777677	72	8.10585	2.09615	6.41179
I	2782734	2782850	117	2782778	72	8.10585	2.09615	6.41179
I	2784677	2784785	109	2784734	70.38	7.77277	2.04969	6.10716
I	2787317	2787504	188	2787427	76.04	9.85695	2.2123	8.0766
I	2791386	2791488	103	2791428	69.57	7.44558	2.02646	5.7963
I	2800751	2801157	407	2800843	88.18	14.6028	2.56074	12.6293
I	2813796	2813920	125	2813841	66.33	6.50006	1.93354	4.91486
I	2816126	2816237	112	2816174	62.29	5.32645	1.81739	3.82914
I	2822661	2823499	839	2823255	143.19	44.1094	4.14035	41.4616
I	2831275	2832053	779	2831875	88.18	14.6028	2.56074	12.6293
I	2832344	2832537	194	2832432	63.1	5.61028	1.84062	4.07843
I	2833334	2833475	142	2833398	80.9	11.3567	2.35167	9.50899
I	2833689	2833803	115	2833758	74.42	9.13965	2.16584	7.40036
I	2835153	2835995	843	2835737	93.03	16.7885	2.70012	14.743
I	2837793	2837904	112	2837817	61.48	5.04915	1.79416	3.5713
I	2838076	2838339	264	2838269	80.09	11.3567	2.32844	9.50899
I	2839717	2839852	136	2839778	69.57	7.44558	2.02646	5.7963
I	2839915	2840090	176	2840016	61.48	5.04915	1.79416	3.5713
I	2840497	2840741	245	2840704	63.91	5.61028	1.86385	4.07843
I	2840833	2840961	129	2840870	65.53	6.19717	1.91031	4.62953
I	2841077	2841241	165	2841142	62.29	5.32645	1.81739	3.82914
I	2846995	2847257	263	2847183	68.76	6.87972	1.97285	5.26288
I	2847367	2847489	123	2847403	69.57	7.24198	2.00156	5.60799
I	2848631	2848932	302	2848690	73.62	8.78936	2.14261	7.06495
I	2852782	2852888	107	2852835	64.72	5.90054	1.88708	4.35052
I	2856554	2856677	124	2856630	77.66	10.2239	2.25875	8.42893
I	2857666	2857905	240	2857745	112.45	26.0828	3.25763	23.7914
I	2858609	2858780	172	2858686	76.04	9.85695	2.2123	8.0766
I	2859086	2859344	259	2859122	76.04	9.85695	2.2123	8.0766
I	2859658	2859788	131	2859708	70.38	7.77277	2.04969	6.10716
I	2859958	2860095	138	2860033	65.53	6.19717	1.91031	4.62953
I	2865930	2866149	220	2866072	89.79	14.1124	2.51349	12.1723
I	2866208	2866589	382	2866395	72.81	8.44474	2.11938	6.73544
I	2866665	2867018	354	2866852	80.09	11.3567	2.32844	9.50899
I	2867654	2867901	248	2867737	103.55	21.4945	3.0021	19.3164
I	2869386	2870714	1329	2869806	215.99	96.3028	6.23101	92.9262
I	2875207	2875376	170	2875298	99.5	19.5605	2.88595	17.4358
I	2875452	2875577	126	2875538	76.04	9.85695	2.2123	8.0766
I	2876390	2876972	583	2876533	216.8	97.1104	6.25424	93.7257
I	2877972	2878170	199	2878085	82.51	12.138	2.39813	10.2633
I	2878556	2878804	249	2878603	80.9	11.3567	2.35167	9.50899
I	2895137	2895245	109	2895181	78.47	10.5961	2.28198	8.78702
I	2897970	2898112	143	2898034	65.53	6.19717	1.91031	4.62953
I	2901025	2901170	146	2901088	127.01	34.4025	3.67576	31.9301
I	2919936	2920070	135	2920031	80.9	11.3567	2.35167	9.50899
I	2925092	2925260	169	2925165	91.41	15.9003	2.65366	13.889
I	2928105	2928305	201	2928206	128.62	34.9851	3.72222	32.5033
I	2929682	2929797	116	2929734	111.64	25.5574	3.2344	23.2764
I	2935650	2935920	271	2935751	105.16	22.4862	3.04856	20.2778
I	2946848	2947175	328	2946919	82.51	10.2551	2.19774	8.45969
I	2948409	2948590	182	2948492	62.29	5.32645	1.81739	3.82914
I	2950188	2950335	148	2950214	64.72	5.90054	1.88708	4.35052
I	2950415	2950538	124	2950491	84.13	12.9398	2.44459	11.028
I	2950643	2950785	143	2950743	62.29	5.32645	1.81739	3.82914
I	2950851	2951148	298	2950931	98.69	19.0876	2.86272	16.9743
I	2951679	2951882	204	2951827	66.33	6.50006	1.93354	4.91486
I	2951949	2952780	832	2952521	101.93	20.5191	2.95564	18.3632
I	2953071	2953173	103	2953141	66.33	6.50006	1.93354	4.91486
I	2959026	2959188	163	2959090	72.81	8.44474	2.11938	6.73544
I	2959256	2960579	1324	2959374	109.21	24.518	3.16471	22.2663
I	2960636	2960767	132	2960709	76.04	9.85695	2.2123	8.0766
I	2962224	2962331	108	2962280	73.62	8.78936	2.14261	7.06495
I	2962421	2962628	208	2962566	69.57	7.44558	2.02646	5.7963
I	2962821	2963139	319	2963047	91.41	15.9003	2.65366	13.889
I	2969670	2969899	230	2969824	78.47	10.5961	2.28198	8.78702
I	2971125	2971292	168	2971190	61.48	5.04915	1.79416	3.5713
I	2996334	2996453	120	2996373	72	8.10585	2.09615	6.41179
I	2999429	2999619	191	2999518	80.9	11.3567	2.35167	9.50899
I	3004088	3004190	103	3004156	76.04	9.85695	2.2123	8.0766
I	3010036	3010142	107	3010094	64.72	3.80287	1.6083	2.44654
I	3015422	3015528	107	3015473	80.9	11.3567	2.35167	9.50899
I	3034969	3035224	256	3035156	80.09	11.3567	2.32844	9.50899
I	3035295	3035756	462	3035542	79.28	10.9738	2.30521	9.15068
I	3035836	3036294	459	3036048	231.36	109.458	6.67237	105.925
I	3037742	3039133	1392	3038051	461.92	339.342	13.2262	333.39
I	3039364	3039470	107	3039411	76.85	9.85695	2.23552	8.0766
I	3039688	3039867	180	3039784	76.04	9.85695	2.2123	8.0766
I	3039936	3040051	116	3039982	71.19	4.47636	1.64065	3.07323
I	3044610	3044750	141	3044704	68.76	7.12435	2.00323	5.49142
I	3048817	3049002	186	3048875	70.38	7.77277	2.04969	6.10716
I	3049254	3049395	142	3049345	77.66	10.2239	2.25875	8.42893
I	3062496	3062805	310	3062654	75.23	9.49554	2.18907	7.74126
I	3063002	3064755	1754	3064483	117.3	13.97	2.19073	12.0309
I	3069446	3069561	116	3069531	61.48	5.04915	1.79416	3.5713
I	3071041	3071190	150	3071118	64.72	5.90054	1.88708	4.35052
I	3085143	3085296	154	3085208	80.09	11.3567	2.32844	9.50899
I	3098242	3098624	383	3098428	101.12	20.5191	2.93241	18.3632
I	3101743	3102003	261	3101906	84.94	12.9398	2.46782	11.028
I	3102201	3102325	125	3102256	65.53	6.19717	1.91031	4.62953
I	3110793	3110911	119	3110824	54.2	3.29839	1.5851	2.00855
I	3119042	3119285	244	3119192	85.75	13.3482	2.49105	11.4235
I	3120770	3120925	156	3120859	84.94	12.9398	2.46782	11.028
I	3135193	3135301	109	3135255	75.23	9.49554	2.18907	7.74126
I	3138781	3139004	224	3138915	61.48	5.04915	1.79416	3.5713
I	3139332	3139527	196	3139493	60.67	4.77847	1.77093	3.32052
I	3140203	3140311	109	3140268	63.1	5.61028	1.84062	4.07843
I	3140610	3140803	194	3140757	80.09	11.3567	2.32844	9.50899
I	3140925	3141076	152	3140977	80.9	11.3567	2.35167	9.50899
I	3142002	3142267	266	3142086	84.94	12.9398	2.46782	11.028
I	3142334	3143020	687	3142401	88.99	14.6028	2.58397	12.6293
I	3143226	3143457	232	3143411	77.66	10.2239	2.25875	8.42893
I	3143529	3143977	449	3143915	73.62	5.64357	1.77656	4.11141
I	3144251	3144366	116	3144317	64.72	5.90054	1.88708	4.35052
I	3147846	3147966	121	3147904	99.5	19.5605	2.88595	17.4358
I	3150056	3150341	286	3150299	59.05	4.5145	1.72447	3.07645
I	3150474	3150806	333	3150570	60.67	4.77847	1.77093	3.32052
I	3151251	3151517	267	3151291	72.81	3.09366	1.47613	1.82794
I	3152511	3152743	233	3152611	75.23	5.8137	1.77287	4.27974
I	3158368	3159151	784	3158448	92.22	16.3421	2.67689	14.3184
I	3159263	3159466	204	3159364	77.66	10.2239	2.25875	8.42893
I	3160199	3160381	183	3160208	64.72	5.90054	1.88708	4.35052
I	3162591	3162696	106	3162630	87.37	14.1797	2.53751	12.2293
I	3171614	3172421	808	3171879	348.66	66.3871	2.96324	63.4075
I	3172940	3173091	152	3173007	91.41	12.893	2.35606	11.0021
I	3176511	3176674	164	3176591	117.3	26.4357	3.19119	24.1426
I	3192710	3192848	139	3192781	88.18	14.6028	2.56074	12.6293
I	3194835	3194958	124	3194888	67.14	6.80915	1.95677	5.193
I	3195050	3195237	188	3195220	56.63	3.7637	1.65479	2.4081
I	3205085	3205637	553	3205568	86.56	13.7615	2.51428	11.824
I	3207741	3207843	103	3207794	63.91	5.61028	1.86385	4.07843
I	3207911	3208207	297	3207991	69.57	7.44558	2.02646	5.7963
I	3208293	3208458	166	3208364	76.04	9.85695	2.2123	8.0766
I	3208687	3209023	337	3208751	84.13	12.9398	2.44459	11.028
I	3209738	3210168	431	3209893	79.28	10.9738	2.30521	9.15068
I	3223015	3223128	114	3223085	102.74	21.0047	2.97887	18.8378
I	3228054	3228157	104	3228084	84.13	12.9398	2.44459	11.028
I	3242994	3243276	283	3243059	85.75	13.3482	2.49105	11.4235
I	3244262	3244526	265	3244327	84.13	12.9398	2.44459	11.028
I	3244590	3244782	193	3244625	73.62	8.78936	2.14261	7.06495
I	3245046	3245188	143	3245095	60.67	4.77847	1.77093	3.32052
I	3246188	3246776	589	3246341	100.31	20.0377	2.90918	17.9017
I	3247120	3247263	144	3247206	64.72	5.90054	1.88708	4.35052
I	3247363	3247688	326	3247447	89.79	15.0306	2.6072	13.0445
I	3247907	3248907	1001	3247960	82.51	12.138	2.39813	10.2633
I	3249057	3249302	246	3249136	110.02	25.0358	3.18794	22.7653
I	3250448	3250580	133	3250498	59.05	4.5145	1.72447	3.07645
I	3253012	3253206	195	3253159	67.14	6.80915	1.95677	5.193
I	3255605	3255719	115	3255649	86.56	13.7615	2.51428	11.824
I	3256139	3256281	143	3256183	100.31	20.0377	2.90918	17.9017
I	3256369	3256475	107	3256428	75.23	9.49554	2.18907	7.74126
I	3260059	3260380	322	3260177	66.33	6.50006	1.93354	4.91486
I	3262192	3262375	184	3262328	59.86	4.5145	1.7477	3.07645
I	3262575	3262896	322	3262828	82.51	12.138	2.39813	10.2633
I	3263105	3263394	290	3263171	66.33	6.50006	1.93354	4.91486
I	3266738	3266848	111	3266803	82.51	11.5201	2.33188	9.67121
I	3277757	3278119	363	3277989	66.33	6.50006	1.93354	4.91486
I	3278728	3279163	436	3279076	99.5	19.5605	2.88595	17.4358
I	3279321	3279449	129	3279369	67.14	6.80915	1.95677	5.193
I	3280673	3280775	103	3280738	66.33	6.50006	1.93354	4.91486
I	3283392	3283541	150	3283470	87.37	14.1797	2.53751	12.2293
I	3283598	3284105	508	3283738	110.02	23.893	3.08385	21.6609
I	3286600	3286709	110	3286657	67.14	6.80915	1.95677	5.193
I	3288037	3288212	176	3288126	75.23	9.49554	2.18907	7.74126
I	3289488	3289677	190	3289516	58.25	4.25731	1.70124	2.85767
I	3290517	3290660	144	3290576	69.57	7.44558	2.02646	5.7963
I	3290730	3290854	125	3290785	68.76	7.12435	2.00323	5.49142
I	3291703	3291810	108	3291743	57.44	4.00702	1.67801	2.62927
I	3292841	3293102	262	3292979	76.04	9.85695	2.2123	8.0766
I	3293899	3294083	185	3293986	68.76	7.12435	2.00323	5.49142
I	3297132	3297340	209	3297168	73.62	8.78936	2.14261	7.06495
I	3301493	3302059	567	3301788	165.03	58.6934	4.76755	55.8151
I	3309585	3310127	543	3309742	101.93	20.5191	2.95564	18.3632
I	3310408	3310519	112	3310492	71.19	8.10585	2.07292	6.41179
I	3316382	3316827	446	3316577	84.13	12.9398	2.44459	11.028
I	3318975	3319100	126	3319007	81.71	11.7448	2.3749	9.88361
I	3330803	3331043	241	3330961	109.21	24.518	3.16471	22.2663
I	3332671	3332889	219	3332739	87.37	14.1797	2.53751	12.2293
I	3334333	3334456	124	3334388	63.1	5.61028	1.84062	4.07843
I	3335046	3335224	179	3335194	59.05	4.11714	1.66817	2.73767
I	3335519	3335633	115	3335564	80.9	11.3567	2.35167	9.50899
I	3336231	3336457	227	3336370	70.38	7.77277	2.04969	6.10716
I	3337612	3337882	271	3337811	76.85	9.85695	2.23552	8.0766
I	3337985	3338673	689	3338261	110.02	25.0358	3.18794	22.7653
I	3338742	3339103	362	3338912	114.87	27.1451	3.32731	24.8252
I	3339207	3339352	146	3339255	85.75	12.5734	2.40972	10.6849
I	3339500	3339863	364	3339792	78.47	10.5961	2.28198	8.78702
I	3339942	3340196	255	3340138	93.84	12.5794	2.31316	10.6909
I	3350022	3350125	104	3350070	88.18	14.6028	2.56074	12.6293
I	3351401	3351542	142	3351462	69.57	7.44558	2.02646	5.7963
I	3351903	3352045	143	3351946	71.19	8.10585	2.07292	6.41179
I	3352454	3352560	107	3352503	67.95	6.80915	1.98	5.193
I	3358395	3358525	131	3358457	76.04	9.85695	2.2123	8.0766
I	3365889	3366011	123	3365968	72	3.8959	1.5869	2.53813
I	3366252	3366421	170	3366370	68.76	6.66507	1.94621	5.07817
I	3366817	3366946	130	3366862	65.53	6.12292	1.90074	4.57041
I	3367496	3367815	320	3367613	92.22	16.3421	2.67689	14.3184
I	3368656	3368758	103	3368713	75.23	9.49554	2.18907	7.74126
I	3371281	3371412	132	3371337	88.99	14.6028	2.58397	12.6293
I	3372158	3372301	144	3372229	73.62	8.78936	2.14261	7.06495
I	3373674	3373790	117	3373700	61.48	5.04915	1.79416	3.5713
I	3374447	3374556	110	3374520	74.42	8.03204	2.0385	6.3638
I	3375012	3375188	177	3375030	58.25	4.25731	1.70124	2.85767
I	3376918	3377025	108	3376941	66.33	6.50006	1.93354	4.91486
I	3377133	3377361	229	3377187	86.56	13.7615	2.51428	11.824
I	3381690	3381819	130	3381762	80.9	11.3567	2.35167	9.50899
I	3382844	3382947	104	3382859	68.76	7.12435	2.00323	5.49142
I	3383975	3384182	208	3384145	66.33	6.50006	1.93354	4.91486
I	3386558	3386681	124	3386656	66.33	6.50006	1.93354	4.91486
I	3390083	3390776	694	3390307	122.96	31.5408	3.55961	29.1256
I	3390867	3391149	283	3390982	112.45	13.2869	2.18165	11.3726
I	3391285	3391475	191	3391379	83.32	8.43084	1.99331	6.73384
I	3391531	3391719	189	3391666	97.08	9.32284	1.96151	7.58195
I	3391910	3392301	392	3391948	104.36	6.38463	1.67232	4.81493
I	3392548	3393422	875	3392755	120.54	17.5684	2.43939	15.5089
I	3393530	3393685	156	3393602	95.46	17.6949	2.7698	15.6254
I	3393861	3394126	266	3394031	74.42	9.13965	2.16584	7.40036
I	3397150	3397274	125	3397194	66.33	6.00216	1.87041	4.45104
I	3397366	3397489	124	3397407	88.99	14.6028	2.58397	12.6293
I	3397545	3397686	142	3397606	63.1	5.61028	1.84062	4.07843
I	3399766	3400139	374	3399977	80.09	11.3567	2.32844	9.50899
I	3401232	3401432	201	3401346	72	8.10585	2.09615	6.41179
I	3401660	3401762	103	3401732	72	8.10585	2.09615	6.41179
I	3407418	3407522	105	3407473	81.71	11.7448	2.3749	9.88361
I	3409837	3409950	114	3409896	88.99	14.6028	2.58397	12.6293
I	3412372	3412569	198	3412470	101.12	20.5191	2.93241	18.3632
I	3416910	3417042	133	3416954	60.67	4.77847	1.77093	3.32052
I	3422605	3422721	117	3422663	58.25	4.25731	1.70124	2.85767
I	3426144	3426362	219	3426314	67.95	6.80915	1.98	5.193
I	3426769	3427416	648	3426944	84.13	12.9398	2.44459	11.028
I	3429274	3430384	1111	3429937	117.3	28.7663	3.397	26.416
I	3430894	3431118	225	3431078	71.19	8.10585	2.07292	6.41179
I	3431329	3431447	119	3431411	60.67	4.77847	1.77093	3.32052
I	3432391	3432525	135	3432456	91.41	15.9003	2.65366	13.889
I	3432698	3432821	124	3432741	68.76	7.12435	2.00323	5.49142
I	3433048	3433189	142	3433102	88.99	14.6028	2.58397	12.6293
I	3440518	3440640	123	3440587	64.72	4.70435	1.72939	3.26399
I	3451613	3451717	105	3451697	72	8.10585	2.09615	6.41179
I	3456419	3456587	169	3456534	59.86	4.5145	1.7477	3.07645
I	3459787	3460032	246	3459945	92.22	16.3421	2.67689	14.3184
I	3461864	3462005	142	3461917	76.04	9.85695	2.2123	8.0766
I	3462134	3462255	122	3462184	73.62	8.78936	2.14261	7.06495
I	3473533	3473639	107	3473600	72.81	8.44474	2.11938	6.73544
I	3481514	3481624	111	3481566	131.86	17.9186	2.36851	15.8479
I	3495428	3495611	184	3495440	63.1	4.16032	1.64762	2.78017
I	3507250	3507376	127	3507321	73.62	8.78936	2.14261	7.06495
I	3507489	3507595	107	3507540	69.57	6.90425	1.9603	5.28709
I	3508007	3508118	112	3508048	70.38	7.77277	2.04969	6.10716
I	3514213	3514494	282	3514408	63.91	5.61028	1.86385	4.07843
I	3516387	3516507	121	3516458	129.43	35.3543	3.72668	32.8706
I	3526125	3526278	154	3526191	60.67	4.77847	1.77093	3.32052
I	3526359	3526646	288	3526403	80.09	11.3567	2.32844	9.50899
I	3528186	3528654	469	3528425	90.6	15.4631	2.63043	13.4643
I	3529421	3529648	228	3529487	82.51	12.138	2.39813	10.2633
I	3529788	3530176	389	3530037	74.42	9.13965	2.16584	7.40036
I	3531080	3531278	199	3531147	81.71	11.7448	2.3749	9.88361
I	3533866	3534055	190	3533912	79.28	10.9738	2.30521	9.15068
I	3534600	3534759	160	3534717	60.67	4.77847	1.77093	3.32052
I	3535267	3535387	121	3535354	72.81	8.44474	2.11938	6.73544
I	3536064	3536195	132	3536118	62.29	5.32645	1.81739	3.82914
I	3536356	3536654	299	3536567	88.18	14.6028	2.56074	12.6293
I	3536867	3537339	473	3537137	87.37	14.1797	2.53751	12.2293
I	3540185	3540290	106	3540225	72	8.10585	2.09615	6.41179
I	3547008	3547127	120	3547081	110.02	25.0358	3.18794	22.7653
I	3553264	3553470	207	3553415	135.91	13.4859	2.04337	11.5604
I	3559496	3559653	158	3559584	74.42	7.11822	1.93396	5.49142
I	3560085	3560596	512	3560246	89.79	15.0306	2.6072	13.0445
I	3562527	3562724	198	3562568	71.19	7.97241	2.05707	6.30515
I	3562925	3563227	303	3563035	111.64	25.5574	3.2344	23.2764
I	3563613	3563723	111	3563644	67.95	6.80915	1.98	5.193
I	3563814	3564092	279	3563875	88.18	14.6028	2.56074	12.6293
I	3564363	3564470	108	3564407	73.62	8.78936	2.14261	7.06495
I	3564562	3564704	143	3564622	72.81	8.44474	2.11938	6.73544
I	3567482	3567608	127	3567546	84.94	12.9398	2.46782	11.028
I	3576475	3576601	127	3576570	63.1	5.61028	1.84062	4.07843
I	3576729	3576831	103	3576828	51.77	2.65515	1.51541	1.43991
I	3586807	3586930	124	3586915	54.2	3.29839	1.5851	2.00855
I	3600855	3600960	106	3600911	100.31	20.0377	2.90918	17.9017
I	3605744	3605846	103	3605801	87.37	14.1797	2.53751	12.2293
I	3610546	3610686	141	3610651	60.67	4.77847	1.77093	3.32052
I	3617365	3617510	146	3617480	70.38	7.77277	2.04969	6.10716
I	3620457	3620766	310	3620528	100.31	20.0377	2.90918	17.9017
I	3628151	3628310	160	3628227	67.95	6.80915	1.98	5.193
I	3628673	3628777	105	3628734	77.66	10.2239	2.25875	8.42893
I	3636634	3636747	114	3636696	92.22	16.3421	2.67689	14.3184
I	3638830	3639000	171	3638927	172.31	63.6061	4.97661	60.6616
I	3648080	3648299	220	3648124	65.53	6.19717	1.91031	4.62953
I	3657221	3657341	121	3657266	84.94	12.9398	2.46782	11.028
I	3678891	3678993	103	3678910	63.91	3.82762	1.6227	2.47092
I	3679868	3679970	103	3679932	66.33	6.50006	1.93354	4.91486
I	3680062	3680366	305	3680116	76.04	9.85695	2.2123	8.0766
I	3680454	3680722	269	3680489	72.81	8.44474	2.11938	6.73544
I	3680849	3681022	174	3680994	63.1	5.61028	1.84062	4.07843
I	3681198	3681546	349	3681267	74.42	9.04562	2.15498	7.31886
I	3681993	3682251	259	3682153	97.08	18.619	2.81626	16.517
I	3684604	3684730	127	3684663	97.08	18.619	2.81626	16.517
I	3692770	3693015	246	3692970	74.42	9.13965	2.16584	7.40036
I	3693785	3693888	104	3693800	57.44	4.00702	1.67801	2.62927
I	3706639	3706758	120	3706725	60.67	4.77847	1.77093	3.32052
I	3708127	3708252	126	3708165	78.47	10.5961	2.28198	8.78702
I	3708452	3708780	329	3708559	76.04	9.85695	2.2123	8.0766
I	3709294	3709566	273	3709497	65.53	6.19717	1.91031	4.62953
I	3709988	3710249	262	3710185	86.56	13.7615	2.51428	11.824
I	3710334	3710472	139	3710398	74.42	9.13965	2.16584	7.40036
I	3710830	3710990	161	3710944	62.29	5.32645	1.81739	3.82914
I	3712885	3713135	251	3712964	84.94	12.9398	2.46782	11.028
I	3713228	3713397	170	3713285	77.66	10.2239	2.25875	8.42893
I	3713575	3713795	221	3713642	91.41	15.9003	2.65366	13.889
I	3714109	3714272	164	3714177	87.37	14.1797	2.53751	12.2293
I	3714443	3714612	170	3714517	59.05	4.5145	1.72447	3.07645
I	3716459	3716617	159	3716583	58.25	4.25731	1.70124	2.85767
I	3721349	3722520	1172	3721637	119.73	29.8654	3.46669	27.4878
I	3723501	3723826	326	3723692	86.56	13.7615	2.51428	11.824
I	3724762	3724927	166	3724813	80.9	11.3567	2.35167	9.50899
I	3726255	3726606	352	3726529	69.57	7.44558	2.02646	5.7963
I	3727581	3727764	184	3727709	67.95	6.80915	1.98	5.193
I	3728147	3728600	454	3728574	64.72	5.90054	1.88708	4.35052
I	3728730	3729102	373	3728910	89.79	15.0306	2.6072	13.0445
I	3729374	3729758	385	3729730	79.28	7.56026	1.93539	5.90976
I	3729841	3730018	178	3729894	76.85	6.84078	1.89571	5.22429
I	3730319	3730487	169	3730464	82.51	8.4944	2.01341	6.78481
I	3730580	3731101	522	3731023	118.92	24.1771	2.99793	21.9353
I	3732722	3733577	856	3732796	131.86	36.7525	3.81514	34.2349
I	3733817	3733950	134	3733885	114.06	27.1451	3.30409	24.8252
I	3734417	3734519	103	3734484	61.48	5.04915	1.79416	3.5713
I	3734636	3734842	207	3734658	77.66	10.2239	2.25875	8.42893
I	3734916	3735164	249	3734972	70.38	7.77277	2.04969	6.10716
I	3735248	3735443	196	3735327	76.85	9.85695	2.23552	8.0766
I	3740323	3740787	465	3740515	88.18	14.6028	2.56074	12.6293
I	3741244	3741373	130	3741304	131.05	36.7525	3.79191	34.2349
I	3753823	3753955	133	3753876	73.62	8.78936	2.14261	7.06495
I	3754409	3754898	490	3754818	97.88	18.4739	2.82527	16.3905
I	3785355	3785572	218	3785529	75.23	9.49554	2.18907	7.74126
I	3787698	3787845	148	3787786	181.21	70.1014	5.23214	67.0647
I	3790041	3790178	138	3790118	81.71	11.7448	2.3749	9.88361
I	3796867	3797061	195	3796917	66.33	6.50006	1.93354	4.91486
I	3798276	3798411	136	3798324	94.65	17.2395	2.74658	15.1819
I	3798628	3798744	117	3798692	93.84	16.7885	2.72335	14.743
I	3806662	3806820	159	3806732	66.33	6.50006	1.93354	4.91486
I	3824345	3824535	191	3824446	114.06	27.1451	3.30409	24.8252
I	3829812	3829935	124	3829885	72	8.10585	2.09615	6.41179
I	3830667	3830821	155	3830750	69.57	7.44558	2.02646	5.7963
I	3832669	3832855	187	3832814	65.53	6.19717	1.91031	4.62953
I	3833417	3833531	115	3833470	62.29	5.32645	1.81739	3.82914
I	3833939	3834051	113	3833991	72.81	8.44474	2.11938	6.73544
I	3834153	3834314	162	3834243	84.94	12.9398	2.46782	11.028
I	3834768	3834915	148	3834835	72.81	8.44474	2.11938	6.73544
I	3835002	3835224	223	3835162	70.38	7.77277	2.04969	6.10716
I	3835415	3835618	204	3835553	73.62	8.78936	2.14261	7.06495
I	3842595	3842956	362	3842683	113.25	24.4592	3.08796	22.2158
I	3845899	3846084	186	3845942	79.28	10.9738	2.30521	9.15068
I	3860766	3860884	119	3860824	74.42	9.13965	2.16584	7.40036
I	3862310	3862421	112	3862351	100.31	20.0377	2.90918	17.9017
I	3862513	3862754	242	3862591	60.67	4.77847	1.77093	3.32052
I	3865996	3866121	126	3866070	116.49	28.2223	3.37377	25.882
I	3866572	3866690	119	3866626	95.46	17.6949	2.7698	15.6254
I	3867317	3867456	140	3867379	133.48	37.9472	3.8616	35.4106
I	3869181	3869348	168	3869297	85.75	13.3482	2.49105	11.4235
I	3873914	3874043	130	3873992	131.05	36.7525	3.79191	34.2349
I	3889203	3889327	125	3889253	67.14	6.80915	1.95677	5.193
I	3891590	3891796	207	3891595	56.63	3.7637	1.65479	2.4081
I	3899426	3899540	115	3899454	84.13	12.9398	2.44459	11.028
I	3906316	3906473	158	3906359	72	8.10585	2.09615	6.41179
I	3907472	3907590	119	3907532	76.85	9.85695	2.23552	8.0766
I	3908542	3908660	119	3908566	77.66	10.2239	2.25875	8.42893
I	3909670	3909812	143	3909731	82.51	12.138	2.39813	10.2633
I	3909882	3910007	126	3909908	68.76	7.12435	2.00323	5.49142
I	3911799	3911936	138	3911848	66.33	6.50006	1.93354	4.91486
I	3919706	3920289	584	3920127	113.25	26.6121	3.28086	24.3102
I	3930529	3930664	136	3930609	110.83	25.0358	3.21117	22.7653
I	3931900	3932108	209	3932013	87.37	14.1797	2.53751	12.2293
I	3933924	3934383	460	3934141	100.31	19.7176	2.87849	17.5919
I	3934629	3934738	110	3934671	80.9	11.3567	2.35167	9.50899
I	3938609	3938725	117	3938639	63.91	5.61028	1.86385	4.07843
I	3946939	3947144	206	3946973	60.67	4.77847	1.77093	3.32052
I	3947895	3948162	268	3948088	67.14	5.49945	1.79326	3.9999
I	3948353	3948526	174	3948475	60.67	4.77847	1.77093	3.32052
I	3950018	3950288	271	3950108	76.85	9.85695	2.23552	8.0766
I	3959572	3959776	205	3959715	60.67	4.77847	1.77093	3.32052
I	3976156	3976456	301	3976334	99.5	12.0663	2.19611	10.2026
I	3980270	3980372	103	3980311	84.94	8.27712	1.98327	6.58158
I	3982860	3982983	124	3982900	88.18	13.3714	2.43537	11.4466
I	3984683	3984804	122	3984717	69.57	6.74089	1.94034	5.15291
I	3986282	3986887	606	3986565	95.46	17.6949	2.7698	15.6254
I	3987585	3987687	103	3987661	69.57	7.44558	2.02646	5.7963
I	3987847	3988040	194	3987980	68.76	7.12435	2.00323	5.49142
I	3988125	3988339	215	3988162	65.53	6.19717	1.91031	4.62953
I	3988513	3988855	343	3988756	106.78	22.9882	3.09502	20.769
I	3990135	3990410	276	3990345	302.55	10.8857	1.50273	9.07408
I	3990562	3990671	110	3990566	266.96	4.05716	1.26994	2.67879
I	3992501	3992605	105	3992563	67.95	6.80915	1.98	5.193
I	3993580	3993698	119	3993637	65.53	4.28665	1.66204	2.8866
I	3994507	3994739	233	3994693	79.28	8.1324	1.99688	6.43813
I	3996006	3996152	147	3996091	71.19	8.10585	2.07292	6.41179
I	3996254	3996402	149	3996298	67.95	6.80915	1.98	5.193
I	3996508	3996705	198	3996653	66.33	6.00216	1.87041	4.45104
I	3996775	3996902	128	3996856	89.79	15.0306	2.6072	13.0445
I	3996981	3997188	208	3997113	99.5	19.5605	2.88595	17.4358
I	4005402	4005690	289	4005635	78.47	10.5961	2.28198	8.78702
I	4005744	4006123	380	4005856	89.79	15.0306	2.6072	13.0445
I	4008249	4008384	136	4008317	88.18	14.6028	2.56074	12.6293
I	4030728	4030832	105	4030781	69.57	7.44558	2.02646	5.7963
I	4033553	4033743	191	4033585	62.29	5.32645	1.81739	3.82914
I	4035245	4035700	456	4035620	74.42	9.13965	2.16584	7.40036
I	4059179	4059282	104	4059255	63.1	5.61028	1.84062	4.07843
I	4066973	4067170	198	4067033	62.29	5.32645	1.81739	3.82914
I	4069840	4070045	206	4069959	58.25	4.25731	1.70124	2.85767
I	4070777	4071035	259	4070938	63.1	5.61028	1.84062	4.07843
I	4072876	4072992	117	4072954	68.76	7.12435	2.00323	5.49142
I	4076184	4076289	106	4076267	66.33	6.50006	1.93354	4.91486
I	4079301	4079664	364	4079331	75.23	9.49554	2.18907	7.74126
I	4080445	4080787	343	4080485	73.62	8.78936	2.14261	7.06495
I	4081249	4081425	177	4081293	62.29	5.32645	1.81739	3.82914
I	4088745	4088877	133	4088800	59.05	4.5145	1.72447	3.07645
I	4091667	4091903	237	4091746	92.22	16.3421	2.67689	14.3184
I	4094042	4094205	164	4094136	65.53	6.19717	1.91031	4.62953
I	4099589	4099719	131	4099664	63.91	5.61028	1.86385	4.07843
I	4114591	4114693	103	4114646	85.75	13.3482	2.49105	11.4235
I	4115972	4116111	140	4116011	75.23	8.43852	2.06909	6.73544
I	4129318	4129503	186	4129342	67.14	6.80915	1.95677	5.193
I	4132265	4132381	117	4132338	97.08	18.619	2.81626	16.517
I	4134618	4134779	162	4134719	62.29	5.32645	1.81739	3.82914
I	4137311	4137608	298	4137544	95.46	17.6949	2.7698	15.6254
I	4139387	4139587	201	4139485	101.12	20.5191	2.93241	18.3632
I	4140288	4140574	287	4140350	70.38	7.77277	2.04969	6.10716
I	4163532	4163677	146	4163607	80.09	11.3567	2.32844	9.50899
I	4164318	4164566	249	4164387	68.76	7.12435	2.00323	5.49142
I	4169092	4169194	103	4169148	82.51	12.138	2.39813	10.2633
I	4169267	4169765	499	4169654	113.25	26.6121	3.28086	24.3102
I	4171772	4171916	145	4171835	80.9	11.3567	2.35167	9.50899
I	4172007	4172461	455	4172283	205.48	83.7015	5.58044	80.4842
I	4173340	4173445	106	4173401	59.05	4.5145	1.72447	3.07645
I	4173852	4173977	126	4173912	64.72	5.90054	1.88708	4.35052
I	4175011	4175140	130	4175075	135.1	39.1547	3.90805	36.5931
I	4175854	4176089	236	4175955	88.18	14.6028	2.56074	12.6293
I	4178548	4178683	136	4178601	71.19	8.10585	2.07292	6.41179
I	4181836	4182054	219	4181871	76.04	9.85695	2.2123	8.0766
I	4182206	4182308	103	4182229	68.76	7.12435	2.00323	5.49142
I	4185152	4185510	359	4185304	133.48	37.9472	3.8616	35.4106
I	4185995	4186144	150	4186054	109.21	24.518	3.16471	22.2663
I	4187182	4187325	144	4187223	57.44	4.00702	1.67801	2.62927
I	4189399	4189764	366	4189555	108.4	14.7627	2.33588	12.7882
I	4189941	4190052	112	4189990	77.66	5.7427	1.76084	4.20942
I	4190701	4190829	129	4190790	72	8.10585	2.09615	6.41179
I	4201777	4201913	137	4201824	99.5	19.5605	2.88595	17.4358
I	4210751	4210876	126	4210815	107.59	23.4942	3.11825	21.2642
I	4218422	4218589	168	4218502	67.95	6.80915	1.98	5.193
I	4224872	4225105	234	4225049	70.38	7.77277	2.04969	6.10716
I	4253964	4254257	294	4254037	105.16	22.4862	3.04856	20.2778
I	4264780	4264921	142	4264861	90.6	15.4631	2.63043	13.4643
I	4264994	4265118	125	4265060	76.04	9.85695	2.2123	8.0766
I	4297983	4298417	435	4298069	134.29	18.675	2.38419	16.5728
I	4308291	4308429	139	4308356	82.51	12.0263	2.38612	10.1629
I	4311604	4311818	215	4311651	65.53	6.19717	1.91031	4.62953
I	4314445	4314602	158	4314524	80.09	11.3567	2.32844	9.50899
I	4320765	4321006	242	4320900	126.2	33.8233	3.65253	31.3684
I	4322510	4322641	132	4322574	91.41	15.9003	2.65366	13.889
I	4322946	4323053	108	4322970	63.91	5.61028	1.86385	4.07843
I	4328990	4329107	118	4329037	84.94	12.9398	2.46782	11.028
I	4330631	4330770	140	4330690	81.71	11.7448	2.3749	9.88361
I	4332342	4332543	202	4332416	93.03	16.7885	2.70012	14.743
I	4333901	4334003	103	4333918	66.33	6.50006	1.93354	4.91486
I	4334452	4334630	179	4334519	93.84	16.7885	2.72335	14.743
I	4367906	4368013	108	4367958	81.71	11.7448	2.3749	9.88361
I	4370545	4370663	119	4370623	70.38	7.77277	2.04969	6.10716
I	4385962	4386101	140	4386017	82.51	12.138	2.39813	10.2633
I	4386412	4386733	322	4386543	109.21	24.518	3.16471	22.2663
I	4389055	4389241	187	4389183	76.04	9.85695	2.2123	8.0766
I	4389875	4390042	168	4389898	64.72	5.90054	1.88708	4.35052
I	4390275	4391290	1016	4391162	76.85	9.85695	2.23552	8.0766
I	4391356	4391639	284	4391440	93.84	16.7885	2.72335	14.743
I	4391719	4391881	163	4391811	80.9	11.3567	2.35167	9.50899
I	4393631	4393825	195	4393731	73.62	8.78936	2.14261	7.06495
I	4396632	4397043	412	4396710	86.56	13.7615	2.51428	11.824
I	4397229	4397679	451	4397621	81.71	11.7448	2.3749	9.88361
I	4397746	4399238	1493	4398896	109.21	24.518	3.16471	22.2663
I	4399292	4399455	164	4399369	74.42	9.13965	2.16584	7.40036
I	4399690	4399794	105	4399750	66.33	6.50006	1.93354	4.91486
I	4403031	4403217	187	4403157	76.04	9.85695	2.2123	8.0766
I	4419121	4419259	139	4419213	69.57	7.44558	2.02646	5.7963
I	4428227	4428361	135	4428302	77.66	10.2239	2.25875	8.42893
I	4435414	4435580	167	4435507	91.41	15.9003	2.65366	13.889
I	4436753	4437142	390	4437058	81.71	11.7448	2.3749	9.88361
I	4444427	4444530	104	4444467	88.99	14.6028	2.58397	12.6293
I	4451075	4451195	121	4451122	93.84	16.7885	2.72335	14.743
I	4454985	4455111	127	4455101	58.25	4.25731	1.70124	2.85767
I	4455245	4455347	103	4455291	75.23	9.49554	2.18907	7.74126
I	4456738	4456865	128	4456814	95.46	12.1609	2.2432	10.286
I	4463088	4463283	196	4463240	65.53	6.19717	1.91031	4.62953
I	4464399	4464553	155	4464456	64.72	5.90054	1.88708	4.35052
I	4465012	4465617	606	4465485	114.87	27.1451	3.32731	24.8252
I	4466236	4466411	176	4466296	62.29	5.32645	1.81739	3.82914
I	4466483	4466687	205	4466651	64.72	5.90054	1.88708	4.35052
I	4471830	4471940	111	4471911	63.1	5.61028	1.84062	4.07843
I	4474401	4474523	123	4474461	72.81	8.44474	2.11938	6.73544
I	4474721	4474833	113	4474799	76.04	9.85695	2.2123	8.0766
I	4474896	4475442	547	4474978	126.2	33.8233	3.65253	31.3684
I	4479887	4480002	116	4479923	76.04	9.85695	2.2123	8.0766
I	4485029	4485392	364	4485246	65.53	6.19717	1.91031	4.62953
I	4486589	4487021	433	4486812	127.82	34.4025	3.69899	31.9301
I	4487152	4487363	212	4487287	84.13	12.9398	2.44459	11.028
I	4488880	4489037	158	4488936	76.04	9.85695	2.2123	8.0766
I	4489515	4489684	170	4489666	60.67	4.36684	1.71311	2.96579
I	4490290	4490991	702	4490731	148.85	47.3041	4.30296	44.6036
I	4494006	4494234	229	4494178	81.71	11.7448	2.3749	9.88361
I	4496569	4496748	180	4496675	73.62	8.78936	2.14261	7.06495
I	4508334	4508918	585	4508591	105.97	22.4862	3.07179	20.2778
I	4511203	4511307	105	4511275	95.46	17.6949	2.7698	15.6254
I	4535933	4536095	163	4535990	88.99	12.1445	2.33341	10.2697
I	4542926	4543046	121	4542991	293.65	3.08276	1.20759	1.81716
I	4543183	4543302	120	4543223	269.38	4.26576	1.2754	2.86606
I	4544908	4545019	112	4544970	464.34	9.95038	1.36065	8.16902
I	4547260	4547705	446	4547451	460.3	8.06836	1.31424	6.39984
I	4548319	4548457	139	4548405	433.6	35.2769	1.94019	32.7938
I	4556978	4557457	480	4557218	120.54	30.4203	3.48992	28.0328
I	4573645	4573819	175	4573752	304.17	11.3571	1.51418	9.50941
I	4574544	4574679	136	4574642	90.6	8.16691	1.91709	6.47246
I	4584385	4584493	109	4584445	68.76	7.12435	2.00323	5.49142
I	4584759	4584987	229	4584871	197.39	82.1178	5.69673	78.9229
I	4586277	4586428	152	4586327	63.1	5.61028	1.84062	4.07843
I	4587578	4587688	111	4587614	74.42	9.13965	2.16584	7.40036
I	4592326	4592477	152	4592369	68.76	7.12435	2.00323	5.49142
I	4597738	4597847	110	4597758	74.42	9.13965	2.16584	7.40036
I	4602985	4603116	132	4603061	94.65	17.2395	2.74658	15.1819
I	4608220	4608346	127	4608280	76.04	9.85695	2.2123	8.0766
I	4633633	4633749	117	4633710	120.54	28.0789	3.28474	25.7469
I	4636717	4636913	197	4636836	68.76	7.12435	2.00323	5.49142
I	4644358	4644510	153	4644399	88.99	14.6028	2.58397	12.6293
I	4645372	4645822	451	4645779	104.36	21.9883	3.02533	19.7992
I	4647169	4647350	182	4647249	215.99	96.3028	6.23101	92.9262
I	4650971	4651238	268	4651173	81.71	11.7448	2.3749	9.88361
I	4659844	4660043	200	4659953	68.76	7.12435	2.00323	5.49142
I	4662351	4662689	339	4662562	93.03	16.7885	2.70012	14.743
I	4663374	4663556	183	4663502	85.75	13.3482	2.49105	11.4235
I	4664498	4664600	103	4664554	76.04	9.85695	2.2123	8.0766
I	4672225	4672392	168	4672303	102.74	21.0047	2.97887	18.8378
I	4672749	4672909	161	4672801	82.51	12.138	2.39813	10.2633
I	4674058	4674177	120	4674131	67.95	6.80915	1.98	5.193
I	4687197	4687426	230	4687353	71.19	8.10585	2.07292	6.41179
I	4689065	4689176	112	4689109	74.42	9.13965	2.16584	7.40036
I	4689358	4689970	613	4689420	76.04	6.08312	1.79168	4.53119
I	4690251	4690422	172	4690277	69.57	7.44558	2.02646	5.7963
I	4693346	4693776	431	4693417	80.09	11.3567	2.32844	9.50899
I	4694013	4694246	234	4694105	81.71	11.7448	2.3749	9.88361
I	4694498	4694687	190	4694571	67.95	6.80915	1.98	5.193
I	4699220	4699779	560	4699296	93.84	16.7885	2.72335	14.743
I	4701104	4701734	631	4701566	119.73	29.8654	3.46669	27.4878
I	4701856	4701960	105	4701894	86.56	13.7615	2.51428	11.824
I	4703219	4703467	249	4703378	77.66	10.2239	2.25875	8.42893
I	4704409	4704515	107	4704456	92.22	16.3421	2.67689	14.3184
I	4706350	4706454	105	4706415	68.76	7.12435	2.00323	5.49142
I	4738164	4738399	236	4738222	84.13	12.1796	2.36478	10.3043
I	4738461	4738790	330	4738581	81.71	11.7448	2.3749	9.88361
I	4738997	4739127	131	4739032	54.2	3.29839	1.5851	2.00855
I	4740979	4741266	288	4741234	71.19	8.10585	2.07292	6.41179
I	4744860	4745011	152	4744956	71.19	8.10585	2.07292	6.41179
I	4746920	4747093	174	4747009	96.27	18.1547	2.79303	16.0734
I	4755045	4755152	108	4755105	93.84	8.16728	1.90042	6.47282
I	4759710	4759853	144	4759771	101.12	20.5191	2.93241	18.3632
I	4765508	4765861	354	4765582	135.1	39.1547	3.90805	36.5931
I	4767707	4768011	305	4767894	94.65	17.2395	2.74658	15.1819
I	4769239	4770393	1155	4769646	476.48	357.447	13.7109	350.747
I	4773087	4773215	129	4773157	89.79	15.0306	2.6072	13.0445
I	4778813	4779014	202	4778897	64.72	5.90054	1.88708	4.35052
I	4788559	4788668	110	4788608	90.6	15.4631	2.63043	13.4643
I	4789973	4790116	144	4790036	87.37	14.1797	2.53751	12.2293
I	4790426	4790599	174	4790543	77.66	10.2239	2.25875	8.42893
I	4790664	4790781	118	4790726	84.13	12.9398	2.44459	11.028
I	4797873	4798050	178	4797957	59.86	4.5145	1.7477	3.07645
I	4798820	4798965	146	4798904	84.13	12.9398	2.44459	11.028
I	4804478	4804641	164	4804543	87.37	14.1797	2.53751	12.2293
I	4804782	4804972	191	4804927	90.6	15.4631	2.63043	13.4643
I	4829851	4830024	174	4829899	76.85	9.85695	2.23552	8.0766
I	4895859	4895963	105	4895913	75.23	9.49554	2.18907	7.74126
I	4910756	4911114	359	4911023	105.16	22.4862	3.04856	20.2778
I	4911446	4912311	866	4912059	92.22	16.3421	2.67689	14.3184
I	4914168	4914598	431	4914320	105.97	22.4862	3.07179	20.2778
I	4914952	4915060	109	4914999	65.53	6.12292	1.90074	4.57041
I	4920447	4920666	220	4920495	70.38	7.77277	2.04969	6.10716
I	4920796	4920898	103	4920839	76.04	9.85695	2.2123	8.0766
I	4926483	4926623	141	4926546	109.21	22.4728	2.97864	20.2778
I	4932863	4933537	675	4933332	101.93	20.5191	2.95564	18.3632
I	4937238	4937340	103	4937324	59.05	4.5145	1.72447	3.07645
I	4941084	4941204	121	4941122	63.91	5.61028	1.86385	4.07843
I	4948389	4948566	178	4948551	58.25	4.25731	1.70124	2.85767
I	4948621	4948762	142	4948704	66.33	6.50006	1.93354	4.91486
I	4949140	4949249	110	4949186	77.66	10.2239	2.25875	8.42893
I	4951634	4951739	106	4951671	70.38	7.77277	2.04969	6.10716
I	4958995	4959252	258	4959238	71.19	6.96456	1.93764	5.34689
I	4964502	4964745	244	4964585	90.6	15.4631	2.63043	13.4643
I	5018616	5018754	139	5018693	55.82	3.52746	1.63156	2.19444
I	5023614	5023740	127	5023704	59.86	4.5145	1.7477	3.07645
I	5025442	5025686	245	5025522	75.23	9.49554	2.18907	7.74126
I	5031124	5031293	170	5031240	70.38	7.77277	2.04969	6.10716
I	5034885	5035102	218	5035009	63.91	5.61028	1.86385	4.07843
I	5035724	5035827	104	5035776	74.42	9.13965	2.16584	7.40036
I	5037314	5037497	184	5037411	74.42	9.13965	2.16584	7.40036
I	5079670	5079894	225	5079799	105.16	22.4862	3.04856	20.2778
I	5079966	5080142	177	5079978	59.05	4.5145	1.72447	3.07645
I	5082426	5082534	109	5082469	88.18	14.6028	2.56074	12.6293
I	5092346	5092610	265	5092412	82.51	12.138	2.39813	10.2633
I	5093803	5094039	237	5093990	61.48	5.04915	1.79416	3.5713
I	5104946	5105089	144	5105015	99.5	19.5605	2.88595	17.4358
I	5106137	5106266	130	5106192	114.06	27.1451	3.30409	24.8252
I	5110139	5110594	456	5110478	124.58	32.6752	3.60607	30.24
I	5127512	5127716	205	5127655	90.6	15.4631	2.63043	13.4643
I	5131130	5131264	135	5131174	65.53	6.19717	1.91031	4.62953
I	5140263	5140387	125	5140320	59.86	4.5145	1.7477	3.07645
I	5145122	5145224	103	5145178	61.48	5.04915	1.79416	3.5713
I	5158460	5160522	2063	5158625	137.52	29.451	3.11238	27.0828
I	5160612	5160895	284	5160645	63.1	5.61028	1.84062	4.07843
I	5162488	5162590	103	5162549	83.32	12.5364	2.42136	10.6483
I	5170124	5170255	132	5170223	66.33	6.50006	1.93354	4.91486
I	5170970	5171632	663	5171203	110.02	25.0358	3.18794	22.7653
I	5171941	5172108	168	5172017	63.91	3.54276	1.58312	2.20944
I	5172346	5172701	356	5172491	81.71	11.7448	2.3749	9.88361
I	5173862	5174191	330	5173987	86.56	13.7615	2.51428	11.824
I	5175869	5176006	138	5175924	79.28	10.9738	2.30521	9.15068
I	5176065	5176524	460	5176435	104.36	21.9883	3.02533	19.7992
I	5186283	5186405	123	5186358	75.23	9.49554	2.18907	7.74126
I	5219112	5219328	217	5219174	64.72	5.90054	1.88708	4.35052
I	5244231	5244336	106	5244288	106.78	22.9882	3.09502	20.769
I	5261683	5261821	139	5261746	70.38	7.77277	2.04969	6.10716
I	5271117	5271227	111	5271157	104.36	21.9883	3.02533	19.7992
I	5272677	5272833	157	5272764	76.04	9.85695	2.2123	8.0766
I	5301219	5301484	266	5301268	73.62	8.78936	2.14261	7.06495
I	5303311	5303766	456	5303624	79.28	10.9738	2.30521	9.15068
I	5307117	5307436	320	5307243	71.19	8.10585	2.07292	6.41179
I	5308138	5308500	363	5308394	89.79	15.0306	2.6072	13.0445
I	5309055	5309157	103	5309136	59.86	4.5145	1.7477	3.07645
I	5311551	5312021	471	5311866	114.87	27.1451	3.32731	24.8252
I	5312816	5313609	794	5313345	123.77	32.1063	3.58284	29.6809
I	5315902	5316952	1051	5316823	130.24	35.9412	3.74979	33.448
I	5319519	5319639	121	5319561	93.84	16.7885	2.72335	14.743
I	5331838	5331942	105	5331896	60.67	4.77847	1.77093	3.32052
I	5344389	5344504	116	5344461	95.46	17.6949	2.7698	15.6254
I	5345180	5345334	155	5345220	73.62	8.78936	2.14261	7.06495
I	5356906	5357021	116	5356926	56.63	3.7637	1.65479	2.4081
I	5357158	5357285	128	5357216	105.97	22.4862	3.07179	20.2778
I	5357413	5357709	297	5357487	85.75	13.3482	2.49105	11.4235
I	5370659	5370817	159	5370728	90.6	15.4631	2.63043	13.4643
I	5370898	5371055	158	5370996	74.42	9.13965	2.16584	7.40036
I	5371140	5373235	2096	5372434	226.51	105.294	6.533	101.812
I	5373328	5373458	131	5373413	70.38	7.77277	2.04969	6.10716
I	5375498	5375714	217	5375570	80.9	11.3567	2.35167	9.50899
I	5379853	5380050	198	5379964	105.16	22.4862	3.04856	20.2778
I	5381193	5381305	113	5381240	76.04	9.85695	2.2123	8.0766
I	5388395	5388526	132	5388460	89.79	15.0306	2.6072	13.0445
I	5388586	5388700	115	5388653	83.32	12.5364	2.42136	10.6483
I	5389102	5389283	182	5389135	69.57	7.44558	2.02646	5.7963
I	5389523	5389794	272	5389602	77.66	10.2239	2.25875	8.42893
I	5402701	5402840	140	5402775	68.76	7.12435	2.00323	5.49142
I	5409584	5409842	259	5409778	103.55	21.4945	3.0021	19.3164
I	5416320	5416453	134	5416385	106.78	22.9882	3.09502	20.769
I	5422123	5422533	411	5422405	82.51	12.138	2.39813	10.2633
I	5429815	5430086	272	5429919	212.76	93.8921	6.13809	90.5466
I	5431251	5431356	106	5431308	84.94	12.9398	2.46782	11.028
I	5431468	5431583	116	5431548	58.25	4.25731	1.70124	2.85767
I	5431774	5431888	115	5431846	96.27	18.1547	2.79303	16.0734
I	5452828	5453073	246	5452875	77.66	10.2239	2.25875	8.42893
I	5453225	5453373	149	5453298	57.44	4.00702	1.67801	2.62927
I	5455564	5455713	150	5455652	62.29	5.32645	1.81739	3.82914
I	5465190	5465311	122	5465255	67.14	6.80915	1.95677	5.193
I	5484619	5484735	117	5484692	71.19	8.10585	2.07292	6.41179
I	5485885	5486076	192	5485984	175.54	65.7493	5.06953	62.772
I	5509310	5509426	117	5509391	92.22	16.3421	2.67689	14.3184
I	5518824	5519011	188	5518958	65.53	6.19717	1.91031	4.62953
I	5545608	5545840	233	5545670	75.23	9.49554	2.18907	7.74126
I	5571644	5571928	285	5571835	88.18	14.6028	2.56074	12.6293
I	5576878	5577090	213	5577030	93.84	16.7885	2.72335	14.743
I	5577172	5577763	592	5577252	134.29	38.5493	3.88482	36.0036
I	5596421	5596566	146	5596447	65.53	6.19717	1.91031	4.62953
I	5608984	5609105	122	5609063	101.93	20.5191	2.95564	18.3632
I	5610661	5610778	118	5610711	96.27	18.1547	2.79303	16.0734
I	5611703	5611871	169	5611750	70.38	7.77277	2.04969	6.10716
I	5618426	5618562	137	5618515	73.62	8.78936	2.14261	7.06495
I	5619268	5619707	440	5619338	142.38	43.4794	4.11712	40.8474
I	5619782	5620001	220	5619830	67.95	6.80915	1.98	5.193
I	5620236	5620902	667	5620635	146.42	46.0174	4.23327	43.3424
I	5625429	5625532	104	5625470	75.23	9.49554	2.18907	7.74126
I	5626062	5626239	178	5626145	96.27	18.1547	2.79303	16.0734
I	5626467	5626601	135	5626524	94.65	17.2395	2.74658	15.1819
I	5653658	5653778	121	5653703	93.84	16.7885	2.72335	14.743
I	5682464	5682751	288	5682499	68.76	7.12435	2.00323	5.49142
I	5687629	5687738	110	5687694	59.86	4.5145	1.7477	3.07645
I	5691659	5691836	178	5691780	100.31	11.239	2.11065	9.41393
I	5695876	5696028	153	5695915	62.29	5.32645	1.81739	3.82914
I	5696491	5696706	216	5696660	84.13	12.9398	2.44459	11.028
I	5697181	5697589	409	5697497	77.66	10.2239	2.25875	8.42893
I	5698999	5699258	260	5699172	91.41	15.9003	2.65366	13.889
I	5703070	5703215	146	5703123	61.48	5.04915	1.79416	3.5713
I	5703313	5703496	184	5703383	60.67	4.77847	1.77093	3.32052
I	5705895	5706027	133	5705912	59.05	4.5145	1.72447	3.07645
I	5706894	5707146	253	5706984	229.74	107.787	6.62591	104.273
I	5707260	5707443	184	5707295	72.81	8.44474	2.11938	6.73544
I	5744026	5744133	108	5744077	93.03	16.7885	2.70012	14.743
I	5768855	5769065	211	5769001	82.51	12.138	2.39813	10.2633
I	5774458	5774685	228	5774521	129.43	35.5709	3.74545	33.0795
I	5775161	5775681	521	5775513	128.62	34.9851	3.72222	32.5033
I	5788961	5789063	103	5789054	70.38	7.77277	2.04969	6.10716
I	5789125	5789363	239	5789185	63.1	5.61028	1.84062	4.07843
I	5789437	5789540	104	5789519	68.76	7.12435	2.00323	5.49142
I	5792928	5793140	213	5792958	72.81	8.44474	2.11938	6.73544
I	5810062	5810285	224	5810116	65.53	6.19717	1.91031	4.62953
I	5822687	5822960	274	5822904	76.85	9.85695	2.23552	8.0766
I	5825214	5825316	103	5825242	72.81	8.44474	2.11938	6.73544
I	5825579	5825756	178	5825603	80.09	11.3567	2.32844	9.50899
I	5827127	5827252	126	5827177	78.47	10.5961	2.28198	8.78702
I	5828937	5829058	122	5828966	67.95	3.85937	1.60355	2.50231
I	5843066	5843216	151	5843157	90.6	15.4631	2.63043	13.4643
I	5857441	5857580	140	5857530	84.13	12.9398	2.44459	11.028
I	5865958	5866297	340	5866040	88.99	14.6028	2.58397	12.6293
I	5870633	5870922	290	5870847	105.97	22.4862	3.07179	20.2778
I	5904387	5904500	114	5904458	93.84	16.7885	2.72335	14.743
I	5916533	5916685	153	5916536	56.63	3.7637	1.65479	2.4081
I	5916833	5917099	267	5916935	72.81	8.44474	2.11938	6.73544
I	5983330	5983519	190	5983431	84.94	12.4482	2.41562	10.5711
I	5986030	5986141	112	5986093	88.99	14.6028	2.58397	12.6293
I	5999256	5999363	108	5999329	67.14	6.80915	1.95677	5.193
I	6011880	6011992	113	6011932	106.78	22.9882	3.09502	20.769
I	6051162	6051278	117	6051238	118.92	14.7385	2.25189	12.7642
I	6058314	6058422	109	6058363	77.66	10.2239	2.25875	8.42893
I	6061110	6061213	104	6061162	77.66	10.2239	2.25875	8.42893
I	6063748	6063851	104	6063794	84.13	12.9398	2.44459	11.028
I	6073587	6073742	156	6073630	69.57	7.44558	2.02646	5.7963
I	6077298	6077510	213	6077427	78.47	10.5961	2.28198	8.78702
I	6082674	6082923	250	6082832	156.94	52.565	4.53525	49.7771
I	6091068	6091182	115	6091133	91.41	14.6525	2.52871	12.6786
I	6094423	6094631	209	6094601	77.66	10.2239	2.25875	8.42893
I	6105666	6105920	255	6105792	171.5	62.8967	4.95339	59.961
I	6114500	6114615	116	6114559	72.81	8.44474	2.11938	6.73544
I	6116433	6116561	129	6116476	84.13	7.0683	1.84201	5.44963
I	6117984	6118295	312	6118102	111.64	25.5574	3.2344	23.2764
I	6135763	6135995	233	6135849	129.43	35.5709	3.74545	33.0795
I	6136453	6136706	254	6136611	147.23	46.6593	4.2565	43.9747
I	6163466	6163612	147	6163543	93.03	16.7885	2.70012	14.743
I	6164132	6164306	175	6164218	140.76	42.2284	4.07066	39.6146
I	6166739	6166929	191	6166896	67.14	6.80915	1.95677	5.193
I	6175368	6175485	118	6175399	55.82	3.52746	1.63156	2.19444
I	6177827	6177950	124	6177872	79.28	10.2346	2.22426	8.43951
I	6198498	6198615	118	6198543	75.23	9.49554	2.18907	7.74126
I	6206547	6206687	141	6206576	60.67	4.77847	1.77093	3.32052
I	6206996	6207098	103	6207011	60.67	4.77847	1.77093	3.32052
I	6210885	6211063	179	6210963	81.71	11.7448	2.3749	9.88361
I	6212706	6213020	315	6212879	169.88	61.4854	4.90693	58.5668
I	6215513	6215642	130	6215589	148.04	47.3041	4.27973	44.6036
I	6219961	6220100	140	6220046	87.37	14.1797	2.53751	12.2293
I	6220937	6221076	140	6220995	132.67	37.3482	3.83837	34.8212
I	6259275	6259381	107	6259320	74.42	9.13965	2.16584	7.40036
I	6280432	6280546	115	6280519	72	8.10585	2.09615	6.41179
I	6282540	6282649	110	6282608	77.66	10.2239	2.25875	8.42893
I	6283640	6283865	226	6283689	63.91	5.61028	1.86385	4.07843
I	6288500	6288630	131	6288591	66.33	6.50006	1.93354	4.91486
I	6316889	6317074	186	6317024	67.95	6.80915	1.98	5.193
I	6317181	6317437	257	6317265	80.9	11.3567	2.35167	9.50899
I	6317856	6317971	116	6317910	97.08	18.619	2.81626	16.517
I	6341072	6341212	141	6341171	64.72	5.90054	1.88708	4.35052
I	6350088	6350269	182	6350221	68.76	7.12435	2.00323	5.49142
I	6366266	6366430	165	6366332	124.58	32.6752	3.60607	30.24
I	6372808	6372954	147	6372879	77.66	10.2239	2.25875	8.42893
I	6373827	6374059	233	6373907	76.04	9.85695	2.2123	8.0766
I	6379089	6379313	225	6379247	75.23	9.49554	2.18907	7.74126
I	6380911	6381066	156	6381000	67.95	6.80915	1.98	5.193
I	6383188	6383368	181	6383306	60.67	4.77847	1.77093	3.32052
I	6385616	6385961	346	6385816	77.66	10.2239	2.25875	8.42893
I	6402635	6402768	134	6402681	75.23	9.49554	2.18907	7.74126
I	6412356	6412484	129	6412441	62.29	5.32645	1.81739	3.82914
I	6412748	6412869	122	6412810	74.42	9.13965	2.16584	7.40036
I	6416914	6417060	147	6416971	74.42	9.13965	2.16584	7.40036
I	6418884	6418986	103	6418934	74.42	8.03204	2.0385	6.3638
I	6421894	6422015	122	6421956	92.22	16.3421	2.67689	14.3184
I	6456635	6457122	488	6456796	119.73	29.8654	3.46669	27.4878
I	6459603	6459845	243	6459792	75.23	9.49554	2.18907	7.74126
I	6460843	6460951	109	6460906	93.03	16.7885	2.70012	14.743
I	6472514	6472643	130	6472583	88.99	14.6028	2.58397	12.6293
I	6513851	6514043	193	6513891	76.04	9.85695	2.2123	8.0766
I	6516276	6516421	146	6516328	79.28	10.9738	2.30521	9.15068
I	6516745	6516983	239	6516898	80.9	11.3567	2.35167	9.50899
I	6532063	6532166	104	6532090	82.51	12.138	2.39813	10.2633
I	6554567	6554829	263	6554640	150.47	48.6023	4.34942	45.8828
I	6562519	6562634	116	6562591	121.34	30.9788	3.51315	28.5811
I	6564587	6564708	122	6564643	100.31	20.0377	2.90918	17.9017
I	6565964	6566071	108	6566036	80.09	11.3567	2.32844	9.50899
I	6572638	6573057	420	6572683	76.04	8.20415	2.02743	6.50908
I	6574650	6574801	152	6574712	69.57	7.44558	2.02646	5.7963
I	6577213	6577466	254	6577446	76.04	9.85695	2.2123	8.0766
I	6581285	6581539	255	6581442	75.23	9.49554	2.18907	7.74126
I	6582074	6582193	120	6582170	60.67	4.77847	1.77093	3.32052
I	6582600	6582744	145	6582701	60.67	4.77847	1.77093	3.32052
I	6584424	6584581	158	6584482	67.95	6.80915	1.98	5.193
I	6584706	6584820	115	6584761	80.09	11.3567	2.32844	9.50899
I	6585187	6585416	230	6585371	76.04	9.85695	2.2123	8.0766
I	6586079	6586246	168	6586165	114.06	27.1451	3.30409	24.8252
I	6608090	6608281	192	6608222	66.33	6.50006	1.93354	4.91486
I	6611261	6611472	212	6611394	71.19	8.10585	2.07292	6.41179
I	6626881	6626984	104	6626912	95.46	17.6949	2.7698	15.6254
I	6647895	6648312	418	6648222	389.92	62.9593	2.68466	60.0234
I	6713024	6713142	119	6713053	62.29	5.32645	1.81739	3.82914
I	6736228	6736337	110	6736309	90.6	15.4631	2.63043	13.4643
I	6742093	6742286	194	6742251	63.91	5.61028	1.86385	4.07843
I	6745587	6745725	139	6745661	98.69	19.0876	2.86272	16.9743
I	6756485	6756596	112	6756524	114.87	27.1451	3.32731	24.8252
I	6757109	6757324	216	6757208	100.31	20.0377	2.90918	17.9017
I	6780168	6780345	178	6780254	83.32	12.5364	2.42136	10.6483
I	6781560	6781932	373	6781824	142.38	43.4794	4.11712	40.8474
I	6790063	6790180	118	6790114	80.9	11.3567	2.35167	9.50899
I	6798267	6798395	129	6798334	79.28	10.9738	2.30521	9.15068
I	6799617	6799738	122	6799694	102.74	21.0047	2.97887	18.8378
I	6814251	6814371	121	6814333	98.69	19.0876	2.86272	16.9743
I	6835289	6835553	265	6835473	73.62	8.78936	2.14261	7.06495
I	6835672	6835957	286	6835789	70.38	7.77277	2.04969	6.10716
I	6837742	6838310	569	6838064	99.5	19.5605	2.88595	17.4358
I	6847004	6847519	516	6847156	101.12	20.5191	2.93241	18.3632
I	6854691	6854858	168	6854782	71.19	8.10585	2.07292	6.41179
I	6854962	6855098	137	6855010	67.95	6.80915	1.98	5.193
I	6855151	6855280	130	6855194	56.63	3.7637	1.65479	2.4081
I	6855362	6855476	115	6855439	85.75	13.3482	2.49105	11.4235
I	6855775	6857129	1355	6856518	112.45	26.0828	3.25763	23.7914
I	6857196	6857673	478	6857503	124.58	32.6752	3.60607	30.24
I	6857777	6857886	110	6857828	80.9	11.3567	2.35167	9.50899
I	6878020	6878160	141	6878104	101.93	15.7327	2.51047	13.7323
I	6942953	6943076	124	6943014	66.33	6.50006	1.93354	4.91486
I	6945733	6945835	103	6945784	60.67	4.77847	1.77093	3.32052
I	6950667	6950805	139	6950735	84.94	12.9398	2.46782	11.028
I	6965579	6965827	249	6965665	68.76	7.12435	2.00323	5.49142
I	7003716	7003818	103	7003758	67.14	6.80915	1.95677	5.193
I	7005455	7005761	307	7005703	89.79	15.0306	2.6072	13.0445
I	7012263	7012468	206	7012290	61.48	5.04915	1.79416	3.5713
I	7015767	7016030	264	7015863	105.16	22.4862	3.04856	20.2778
I	7016164	7016297	134	7016237	63.1	5.61028	1.84062	4.07843
I	7020456	7020639	184	7020513	63.1	5.61028	1.84062	4.07843
I	7020945	7021048	104	7020991	81.71	11.7448	2.3749	9.88361
I	7021389	7021574	186	7021498	102.74	21.0047	2.97887	18.8378
I	7056981	7057105	125	7057053	78.47	10.5961	2.28198	8.78702
I	7058180	7058325	146	7058200	59.05	4.11714	1.66817	2.73767
I	7058525	7059463	939	7058752	93.03	16.7885	2.70012	14.743
I	7071376	7071488	113	7071451	57.44	4.00702	1.67801	2.62927
I	7078942	7080749	1808	7079796	151.28	49.2558	4.37265	46.5267
I	7080834	7081070	237	7081021	73.62	8.78936	2.14261	7.06495
I	7081597	7081823	227	7081642	76.04	9.85695	2.2123	8.0766
I	7082102	7082527	426	7082318	113.25	26.6121	3.28086	24.3102
I	7083005	7083132	128	7083030	71.19	7.07783	1.95104	5.4588
I	7084480	7084814	335	7084769	80.9	11.3567	2.35167	9.50899
I	7085771	7086105	335	7086020	100.31	20.0377	2.90918	17.9017
I	7086326	7086463	138	7086402	76.04	9.85695	2.2123	8.0766
I	7086608	7086729	122	7086664	93.03	16.7885	2.70012	14.743
I	7087303	7087418	116	7087342	70.38	7.77277	2.04969	6.10716
I	7098023	7098409	387	7098301	168.26	58.7831	4.70178	55.9044
I	7099672	7100077	406	7099778	159.37	54.5837	4.60494	51.7698
I	7128097	7128535	439	7128432	81.71	11.7448	2.3749	9.88361
I	7138565	7138875	311	7138627	78.47	10.5961	2.28198	8.78702
I	7139352	7139663	312	7139447	120.54	30.4203	3.48992	28.0328
I	7139827	7139968	142	7139899	67.14	6.80915	1.95677	5.193
I	7149515	7149832	318	7149725	77.66	10.2239	2.25875	8.42893
I	7153184	7153341	158	7153285	71.19	8.10585	2.07292	6.41179
[truncated: 16,129 more rows]

## Sheet: N2_HPL2_biologicalReplicate2
chr	start	end	length	abs_summit	pileup	NegativeLOG10(pvalue)	fold_enrichment	NegativeLOG10(qvalue)
I	845	1089	245	937	187.08	55.575	4.05801	52.646
I	3701	4006	306	3811	159.79	31.8257	2.98966	29.2901
I	10952	11067	116	11001	70.93	7.15389	1.99049	5.36346
I	22228	22638	411	22374	442.74	312.131	12.2791	306.48
I	24401	24606	206	24506	129.39	33.9845	3.60819	31.4076
I	33708	34229	522	33797	116.14	26.85	3.24151	24.4102
I	34596	34989	394	34908	99.77	18.4679	2.78855	16.2338
I	35353	35521	169	35451	71.71	7.47077	2.01206	5.66552
I	35967	36147	181	36050	61.58	4.57513	1.73165	2.97707
I	36252	36685	434	36622	70.15	7.15389	1.96892	5.36346
I	38862	38986	125	38916	81.07	10.947	2.27089	8.96876
I	39811	39944	134	39850	75.61	8.79552	2.1199	6.92028
I	40644	41121	478	40903	90.42	14.5181	2.52972	12.4102
I	41235	42351	1117	41464	108.35	22.7636	3.02582	20.4219
I	42917	43263	347	43045	75.61	8.79552	2.1199	6.92028
I	46551	46673	123	46637	64.7	5.37845	1.81793	3.71191
I	69894	70218	325	70139	76.39	7.2915	1.93472	5.49978
I	80949	81073	125	81028	71.71	7.47077	2.01206	5.66552
I	87827	87998	172	87857	63.14	5.10424	1.77479	3.45509
I	94817	94990	174	94899	82.62	11.3239	2.31403	9.33291
I	108190	108989	800	108586	275.16	144.012	7.64167	140.063
I	109101	109228	128	109170	77.17	9.49129	2.16304	7.57723
I	109298	109420	123	109360	60.02	4.32041	1.68852	2.74126
I	110169	110277	109	110247	64.7	5.37845	1.81793	3.71191
I	110673	110795	123	110754	73.27	8.12185	2.05519	6.2867
I	112258	112468	211	112344	91.98	14.9389	2.57286	12.8109
I	113831	114191	361	114077	81.07	10.947	2.27089	8.96876
I	114512	114855	344	114572	88.08	13.6905	2.46501	11.6059
I	114938	115227	290	115173	116.14	26.85	3.24151	24.4102
I	133612	133790	179	133714	75.61	8.79552	2.1199	6.92028
I	133925	134383	459	134075	81.85	10.947	2.29246	8.96876
I	156265	156381	117	156318	73.27	8.12185	2.05519	6.2867
I	159330	159514	185	159378	69.37	6.84289	1.94735	5.08041
I	160147	160317	171	160242	77.17	9.49129	2.16304	7.57723
I	165848	166016	169	165912	66.26	5.94579	1.86107	4.24513
I	166746	167063	318	167007	76.39	9.14067	2.14147	7.25128
I	167218	167343	126	167262	64.7	5.37845	1.81793	3.71191
I	168703	169122	420	169057	69.37	6.84289	1.94735	5.08041
I	172091	172215	125	172155	79.51	10.2086	2.22775	8.26753
I	172755	172960	206	172920	62.36	4.83643	1.75322	3.21974
I	179135	179404	270	179188	70.93	7.15389	1.99049	5.36346
I	229002	229517	516	229227	85.74	10.8958	2.23607	8.93858
I	229592	230111	520	229826	96.66	13.116	2.32513	11.0639
I	230447	230632	186	230543	84.96	11.1274	2.27755	9.14784
I	232374	232938	565	232809	284.51	142.229	7.22444	138.297
I	237674	238583	910	238351	95.1	13.8189	2.38827	11.7336
I	250638	250844	207	250702	63.14	5.10424	1.77479	3.45509
I	258126	258232	107	258137	56.9	3.36907	1.60224	1.88593
I	258518	258660	143	258577	73.27	8.12185	2.05519	6.2867
I	260767	260941	175	260845	73.27	8.12185	2.05519	6.2867
I	261318	261431	114	261352	68.59	6.53781	1.92578	4.79109
I	262100	262458	359	262216	85.74	12.4851	2.40031	10.4468
I	262760	263046	287	262827	81.07	10.947	2.27089	8.96876
I	263348	263605	258	263394	75.61	8.79552	2.1199	6.92028
I	276564	276781	218	276613	64.7	5.37845	1.81793	3.71191
I	277349	277803	455	277456	73.27	8.12185	2.05519	6.2867
I	278972	279400	429	279331	72.49	7.75738	2.02939	5.94939
I	279714	280054	341	279981	88.08	12.8573	2.38108	10.8165
I	284487	284612	126	284564	72.49	6.12149	1.83729	4.41885
I	285066	285337	272	285111	67.04	5.84643	1.83374	4.16078
I	289104	289211	108	289143	74.05	8.45589	2.07676	6.59487
I	298397	298579	183	298523	77.95	9.49129	2.18461	7.57723
I	299695	299892	198	299839	69.37	6.84289	1.94735	5.08041
I	306617	306899	283	306776	74.83	8.45589	2.09833	6.59487
I	309654	309918	265	309848	85.74	12.4851	2.40031	10.4468
I	310497	311585	1089	311281	126.28	32.2864	3.52191	29.7424
I	312921	313104	184	312990	74.83	8.45589	2.09833	6.59487
I	315097	315385	289	315221	94.32	16.2289	2.63757	14.0669
I	315513	315631	119	315600	76.39	9.14067	2.14147	7.25128
I	316016	316441	426	316292	409.23	158.596	5.39772	154.529
I	317994	318665	672	318237	135.63	37.4693	3.78075	34.8276
I	348383	348489	107	348427	71.71	7.47077	2.01206	5.66552
I	354215	354638	424	354567	80.29	7.977	1.97144	6.15528
I	367967	368674	708	368064	99.77	18.4679	2.78855	16.2338
I	378769	379852	1084	379063	228.39	103.733	6.34751	100.217
I	382437	382701	265	382504	81.85	10.947	2.29246	8.96876
I	395431	395540	110	395496	78.73	9.84729	2.20618	7.91983
I	395819	395984	166	395899	132.51	35.7123	3.69447	33.103
I	396071	396304	234	396234	68.59	4.08353	1.61847	2.53952
I	396395	397020	626	396469	87.3	13.2839	2.44344	11.2208
I	397671	398088	418	397869	98.99	18.0114	2.76699	15.7879
I	413557	413676	120	413614	63.14	5.10424	1.77479	3.45509
I	413856	413991	136	413923	74.05	8.45589	2.07676	6.59487
I	419215	419385	171	419292	71.71	7.47077	2.01206	5.66552
I	419487	419768	282	419712	77.17	9.49129	2.16304	7.57723
I	419888	420387	500	420239	77.95	9.49129	2.18461	7.57723
I	420665	420860	196	420726	68.59	6.53781	1.92578	4.79109
I	433597	433897	301	433701	103.67	15.2151	2.4342	13.0854
I	437722	437843	122	437790	63.14	5.10424	1.77479	3.45509
I	461522	461786	265	461736	66.26	5.94579	1.86107	4.24513
I	462965	463366	402	463261	76.39	9.14067	2.14147	7.25128
I	463442	463635	194	463584	65.48	5.659	1.8395	3.97529
I	463695	463941	247	463870	66.26	5.22825	1.76989	3.57736
I	464752	464860	109	464811	74.83	8.45589	2.09833	6.59487
I	465029	465218	190	465116	75.61	8.79552	2.1199	6.92028
I	466929	467119	191	466989	69.37	6.84289	1.94735	5.08041
I	467441	467547	107	467496	61.58	4.57513	1.73165	2.97707
I	467613	467776	164	467696	66.26	5.94579	1.86107	4.24513
I	468095	468216	122	468144	74.83	8.45589	2.09833	6.59487
I	468292	468519	228	468347	67.04	6.23876	1.88264	4.50818
I	468728	468916	189	468902	60.02	4.32041	1.68852	2.74126
I	479246	479411	166	479396	58.46	3.83105	1.64538	2.30703
I	481734	481940	207	481807	75.61	8.79552	2.1199	6.92028
I	482294	482529	236	482449	65.48	5.659	1.8395	3.97529
I	484616	484751	136	484679	75.61	8.79552	2.1199	6.92028
I	484878	485273	396	485109	83.4	11.706	2.3356	9.70233
I	486475	486658	184	486576	74.83	8.45589	2.09833	6.59487
I	486717	486841	125	486800	75.61	8.79552	2.1199	6.92028
I	487070	487643	574	487396	88.08	13.6905	2.46501	11.6059
I	489802	490050	249	489862	67.81	6.23876	1.90421	4.50818
I	490300	490446	147	490384	98.99	18.0114	2.76699	15.7879
I	492368	492507	140	492421	63.14	5.10424	1.77479	3.45509
I	495306	495609	304	495378	70.15	7.15389	1.96892	5.36346
I	502235	502466	232	502334	82.62	6.98197	1.85833	5.21828
I	502806	502926	121	502839	61.58	4.57513	1.73165	2.97707
I	508977	509217	241	509080	87.3	13.2839	2.44344	11.2208
I	510837	511563	727	511319	172.26	61.3099	4.79451	58.2941
I	512524	512672	149	512540	58.46	3.83105	1.64538	2.30703
I	512975	513095	121	513034	60.8	4.32041	1.71008	2.74126
I	516341	516523	183	516370	60.8	4.32041	1.71008	2.74126
I	516629	517033	405	516734	119.26	28.4438	3.32779	25.9758
I	518254	518485	232	518382	84.18	12.093	2.35717	10.0671
I	518560	518785	226	518630	99.77	18.4679	2.78855	16.2338
I	519893	520042	150	519985	70.93	7.15389	1.99049	5.36346
I	520507	520802	296	520599	89.64	14.102	2.50815	12.0058
I	524525	524798	274	524708	93.54	15.7944	2.616	13.6436
I	535336	535530	195	535441	99.77	18.4679	2.78855	16.2338
I	536493	537070	578	536874	182.4	68.3738	5.07491	65.2611
I	541966	542453	488	542311	111.47	24.2675	3.1121	21.8891
I	542873	543042	170	542953	72.49	7.79346	2.03363	5.97325
I	543209	543524	316	543261	68.59	6.53781	1.92578	4.79109
I	544009	544133	125	544079	72.49	7.79346	2.03363	5.97325
I	544195	544388	194	544291	86.52	12.8821	2.42187	10.8314
I	544471	545734	1264	545534	138.75	39.2547	3.86702	36.5807
I	547192	547922	731	547789	81.85	10.947	2.29246	8.96876
I	549221	549869	649	549608	95.88	16.6679	2.68071	14.4862
I	551452	551558	107	551516	74.05	8.45589	2.07676	6.59487
I	566148	566370	223	566248	79.51	10.2086	2.22775	8.26753
I	592330	592527	198	592469	83.4	11.706	2.3356	9.70233
I	608478	608607	130	608549	77.95	5.07554	1.6921	3.45509
I	608716	609141	426	608942	125.5	22.3037	2.74074	19.9722
I	609244	609720	477	609691	106.01	6.77663	1.6912	5.02737
I	613366	613565	200	613530	73.27	4.13099	1.58967	2.58624
I	613910	614176	267	614014	95.88	10.0583	2.05981	8.12907
I	614356	614654	299	614590	95.88	9.39987	1.99976	7.50814
I	615117	615228	112	615136	76.39	4.97709	1.67481	3.35857
I	615362	615492	131	615433	77.17	4.66012	1.62851	3.0611
I	616070	616514	445	616357	97.43	17.5592	2.72385	15.3552
I	616597	616764	168	616677	90.42	13.6755	2.44568	11.6059
I	617023	617143	121	617083	83.4	9.35503	2.09046	7.4641
I	617313	617498	186	617365	72.49	6.48455	1.87996	4.75133
I	617822	618119	298	618041	77.95	9.49129	2.18461	7.57723
I	621015	621156	142	621101	75.61	3.98221	1.56893	2.45619
I	622483	622639	157	622566	75.61	8.79552	2.1199	6.92028
I	622728	623040	313	622880	76.39	9.14067	2.14147	7.25128
I	623211	623412	202	623320	81.85	10.947	2.29246	8.96876
I	623484	623654	171	623556	116.14	26.85	3.24151	24.4102
I	629284	629454	171	629371	67.04	6.23876	1.88264	4.50818
I	630215	630455	241	630284	63.92	5.10424	1.79636	3.45509
I	639842	639957	116	639893	62.36	4.83643	1.75322	3.21974
I	640122	640433	312	640181	88.08	13.6905	2.46501	11.6059
I	640516	640754	239	640673	70.93	5.21136	1.75445	3.56076
I	641123	641265	143	641225	75.61	7.881	2.01604	6.06012
I	641592	641941	350	641644	67.81	6.23876	1.90421	4.50818
I	642052	642275	224	642125	70.93	7.15389	1.99049	5.36346
I	642408	642625	218	642561	80.29	10.5752	2.24932	8.62039
I	642700	642879	180	642780	80.29	10.5752	2.24932	8.62039
I	644062	645818	1757	645254	98.21	18.0114	2.74542	15.7879
I	648553	648743	191	648631	105.23	13.5246	2.2587	11.4599
I	649584	649714	131	649634	93.54	9.52552	2.0202	7.61126
I	652807	652933	127	652899	81.07	5.92013	1.74135	4.23344
I	669782	669997	216	669994	264.24	3.37648	1.23369	1.89321
I	689412	689630	219	689564	92.76	15.3644	2.59443	13.225
I	691071	691240	170	691154	70.15	7.15389	1.96892	5.36346
I	691403	691556	154	691483	71.71	7.47077	2.01206	5.66552
I	694641	695033	393	694890	102.89	19.8628	2.87483	17.5894
I	696092	696239	148	696175	92.76	15.3644	2.59443	13.225
I	696333	696713	381	696430	83.4	11.706	2.3356	9.70233
I	716681	716956	276	716774	141.87	41.068	3.9533	38.362
I	718454	718596	143	718546	57.68	3.59659	1.62381	2.09283
I	721204	721328	125	721276	65.48	5.659	1.8395	3.97529
I	731102	731209	108	731156	73.27	7.29877	1.95999	5.507
I	731977	732118	142	731990	60.8	3.57291	1.60325	2.08652
I	735583	735875	293	735813	62.36	4.83643	1.75322	3.21974
I	736712	737184	473	737118	82.62	11.3239	2.31403	9.33291
I	737622	737985	364	737746	88.08	13.6905	2.46501	11.6059
I	738038	738145	108	738132	63.92	4.1303	1.66455	2.58556
I	738389	738642	254	738566	71.71	7.47077	2.01206	5.66552
I	741722	741832	111	741795	76.39	9.14067	2.14147	7.25128
I	744916	745098	183	745061	72.49	7.79346	2.03363	5.97325
I	750375	750490	116	750390	64.7	5.37845	1.81793	3.71191
I	753907	754088	182	753943	70.15	7.15389	1.96892	5.36346
I	754271	754513	243	754333	71.71	5.47343	1.77347	3.80584
I	754670	754849	180	754724	77.17	9.49129	2.16304	7.57723
I	761571	761699	129	761637	60.02	4.03975	1.64919	2.51262
I	761952	764249	2298	763407	109.91	23.261	3.06896	20.9023
I	764410	765051	642	764598	77.17	9.49129	2.16304	7.57723
I	765536	765643	108	765549	63.92	4.963	1.77739	3.3448
I	766137	766371	235	766286	67.81	6.23876	1.90421	4.50818
I	767752	768082	331	767999	70.93	7.15389	1.99049	5.36346
I	768767	770333	1567	768870	130.17	34.5572	3.62976	31.9651
I	776681	777435	755	776883	96.66	17.1114	2.70228	14.9188
I	777756	777872	117	777804	62.36	4.83643	1.75322	3.21974
I	779117	779278	162	779210	134.07	36.8805	3.73761	34.2472
I	779654	779769	116	779730	69.37	6.84289	1.94735	5.08041
I	781586	781759	174	781654	84.96	12.093	2.37874	10.0671
I	784587	784748	162	784660	116.14	26.85	3.24151	24.4102
I	785289	785437	149	785375	70.15	7.15389	1.96892	5.36346
I	785754	786516	763	785920	78.73	9.84729	2.20618	7.91983
I	788040	788310	271	788121	67.81	6.23876	1.90421	4.50818
I	790760	791057	298	791057	58.46	2.77082	1.48652	1.37142
I	801179	801306	128	801244	68.59	6.53781	1.92578	4.79109
I	809958	810182	225	810172	62.36	4.83643	1.75322	3.21974
I	823842	824220	379	823940	67.81	6.23876	1.90421	4.50818
I	824384	824535	152	824460	66.26	5.94579	1.86107	4.24513
I	824911	825832	922	825606	139.53	39.8561	3.88859	37.1738
I	826043	826504	462	826297	90.42	14.5181	2.52972	12.4102
I	830540	830672	133	830628	64.7	5.37845	1.81793	3.71191
I	835138	835547	410	835378	108.35	22.7636	3.02582	20.4219
I	844126	844311	186	844212	66.26	5.94579	1.86107	4.24513
I	848082	849303	1222	849071	103.67	20.3361	2.8964	18.0523
I	849714	849929	216	849736	63.14	5.10424	1.77479	3.45509
I	850374	851355	982	851186	76.39	9.14067	2.14147	7.25128
I	851465	851780	316	851641	98.99	18.0114	2.76699	15.7879
I	852069	852322	254	852219	142.64	41.6786	3.97487	38.9638
I	852738	852870	133	852817	84.96	12.093	2.37874	10.0671
I	853259	853377	119	853295	99.77	18.4679	2.78855	16.2338
I	871896	872107	212	871993	128.61	33.4151	3.58662	30.8473
I	872818	873438	621	872901	94.32	14.2209	2.44403	12.1239
I	873520	874454	935	873858	86.52	12.8821	2.42187	10.8314
I	876683	877326	644	877011	95.1	16.6679	2.65914	14.4862
I	877436	877636	201	877449	62.36	4.83643	1.75322	3.21974
I	877876	878046	171	877972	85.74	12.4851	2.40031	10.4468
I	878381	879092	712	878492	94.32	12.9583	2.3248	10.9072
I	879224	879615	392	879512	74.83	8.45589	2.09833	6.59487
I	879895	880001	107	879981	64.7	5.37845	1.81793	3.71191
I	881366	881693	328	881570	100.55	18.9286	2.81012	16.6839
I	882928	883110	183	882962	67.04	6.23876	1.88264	4.50818
I	883438	883623	186	883544	66.26	5.94579	1.86107	4.24513
I	886302	886564	263	886343	82.62	11.3239	2.31403	9.33291
I	887184	887464	281	887273	82.62	11.3239	2.31403	9.33291
I	887591	888542	952	888446	100.55	18.9286	2.81012	16.6839
I	889038	889280	243	889097	70.15	7.15389	1.96892	5.36346
I	889862	889995	134	889921	88.86	13.6905	2.48658	11.6059
I	905795	905929	135	905820	70.15	5.43303	1.76226	3.76587
I	906992	907297	306	907196	120.82	28.9822	3.37093	26.4978
I	907399	907814	416	907602	73.27	8.12185	2.05519	6.2867
I	908399	908510	112	908441	73.27	8.12185	2.05519	6.2867
I	909399	909505	107	909484	58.46	3.83105	1.64538	2.30703
I	909633	909991	359	909875	78.73	9.84729	2.20618	7.91983
I	910750	911141	392	911076	82.62	11.3239	2.31403	9.33291
I	911204	911865	662	911386	75.61	8.79552	2.1199	6.92028
I	912276	912395	120	912326	88.08	13.6905	2.46501	11.6059
I	913144	913803	660	913486	81.85	10.947	2.29246	8.96876
I	915169	915319	151	915241	216.7	39.8385	2.86441	37.1624
I	915536	915685	150	915610	168.37	32.4654	2.92013	29.9203
I	916851	917132	282	917066	64.7	5.37845	1.81793	3.71191
I	919742	919857	116	919825	65.48	5.5458	1.82488	3.87738
I	920243	920368	126	920324	59.24	4.07235	1.66695	2.52848
I	920517	920885	369	920612	90.42	14.5181	2.52972	12.4102
I	920952	921231	280	921018	75.61	8.79552	2.1199	6.92028
I	921426	921668	243	921502	74.83	8.45589	2.09833	6.59487
I	921975	923441	1467	923335	106.79	17.749	2.621	15.5439
I	925246	926190	945	926087	102.89	14.8186	2.41608	12.7089
I	926455	926611	157	926517	104.45	20.1179	2.85371	17.8432
I	946031	946213	183	946120	116.92	24.8738	3.09011	22.4853
I	947748	947880	133	947799	68.59	5.76401	1.82985	4.07925
I	947979	948539	561	948307	92.76	15.3644	2.59443	13.225
I	949007	949117	111	949111	56.9	3.36907	1.60224	1.88593
I	957540	957646	107	957570	70.15	7.15389	1.96892	5.36346
I	961567	961736	170	961637	85.74	12.4851	2.40031	10.4468
I	979412	979789	378	979614	70.15	7.15389	1.96892	5.36346
I	981093	981216	124	981170	70.15	7.15389	1.96892	5.36346
I	981582	981693	112	981590	63.92	4.45179	1.70835	2.87089
I	984386	984554	169	984448	65.48	5.659	1.8395	3.97529
I	986801	987024	224	986854	80.29	10.5752	2.24932	8.62039
I	987672	987822	151	987751	93.54	15.7944	2.616	13.6436
I	991861	991984	124	991937	78.73	9.84729	2.20618	7.91983
I	992059	993120	1062	992612	94.32	16.2289	2.63757	14.0669
I	993232	993512	281	993278	70.93	7.15389	1.99049	5.36346
I	995131	995265	135	995193	76.39	9.14067	2.14147	7.25128
I	995323	995633	311	995527	91.98	14.9389	2.57286	12.8109
I	995715	996228	514	995791	84.18	12.093	2.35717	10.0671
I	996501	996758	258	996635	69.37	6.53619	1.90999	4.79109
I	997160	997414	255	997302	106.79	21.7806	2.98268	19.4592
I	997490	997597	108	997537	75.61	8.79552	2.1199	6.92028
I	997659	997777	119	997708	74.83	8.45589	2.09833	6.59487
I	998551	998702	152	998608	83.4	11.706	2.3356	9.70233
I	999130	999412	283	999228	95.1	16.6679	2.65914	14.4862
I	1000972	1001185	214	1001053	71.71	7.47077	2.01206	5.66552
I	1009564	1009712	149	1009692	59.24	4.07235	1.66695	2.52848
I	1009768	1009893	126	1009834	67.04	6.23876	1.88264	4.50818
I	1010289	1010489	201	1010442	60.02	4.32041	1.68852	2.74126
I	1010672	1010946	275	1010773	69.37	6.84289	1.94735	5.08041
I	1014805	1015340	536	1015108	92.76	15.3644	2.59443	13.225
I	1015613	1016520	908	1016270	112.25	24.3958	3.09966	22.017
I	1016607	1017145	539	1016679	97.43	17.0138	2.67159	14.83
I	1017230	1018104	875	1017602	122.38	30.0697	3.41407	27.5672
I	1018185	1018476	292	1018430	71.71	7.47077	2.01206	5.66552
I	1018581	1018782	202	1018651	93.54	15.7944	2.616	13.6436
I	1048806	1048960	155	1048900	77.17	9.49129	2.16304	7.57723
I	1049160	1049364	205	1049304	93.54	15.7944	2.616	13.6436
I	1050653	1052991	2339	1050792	165.25	56.5129	4.60038	53.5682
I	1053071	1054128	1058	1054042	100.55	18.9286	2.81012	16.6839
I	1059711	1059888	178	1059788	87.3	13.2839	2.44344	11.2208
I	1060194	1060471	278	1060306	190.97	63.927	4.57077	60.879
I	1062040	1062983	944	1062305	110.69	23.7623	3.09053	21.3939
I	1064996	1065258	263	1065151	91.98	14.9389	2.57286	12.8109
I	1065397	1065727	331	1065590	75.61	8.79552	2.1199	6.92028
I	1068432	1068727	296	1068537	86.52	12.8821	2.42187	10.8314
I	1069646	1070290	645	1069906	98.21	18.0114	2.74542	15.7879
I	1072406	1072513	108	1072480	69.37	6.84289	1.94735	5.08041
I	1073528	1073846	319	1073588	79.51	10.2086	2.22775	8.26753
I	1073932	1074279	348	1074024	85.74	12.4851	2.40031	10.4468
I	1074974	1075783	810	1075329	116.14	26.85	3.24151	24.4102
I	1076348	1076510	163	1076443	90.42	14.5181	2.52972	12.4102
I	1077234	1077472	239	1077388	70.15	7.15389	1.96892	5.36346
I	1085767	1085895	129	1085834	67.04	5.64175	1.80819	3.97206
I	1088966	1089128	163	1089047	60.02	4.32041	1.68852	2.74126
I	1089189	1090059	871	1089816	113.8	20.9578	2.8001	18.6633
I	1090242	1090396	155	1090306	80.29	10.5752	2.24932	8.62039
I	1096050	1096751	702	1096543	85.74	12.4851	2.40031	10.4468
I	1096954	1097249	296	1097193	72.49	7.79346	2.03363	5.97325
I	1097409	1098263	855	1097479	90.42	14.5181	2.52972	12.4102
I	1098554	1098673	120	1098580	56.9	3.36907	1.60224	1.88593
I	1099055	1099426	372	1099134	82.62	11.3239	2.31403	9.33291
I	1100219	1100343	125	1100323	66.26	5.94579	1.86107	4.24513
I	1100491	1100599	109	1100539	80.29	10.5752	2.24932	8.62039
I	1100652	1100758	107	1100717	69.37	6.84289	1.94735	5.08041
I	1103365	1103552	188	1103441	74.83	8.45589	2.09833	6.59487
I	1106234	1106405	172	1106333	86.52	8.59963	1.98914	6.73727
I	1106510	1106705	196	1106614	79.51	10.2086	2.22775	8.26753
I	1107423	1108090	668	1107888	81.07	10.947	2.27089	8.96876
I	1108301	1108434	134	1108359	61.58	3.38543	1.56447	1.90196
I	1108928	1109071	144	1109003	66.26	5.94579	1.86107	4.24513
I	1116140	1116278	139	1116225	121.6	10.9223	1.94416	8.96473
I	1116547	1117652	1106	1117486	381.17	81.7455	3.21091	78.4718
I	1117739	1118112	374	1117912	452.1	63.2114	2.47594	60.1718
I	1120948	1121318	371	1121124	442.74	64.4751	2.53568	61.4134
I	1121430	1122508	1079	1122209	393.64	15.8164	1.55369	13.6656
I	1122599	1123369	771	1122806	411.57	53.7689	2.38991	50.8709
I	1123472	1124288	817	1123813	452.88	55.2627	2.3157	52.3346
I	1124362	1124594	233	1124447	221.37	35.571	2.63487	32.9684
I	1129570	1129687	118	1129647	72.49	7.79346	2.03363	5.97325
I	1132390	1132921	532	1132892	70.93	2.95017	1.46801	1.52835
I	1135638	1135925	288	1135718	76.39	7.41236	1.9482	5.61964
I	1156131	1156279	149	1156217	108.35	22.7636	3.02582	20.4219
I	1160872	1161078	207	1161031	65.48	5.659	1.8395	3.97529
I	1165535	1165769	235	1165635	71.71	7.47077	2.01206	5.66552
I	1168083	1168284	202	1168112	60.8	4.32041	1.71008	2.74126
I	1199000	1199127	128	1199077	60.8	4.32041	1.71008	2.74126
I	1211058	1211345	288	1211245	111.47	23.3844	3.03302	21.0251
I	1212593	1212762	170	1212683	66.26	5.94579	1.86107	4.24513
I	1213781	1213918	138	1213881	60.8	4.32041	1.71008	2.74126
I	1214048	1214263	216	1214087	70.15	7.15389	1.96892	5.36346
I	1214696	1214858	163	1214780	74.83	8.45589	2.09833	6.59487
I	1218860	1219077	218	1218887	62.36	4.83643	1.75322	3.21974
I	1219371	1219654	284	1219608	70.93	7.15389	1.99049	5.36346
I	1223867	1224238	372	1224057	80.29	8.54816	2.03216	6.68616
I	1224491	1225316	826	1225096	98.99	16.5877	2.63142	14.4234
I	1226008	1226846	839	1226508	88.08	13.6905	2.46501	11.6059
I	1227077	1227362	286	1227273	81.07	10.947	2.27089	8.96876
I	1227417	1228226	810	1228133	99.77	18.4679	2.78855	16.2338
I	1228589	1228843	255	1228742	109.91	23.261	3.06896	20.9023
I	1229189	1230100	912	1229439	134.85	36.8805	3.75918	34.2472
I	1230479	1230612	134	1230565	74.83	8.45589	2.09833	6.59487
I	1230690	1230978	289	1230882	74.05	8.45589	2.07676	6.59487
I	1231511	1231683	173	1231581	70.93	7.15389	1.99049	5.36346
I	1251423	1251755	333	1251663	81.07	10.947	2.27089	8.96876
I	1255626	1255831	206	1255676	63.14	5.10424	1.77479	3.45509
I	1258153	1258433	281	1258359	69.37	6.84289	1.94735	5.08041
I	1260235	1260422	188	1260354	72.49	7.79346	2.03363	5.97325
I	1261605	1261715	111	1261659	67.81	6.23876	1.90421	4.50818
I	1263410	1263602	193	1263486	70.15	7.15389	1.96892	5.36346
I	1263753	1264294	542	1264021	87.3	13.2839	2.44344	11.2208
I	1264528	1264669	142	1264622	64.7	5.37845	1.81793	3.71191
I	1264787	1264893	107	1264835	74.83	8.45589	2.09833	6.59487
I	1264951	1265310	360	1265215	102.89	19.8628	2.87483	17.5894
I	1265721	1266007	287	1265826	74.83	8.45589	2.09833	6.59487
I	1266116	1266429	314	1266198	87.3	10.4026	2.1537	8.46003
I	1267988	1268141	154	1268102	70.15	7.15389	1.96892	5.36346
I	1269417	1269542	126	1269465	69.37	6.84289	1.94735	5.08041
I	1273935	1274206	272	1274116	66.26	5.94579	1.86107	4.24513
I	1277277	1277435	159	1277405	67.04	6.23876	1.88264	4.50818
I	1278176	1279207	1032	1278769	114.58	22.2541	2.88959	19.9302
I	1279329	1279477	149	1279428	74.83	8.45589	2.09833	6.59487
I	1280527	1281113	587	1281064	75.61	8.79552	2.1199	6.92028
I	1288848	1288963	116	1288901	99.77	18.4679	2.78855	16.2338
I	1294188	1294294	107	1294240	69.37	6.84289	1.94735	5.08041
I	1295669	1295790	122	1295725	82.62	11.3239	2.31403	9.33291
I	1295928	1296931	1004	1296174	147.32	44.7759	4.10429	42.0112
I	1297533	1297930	398	1297778	71.71	7.47077	2.01206	5.66552
I	1301209	1301315	107	1301263	69.37	6.84289	1.94735	5.08041
I	1301433	1301679	247	1301594	66.26	5.94579	1.86107	4.24513
I	1304349	1304477	129	1304443	57.68	3.59659	1.62381	2.09283
I	1305369	1305481	113	1305421	81.85	10.947	2.29246	8.96876
I	1305761	1305977	217	1305853	83.4	11.706	2.3356	9.70233
I	1312241	1312460	220	1312435	62.36	4.83643	1.75322	3.21974
I	1312531	1313850	1320	1313601	101.33	17.7797	2.68159	15.5745
I	1315520	1315816	297	1315736	85.74	8.48899	1.99162	6.62777
I	1323651	1323782	132	1323692	67.04	6.23876	1.88264	4.50818
I	1328441	1328556	116	1328542	61.58	4.57513	1.73165	2.97707
I	1328675	1328878	204	1328773	92.76	15.3644	2.59443	13.225
I	1333093	1333208	116	1333127	63.14	5.10424	1.77479	3.45509
I	1333291	1333423	133	1333322	63.92	5.10424	1.79636	3.45509
I	1333861	1335690	1830	1334536	138.75	39.2547	3.86702	36.5807
I	1335759	1336038	280	1335955	74.05	8.45589	2.07676	6.59487
I	1336135	1337139	1005	1336871	102.89	19.8628	2.87483	17.5894
I	1337279	1337486	208	1337319	66.26	5.94579	1.86107	4.24513
I	1338367	1338516	150	1338469	67.81	5.13325	1.76448	3.48351
I	1340104	1340223	120	1340180	84.18	12.093	2.35717	10.0671
I	1341042	1341207	166	1341138	60.02	4.32041	1.68852	2.74126
I	1342942	1343093	152	1343031	81.07	10.947	2.27089	8.96876
I	1346379	1346504	126	1346441	74.05	8.45589	2.07676	6.59487
I	1347462	1347581	120	1347502	76.39	9.14067	2.14147	7.25128
I	1361327	1361564	238	1361483	79.51	10.2086	2.22775	8.26753
I	1410005	1410126	122	1410048	74.05	8.45589	2.07676	6.59487
I	1411425	1412653	1229	1412117	101.33	19.3936	2.83169	17.1383
I	1412865	1412975	111	1412902	66.26	5.94579	1.86107	4.24513
I	1413118	1413899	782	1413198	107.57	22.2701	3.00425	19.9387
I	1416164	1416281	118	1416209	88.08	13.6905	2.46501	11.6059
I	1425123	1425394	272	1425318	104.45	20.8135	2.91797	18.5198
I	1425480	1425809	330	1425663	87.3	12.1044	2.32373	10.0782
I	1425926	1426159	234	1426068	72.49	7.79346	2.03363	5.97325
I	1430297	1431032	736	1430428	86.52	12.8821	2.42187	10.8314
I	1435595	1435747	153	1435677	99.77	18.4679	2.78855	16.2338
I	1444140	1445312	1173	1444628	145.76	43.5281	4.06115	40.7809
I	1446445	1446620	176	1446581	60.02	4.32041	1.68852	2.74126
I	1446820	1447363	544	1447093	110.69	23.7623	3.09053	21.3939
I	1447617	1447821	205	1447673	69.37	6.84289	1.94735	5.08041
I	1450214	1450768	555	1450351	77.95	9.49129	2.18461	7.57723
I	1450917	1451092	176	1450990	65.48	5.659	1.8395	3.97529
I	1451499	1451720	222	1451620	75.61	8.79552	2.1199	6.92028
I	1452703	1452872	170	1452845	64.7	5.37845	1.81793	3.71191
I	1453150	1453670	521	1453641	85.74	6.66453	1.80714	4.91676
I	1454785	1454901	117	1454818	69.37	6.84289	1.94735	5.08041
I	1459037	1459386	350	1459303	81.07	10.3814	2.21063	8.43907
I	1460462	1460615	154	1460564	60.8	3.77082	1.63179	2.26452
I	1460834	1461330	497	1461114	77.17	8.71278	2.07692	6.84949
I	1461927	1462045	119	1461988	88.08	11.3064	2.22703	9.32544
I	1462125	1462289	165	1462224	104.45	8.6139	1.86176	6.75146
I	1477032	1477172	141	1477135	73.27	7.90871	2.03051	6.08759
I	1477288	1477648	361	1477394	81.85	10.947	2.29246	8.96876
I	1478004	1478182	179	1478055	63.92	5.10424	1.79636	3.45509
I	1478443	1478875	433	1478662	81.07	10.947	2.27089	8.96876
I	1478957	1479265	309	1479012	63.92	5.10424	1.79636	3.45509
I	1479476	1479991	516	1479683	69.37	6.84289	1.94735	5.08041
I	1481368	1481668	301	1481578	94.32	16.2289	2.63757	14.0669
I	1481767	1482107	341	1481981	84.96	12.093	2.37874	10.0671
I	1482545	1482748	204	1482653	77.95	9.49129	2.18461	7.57723
I	1486111	1486249	139	1486155	72.49	7.79346	2.03363	5.97325
I	1486320	1486747	428	1486417	100.55	18.9286	2.81012	16.6839
I	1487051	1487313	263	1487238	88.08	13.6905	2.46501	11.6059
I	1489898	1490337	440	1489985	122.38	30.0697	3.41407	27.5672
I	1493510	1493699	190	1493553	102.89	18.5851	2.75566	16.3505
I	1540577	1540783	207	1540733	84.18	12.093	2.35717	10.0671
I	1540907	1541051	145	1540977	111.47	24.2675	3.1121	21.8891
I	1541418	1541616	199	1541506	117.7	27.3777	3.28465	24.9284
I	1542092	1542201	110	1542131	66.26	4.87326	1.72451	3.25604
I	1545806	1546263	458	1546051	92.76	15.3644	2.59443	13.225
I	1548261	1548483	223	1548320	70.15	7.15389	1.96892	5.36346
I	1548624	1548770	147	1548677	77.95	9.49129	2.18461	7.57723
I	1548938	1549060	123	1548984	78.73	9.84729	2.20618	7.91983
I	1559240	1559451	212	1559315	98.21	14.7786	2.44366	12.6691
I	1564081	1564508	428	1564325	112.25	21.2427	2.82497	18.9466
I	1564590	1564701	112	1564657	87.3	10.645	2.17775	8.68958
I	1575651	1575767	117	1575722	75.61	8.79552	2.1199	6.92028
I	1580171	1580284	114	1580222	60.8	4.32041	1.71008	2.74126
I	1580526	1580701	176	1580604	60.8	4.32041	1.71008	2.74126
I	1580768	1580957	190	1580815	68.59	6.53781	1.92578	4.79109
I	1581231	1581421	191	1581306	76.39	9.14067	2.14147	7.25128
I	1581930	1582139	210	1582079	81.85	10.947	2.29246	8.96876
I	1582375	1582794	420	1582457	76.39	9.14067	2.14147	7.25128
I	1582855	1583494	640	1583404	76.39	9.14067	2.14147	7.25128
I	1586591	1586733	143	1586663	67.81	5.88688	1.85986	4.20056
I	1588231	1588340	110	1588290	69.37	6.84289	1.94735	5.08041
I	1596432	1596725	294	1596534	68.59	6.53781	1.92578	4.79109
I	1598657	1598765	109	1598681	58.46	3.83105	1.64538	2.30703
I	1626838	1626982	145	1626876	59.24	4.07235	1.66695	2.52848
I	1628613	1628901	289	1628697	93.54	15.7944	2.616	13.6436
I	1633784	1633938	155	1633844	70.93	7.15389	1.99049	5.36346
I	1634565	1634807	243	1634657	65.48	5.659	1.8395	3.97529
I	1637707	1637960	254	1637765	73.27	8.12185	2.05519	6.2867
I	1638015	1638526	512	1638230	74.83	8.45589	2.09833	6.59487
I	1640537	1640762	226	1640684	81.07	10.947	2.27089	8.96876
I	1646576	1646682	107	1646595	63.14	5.10424	1.77479	3.45509
I	1647115	1647266	152	1647215	73.27	8.12185	2.05519	6.2867
I	1647471	1647720	250	1647585	71.71	7.47077	2.01206	5.66552
I	1648057	1648169	113	1648089	68.59	6.53781	1.92578	4.79109
I	1651374	1651599	226	1651449	81.85	10.947	2.29246	8.96876
I	1667380	1667517	138	1667434	69.37	5.53665	1.78797	3.86832
I	1667768	1668280	513	1667975	73.27	8.12185	2.05519	6.2867
I	1668617	1668832	216	1668678	76.39	9.14067	2.14147	7.25128
I	1670459	1670594	136	1670526	66.26	5.94579	1.86107	4.24513
I	1675521	1675673	153	1675611	59.24	4.07235	1.66695	2.52848
I	1676563	1676704	142	1676612	98.99	18.0114	2.76699	15.7879
I	1678998	1679138	141	1679079	81.07	10.947	2.27089	8.96876
I	1680410	1680651	242	1680605	71.71	7.47077	2.01206	5.66552
I	1680806	1680912	107	1680847	69.37	6.84289	1.94735	5.08041
I	1686224	1686345	122	1686292	79.51	10.2086	2.22775	8.26753
I	1687669	1687897	229	1687765	89.64	14.102	2.50815	12.0058
I	1688934	1689389	456	1689245	101.33	19.3936	2.83169	17.1383
I	1690960	1691643	684	1691162	120.04	28.9822	3.34936	26.4978
I	1692805	1693360	556	1693163	75.61	8.79552	2.1199	6.92028
I	1694930	1695056	127	1695024	64.7	5.37845	1.81793	3.71191
I	1695142	1695428	287	1695223	84.96	12.093	2.37874	10.0671
I	1695764	1695879	116	1695836	81.07	10.947	2.27089	8.96876
I	1697060	1697237	178	1697216	66.26	5.66436	1.82537	3.98061
I	1697693	1698375	683	1698169	136.41	38.0613	3.80232	35.4109
I	1698763	1699020	258	1698850	84.18	12.093	2.35717	10.0671
I	1700903	1701277	375	1701217	78.73	9.84729	2.20618	7.91983
I	1715608	1715771	164	1715666	70.15	7.15389	1.96892	5.36346
I	1717371	1717757	387	1717568	80.29	10.5752	2.24932	8.62039
I	1719125	1719761	637	1719240	123.94	23.2058	2.84619	20.8621
I	1720222	1720382	161	1720305	91.2	7.63483	1.85129	5.82792
I	1720927	1721046	120	1720987	81.07	5.0109	1.64429	3.39208
I	1731520	1731803	284	1731603	67.04	6.23876	1.88264	4.50818
I	1736323	1736791	469	1736720	77.95	9.49129	2.18461	7.57723
I	1737078	1737198	121	1737193	56.12	3.36907	1.58067	1.88593
I	1737373	1737506	134	1737413	70.15	7.15389	1.96892	5.36346
I	1737776	1737962	187	1737889	62.36	4.83643	1.75322	3.21974
I	1739689	1739822	134	1739768	66.26	5.94579	1.86107	4.24513
I	1740465	1740643	179	1740563	71.71	7.47077	2.01206	5.66552
I	1740729	1741126	398	1740866	122.38	30.0697	3.41407	27.5672
I	1746261	1747994	1734	1746575	112.25	24.7765	3.13366	22.3884
I	1761729	1762101	373	1761828	88.86	5.71035	1.69548	4.02605
I	1774672	1774955	284	1774865	88.08	13.6905	2.46501	11.6059
I	1778677	1779101	425	1778908	81.07	10.947	2.27089	8.96876
I	1792563	1792792	230	1792744	86.52	12.8821	2.42187	10.8314
I	1815778	1816057	280	1815975	93.54	15.7944	2.616	13.6436
I	1816156	1816291	136	1816206	74.05	8.45589	2.07676	6.59487
I	1820471	1820608	138	1820565	61.58	4.57513	1.73165	2.97707
I	1821149	1821286	138	1821269	60.02	4.32041	1.68852	2.74126
I	1821623	1821770	148	1821689	81.07	10.947	2.27089	8.96876
I	1821922	1822143	222	1822084	60.02	4.32041	1.68852	2.74126
I	1823244	1823374	131	1823285	88.86	13.6905	2.48658	11.6059
I	1832636	1832764	129	1832701	91.98	14.9389	2.57286	12.8109
I	1834499	1835163	665	1834800	129.39	31.8697	3.43141	29.334
I	1835319	1835674	356	1835613	88.08	13.6905	2.46501	11.6059
I	1836227	1836616	390	1836326	85.74	12.4851	2.40031	10.4468
I	1836682	1837426	745	1837157	98.99	18.0114	2.76699	15.7879
I	1837618	1837961	344	1837757	102.89	19.8628	2.87483	17.5894
I	1838111	1838250	140	1838183	60.02	4.32041	1.68852	2.74126
I	1838434	1838682	249	1838535	57.68	3.59659	1.62381	2.09283
I	1841972	1842150	179	1842077	120.82	28.9822	3.37093	26.4978
I	1843990	1844149	160	1844043	66.26	5.94579	1.86107	4.24513
I	1844990	1845172	183	1845057	79.51	10.2086	2.22775	8.26753
I	1845673	1845853	181	1845699	63.92	5.10424	1.79636	3.45509
I	1847474	1847582	109	1847542	79.51	10.2086	2.22775	8.26753
I	1862468	1862874	407	1862768	98.21	18.0114	2.74542	15.7879
I	1873888	1874101	214	1874038	96.66	17.1114	2.70228	14.9188
I	1877258	1878138	881	1877842	109.13	23.261	3.04739	20.9023
I	1878283	1878405	123	1878348	76.39	9.14067	2.14147	7.25128
I	1878487	1878737	251	1878530	73.27	8.12185	2.05519	6.2867
I	1884182	1884297	116	1884238	79.51	7.31318	1.91428	5.52134
I	1886964	1887081	118	1887002	96.66	9.14581	1.96464	7.2564
I	1893068	1893220	153	1893132	84.96	8.21203	1.97712	6.37613
I	1893275	1893391	117	1893294	63.92	3.20799	1.53617	1.7631
I	1893459	1893743	285	1893665	100.55	15.7098	2.51185	13.5684
I	1911525	1912650	1126	1912196	186.3	71.2662	5.18276	68.118
I	1913404	1913537	134	1913492	77.95	9.49129	2.18461	7.57723
I	1913922	1914179	258	1913983	83.4	11.706	2.3356	9.70233
I	1914813	1914995	183	1914917	68.59	6.53781	1.92578	4.79109
I	1915817	1916622	806	1915998	93.54	15.7944	2.616	13.6436
I	1916729	1916929	201	1916837	96.66	14.8432	2.48584	12.7333
I	1971475	1972363	889	1972019	99.77	14.7875	2.44596	12.6779
I	1977848	1978076	229	1977988	87.3	10.1188	2.12558	8.18893
I	2006315	2006738	424	2006507	82.62	11.3239	2.31403	9.33291
I	2008857	2009013	157	2008950	76.39	9.14067	2.14147	7.25128
I	2009374	2009521	148	2009440	84.18	12.093	2.35717	10.0671
I	2009640	2009838	199	2009686	62.36	4.83643	1.75322	3.21974
I	2011116	2011462	347	2011367	116.92	26.85	3.26308	24.4102
I	2011625	2011913	289	2011689	97.43	17.5592	2.72385	15.3552
I	2012878	2013261	384	2012947	74.05	8.45589	2.07676	6.59487
I	2016769	2017055	287	2016910	74.05	8.45589	2.07676	6.59487
I	2019188	2019302	115	2019198	62.36	4.83643	1.75322	3.21974
I	2019362	2020359	998	2019620	111.47	24.2675	3.1121	21.8891
I	2020819	2021497	679	2021290	102.11	19.8628	2.85326	17.5894
I	2023246	2024202	957	2024013	100.55	18.9286	2.81012	16.6839
I	2024291	2024570	280	2024341	91.2	14.9389	2.55129	12.8109
I	2024623	2024953	331	2024751	116.92	26.85	3.26308	24.4102
I	2025248	2025629	382	2025381	95.88	16.6679	2.68071	14.4862
I	2025921	2026269	349	2026023	71.71	7.47077	2.01206	5.66552
I	2026330	2026443	114	2026398	65.48	5.659	1.8395	3.97529
I	2031518	2031813	296	2031716	77.95	9.49129	2.18461	7.57723
I	2032019	2032188	170	2032122	74.05	8.25852	2.05423	6.42223
I	2032753	2032859	107	2032806	84.18	8.15042	1.95294	6.31511
I	2033825	2033932	108	2033892	97.43	8.40782	1.88729	6.57012
I	2045083	2045367	285	2045321	82.62	10.845	2.26307	8.88795
I	2050107	2050270	164	2050192	217.47	51.494	3.40675	48.6273
I	2064010	2064145	136	2064074	99.77	18.4679	2.78855	16.2338
I	2067907	2068122	216	2067958	79.51	10.2086	2.22775	8.26753
I	2068944	2069104	161	2069031	84.96	12.093	2.37874	10.0671
I	2069395	2069787	393	2069633	73.27	8.12185	2.05519	6.2867
I	2070803	2070974	172	2070890	116.14	26.85	3.24151	24.4102
I	2077029	2077290	262	2077230	83.4	11.706	2.3356	9.70233
I	2079016	2079266	251	2079168	65.48	5.659	1.8395	3.97529
I	2084054	2084164	111	2084095	81.85	10.947	2.29246	8.96876
I	2085026	2085335	310	2085116	84.18	12.093	2.35717	10.0671
I	2085916	2086216	301	2085982	79.51	10.2086	2.22775	8.26753
I	2087142	2087264	123	2087254	60.02	4.32041	1.68852	2.74126
I	2092492	2092729	238	2092519	72.49	7.79346	2.03363	5.97325
I	2093692	2094174	483	2093731	73.27	8.12185	2.05519	6.2867
I	2095221	2095460	240	2095279	80.29	10.5752	2.24932	8.62039
I	2117378	2117707	330	2117453	80.29	10.5752	2.24932	8.62039
I	2118441	2118557	117	2118485	60.8	4.32041	1.71008	2.74126
I	2119374	2119557	184	2119439	76.39	9.14067	2.14147	7.25128
I	2121191	2121316	126	2121233	69.37	6.84289	1.94735	5.08041
I	2123369	2123543	175	2123395	68.59	6.53781	1.92578	4.79109
I	2124283	2124413	131	2124345	74.05	8.45589	2.07676	6.59487
I	2124631	2124773	143	2124717	90.42	14.5181	2.52972	12.4102
I	2125114	2125387	274	2125322	88.08	13.6905	2.46501	11.6059
I	2126822	2126999	178	2126904	114.58	21.6239	2.83637	19.3181
I	2127209	2127347	139	2127277	84.18	9.07025	2.04631	7.19244
I	2142985	2143102	118	2143051	64.7	5.37845	1.81793	3.71191
I	2143781	2143887	107	2143876	86.52	6.2108	1.75044	4.50721
I	2144060	2144622	563	2144453	118.48	27.9089	3.30622	25.4505
I	2144753	2144964	212	2144858	91.2	14.9389	2.55129	12.8109
I	2145845	2146182	338	2145927	81.85	10.947	2.29246	8.96876
I	2153943	2154049	107	2153998	70.15	7.15389	1.96892	5.36346
I	2154244	2154373	130	2154306	80.29	10.5752	2.24932	8.62039
I	2154469	2154643	175	2154476	59.24	4.07235	1.66695	2.52848
I	2190540	2190686	147	2190598	73.27	8.12185	2.05519	6.2867
I	2210413	2210531	119	2210498	81.85	7.81037	1.95843	5.99008
I	2237931	2238086	156	2238007	64.7	5.37845	1.81793	3.71191
I	2247746	2248165	420	2247821	88.86	8.32846	1.95349	6.49165
I	2248986	2250409	1424	2250012	160.57	53.1641	4.47097	50.268
I	2250462	2250616	155	2250525	65.48	5.659	1.8395	3.97529
I	2250722	2250928	207	2250870	66.26	5.94579	1.86107	4.24513
I	2252599	2252762	164	2252695	64.7	5.37845	1.81793	3.71191
I	2252822	2253754	933	2253378	92.76	15.3644	2.59443	13.225
I	2253845	2254113	269	2254017	74.05	8.45589	2.07676	6.59487
I	2254578	2254853	276	2254681	78.73	9.84729	2.20618	7.91983
I	2255908	2256348	441	2256033	101.33	19.3936	2.83169	17.1383
I	2266339	2266642	304	2266561	85.74	12.4851	2.40031	10.4468
I	2266718	2266926	209	2266749	64.7	5.37845	1.81793	3.71191
I	2269550	2269929	380	2269769	128.61	33.4151	3.58662	30.8473
I	2269987	2270171	185	2270040	67.81	6.23876	1.90421	4.50818
I	2271538	2271674	137	2271613	77.95	9.49129	2.18461	7.57723
I	2272605	2272749	145	2272673	69.37	6.84289	1.94735	5.08041
I	2273043	2273258	216	2273174	72.49	6.52231	1.8844	4.7887
I	2273574	2273939	366	2273821	65.48	5.659	1.8395	3.97529
I	2274204	2274311	108	2274272	85.74	12.4851	2.40031	10.4468
I	2279060	2279215	156	2279140	73.27	8.12185	2.05519	6.2867
I	2291065	2291343	279	2291212	131.73	35.1331	3.6729	32.5324
I	2292746	2293023	278	2292842	68.59	6.53781	1.92578	4.79109
I	2294523	2295482	960	2295094	81.85	10.947	2.29246	8.96876
I	2297055	2297320	266	2297256	85.74	12.4851	2.40031	10.4468
I	2297478	2297738	261	2297562	134.85	36.8805	3.75918	34.2472
I	2299711	2299974	264	2299880	61.58	4.57513	1.73165	2.97707
I	2300217	2300460	244	2300265	63.92	5.10424	1.79636	3.45509
I	2302174	2303095	922	2302888	95.1	16.6679	2.65914	14.4862
I	2304272	2304807	536	2304560	85.74	11.3499	2.2827	9.35858
I	2306855	2306979	125	2306919	98.21	18.0114	2.74542	15.7879
I	2311708	2311890	183	2311815	64.7	5.37845	1.81793	3.71191
I	2313054	2313190	137	2313126	106.79	21.7806	2.98268	19.4592
I	2317979	2318531	553	2318257	153.56	48.5887	4.27684	45.7622
I	2322956	2323227	272	2323096	83.4	8.57075	2.00963	6.70858
I	2323302	2323424	123	2323372	67.81	3.85937	1.60034	2.33499
I	2323750	2323998	249	2323933	68.59	6.53781	1.92578	4.79109
I	2324066	2324204	139	2324128	67.04	6.23876	1.88264	4.50818
I	2329032	2329269	238	2329166	83.4	11.706	2.3356	9.70233
I	2330758	2330902	145	2330828	85.74	12.4851	2.40031	10.4468
I	2332934	2333323	390	2333231	101.33	19.3936	2.83169	17.1383
I	2333948	2334833	886	2334713	127.06	32.849	3.54348	30.29
I	2359505	2359635	131	2359596	58.46	3.0199	1.52464	1.59698
I	2375671	2375797	127	2375724	84.18	12.093	2.35717	10.0671
I	2376074	2376536	463	2376140	81.85	10.947	2.29246	8.96876
I	2393546	2393813	268	2393630	112.25	24.7765	3.13366	22.3884
I	2401605	2401717	113	2401653	94.32	16.2289	2.63757	14.0669
I	2409829	2410311	483	2410146	153.56	48.5887	4.27684	45.7622
I	2410597	2410710	114	2410689	100.55	6.69876	1.72123	4.95062
I	2411415	2412279	865	2411585	169.15	59.2388	4.70823	56.2473
I	2414193	2414661	469	2414259	88.08	13.6905	2.46501	11.6059
I	2415099	2415217	119	2415143	60.8	4.32041	1.71008	2.74126
I	2415897	2416156	260	2416096	81.85	10.947	2.29246	8.96876
I	2416218	2416463	246	2416346	77.17	9.49129	2.16304	7.57723
I	2417604	2417724	121	2417637	57.68	3.34612	1.58599	1.88593
I	2417938	2418064	127	2417975	77.95	9.49129	2.18461	7.57723
I	2418118	2418456	339	2418352	105.23	21.295	2.93954	18.9911
I	2418850	2418985	136	2418940	72.49	7.79346	2.03363	5.97325
I	2420629	2420752	124	2420694	80.29	10.5752	2.24932	8.62039
I	2435739	2435913	175	2435832	56.9	3.36907	1.60224	1.88593
I	2451028	2451134	107	2451090	66.26	5.22825	1.76989	3.57736
I	2456410	2456519	110	2456417	58.46	3.83105	1.64538	2.30703
I	2485589	2485721	133	2485649	109.91	23.261	3.06896	20.9023
I	2506557	2506977	421	2506897	71.71	7.47077	2.01206	5.66552
I	2514046	2514445	400	2514349	152.78	47.9461	4.25527	45.1277
I	2516650	2516856	207	2516767	104.45	20.8135	2.91797	18.5198
I	2517909	2518245	337	2518101	96.66	17.1114	2.70228	14.9188
I	2518345	2518519	175	2518427	78.73	9.84729	2.20618	7.91983
I	2519876	2519997	122	2519947	78.73	9.84729	2.20618	7.91983
I	2524394	2524613	220	2524546	66.26	5.94579	1.86107	4.24513
I	2524732	2524976	245	2524945	61.58	4.57513	1.73165	2.97707
I	2525051	2525236	186	2525117	77.17	9.49129	2.16304	7.57723
I	2525312	2526130	819	2525399	78.73	9.84729	2.20618	7.91983
I	2526210	2526375	166	2526333	62.36	4.83643	1.75322	3.21974
I	2530665	2530797	133	2530748	72.49	7.79346	2.03363	5.97325
I	2531730	2532000	271	2531826	67.04	5.53153	1.79441	3.86324
I	2533907	2534019	113	2533957	72.49	7.79346	2.03363	5.97325
I	2535155	2535276	122	2535239	64.7	5.37845	1.81793	3.71191
I	2577425	2577631	207	2577458	63.14	5.10424	1.77479	3.45509
I	2580068	2580183	116	2580168	63.14	5.10424	1.77479	3.45509
I	2580578	2580899	322	2580799	89.64	14.102	2.50815	12.0058
I	2585605	2585711	107	2585645	67.04	6.23876	1.88264	4.50818
I	2586274	2586390	117	2586317	77.17	9.49129	2.16304	7.57723
I	2587325	2588313	989	2587766	137.19	38.6565	3.82389	35.9911
I	2588373	2589139	767	2588903	83.4	11.706	2.3356	9.70233
I	2589194	2589309	116	2589256	67.04	6.23876	1.88264	4.50818
I	2589971	2590420	450	2590258	77.17	9.49129	2.16304	7.57723
I	2595576	2595683	108	2595630	70.15	7.15389	1.96892	5.36346
I	2598546	2598758	213	2598600	68.59	6.53781	1.92578	4.79109
I	2598847	2599029	183	2598925	74.05	8.45589	2.07676	6.59487
I	2599196	2599306	111	2599287	57.68	3.59659	1.62381	2.09283
I	2603734	2603911	178	2603835	81.85	10.947	2.29246	8.96876
I	2604271	2604615	345	2604533	60.8	4.32041	1.71008	2.74126
I	2605076	2605551	476	2605243	109.91	23.261	3.06896	20.9023
I	2615945	2616072	128	2616005	82.62	11.3239	2.31403	9.33291
I	2616236	2616715	480	2616639	74.83	8.45589	2.09833	6.59487
I	2616868	2617438	571	2616993	91.2	14.9389	2.55129	12.8109
I	2620425	2620590	166	2620515	97.43	17.5592	2.72385	15.3552
I	2623168	2623296	129	2623234	87.3	13.2839	2.44344	11.2208
I	2632325	2632567	243	2632419	70.93	7.15389	1.99049	5.36346
I	2634629	2634760	132	2634696	84.18	12.093	2.35717	10.0671
I	2639680	2639981	302	2639840	360.9	225.347	10.0143	220.791
I	2642376	2642558	183	2642463	123.16	30.6187	3.43564	28.1008
I	2647420	2647647	228	2647585	66.26	5.94579	1.86107	4.24513
I	2647874	2648107	234	2647910	70.15	7.15389	1.96892	5.36346
I	2648219	2648499	281	2648303	79.51	10.2086	2.22775	8.26753
I	2649794	2650053	260	2649877	69.37	6.84289	1.94735	5.08041
I	2652723	2652834	112	2652777	74.83	8.45589	2.09833	6.59487
I	2654357	2654586	230	2654522	67.81	6.23876	1.90421	4.50818
I	2654841	2655206	366	2655141	71.71	7.47077	2.01206	5.66552
I	2657156	2657458	303	2657359	81.07	10.947	2.27089	8.96876
I	2658670	2658823	154	2658719	63.14	5.10424	1.77479	3.45509
I	2659879	2660008	130	2659939	70.15	7.15389	1.96892	5.36346
I	2663133	2663802	670	2663316	132.51	35.7123	3.69447	33.103
I	2665501	2665812	312	2665578	84.96	12.093	2.37874	10.0671
I	2665922	2666031	110	2665953	74.05	8.45589	2.07676	6.59487
I	2667816	2668090	275	2668002	108.35	22.7636	3.02582	20.4219
I	2672135	2672418	284	2672386	76.39	9.14067	2.14147	7.25128
I	2673034	2673146	113	2673041	59.24	4.07235	1.66695	2.52848
I	2679527	2679637	111	2679555	67.81	6.23876	1.90421	4.50818
I	2682222	2682414	193	2682291	71.71	7.47077	2.01206	5.66552
I	2682877	2683212	336	2683021	68.59	6.53781	1.92578	4.79109
I	2683635	2683814	180	2683730	71.71	7.47077	2.01206	5.66552
I	2686472	2686623	152	2686546	85.74	12.4851	2.40031	10.4468
I	2686724	2686851	128	2686820	69.37	6.84289	1.94735	5.08041
I	2688822	2689182	361	2688897	146.54	44.1506	4.08272	41.3948
I	2689340	2689581	242	2689445	82.62	11.3239	2.31403	9.33291
I	2704300	2704430	131	2704346	68.59	6.53781	1.92578	4.79109
I	2704543	2704765	223	2704608	77.95	9.49129	2.18461	7.57723
I	2705500	2706425	926	2705804	191.75	74.9336	5.33374	71.7373
I	2707197	2707317	121	2707241	68.59	6.53781	1.92578	4.79109
I	2711486	2711624	139	2711565	72.49	7.39021	1.98626	5.59762
I	2712050	2712207	158	2712153	71.71	7.47077	2.01206	5.66552
I	2727560	2727920	361	2727675	75.61	8.79552	2.1199	6.92028
I	2728660	2729052	393	2728956	81.85	10.947	2.29246	8.96876
I	2730238	2730503	266	2730304	73.27	8.12185	2.05519	6.2867
I	2731794	2732077	284	2731995	97.43	17.5592	2.72385	15.3552
I	2732252	2732508	257	2732324	78.73	9.84729	2.20618	7.91983
I	2752653	2752890	238	2752848	67.81	6.23876	1.90421	4.50818
I	2752998	2753353	356	2753170	97.43	17.5592	2.72385	15.3552
I	2753575	2753709	135	2753659	82.62	11.3239	2.31403	9.33291
I	2753809	2754044	236	2753977	71.71	7.47077	2.01206	5.66552
I	2755238	2755357	120	2755294	81.07	10.947	2.27089	8.96876
I	2755576	2755738	163	2755685	71.71	7.47077	2.01206	5.66552
I	2760030	2760334	305	2760083	83.4	11.706	2.3356	9.70233
I	2760915	2761175	261	2761113	86.52	12.8821	2.42187	10.8314
I	2776952	2777058	107	2777009	78.73	9.84729	2.20618	7.91983
I	2800683	2801160	478	2800873	76.39	9.14067	2.14147	7.25128
I	2822752	2823435	684	2822976	118.48	27.9089	3.30622	25.4505
I	2831549	2831673	125	2831605	63.14	5.10424	1.77479	3.45509
I	2831805	2832023	219	2831920	84.96	11.5656	2.32333	9.5728
I	2835365	2835640	276	2835563	76.39	9.14067	2.14147	7.25128
I	2838195	2838347	153	2838300	67.04	6.23876	1.88264	4.50818
I	2847409	2847834	426	2847639	80.29	9.03724	2.08427	7.15973
I	2856565	2856686	122	2856646	84.18	12.093	2.35717	10.0671
I	2857657	2857906	250	2857736	100.55	18.9286	2.81012	16.6839
I	2858729	2858925	197	2858865	72.49	7.79346	2.03363	5.97325
I	2859903	2860014	112	2859936	65.48	5.659	1.8395	3.97529
I	2865964	2866136	173	2866103	71.71	6.72554	1.92319	4.97715
I	2866678	2867032	355	2866852	82.62	10.2551	2.20065	8.31336
I	2867652	2867759	108	2867726	75.61	8.79552	2.1199	6.92028
I	2869246	2870696	1451	2869800	185.52	70.5396	5.16119	67.3989
I	2875179	2875611	433	2875225	77.95	9.49129	2.18461	7.57723
I	2876353	2876844	492	2876552	186.3	71.2662	5.18276	68.118
I	2878222	2878444	223	2878314	78.73	9.84729	2.20618	7.91983
I	2878555	2878751	197	2878646	92.76	15.3644	2.59443	13.225
I	2895140	2895292	153	2895211	83.4	11.706	2.3356	9.70233
I	2901033	2901186	154	2901104	105.23	21.295	2.93954	18.9911
I	2902485	2902608	124	2902527	63.92	5.10424	1.79636	3.45509
I	2920094	2920260	167	2920242	67.81	4.15117	1.63845	2.60607
I	2928112	2928247	136	2928167	90.42	14.5181	2.52972	12.4102
I	2929672	2929800	129	2929726	105.23	21.295	2.93954	18.9911
I	2935659	2935911	253	2935766	91.98	14.9389	2.57286	12.8109
I	2947024	2947366	343	2947124	75.61	8.79552	2.1199	6.92028
I	2949393	2949594	202	2949440	60.02	4.32041	1.68852	2.74126
I	2950263	2951181	919	2950688	123.16	30.6187	3.43564	28.1008
I	2952009	2952737	729	2952408	84.96	12.093	2.37874	10.0671
I	2958953	2959782	830	2959440	95.1	16.6679	2.65914	14.4862
I	2959854	2960181	328	2959957	100.55	18.9286	2.81012	16.6839
I	2960474	2960777	304	2960554	80.29	10.5752	2.24932	8.62039
I	2962959	2963133	175	2963059	74.05	8.45589	2.07676	6.59487
I	2969661	2969842	182	2969826	61.58	4.57513	1.73165	2.97707
I	2996271	2996432	162	2996283	59.24	4.07235	1.66695	2.52848
I	2999378	2999593	216	2999537	66.26	5.94579	1.86107	4.24513
I	3028246	3028377	132	3028305	67.81	6.23876	1.90421	4.50818
I	3035122	3035233	112	3035174	77.95	9.49129	2.18461	7.57723
I	3035543	3035763	221	3035729	64.7	5.37845	1.81793	3.71191
I	3035836	3036274	439	3036049	199.55	80.9179	5.54944	77.6519
I	3037787	3038920	1134	3038062	442.74	303.005	11.6775	297.512
I	3039541	3040049	509	3039797	76.39	9.14067	2.14147	7.25128
I	3062406	3062564	159	3062497	65.48	5.659	1.8395	3.97529
I	3062864	3063740	877	3063646	109.91	11.4393	2.06746	9.44756
I	3063826	3063941	116	3063836	106.79	7.53774	1.76703	5.73198
I	3063998	3064774	777	3064509	108.35	13.3016	2.21513	11.2384
I	3064836	3064942	107	3064878	80.29	10.5752	2.24932	8.62039
I	3071353	3071475	123	3071457	57.68	3.59659	1.62381	2.09283
I	3084855	3085095	241	3085028	70.15	7.15389	1.96892	5.36346
I	3085197	3085568	372	3085430	81.85	10.947	2.29246	8.96876
I	3098381	3098644	264	3098444	81.07	10.947	2.27089	8.96876
I	3101728	3101974	247	3101881	96.66	17.1114	2.70228	14.9188
I	3119096	3119211	116	3119146	67.04	6.23876	1.88264	4.50818
I	3140170	3140443	274	3140296	73.27	8.12185	2.05519	6.2867
I	3140610	3140757	148	3140658	76.39	9.14067	2.14147	7.25128
I	3140923	3141030	108	3140999	72.49	7.79346	2.03363	5.97325
I	3142182	3142444	263	3142362	88.86	13.6905	2.48658	11.6059
I	3142497	3143068	572	3142829	71.71	7.47077	2.01206	5.66552
I	3143176	3143327	152	3143252	83.4	11.706	2.3356	9.70233
I	3143686	3143993	308	3143906	77.17	5.28909	1.69931	3.63772
I	3144052	3144413	362	3144332	81.07	10.947	2.27089	8.96876
I	3147855	3147961	107	3147914	88.86	13.6905	2.48658	11.6059
I	3150222	3150511	290	3150480	67.04	6.23876	1.88264	4.50818
I	3151402	3151511	110	3151476	66.26	5.94579	1.86107	4.24513
I	3152621	3152762	142	3152707	78.73	9.84729	2.20618	7.91983
I	3158356	3159634	1279	3158453	84.18	12.093	2.35717	10.0671
I	3162588	3162703	116	3162636	75.61	8.79552	2.1199	6.92028
I	3171611	3172415	805	3172328	326.6	19.2074	1.72422	16.9611
I	3172998	3173204	207	3173032	65.48	4.05415	1.63002	2.52688
I	3176535	3176674	140	3176592	90.42	12.9728	2.3763	10.9217
I	3192699	3192834	136	3192777	79.51	10.2086	2.22775	8.26753
I	3205161	3205433	273	3205235	70.93	7.15389	1.99049	5.36346
I	3207902	3208464	563	3208014	87.3	13.2839	2.44344	11.2208
I	3208566	3208981	416	3208836	84.96	12.093	2.37874	10.0671
I	3209277	3209391	115	3209317	61.58	4.57513	1.73165	2.97707
I	3209741	3210016	276	3209829	69.37	6.84289	1.94735	5.08041
I	3217094	3217245	152	3217176	63.14	5.10424	1.77479	3.45509
I	3243003	3243210	208	3243096	72.49	7.79346	2.03363	5.97325
I	3244194	3244489	296	3244323	69.37	6.84289	1.94735	5.08041
I	3246248	3246432	185	3246338	85.74	12.4851	2.40031	10.4468
I	3247323	3247664	342	3247435	67.81	6.23876	1.90421	4.50818
I	3247975	3248220	246	3248056	73.27	8.12185	2.05519	6.2867
I	3249129	3249290	162	3249216	82.62	11.3239	2.31403	9.33291
I	3255272	3255456	185	3255419	63.92	5.10424	1.79636	3.45509
I	3255916	3256052	137	3255990	92.76	15.3644	2.59443	13.225
I	3256150	3256315	166	3256241	100.55	18.9286	2.81012	16.6839
I	3260002	3260438	437	3260236	69.37	6.84289	1.94735	5.08041
I	3262770	3262939	170	3262872	58.46	3.83105	1.64538	2.30703
I	3263165	3263320	156	3263256	70.15	7.15389	1.96892	5.36346
I	3264251	3264361	111	3264321	62.36	4.83643	1.75322	3.21974
I	3269122	3269253	132	3269212	81.07	8.6371	2.02663	6.77454
I	3277780	3278022	243	3277973	68.59	6.53781	1.92578	4.79109
I	3278778	3279147	370	3279078	81.07	10.947	2.27089	8.96876
I	3279232	3279429	198	3279398	61.58	4.57513	1.73165	2.97707
I	3280682	3280808	127	3280729	60.8	4.32041	1.71008	2.74126
I	3283409	3284104	696	3283856	94.32	16.2289	2.63757	14.0669
I	3292842	3293102	261	3292930	72.49	7.79346	2.03363	5.97325
I	3297015	3297251	237	3297191	67.04	6.23876	1.88264	4.50818
I	3298380	3298512	133	3298454	66.26	5.94579	1.86107	4.24513
I	3301471	3302043	573	3301757	141.87	41.068	3.9533	38.362
I	3309675	3309998	324	3309903	95.1	16.6679	2.65914	14.4862
I	3315146	3315252	107	3315197	70.93	7.15389	1.99049	5.36346
I	3316330	3316437	108	3316356	71.71	7.47077	2.01206	5.66552
I	3316552	3316788	237	3316643	84.96	12.093	2.37874	10.0671
I	3318982	3319137	156	3319037	62.36	4.83643	1.75322	3.21974
I	3330824	3331019	196	3330916	74.83	8.45589	2.09833	6.59487
I	3332724	3332901	178	3332840	67.81	6.23876	1.90421	4.50818
I	3336228	3336390	163	3336329	72.49	7.79346	2.03363	5.97325
I	3337461	3337630	170	3337569	60.8	4.32041	1.71008	2.74126
I	3337753	3337893	141	3337851	70.15	7.15389	1.96892	5.36346
I	3337978	3339095	1118	3338924	102.89	19.8628	2.87483	17.5894
I	3339211	3339497	287	3339297	71.71	7.47077	2.01206	5.66552
I	3339574	3339709	136	3339678	60.8	4.32041	1.71008	2.74126
I	3339964	3340186	223	3340124	81.85	5.96482	1.76267	4.26371
I	3366776	3366904	129	3366830	59.24	4.07235	1.66695	2.52848
I	3367548	3367879	332	3367634	99.77	18.4679	2.78855	16.2338
I	3371490	3371632	143	3371563	74.05	8.45589	2.07676	6.59487
I	3371921	3372309	389	3372226	68.59	6.53781	1.92578	4.79109
I	3373701	3373967	267	3373769	71.71	7.47077	2.01206	5.66552
I	3374974	3375082	109	3375027	70.15	7.15389	1.96892	5.36346
I	3377147	3377290	144	3377185	65.48	5.659	1.8395	3.97529
I	3380859	3380991	133	3380939	64.7	5.37845	1.81793	3.71191
I	3390217	3390473	257	3390284	70.93	7.15389	1.99049	5.36346
I	3390607	3390751	145	3390681	66.26	5.94579	1.86107	4.24513
I	3392872	3393270	399	3393001	82.62	9.20777	2.09062	7.31774
I	3393505	3393674	170	3393557	81.07	10.947	2.27089	8.96876
I	3393866	3394251	386	3394204	79.51	10.2086	2.22775	8.26753
I	3397172	3397278	107	3397212	66.26	5.94579	1.86107	4.24513
I	3397338	3397460	123	3397404	72.49	7.79346	2.03363	5.97325
I	3399987	3400093	107	3400045	66.26	5.94579	1.86107	4.24513
I	3401645	3401758	114	3401712	74.05	8.45589	2.07676	6.59487
I	3416655	3416810	156	3416758	70.93	7.15389	1.99049	5.36346
I	3418065	3418203	139	3418125	56.12	3.36907	1.58067	1.88593
I	3425955	3426292	338	3426211	67.04	6.23876	1.88264	4.50818
I	3426861	3427322	462	3426935	83.4	11.706	2.3356	9.70233
I	3429276	3430116	841	3429486	113.02	25.2892	3.15523	22.8844
I	3431779	3431888	110	3431788	72.49	3.32823	1.49983	1.8814
I	3432380	3432581	202	3432429	67.04	6.23876	1.88264	4.50818
I	3433043	3433171	129	3433100	83.4	11.706	2.3356	9.70233
I	3456790	3456924	135	3456892	57.68	3.59659	1.62381	2.09283
I	3462153	3462473	321	3462236	88.86	13.6905	2.48658	11.6059
I	3481518	3481635	118	3481575	132.51	16.8596	2.28176	14.6768
I	3501165	3501366	202	3501299	60.8	4.32041	1.71008	2.74126
I	3502732	3502839	108	3502769	65.48	5.659	1.8395	3.97529
I	3508001	3508113	113	3508066	70.93	7.15389	1.99049	5.36346
I	3508514	3508659	146	3508609	71.71	7.47077	2.01206	5.66552
I	3514361	3514499	139	3514444	63.92	5.10424	1.79636	3.45509
I	3516375	3516500	126	3516451	106.79	21.7806	2.98268	19.4592
I	3523633	3523756	124	3523695	61.58	4.51591	1.72346	2.93425
I	3528192	3528515	324	3528441	79.51	10.2086	2.22775	8.26753
I	3529928	3530095	168	3529952	66.26	5.94579	1.86107	4.24513
I	3531039	3531349	311	3531116	79.51	10.2086	2.22775	8.26753
I	3533795	3534012	218	3533947	79.51	10.2086	2.22775	8.26753
I	3534556	3534683	128	3534618	67.04	6.23876	1.88264	4.50818
I	3535545	3535723	179	3535632	64.7	5.37845	1.81793	3.71191
I	3536494	3536632	139	3536574	74.83	8.45589	2.09833	6.59487
I	3547009	3547118	110	3547055	88.86	13.6905	2.48658	11.6059
I	3560056	3560659	604	3560328	80.29	10.5752	2.24932	8.62039
I	3562926	3563244	319	3563069	113.8	25.2892	3.1768	22.8844
I	3563339	3563477	139	3563419	80.29	10.5752	2.24932	8.62039
I	3563974	3564096	123	3564021	82.62	11.3239	2.31403	9.33291
I	3564544	3564653	110	3564578	74.83	8.45589	2.09833	6.59487
I	3564821	3564976	156	3564915	77.95	9.49129	2.18461	7.57723
I	3617403	3617519	117	3617461	67.81	6.23876	1.90421	4.50818
I	3638809	3639009	201	3638914	137.19	38.6565	3.82389	35.9911
I	3648116	3648332	217	3648268	69.37	6.84289	1.94735	5.08041
I	3672764	3672883	120	3672841	70.93	7.15389	1.99049	5.36346
I	3678883	3679039	157	3678937	80.29	10.5752	2.24932	8.62039
I	3679902	3680389	488	3680165	100.55	18.9286	2.81012	16.6839
I	3681197	3681380	184	3681269	84.96	10.4211	2.20419	8.47815
I	3681626	3681732	107	3681667	74.05	8.45589	2.07676	6.59487
I	3681977	3682246	270	3682158	73.27	8.12185	2.05519	6.2867
I	3682596	3682721	126	3682645	67.81	6.23876	1.90421	4.50818
I	3692745	3692859	115	3692809	71.71	7.47077	2.01206	5.66552
I	3708477	3708788	312	3708720	65.48	5.659	1.8395	3.97529
I	3709887	3710044	158	3709990	66.26	5.94579	1.86107	4.24513
I	3710124	3710258	135	3710187	78.73	9.84729	2.20618	7.91983
I	3710768	3710874	107	3710819	56.12	3.36907	1.58067	1.88593
I	3712946	3713136	191	3713080	81.85	10.947	2.29246	8.96876
I	3713549	3713691	143	3713629	77.17	9.49129	2.16304	7.57723
I	3714497	3714615	119	3714600	59.24	4.07235	1.66695	2.52848
I	3715846	3716074	229	3715893	70.15	7.15389	1.96892	5.36346
I	3716651	3716799	149	3716717	69.37	6.84289	1.94735	5.08041
I	3720821	3720953	133	3720889	84.96	12.093	2.37874	10.0671
I	3721384	3721490	107	3721458	66.26	5.94579	1.86107	4.24513
I	3721574	3722524	951	3721643	111.47	24.2675	3.1121	21.8891
I	3723432	3723841	410	3723758	89.64	14.102	2.50815	12.0058
I	3724747	3724954	208	3724832	81.85	10.947	2.29246	8.96876
I	3726247	3726576	330	3726296	70.15	7.15389	1.96892	5.36346
I	3726722	3726857	136	3726767	73.27	8.12185	2.05519	6.2867
I	3729391	3729755	365	3729530	84.96	9.97082	2.15766	8.04213
I	3729837	3729971	135	3729883	74.05	5.84005	1.77866	4.15454
I	3730788	3731391	604	3731037	154.34	39.0275	3.53038	36.3609
I	3732580	3733585	1006	3732802	122.38	30.0697	3.41407	27.5672
I	3734623	3734982	360	3734804	81.85	10.947	2.29246	8.96876
I	3735074	3735195	122	3735142	60.8	4.32041	1.71008	2.74126
I	3740418	3740772	355	3740496	91.98	14.9389	2.57286	12.8109
I	3754437	3754669	233	3754586	74.05	8.45589	2.07676	6.59487
I	3754755	3754902	148	3754855	81.85	10.4507	2.23906	8.50724
I	3785464	3785570	107	3785527	78.73	9.84729	2.20618	7.91983
I	3787698	3787860	163	3787791	163.69	55.1654	4.55725	52.2375
I	3794804	3794910	107	3794844	60.8	4.32041	1.71008	2.74126
I	3798250	3798434	185	3798331	88.86	13.6905	2.48658	11.6059
I	3807486	3807653	168	3807572	62.36	4.83643	1.75322	3.21974
I	3824361	3824556	196	3824452	103.67	20.3361	2.8964	18.0523
I	3833182	3833358	177	3833243	66.26	5.94579	1.86107	4.24513
I	3833915	3834045	131	3833947	62.36	4.83643	1.75322	3.21974
I	3834155	3834261	107	3834209	71.71	7.47077	2.01206	5.66552
I	3834756	3835188	433	3834835	70.15	7.15389	1.96892	5.36346
I	3842620	3843085	466	3842874	88.86	13.6905	2.48658	11.6059
I	3860753	3860955	203	3860823	69.37	6.84289	1.94735	5.08041
I	3862664	3862842	179	3862738	66.26	5.94579	1.86107	4.24513
I	3865994	3866149	156	3866048	92.76	15.3644	2.59443	13.225
I	3866569	3866686	118	3866625	84.18	12.093	2.35717	10.0671
I	3867321	3867454	134	3867381	97.43	17.5592	2.72385	15.3552
I	3869012	3869305	294	3869261	67.04	6.23876	1.88264	4.50818
I	3873911	3874042	132	3873982	119.26	28.4438	3.32779	25.9758
I	3888490	3888597	108	3888528	76.39	9.14067	2.14147	7.25128
I	3899883	3899989	107	3899942	77.17	9.49129	2.16304	7.57723
I	3908551	3908657	107	3908588	77.95	9.03645	2.13373	7.15905
I	3919532	3919639	108	3919597	67.04	6.23876	1.88264	4.50818
I	3919959	3920480	522	3920131	81.07	10.947	2.27089	8.96876
I	3930536	3930672	137	3930614	103.67	20.3361	2.8964	18.0523
I	3931892	3931998	107	3931926	70.93	7.15389	1.99049	5.36346
I	3933937	3934184	248	3934133	75.61	8.65296	2.10367	6.7903
I	3934768	3934892	125	3934842	87.3	13.2839	2.44344	11.2208
I	3938808	3939039	232	3938991	60.8	4.32041	1.71008	2.74126
I	3939323	3939459	137	3939410	59.24	4.07235	1.66695	2.52848
I	3950044	3950218	175	3950120	81.07	10.947	2.27089	8.96876
I	3956667	3956873	207	3956790	63.92	5.10424	1.79636	3.45509
I	3976208	3976462	255	3976293	82.62	6.26211	1.78293	4.53134
I	3986421	3986899	479	3986604	94.32	16.2289	2.63757	14.0669
I	3988564	3988902	339	3988608	69.37	6.84289	1.94735	5.08041
I	3990123	3990671	549	3990344	352.32	17.9212	1.65105	15.715
I	3994723	3994833	111	3994807	74.05	5.91926	1.78773	4.23259
I	3996272	3996904	633	3996818	85.74	12.4851	2.40031	10.4468
I	3997001	3997185	185	3997113	87.3	13.2839	2.44344	11.2208
I	4001883	4002041	159	4001978	62.36	4.83643	1.75322	3.21974
I	4005817	4006018	202	4005914	64.7	5.37845	1.81793	3.71191
I	4008725	4008899	175	4008797	65.48	5.659	1.8395	3.97529
I	4064452	4064596	145	4064510	57.68	3.59659	1.62381	2.09283
I	4079163	4079379	217	4079295	67.81	6.23876	1.90421	4.50818
I	4081338	4081488	151	4081408	62.36	4.83643	1.75322	3.21974
I	4091711	4091898	188	4091795	66.26	5.94579	1.86107	4.24513
I	4094048	4094159	112	4094079	61.58	4.57513	1.73165	2.97707
I	4114590	4114706	117	4114648	74.83	8.45589	2.09833	6.59487
I	4129192	4129540	349	4129500	65.48	5.659	1.8395	3.97529
I	4132258	4132376	119	4132326	89.64	14.102	2.50815	12.0058
I	4135172	4135535	364	4135240	81.07	10.947	2.27089	8.96876
I	4137551	4137685	135	4137653	67.04	6.23876	1.88264	4.50818
I	4139358	4139569	212	4139457	89.64	14.102	2.50815	12.0058
I	4161073	4161331	259	4161290	77.17	9.49129	2.16304	7.57723
I	4168887	4169005	119	4168954	76.39	9.14067	2.14147	7.25128
I	4169425	4169754	330	4169677	89.64	14.102	2.50815	12.0058
I	4171781	4171931	151	4171846	82.62	11.3239	2.31403	9.33291
I	4172079	4172446	368	4172292	149.66	39.6863	3.67463	37.0106
I	4175007	4175142	136	4175078	115.36	26.3261	3.21994	23.9022
I	4175893	4176081	189	4175983	76.39	9.14067	2.14147	7.25128
I	4177170	4177321	152	4177230	66.26	5.94579	1.86107	4.24513
I	4185070	4185497	428	4185317	88.86	13.6905	2.48658	11.6059
I	4186013	4186159	147	4186077	84.18	12.093	2.35717	10.0671
I	4186275	4186423	149	4186355	68.59	6.53781	1.92578	4.79109
I	4189687	4190040	354	4189893	116.14	16.5146	2.39066	14.3509
I	4201743	4201955	213	4201830	96.66	17.1114	2.70228	14.9188
I	4210754	4210886	133	4210824	89.64	14.102	2.50815	12.0058
I	4253947	4254251	305	4254050	72.49	7.79346	2.03363	5.97325
I	4264768	4264899	132	4264828	75.61	8.79552	2.1199	6.92028
I	4297975	4298410	436	4298203	126.28	16.9472	2.33304	14.7638
I	4308034	4308140	107	4308130	60.8	4.32041	1.71008	2.74126
I	4311598	4311833	236	4311752	65.48	5.659	1.8395	3.97529
I	4313618	4313777	160	4313654	59.24	4.07235	1.66695	2.52848
I	4314439	4314605	167	4314540	89.64	14.102	2.50815	12.0058
I	4320750	4320999	250	4320904	104.45	20.8135	2.91797	18.5198
I	4330652	4330859	208	4330710	77.95	9.49129	2.18461	7.57723
I	4332170	4332493	324	4332420	92.76	15.3644	2.59443	13.225
I	4333874	4334010	137	4333918	67.81	6.23876	1.90421	4.50818
I	4334458	4334649	192	4334560	102.89	19.8628	2.87483	17.5894
I	4370364	4370489	126	4370427	62.36	4.83643	1.75322	3.21974
I	4385988	4386115	128	4386034	70.93	7.15389	1.99049	5.36346
I	4386455	4386770	316	4386560	138.75	39.2547	3.86702	36.5807
I	4390548	4390975	428	4390629	61.58	4.57513	1.73165	2.97707
I	4391136	4391479	344	4391265	80.29	10.5752	2.24932	8.62039
I	4391569	4391788	220	4391625	66.26	5.94579	1.86107	4.24513
I	4392158	4392296	139	4392208	74.83	8.45589	2.09833	6.59487
I	4393623	4393956	334	4393760	74.05	8.45589	2.07676	6.59487
I	4394669	4394935	267	4394714	73.27	8.12185	2.05519	6.2867
I	4396612	4397032	421	4396703	60.8	4.32041	1.71008	2.74126
I	4397571	4399393	1823	4398989	89.64	14.102	2.50815	12.0058
I	4400148	4400272	125	4400184	65.48	5.659	1.8395	3.97529
I	4401076	4401207	132	4401176	59.24	4.07235	1.66695	2.52848
I	4401650	4402317	668	4402051	106.79	21.7806	2.98268	19.4592
I	4419186	4419346	161	4419246	73.27	8.12185	2.05519	6.2867
I	4435458	4435590	133	4435551	68.59	6.53781	1.92578	4.79109
I	4436785	4437148	364	4437095	102.11	19.8628	2.85326	17.5894
I	4444426	4444532	107	4444491	81.07	10.947	2.27089	8.96876
I	4451082	4451210	129	4451130	81.85	10.947	2.29246	8.96876
I	4459578	4459833	256	4459658	87.3	8.02762	1.9196	6.2055
I	4465305	4465639	335	4465536	124.72	31.1712	3.47878	28.6445
I	4465831	4465948	118	4465879	55.34	3.14857	1.5591	1.70459
I	4471794	4471964	171	4471872	65.48	5.659	1.8395	3.97529
I	4474205	4474539	335	4474302	81.85	10.947	2.29246	8.96876
I	4474881	4475351	471	4475185	109.13	23.261	3.04739	20.9023
I	4479226	4479538	313	4479285	67.81	6.23876	1.90421	4.50818
I	4479707	4479958	252	4479884	69.37	6.84289	1.94735	5.08041
I	4486678	4487190	513	4486841	130.95	34.5572	3.65133	31.9651
I	4488184	4488328	145	4488261	64.7	5.37845	1.81793	3.71191
I	4488904	4489051	148	4488981	66.26	5.94579	1.86107	4.24513
I	4489520	4489688	169	4489618	103.67	20.3361	2.8964	18.0523
I	4490260	4490928	669	4490724	103.67	20.3361	2.8964	18.0523
I	4493985	4494206	222	4494122	63.92	5.10424	1.79636	3.45509
I	4508420	4509080	661	4508614	100.55	18.9286	2.81012	16.6839
I	4516226	4516395	170	4516289	67.81	6.23876	1.90421	4.50818
I	4547272	4547698	427	4547466	451.32	4.89445	1.2258	3.27696
I	4548331	4548458	128	4548414	410.01	24.6852	1.74155	22.3048
I	4556985	4557339	355	4557242	143.42	42.2921	3.99644	39.5683
I	4573661	4573801	141	4573753	285.29	6.79092	1.37116	5.04158
I	4584749	4584991	243	4584872	147.32	44.7759	4.10429	42.0112
I	4597711	4597840	130	4597745	60.02	4.32041	1.68852	2.74126
I	4597963	4598080	118	4598025	62.36	4.83643	1.75322	3.21974
I	4602995	4603105	111	4603049	72.49	7.79346	2.03363	5.97325
I	4614861	4615035	175	4614913	61.58	4.57513	1.73165	2.97707
I	4633619	4633747	129	4633695	101.33	19.3936	2.83169	17.1383
I	4635551	4635743	193	4635698	75.61	8.79552	2.1199	6.92028
I	4636461	4636603	143	4636532	78.73	9.84729	2.20618	7.91983
I	4636665	4636924	260	4636768	85.74	12.4851	2.40031	10.4468
I	4644368	4644497	130	4644458	77.17	9.49129	2.16304	7.57723
I	4645332	4645876	545	4645636	122.38	30.0697	3.41407	27.5672
I	4647170	4647383	214	4647262	193.31	76.4164	5.37688	73.2049
I	4651819	4652019	201	4651893	70.15	7.15389	1.96892	5.36346
I	4653019	4653166	148	4653108	80.29	10.5752	2.24932	8.62039
I	4653778	4653954	177	4653926	60.02	4.32041	1.68852	2.74126
I	4659986	4660306	321	4660159	88.08	13.6905	2.46501	11.6059
I	4662326	4662580	255	4662530	64.7	5.37845	1.81793	3.71191
I	4663421	4663529	109	4663437	65.48	5.659	1.8395	3.97529
I	4672245	4672368	124	4672324	90.42	14.5181	2.52972	12.4102
I	4673738	4673973	236	4673942	80.29	10.5752	2.24932	8.62039
I	4687412	4687545	134	4687482	67.81	6.23876	1.90421	4.50818
I	4689041	4689472	432	4689428	77.17	5.62786	1.73708	3.95828
I	4693332	4693939	608	4693687	74.83	8.45589	2.09833	6.59487
I	4694017	4694275	259	4694102	75.61	8.79552	2.1199	6.92028
I	4699176	4699379	204	4699299	87.3	13.2839	2.44344	11.2208
I	4699450	4699726	277	4699650	73.27	8.12185	2.05519	6.2867
I	4701118	4701734	617	4701413	109.91	23.261	3.06896	20.9023
I	4701852	4701964	113	4701873	83.4	11.706	2.3356	9.70233
I	4703323	4703485	163	4703398	69.37	6.84289	1.94735	5.08041
I	4721072	4721193	122	4721115	74.83	8.45589	2.09833	6.59487
I	4727147	4727270	124	4727197	84.18	12.093	2.35717	10.0671
I	4738063	4739008	946	4738587	82.62	11.3239	2.31403	9.33291
I	4759544	4759900	357	4759774	116.14	26.85	3.24151	24.4102
I	4765370	4765696	327	4765592	113.02	25.2892	3.15523	22.8844
I	4767682	4767942	261	4767728	66.26	5.94579	1.86107	4.24513
I	4769287	4770194	908	4769655	484.06	359.219	13.4223	351.218
I	4773094	4773223	130	4773160	69.37	6.84289	1.94735	5.08041
I	4788544	4788675	132	4788617	93.54	15.7944	2.616	13.6436
I	4789941	4790149	209	4790028	80.29	10.5752	2.24932	8.62039
I	4790461	4790797	337	4790749	80.29	10.5752	2.24932	8.62039
I	4804477	4804594	118	4804536	78.73	9.84729	2.20618	7.91983
I	4804845	4805012	168	4804929	84.18	12.093	2.35717	10.0671
I	4829889	4830000	112	4829940	71.71	7.47077	2.01206	5.66552
I	4847243	4847445	203	4847284	65.48	5.659	1.8395	3.97529
I	4910777	4911113	337	4911064	98.21	18.0114	2.74542	15.7879
I	4911504	4912235	732	4912031	88.86	13.6905	2.48658	11.6059
I	4914260	4914556	297	4914440	90.42	14.5181	2.52972	12.4102
I	4917456	4917600	145	4917537	58.46	3.83105	1.64538	2.30703
I	4920804	4920910	107	4920837	63.14	5.10424	1.77479	3.45509
I	4926495	4926654	160	4926588	107.57	21.0812	2.89615	18.786
I	4933272	4933486	215	4933320	72.49	7.79346	2.03363	5.97325
I	4949076	4949259	184	4949188	74.83	8.45589	2.09833	6.59487
I	4951448	4951554	107	4951486	65.48	5.659	1.8395	3.97529
I	4951609	4951715	107	4951697	60.02	4.32041	1.68852	2.74126
I	5025417	5025537	121	5025468	84.96	12.093	2.37874	10.0671
I	5025590	5025723	134	5025640	83.4	11.1889	2.2812	9.20887
I	5033408	5033584	177	5033461	70.93	7.15389	1.99049	5.36346
I	5037263	5037479	217	5037399	83.4	11.706	2.3356	9.70233
I	5072429	5072539	111	5072471	71.71	7.47077	2.01206	5.66552
I	5079637	5079890	254	5079820	62.36	4.83643	1.75322	3.21974
I	5080005	5080141	137	5080060	75.61	8.79552	2.1199	6.92028
I	5092379	5092575	197	5092493	90.42	14.5181	2.52972	12.4102
I	5104967	5105084	118	5105014	81.85	10.947	2.29246	8.96876
I	5110155	5110588	434	5110306	109.91	23.261	3.06896	20.9023
I	5111047	5111191	145	5111142	67.81	6.23876	1.90421	4.50818
I	5123816	5124162	347	5123890	62.36	4.83643	1.75322	3.21974
I	5127520	5127716	197	5127637	88.08	13.6905	2.46501	11.6059
I	5130831	5131010	180	5130964	68.59	6.53781	1.92578	4.79109
I	5131099	5131375	277	5131165	78.73	9.84729	2.20618	7.91983
I	5139526	5139648	123	5139599	61.58	4.57513	1.73165	2.97707
I	5158461	5158915	455	5158624	169.93	44.911	3.69483	42.1457
I	5158996	5159206	211	5159056	78.73	9.84729	2.20618	7.91983
I	5159579	5160283	705	5159992	74.05	8.45589	2.07676	6.59487
I	5160619	5160742	124	5160640	65.48	5.659	1.8395	3.97529
I	5161181	5161299	119	5161278	60.02	4.32041	1.68852	2.74126
I	5162458	5162592	135	5162509	90.42	14.5181	2.52972	12.4102
I	5171057	5171762	706	5171350	159.79	45.5918	3.92179	42.8117
I	5172179	5172623	445	5172425	76.39	9.14067	2.14147	7.25128
I	5176062	5176201	140	5176109	73.27	8.12185	2.05519	6.2867
I	5176362	5176585	224	5176441	84.96	12.093	2.37874	10.0671
I	5186278	5186384	107	5186339	70.15	7.15389	1.96892	5.36346
I	5261685	5261805	121	5261741	73.27	8.12185	2.05519	6.2867
I	5271122	5271236	115	5271162	104.45	20.8135	2.91797	18.5198
I	5272627	5272973	347	5272893	81.07	10.947	2.27089	8.96876
I	5274297	5274418	122	5274355	98.21	18.0114	2.74542	15.7879
I	5300932	5301445	514	5301058	80.29	10.5752	2.24932	8.62039
I	5304549	5304708	160	5304611	71.71	7.47077	2.01206	5.66552
I	5307864	5308062	199	5307916	77.17	9.49129	2.16304	7.57723
I	5308121	5308335	215	5308195	76.39	9.14067	2.14147	7.25128
I	5311697	5311971	275	5311890	71.71	7.47077	2.01206	5.66552
I	5312774	5313065	292	5312908	91.98	14.9389	2.57286	12.8109
I	5313190	5313438	249	5313334	109.13	23.261	3.04739	20.9023
I	5316043	5316945	903	5316807	113.8	25.2892	3.1768	22.8844
I	5319528	5319635	108	5319575	77.95	9.49129	2.18461	7.57723
I	5349572	5349682	111	5349586	77.17	7.59769	1.95421	5.79104
I	5353887	5354008	122	5353942	84.18	12.093	2.35717	10.0671
I	5357136	5357276	141	5357211	85.74	12.4851	2.40031	10.4468
I	5357421	5357583	163	5357513	61.58	4.57513	1.73165	2.97707
I	5370884	5371063	180	5370970	70.15	7.15389	1.96892	5.36346
I	5371148	5373497	2350	5372446	194.09	77.1612	5.39845	73.9374
I	5379876	5380050	175	5379976	102.89	19.8628	2.87483	17.5894
I	5381194	5381441	248	5381247	70.15	7.15389	1.96892	5.36346
I	5388588	5388755	168	5388690	80.29	10.5752	2.24932	8.62039
I	5389151	5389257	107	5389160	61.58	4.57513	1.73165	2.97707
I	5402684	5402821	138	5402767	57.68	3.59659	1.62381	2.09283
I	5402925	5403038	114	5403004	70.15	7.15389	1.96892	5.36346
I	5408549	5408676	128	5408574	64.7	5.37845	1.81793	3.71191
I	5409568	5409686	119	5409617	75.61	8.79552	2.1199	6.92028
I	5416325	5416436	112	5416374	80.29	10.5752	2.24932	8.62039
I	5422249	5422509	261	5422291	68.59	6.53781	1.92578	4.79109
I	5429789	5430084	296	5429928	192.53	75.6739	5.35531	72.4699
I	5431772	5431892	121	5431841	77.95	9.49129	2.18461	7.57723
I	5485924	5486088	165	5486001	131.73	35.1331	3.6729	32.5324
I	5509299	5509422	124	5509366	86.52	12.8821	2.42187	10.8314
I	5540689	5540814	126	5540766	56.12	3.36907	1.58067	1.88593
I	5545597	5545758	162	5545697	61.58	4.57513	1.73165	2.97707
I	5550576	5550691	116	5550632	91.2	14.9389	2.55129	12.8109
I	5570606	5570730	125	5570609	55.34	3.14857	1.5591	1.70459
I	5571660	5571920	261	5571820	77.95	9.49129	2.18461	7.57723
I	5572603	5572710	108	5572644	70.93	7.15389	1.99049	5.36346
I	5576863	5577768	906	5577522	119.26	28.4438	3.32779	25.9758
I	5577969	5578204	236	5578003	71.71	7.47077	2.01206	5.66552
I	5608962	5609105	144	5609030	96.66	17.1114	2.70228	14.9188
I	5619197	5619487	291	5619346	121.6	29.5242	3.3925	27.0309
I	5620351	5620940	590	5620628	140.31	39.3476	3.81909	36.6732
I	5621075	5621219	145	5621130	61.58	4.57513	1.73165	2.97707
I	5621340	5621446	107	5621410	65.48	5.659	1.8395	3.97529
I	5621881	5622175	295	5622149	62.36	4.83643	1.75322	3.21974
I	5626073	5626260	188	5626155	84.96	12.093	2.37874	10.0671
I	5653668	5653776	109	5653707	81.07	10.947	2.27089	8.96876
I	5691681	5691850	170	5691795	98.99	9.63233	1.99988	7.71717
I	5696805	5697133	329	5696983	59.24	4.07235	1.66695	2.52848
I	5697190	5697664	475	5697296	86.52	12.8821	2.42187	10.8314
I	5699046	5699238	193	5699127	81.85	10.4507	2.23906	8.50724
I	5706754	5707169	416	5706982	206.56	86.2678	5.74356	82.9399
I	5741692	5741832	141	5741772	60.8	4.32041	1.71008	2.74126
I	5768843	5769062	220	5769010	81.85	10.947	2.29246	8.96876
I	5774456	5774660	205	5774531	84.18	12.093	2.35717	10.0671
I	5775332	5775706	375	5775524	98.99	18.0114	2.76699	15.7879
I	5788821	5789059	239	5788846	66.26	5.94579	1.86107	4.24513
I	5810066	5810300	235	5810220	68.59	6.53781	1.92578	4.79109
I	5815470	5815650	181	5815549	88.08	13.6905	2.46501	11.6059
I	5822670	5822956	287	5822775	75.61	8.79552	2.1199	6.92028
I	5834417	5834636	220	5834582	63.92	5.10424	1.79636	3.45509
I	5843078	5843214	137	5843144	87.3	13.2839	2.44344	11.2208
I	5865979	5866289	311	5866214	61.58	4.57513	1.73165	2.97707
I	5870593	5870916	324	5870687	76.39	9.14067	2.14147	7.25128
I	5916801	5916968	168	5916900	63.92	5.10424	1.79636	3.45509
I	5917184	5917305	122	5917270	72.49	7.79346	2.03363	5.97325
I	5939592	5939716	125	5939642	84.18	12.093	2.35717	10.0671
I	5983111	5983474	364	5983181	84.18	11.646	2.31061	9.65259
I	5983977	5984180	204	5984026	70.15	7.02335	1.95327	5.2593
I	5996657	5996782	126	5996690	57.68	3.59659	1.62381	2.09283
I	6011875	6011981	107	6011925	85.74	12.4851	2.40031	10.4468
I	6051170	6051294	125	6051228	120.82	14.3478	2.20449	12.2499
I	6061107	6061223	117	6061164	67.81	6.23876	1.90421	4.50818
I	6073604	6073730	127	6073635	70.93	7.15389	1.99049	5.36346
I	6077228	6077517	290	6077423	63.14	5.10424	1.77479	3.45509
I	6080622	6080741	120	6080699	67.81	6.23876	1.90421	4.50818
I	6081284	6081659	376	6081362	91.98	14.9389	2.57286	12.8109
I	6082708	6082931	224	6082836	166.81	57.1904	4.64352	54.2307
I	6091086	6091199	114	6091136	74.05	7.59735	1.97888	5.79089
I	6092126	6092283	158	6092218	66.26	5.62273	1.82008	3.95324
I	6092749	6092855	107	6092810	67.81	5.98341	1.87203	4.28218
I	6094083	6094422	340	6094253	94.32	16.2289	2.63757	14.0669
I	6105587	6105934	348	6105806	161.35	53.8285	4.49254	50.9241
I	6114523	6114708	186	6114561	62.36	4.83643	1.75322	3.21974
I	6117971	6118266	296	6118180	86.52	12.8821	2.42187	10.8314
I	6135759	6135973	215	6135833	96.66	17.1114	2.70228	14.9188
I	6136527	6136701	175	6136623	134.85	36.8805	3.75918	34.2472
I	6163444	6163620	177	6163519	95.88	16.6679	2.68071	14.4862
I	6164117	6164350	234	6164207	147.32	44.7759	4.10429	42.0112
I	6166761	6166869	109	6166822	62.36	4.83643	1.75322	3.21974
I	6210895	6211014	120	6210941	84.96	12.093	2.37874	10.0671
I	6212725	6213029	305	6212857	120.04	28.9822	3.34936	26.4978
I	6215512	6215651	140	6215582	113.02	25.2892	3.15523	22.8844
I	6219919	6220129	211	6220014	84.18	12.093	2.35717	10.0671
I	6220922	6221089	168	6220985	125.5	31.7271	3.50034	29.1918
I	6277561	6277710	150	6277647	65.48	5.659	1.8395	3.97529
I	6280324	6280532	209	6280359	64.7	5.37845	1.81793	3.71191
I	6283618	6283731	114	6283650	62.36	4.83643	1.75322	3.21974
I	6289142	6289297	156	6289215	66.26	5.94579	1.86107	4.24513
I	6294028	6294134	107	6294071	66.26	5.94579	1.86107	4.24513
I	6316891	6317024	134	6316963	70.93	7.15389	1.99049	5.36346
I	6317128	6317460	333	6317248	104.45	20.8135	2.91797	18.5198
I	6317831	6317981	151	6317895	88.08	13.6905	2.46501	11.6059
I	6340133	6340308	176	6340254	59.24	4.07235	1.66695	2.52848
I	6350089	6350282	194	6350245	63.14	5.10424	1.77479	3.45509
I	6358534	6358645	112	6358608	73.27	8.12185	2.05519	6.2867
I	6366268	6366416	149	6366338	97.43	17.5592	2.72385	15.3552
I	6385303	6385510	208	6385409	57.68	3.59659	1.62381	2.09283
I	6385768	6386161	394	6386072	70.93	7.15389	1.99049	5.36346
I	6416897	6417049	153	6416964	73.27	8.12185	2.05519	6.2867
I	6418873	6418993	121	6418930	74.05	7.11822	1.92437	5.35299
I	6442302	6442418	117	6442404	56.12	3.36907	1.58067	1.88593
I	6456740	6457073	334	6456830	75.61	8.79552	2.1199	6.92028
I	6459675	6459793	119	6459747	67.81	6.23876	1.90421	4.50818
I	6464021	6464290	270	6464100	77.95	9.49129	2.18461	7.57723
I	6472534	6472766	233	6472588	83.4	11.706	2.3356	9.70233
I	6516233	6516398	166	6516266	65.48	5.659	1.8395	3.97529
I	6554568	6554823	256	6554656	110.69	23.7623	3.09053	21.3939
I	6564585	6564764	180	6564659	77.95	9.49129	2.18461	7.57723
I	6572625	6573032	408	6572976	68.59	6.53781	1.92578	4.79109
I	6581445	6581565	121	6581532	64.7	5.37845	1.81793	3.71191
I	6584458	6584566	109	6584521	61.58	4.57513	1.73165	2.97707
I	6584754	6584944	191	6584889	70.15	7.15389	1.96892	5.36346
I	6585044	6585436	393	6585193	74.05	8.45589	2.07676	6.59487
I	6586081	6586238	158	6586160	77.95	9.49129	2.18461	7.57723
I	6626878	6626990	113	6626933	95.88	16.6679	2.68071	14.4862
I	6647909	6648305	397	6648235	377.27	52.8398	2.47158	49.951
I	6714766	6714896	131	6714825	62.36	4.83643	1.75322	3.21974
I	6736225	6736331	107	6736280	87.3	13.2839	2.44344	11.2208
I	6742176	6742308	133	6742252	67.81	6.23876	1.90421	4.50818
I	6745598	6745720	123	6745661	84.96	12.093	2.37874	10.0671
I	6757116	6757344	229	6757199	86.52	12.8821	2.42187	10.8314
I	6780138	6780279	142	6780221	69.37	6.84289	1.94735	5.08041
I	6781552	6781941	390	6781824	127.06	32.849	3.54348	30.29
I	6790067	6790173	107	6790120	76.39	9.14067	2.14147	7.25128
I	6798259	6798386	128	6798354	87.3	13.2839	2.44344	11.2208
I	6799621	6799751	131	6799695	105.23	21.295	2.93954	18.9911
I	6837471	6837593	123	6837511	58.46	3.83105	1.64538	2.30703
I	6837702	6838298	597	6838076	132.51	35.7123	3.69447	33.103
I	6847088	6847490	403	6847178	98.21	18.0114	2.74542	15.7879
I	6848469	6848580	112	6848498	63.14	5.10424	1.77479	3.45509
I	6854687	6854829	143	6854752	78.73	9.84729	2.20618	7.91983
I	6855949	6857160	1212	6856680	120.04	28.9822	3.34936	26.4978
I	6857275	6857679	405	6857499	152.78	47.9461	4.25527	45.1277
I	6878049	6878161	113	6878087	87.3	13.2839	2.44344	11.2208
I	6883414	6883578	165	6883447	68.59	6.53781	1.92578	4.79109
I	6943030	6943177	148	6943110	60.02	4.32041	1.68852	2.74126
I	6951225	6951358	134	6951270	60.8	4.32041	1.71008	2.74126
I	7015773	7016102	330	7015977	85.74	12.4851	2.40031	10.4468
I	7020205	7020314	110	7020275	64.7	5.37845	1.81793	3.71191
I	7021374	7021529	156	7021447	65.48	5.659	1.8395	3.97529
I	7056994	7057100	107	7057045	73.27	8.12185	2.05519	6.2867
I	7058702	7059462	761	7059217	97.43	17.5592	2.72385	15.3552
I	7079297	7080535	1239	7079867	141.87	41.068	3.9533	38.362
I	7080648	7080764	117	7080703	73.27	8.12185	2.05519	6.2867
I	7080853	7081279	427	7081023	71.71	7.47077	2.01206	5.66552
I	7082156	7082525	370	7082367	93.54	15.7944	2.616	13.6436
I	7083225	7083336	112	7083279	68.59	6.53781	1.92578	4.79109
I	7085873	7086001	129	7085918	62.36	4.83643	1.75322	3.21974
I	7086179	7086285	107	7086234	66.26	5.94579	1.86107	4.24513
I	7086344	7086452	109	7086361	70.93	7.15389	1.99049	5.36346
I	7098155	7098379	225	7098273	155.12	49.8822	4.31998	47.0332
I	7099679	7100043	365	7099762	138.75	39.2547	3.86702	36.5807
I	7101719	7101844	126	7101797	67.81	6.23876	1.90421	4.50818
I	7128338	7128560	223	7128384	73.27	8.12185	2.05519	6.2867
I	7138558	7138867	310	7138643	63.92	5.10424	1.79636	3.45509
I	7139350	7139567	218	7139427	83.4	11.706	2.3356	9.70233
I	7149681	7149887	207	7149782	96.66	17.1114	2.70228	14.9188
I	7158729	7158946	218	7158776	70.15	7.15389	1.96892	5.36346
I	7213844	7214020	177	7213910	65.48	5.659	1.8395	3.97529
I	7234789	7234902	114	7234851	67.04	6.23876	1.88264	4.50818
I	7236802	7236933	132	7236876	70.15	7.15389	1.96892	5.36346
I	7237017	7237161	145	7237094	75.61	8.79552	2.1199	6.92028
I	7237760	7238123	364	7238034	77.17	9.49129	2.16304	7.57723
I	7238266	7239008	743	7238784	123.94	30.6187	3.45721	28.1008
I	7255044	7255424	381	7255291	118.48	27.9089	3.30622	25.4505
I	7279348	7279486	139	7279425	95.1	15.3109	2.52885	13.1805
I	7321601	7321757	157	7321665	83.4	11.706	2.3356	9.70233
I	7354250	7354391	142	7354304	69.37	6.84289	1.94735	5.08041
I	7355826	7355970	145	7355858	60.8	4.32041	1.71008	2.74126
I	7466692	7466814	123	7466747	89.64	14.102	2.50815	12.0058
I	7472401	7472632	232	7472560	99.77	18.4679	2.78855	16.2338
I	7474779	7475781	1003	7475558	134.85	36.8805	3.75918	34.2472
I	7476900	7477070	171	7477002	109.91	23.261	3.06896	20.9023
I	7479242	7479398	157	7479331	83.4	11.706	2.3356	9.70233
I	7490134	7490289	156	7490215	67.81	6.23876	1.90421	4.50818
I	7491774	7493210	1437	7492677	179.28	66.2293	4.98863	63.1451
I	7500186	7500464	279	7500424	74.05	8.45589	2.07676	6.59487
I	7500735	7500925	191	7500823	76.39	9.14067	2.14147	7.25128
I	7503313	7503455	143	7503389	70.15	7.15389	1.96892	5.36346
I	7503547	7503832	286	7503653	92.76	15.3644	2.59443	13.225
I	7518254	7519017	764	7518818	94.32	16.2289	2.63757	14.0669
I	7526575	7526762	188	7526592	63.14	5.10424	1.77479	3.45509
I	7543560	7543744	185	7543601	67.04	6.23876	1.88264	4.50818
I	7544941	7545111	171	7545073	69.37	6.84289	1.94735	5.08041
I	7548328	7548504	177	7548422	81.85	10.947	2.29246	8.96876
I	7550254	7550548	295	7550429	84.96	12.093	2.37874	10.0671
I	7553533	7553758	226	7553675	102.11	19.8628	2.85326	17.5894
I	7557114	7557263	150	7557202	60.8	4.32041	1.71008	2.74126
I	7557626	7558028	403	7557935	74.83	8.45589	2.09833	6.59487
I	7558910	7559147	238	7559093	75.61	8.79552	2.1199	6.92028
I	7559503	7559737	235	7559655	90.42	14.5181	2.52972	12.4102
I	7563080	7563451	372	7563298	89.64	14.102	2.50815	12.0058
I	7567770	7567942	173	7567891	61.58	4.57513	1.73165	2.97707
I	7571193	7571894	702	7571795	144.2	42.9086	4.01801	40.1698
I	7573257	7573469	213	7573294	83.4	10.0676	2.16421	8.13814
I	7578382	7578781	400	7578452	99.77	18.4679	2.78855	16.2338
I	7584652	7584777	126	7584720	69.37	6.84289	1.94735	5.08041
I	7584907	7587600	2694	7585425	289.19	156.709	8.02992	152.656
I	7588052	7588181	130	7588100	70.93	7.15389	1.99049	5.36346
I	7595472	7595901	430	7595654	127.06	32.849	3.54348	30.29
I	7602194	7602339	146	7602268	76.39	9.14067	2.14147	7.25128
I	7626004	7626186	183	7626115	64.7	5.37845	1.81793	3.71191
I	7626979	7627367	389	7627135	69.37	6.84289	1.94735	5.08041
I	7627919	7628213	295	7628003	74.05	8.45589	2.07676	6.59487
I	7628314	7628431	118	7628406	61.58	4.57513	1.73165	2.97707
I	7653951	7654100	150	7654056	56.9	3.36907	1.60224	1.88593
I	7656515	7659486	2972	7657132	199.55	80.9179	5.54944	77.6519
I	7660142	7660359	218	7660231	70.93	7.15389	1.99049	5.36346
I	7661024	7661246	223	7661089	85.74	12.4851	2.40031	10.4468
I	7662063	7662194	132	7662154	64.7	5.37845	1.81793	3.71191
I	7667789	7668013	225	7667891	61.58	4.57513	1.73165	2.97707
I	7679122	7679269	148	7679212	74.05	8.45589	2.07676	6.59487
I	7689587	7689701	115	7689653	69.37	6.84289	1.94735	5.08041
I	7697356	7697834	479	7697513	84.96	12.093	2.37874	10.0671
I	7704419	7705029	611	7704566	108.35	22.7636	3.02582	20.4219
I	7709071	7709493	423	7709215	97.43	17.5592	2.72385	15.3552
I	7711570	7711949	380	7711832	79.51	10.2086	2.22775	8.26753
I	7712596	7713025	430	7712679	92.76	15.3644	2.59443	13.225
I	7718598	7718719	122	7718649	67.04	6.23876	1.88264	4.50818
I	7740627	7740795	169	7740699	79.51	10.2086	2.22775	8.26753
I	7740985	7741100	116	7741026	65.48	5.659	1.8395	3.97529
I	7835599	7835733	135	7835678	101.33	19.3936	2.83169	17.1383
I	7857591	7858236	646	7857726	99.77	18.4679	2.78855	16.2338
I	7861485	7861729	245	7861672	92.76	15.3644	2.59443	13.225
I	7862141	7862436	296	7862359	68.59	6.53781	1.92578	4.79109
I	7866052	7866416	365	7866119	113.8	16.4844	2.4327	14.3209
I	7867062	7867362	301	7867204	88.86	7.73236	1.89513	5.9246
I	7867940	7868105	166	7868075	92.76	8.79713	1.96491	6.92187
I	7869026	7869198	173	7869115	426.38	29.4531	1.82639	26.9666
I	7870027	7872556	2530	7871050	190.19	55.1652	3.98188	52.2375
I	7895320	7895502	183	7895376	81.85	10.947	2.29246	8.96876
I	7905900	7906060	161	7905963	75.61	8.79552	2.1199	6.92028
I	7926388	7926985	598	7926442	87.3	13.2839	2.44344	11.2208
I	7930710	7930939	230	7930841	66.26	5.94579	1.86107	4.24513
I	7931040	7931217	178	7931134	69.37	6.84289	1.94735	5.08041
I	7945492	7945850	359	7945720	84.18	12.093	2.35717	10.0671
I	7961860	7961966	107	7961902	89.64	14.102	2.50815	12.0058
I	7968741	7968947	207	7968812	66.26	5.94579	1.86107	4.24513
I	7969014	7969164	151	7969097	70.15	7.15389	1.96892	5.36346
I	8010442	8010586	145	8010474	67.81	6.23876	1.90421	4.50818
I	8027932	8028062	131	8028005	104.45	20.8135	2.91797	18.5198
I	8055260	8055386	127	8055350	67.04	6.23876	1.88264	4.50818
I	8109254	8109383	130	8109304	67.81	6.23876	1.90421	4.50818
I	8124426	8124678	253	8124519	90.42	14.5181	2.52972	12.4102
I	8133789	8133967	179	8133904	101.33	10.8153	2.0663	8.85859
I	8218458	8218770	313	8218707	83.4	11.706	2.3356	9.70233
I	8223128	8223277	150	8223208	82.62	11.3239	2.31403	9.33291
I	8223684	8223827	144	8223775	89.64	14.102	2.50815	12.0058
I	8223943	8224082	140	8224049	75.61	8.79552	2.1199	6.92028
I	8224309	8224591	283	8224425	192.53	75.6739	5.35531	72.4699
I	8245510	8245729	220	8245645	103.67	20.3361	2.8964	18.0523
I	8259321	8259680	360	8259562	173.04	62.0053	4.81608	58.9758
I	8288797	8289020	224	8288872	81.07	10.947	2.27089	8.96876
I	8291109	8291272	164	8291206	70.15	7.15389	1.96892	5.36346
I	8304473	8304787	315	8304598	60.8	4.32041	1.71008	2.74126
I	8315290	8315516	227	8315393	113.8	25.2892	3.1768	22.8844
I	8344494	8344642	149	8344566	69.37	6.84289	1.94735	5.08041
I	8351068	8351294	227	8351198	86.52	12.8821	2.42187	10.8314
I	8409813	8410015	203	8409894	68.59	6.53781	1.92578	4.79109
I	8411009	8411429	421	8411246	107.57	22.2701	3.00425	19.9387
I	8412327	8412459	133	8412404	60.8	4.32041	1.71008	2.74126
I	8412591	8412702	112	8412644	84.96	12.093	2.37874	10.0671
I	8412796	8412973	178	8412850	90.42	14.5181	2.52972	12.4102
I	8416271	8416381	111	8416312	85.74	12.4851	2.40031	10.4468
I	8424860	8425158	299	8425030	82.62	10.2551	2.20065	8.31336
I	8426833	8427001	169	8426912	74.05	8.45589	2.07676	6.59487
I	8487373	8487502	130	8487433	81.85	10.947	2.29246	8.96876
I	8490804	8491049	246	8490984	82.62	11.3239	2.31403	9.33291
I	8495796	8496011	216	8495887	79.51	10.2086	2.22775	8.26753
I	8530104	8530266	163	8530190	121.6	29.5242	3.3925	27.0309
I	8532407	8532523	117	8532501	70.93	7.15389	1.99049	5.36346
I	8600917	8601120	204	8601020	95.88	16.6679	2.68071	14.4862
I	8675186	8675316	131	8675274	67.81	6.23876	1.90421	4.50818
I	8676482	8678047	1566	8676660	160.57	53.1641	4.47097	50.268
I	8678942	8679097	156	8679070	63.92	5.10424	1.79636	3.45509
I	8692596	8692733	138	8692646	77.95	9.49129	2.18461	7.57723
I	8696348	8696462	115	8696403	98.99	18.0114	2.76699	15.7879
I	8728565	8728681	117	8728641	83.4	11.706	2.3356	9.70233
I	8748006	8748142	137	8748041	67.04	6.23876	1.88264	4.50818
I	8757994	8758109	116	8758077	66.26	5.94579	1.86107	4.24513
I	8765249	8765808	560	8765545	88.08	13.6905	2.46501	11.6059
I	8784091	8784296	206	8784130	71.71	7.47077	2.01206	5.66552
I	8786949	8787247	299	8787130	65.48	5.659	1.8395	3.97529
I	8813378	8813545	168	8813463	171.49	60.617	4.77294	57.6092
I	8815001	8815121	121	8815027	56.12	3.36907	1.58067	1.88593
I	8815408	8815517	110	8815451	63.92	5.10424	1.79636	3.45509
I	8816510	8816619	110	8816557	83.4	11.706	2.3356	9.70233
I	8827712	8827865	154	8827742	59.24	4.07235	1.66695	2.52848
I	8827939	8828194	256	8828041	92.76	15.3644	2.59443	13.225
I	8839157	8839357	201	8839254	107.57	22.2701	3.00425	19.9387
I	8865704	8865884	181	8865767	74.05	8.45589	2.07676	6.59487
I	8867623	8867729	107	8867669	68.59	6.53781	1.92578	4.79109
I	8905510	8905691	182	8905589	107.57	22.2701	3.00425	19.9387
I	8911179	8911818	640	8911656	75.61	8.79552	2.1199	6.92028
I	8913137	8913243	107	8913204	59.24	4.07235	1.66695	2.52848
I	8914308	8914518	211	8914441	67.04	6.23876	1.88264	4.50818
I	8918681	8918961	281	8918867	113.8	20.1638	2.73343	17.8888
I	8966747	8967168	422	8967023	74.05	8.45589	2.07676	6.59487
I	8975156	8975308	153	8975165	54.56	2.93519	1.53753	1.51355
I	8975554	8975668	115	8975607	72.49	7.79346	2.03363	5.97325
I	8976593	8976832	240	8976732	72.49	7.79346	2.03363	5.97325
I	8976901	8977615	715	8977073	78.73	9.84729	2.20618	7.91983
I	8977967	8978109	143	8978041	59.24	4.07235	1.66695	2.52848
I	8978405	8979319	915	8978607	77.17	9.49129	2.16304	7.57723
I	8979373	8980063	691	8979746	76.39	9.14067	2.14147	7.25128
I	8980121	8980232	112	8980173	67.04	6.23876	1.88264	4.50818
I	8981316	8981467	152	8981408	73.27	8.12185	2.05519	6.2867
I	9014070	9014176	107	9014119	70.15	7.15389	1.96892	5.36346
I	9042840	9042953	114	9042883	74.05	8.45589	2.07676	6.59487
I	9047083	9047204	122	9047129	60.02	4.32041	1.68852	2.74126
I	9051227	9051509	283	9051306	116.14	26.85	3.24151	24.4102
I	9057729	9058093	365	9057914	91.2	14.9389	2.55129	12.8109
I	9064676	9064782	107	9064722	77.95	9.49129	2.18461	7.57723
I	9077365	9077605	241	9077455	87.3	13.2839	2.44344	11.2208
I	9079118	9079234	117	9079200	56.9	3.36907	1.60224	1.88593
I	9095654	9095860	207	9095805	74.83	8.45589	2.09833	6.59487
I	9099939	9101037	1099	9100932	106.79	21.7806	2.98268	19.4592
I	9111732	9111932	201	9111787	72.49	6.94482	1.93399	5.18139
I	9113068	9113536	469	9113329	128.61	33.4151	3.58662	30.8473
I	9116099	9116361	263	9116306	64.7	5.37845	1.81793	3.71191
I	9122444	9123137	694	9122867	76.39	9.14067	2.14147	7.25128
I	9128887	9129074	188	9128978	83.4	11.706	2.3356	9.70233
I	9135187	9135299	113	9135221	69.37	6.84289	1.94735	5.08041
I	9135380	9135871	492	9135768	81.07	10.947	2.27089	8.96876
I	9141734	9141867	134	9141804	88.86	13.6905	2.48658	11.6059
I	9163443	9163655	213	9163514	97.43	17.5592	2.72385	15.3552
I	9165448	9167095	1648	9166776	208.9	87.8153	5.80827	84.4654
I	9167173	9167429	257	9167387	74.83	8.45589	2.09833	6.59487
I	9168584	9168851	268	9168661	72.49	7.79346	2.03363	5.97325
I	9176046	9176351	306	9176258	78.73	9.84729	2.20618	7.91983
I	9177026	9177646	621	9177281	106.01	21.7806	2.96111	19.4592
I	9200087	9200203	117	9200162	60.8	4.32041	1.71008	2.74126
I	9221779	9221886	108	9221846	61.58	4.57513	1.73165	2.97707
I	9244656	9244805	150	9244667	63.92	5.10424	1.79636	3.45509
I	9249296	9249466	171	9249385	81.85	10.947	2.29246	8.96876
I	9266902	9267236	335	9267104	144.2	42.9086	4.01801	40.1698
I	9268825	9269066	242	9268991	91.98	14.9389	2.57286	12.8109
I	9271243	9271470	228	9271426	74.83	8.45589	2.09833	6.59487
I	9271599	9271798	200	9271654	78.73	9.84729	2.20618	7.91983
I	9271864	9271977	114	9271952	64.7	5.37845	1.81793	3.71191
I	9274673	9274793	121	9274728	73.27	8.12185	2.05519	6.2867
I	9280105	9280276	172	9280170	61.58	4.57513	1.73165	2.97707
I	9280779	9280931	153	9280872	63.14	5.10424	1.77479	3.45509
I	9287170	9287336	167	9287245	98.99	18.0114	2.76699	15.7879
I	9307607	9307830	224	9307728	145.76	43.5281	4.06115	40.7809
I	9314767	9314999	233	9314855	74.83	8.45589	2.09833	6.59487
I	9315510	9315620	111	9315544	73.27	8.12185	2.05519	6.2867
I	9319949	9320264	316	9320179	101.33	19.3936	2.83169	17.1383
I	9322548	9322813	266	9322647	95.1	16.6679	2.65914	14.4862
I	9327402	9327736	335	9327637	120.82	28.9822	3.37093	26.4978
I	9327798	9327948	151	9327873	61.58	4.57513	1.73165	2.97707
I	9328369	9328679	311	9328461	113.8	25.2892	3.1768	22.8844
I	9332604	9332807	204	9332753	67.04	6.23876	1.88264	4.50818
I	9334594	9336038	1445	9335808	134.85	36.8805	3.75918	34.2472
I	9343210	9343443	234	9343343	67.81	6.23876	1.90421	4.50818
I	9343964	9344474	511	9344406	80.29	10.4401	2.23473	8.49701
I	9354425	9354545	121	9354486	91.98	14.9389	2.57286	12.8109
I	9372985	9373248	264	9373130	71.71	7.47077	2.01206	5.66552
I	9375209	9375636	428	9375468	70.15	7.15389	1.96892	5.36346
I	9378456	9378580	125	9378513	67.04	6.23876	1.88264	4.50818
I	9379298	9379449	152	9379374	63.92	5.10424	1.79636	3.45509
I	9381043	9381550	508	9381196	91.98	14.9389	2.57286	12.8109
I	9381650	9382090	441	9381891	120.04	28.9822	3.34936	26.4978
I	9382750	9383017	268	9382838	96.66	15.0608	2.50632	12.9321
I	9383239	9383392	154	9383372	64.7	4.3524	1.68195	2.77298
I	9383612	9384346	735	9383972	239.3	105.113	6.10858	101.584
I	9385960	9386264	305	9386123	104.45	17.2177	2.59247	15.0245
I	9422307	9422434	128	9422351	109.91	23.261	3.06896	20.9023
I	9440828	9441168	341	9441105	69.37	6.84289	1.94735	5.08041
I	9450123	9450297	175	9450225	77.17	9.42767	2.15598	7.53576
I	9471243	9471369	127	9471306	72.49	7.79346	2.03363	5.97325
I	9492445	9492886	442	9492780	92.76	15.3644	2.59443	13.225
I	9510968	9511155	188	9511071	63.92	5.10424	1.79636	3.45509
I	9513418	9513725	308	9513693	68.59	6.53781	1.92578	4.79109
I	9514102	9514837	736	9514646	137.97	38.6565	3.84545	35.9911
I	9516037	9516151	115	9516115	67.04	6.23876	1.88264	4.50818
I	9545859	9545965	107	9545914	69.37	6.84289	1.94735	5.08041
I	9587209	9587335	127	9587265	66.26	5.94579	1.86107	4.24513
I	9605535	9605929	395	9605763	116.14	26.85	3.24151	24.4102
I	9609419	9609790	372	9609701	89.64	14.102	2.50815	12.0058
I	9611594	9611750	157	9611678	78.73	9.84729	2.20618	7.91983
I	9618079	9618269	191	9618174	67.04	6.23876	1.88264	4.50818
I	9619913	9620049	137	9619954	109.13	23.261	3.04739	20.9023
I	9624608	9625018	411	9624724	91.98	14.9389	2.57286	12.8109
I	9625909	9626141	233	9626060	146.54	44.1506	4.08272	41.3948
I	9660046	9660246	201	9660117	77.17	9.49129	2.16304	7.57723
I	9665125	9665250	126	9665184	100.55	18.9286	2.81012	16.6839
I	9671834	9672202	369	9672013	81.85	10.947	2.29246	8.96876
I	9688815	9688949	135	9688892	112.25	24.7765	3.13366	22.3884
I	9698839	9699027	189	9698905	82.62	11.3239	2.31403	9.33291
I	9710895	9711005	111	9710974	71.71	7.47077	2.01206	5.66552
I	9722002	9722253	252	9722200	70.15	7.15389	1.96892	5.36346
I	9722355	9722561	207	9722396	70.15	7.15389	1.96892	5.36346
I	9725410	9725517	108	9725429	60.02	4.32041	1.68852	2.74126
I	9732610	9732789	180	9732754	63.92	5.10424	1.79636	3.45509
I	9734037	9734396	360	9734174	115.36	26.3261	3.21994	23.9022
I	9751083	9751208	126	9751146	104.45	20.8135	2.91797	18.5198
I	9757379	9757576	198	9757412	63.14	5.10424	1.77479	3.45509
I	9757693	9757821	129	9757750	63.14	5.10424	1.77479	3.45509
I	9767808	9767990	183	9767892	57.68	3.59659	1.62381	2.09283
I	9773986	9774151	166	9774068	67.81	6.23876	1.90421	4.50818
I	9780051	9780203	153	9780172	62.36	4.83643	1.75322	3.21974
I	9785570	9785890	321	9785753	116.14	26.85	3.24151	24.4102
I	9787904	9788179	276	9788002	70.15	7.15389	1.96892	5.36346
I	9788489	9788815	327	9788682	112.25	24.7765	3.13366	22.3884
I	9796567	9797070	504	9796847	91.98	14.9389	2.57286	12.8109
I	9837210	9837327	118	9837267	69.37	6.84289	1.94735	5.08041
I	9841182	9841327	146	9841240	57.68	3.59659	1.62381	2.09283
I	9842459	9842565	107	9842501	70.15	7.15389	1.96892	5.36346
I	9845059	9845201	143	9845139	75.61	8.79552	2.1199	6.92028
I	9849766	9849887	122	9849822	63.14	5.10424	1.77479	3.45509
I	9850081	9850351	271	9850260	66.26	5.94579	1.86107	4.24513
I	9854014	9854363	350	9854280	109.91	23.261	3.06896	20.9023
I	9862565	9863059	495	9862787	84.96	12.093	2.37874	10.0671
I	9869091	9869564	474	9869278	91.2	14.9389	2.55129	12.8109
I	9871021	9871147	127	9871077	84.18	12.093	2.35717	10.0671
I	9874156	9874406	251	9874322	67.04	6.23876	1.88264	4.50818
I	9874649	9874759	111	9874711	77.95	9.49129	2.18461	7.57723
I	9882128	9882287	160	9882251	64.7	5.37845	1.81793	3.71191
I	9883621	9883801	181	9883696	129.39	33.9845	3.60819	31.4076
I	9900570	9900772	203	9900713	70.93	7.15389	1.99049	5.36346
I	9938432	9938545	114	9938483	65.48	5.659	1.8395	3.97529
I	9952941	9953066	126	9953005	65.48	5.659	1.8395	3.97529
I	9953215	9953617	403	9953330	125.5	31.7271	3.50034	29.1918
I	9973091	9973239	149	9973212	67.04	6.23876	1.88264	4.50818
I	9984976	9985096	121	9985048	81.85	10.947	2.29246	8.96876
I	9988650	9989114	465	9988998	190.19	74.1956	5.29061	71.0066
I	10032514	10032977	464	10032650	77.17	9.49129	2.16304	7.57723
I	10033792	10033961	170	10033878	70.15	7.15389	1.96892	5.36346
I	10035063	10035246	184	10035154	85.74	12.4851	2.40031	10.4468
I	10037578	10037693	116	10037646	63.92	5.10424	1.79636	3.45509
I	10037775	10038042	268	10037847	61.58	4.57513	1.73165	2.97707
I	10040111	10040242	132	10040182	74.05	8.45589	2.07676	6.59487
I	10040413	10040686	274	10040491	69.37	6.84289	1.94735	5.08041
I	10079606	10079721	116	10079666	77.95	9.49129	2.18461	7.57723
I	10085356	10086072	717	10085614	120.82	28.9822	3.37093	26.4978
I	10099227	10099394	168	10099302	64.7	5.37845	1.81793	3.71191
I	10103485	10103658	174	10103585	79.51	10.2086	2.22775	8.26753
I	10107450	10107615	166	10107513	65.48	5.659	1.8395	3.97529
I	10113082	10113205	124	10113119	60.8	4.32041	1.71008	2.74126
I	10116931	10117061	131	10116968	79.51	7.33683	1.91683	5.54478
I	10145396	10145502	107	10145485	63.92	5.10424	1.79636	3.45509
I	10176351	10176457	107	10176409	73.27	8.12185	2.05519	6.2867
I	10176584	10176696	113	10176641	81.85	10.947	2.29246	8.96876
I	10178027	10179104	1078	10178403	98.99	18.0114	2.76699	15.7879
I	10184388	10184930	543	10184548	120.04	28.9822	3.34936	26.4978
I	10187341	10188199	859	10187529	119.26	23.7765	2.93318	21.408
I	10193792	10193906	115	10193864	75.61	8.79552	2.1199	6.92028
I	10226899	10227116	218	10226952	68.59	6.53781	1.92578	4.79109
I	10227679	10227785	107	10227738	63.92	5.10424	1.79636	3.45509
I	10231662	10231946	285	10231700	59.24	4.07235	1.66695	2.52848
I	10232492	10232669	178	10232566	67.04	6.23876	1.88264	4.50818
I	10235148	10235417	270	10235292	109.91	15.355	2.38527	13.2243
I	10266772	10266976	205	10266906	307.89	10.4585	1.48507	8.51504
I	10281811	10281944	134	10281892	59.24	4.07235	1.66695	2.52848
I	10282124	10282262	139	10282180	72.49	7.79346	2.03363	5.97325
I	10282798	10282922	125	10282862	77.17	9.49129	2.16304	7.57723
I	10319156	10319278	123	10319221	98.21	10.0927	2.02478	8.16297
I	10330546	10330698	153	10330613	102.89	19.8628	2.87483	17.5894
I	10333145	10333256	112	10333190	96.66	17.1114	2.70228	14.9188
I	10351096	10351217	122	10351147	72.49	7.79346	2.03363	5.97325
I	10373954	10374091	138	10374027	106.79	21.7806	2.98268	19.4592
I	10382817	10382980	164	10382887	110.69	23.7623	3.09053	21.3939
I	10400713	10400852	140	10400769	86.52	12.8821	2.42187	10.8314
I	10402533	10403019	487	10402841	79.51	10.2086	2.22775	8.26753
I	10406218	10406390	173	10406323	61.58	4.57513	1.73165	2.97707
I	10418059	10418314	256	10418186	135.63	22.9649	2.67502	20.6222
I	10420191	10420310	120	10420263	81.07	5.76867	1.72529	4.08388
I	10422126	10422460	335	10422365	116.92	26.85	3.26308	24.4102
I	10432671	10432995	325	10432757	98.21	18.0114	2.74542	15.7879
I	10435793	10435925	133	10435879	84.18	12.093	2.35717	10.0671
I	10436846	10437018	173	10436947	82.62	11.3239	2.31403	9.33291
I	10462631	10462840	210	10462742	283.73	58.0149	3.0949	55.0463
I	10463632	10463823	192	10463672	66.26	5.11954	1.75602	3.47029
I	10464248	10464370	123	10464297	69.37	5.81597	1.82215	4.13062
I	10478199	10478305	107	10478250	64.7	5.37845	1.81793	3.71191
I	10479062	10479190	129	10479116	73.27	8.12185	2.05519	6.2867
I	10485041	10485161	121	10485080	84.96	12.093	2.37874	10.0671
I	10486081	10486243	163	10486120	74.83	8.45589	2.09833	6.59487
I	10516939	10517264	326	10517169	119.26	28.4438	3.32779	25.9758
I	10518048	10518177	130	10518136	107.57	22.2701	3.00425	19.9387
I	10552979	10553182	204	10553069	123.94	30.6187	3.45721	28.1008
I	10553745	10554029	285	10553939	148.1	45.4042	4.12586	42.6249
I	10564582	10564766	185	10564623	61.58	4.57513	1.73165	2.97707
I	10565121	10565416	296	10565193	90.42	14.5181	2.52972	12.4102
I	10567591	10567698	108	10567650	77.95	9.03645	2.13373	7.15905
I	10568994	10569358	365	10569123	93.54	15.7944	2.616	13.6436
I	10569921	10570162	242	10570046	82.62	11.3239	2.31403	9.33291
I	10577184	10577302	119	10577228	67.04	6.23876	1.88264	4.50818
I	10577470	10577578	109	10577536	80.29	10.5752	2.24932	8.62039
I	10585341	10585468	128	10585376	77.95	9.49129	2.18461	7.57723
I	10585598	10585705	108	10585649	70.15	7.15389	1.96892	5.36346
I	10592940	10593222	283	10593136	145.76	43.5281	4.06115	40.7809
I	10636178	10636424	247	10636358	64.7	5.37845	1.81793	3.71191
I	10650370	10650524	155	10650392	60.02	3.75481	1.60893	2.24873
I	10651062	10651548	487	10651384	232.28	74.6316	4.4016	71.4413
I	10653532	10654302	771	10653670	403.77	170.51	5.9525	166.351
I	10667044	10667151	108	10667093	75.61	8.79552	2.1199	6.92028
I	10687149	10687256	108	10687200	74.05	8.45589	2.07676	6.59487
I	10718289	10718441	153	10718348	84.96	11.7888	2.34673	9.78453
I	10728798	10728912	115	10728853	88.08	13.6905	2.46501	11.6059
I	10733735	10733861	127	10733798	95.1	16.6679	2.65914	14.4862
I	10747466	10747606	141	10747563	62.36	4.83643	1.75322	3.21974
I	10748002	10748357	356	10748076	73.27	8.12185	2.05519	6.2867
I	10749946	10750201	256	10750047	95.88	16.6679	2.68071	14.4862
I	10750599	10750711	113	10750650	72.49	7.79346	2.03363	5.97325
I	10751983	10752319	337	10752153	83.4	11.706	2.3356	9.70233
I	10752764	10752937	174	10752861	64.7	5.37845	1.81793	3.71191
I	10753401	10753507	107	10753485	56.9	3.36907	1.60224	1.88593
I	10757130	10757352	223	10757206	84.96	12.093	2.37874	10.0671
I	10757945	10758225	281	10758015	67.81	6.23876	1.90421	4.50818
I	10760475	10760618	144	10760531	67.81	6.23876	1.90421	4.50818
I	10763005	10763115	111	10763079	56.9	3.36907	1.60224	1.88593
I	10767443	10767568	126	10767516	69.37	6.84289	1.94735	5.08041
I	10769551	10769684	134	10769634	67.04	6.23876	1.88264	4.50818
I	10769773	10769897	125	10769838	74.05	8.45589	2.07676	6.59487
I	10772956	10773082	127	10773027	70.93	7.15389	1.99049	5.36346
I	10775746	10775997	252	10775931	81.07	10.947	2.27089	8.96876
I	10776065	10776645	581	10776221	85.74	12.4851	2.40031	10.4468
I	10784500	10784650	151	10784595	67.04	3.5839	1.54625	2.09283
I	10784706	10785826	1121	10785041	106.01	21.7806	2.96111	19.4592
I	10785955	10786574	620	10786016	91.2	14.9389	2.55129	12.8109
I	10788652	10788909	258	10788829	92.76	15.3644	2.59443	13.225
I	10792542	10792732	191	10792623	65.48	4.96319	1.74937	3.34481
I	10792944	10793324	381	10793030	95.1	16.6679	2.65914	14.4862
I	10806993	10807404	412	10807214	136.41	38.0613	3.80232	35.4109
I	10830773	10831029	257	10830975	84.18	12.093	2.35717	10.0671
I	10833458	10833577	120	10833516	60.8	4.32041	1.71008	2.74126
I	10840871	10840991	121	10840901	69.37	6.84289	1.94735	5.08041
I	10866527	10867204	678	10866753	126.28	32.2864	3.52191	29.7424
I	10885424	10885739	316	10885485	75.61	8.79552	2.1199	6.92028
I	10895077	10895310	234	10895190	91.2	14.9389	2.55129	12.8109
I	10926982	10927136	155	10927050	94.32	16.2289	2.63757	14.0669
I	10927345	10927666	322	10927575	115.36	26.3261	3.21994	23.9022
I	10936052	10936186	135	10936086	60.02	4.32041	1.68852	2.74126
I	10948385	10948533	149	10948422	329.72	22.6703	1.81681	20.3366
I	10951268	10951562	295	10951468	321.92	13.3023	1.56002	11.2391
I	10951663	10951874	212	10951812	357	42.2919	2.26583	39.5683
I	10952854	10953000	147	10952909	451.32	14.4114	1.47335	12.3132
I	10964644	10965717	1074	10965411	141.87	41.068	3.9533	38.362
I	10973790	10973931	142	10973847	77.17	9.49129	2.16304	7.57723
I	10974200	10974479	280	10974282	104.45	20.8135	2.91797	18.5198
I	10977624	10979004	1381	10978302	148.1	45.4042	4.12586	42.6249
I	10980350	10981151	802	10980776	130.17	34.5572	3.62976	31.9651
I	10981204	10981569	366	10981410	63.92	5.10424	1.79636	3.45509
I	10990735	10990965	231	10990780	77.17	9.49129	2.16304	7.57723
I	11005637	11005956	320	11005718	88.08	13.1215	2.4076	11.0691
I	11014170	11014398	229	11014251	105.23	21.295	2.93954	18.9911
I	11016782	11017459	678	11017024	89.64	14.102	2.50815	12.0058
I	11017616	11017774	159	11017717	69.37	6.84289	1.94735	5.08041
I	11018637	11018804	168	11018722	71.71	7.47077	2.01206	5.66552
I	11019238	11019412	175	11019339	73.27	7.25127	1.9545	5.45992
I	11019528	11019672	145	11019550	77.17	9.49129	2.16304	7.57723
I	11021723	11021895	173	11021811	63.92	5.10424	1.79636	3.45509
I	11023998	11024321	324	11024153	66.26	4.53806	1.68139	2.95586
I	11024402	11024585	184	11024545	68.59	6.53781	1.92578	4.79109
I	11025094	11025253	160	11025194	87.3	13.2839	2.44344	11.2208
I	11025539	11025837	299	11025748	106.79	21.7806	2.98268	19.4592
I	11025896	11026299	404	11025947	74.83	8.45589	2.09833	6.59487
I	11026937	11027194	258	11027139	78.73	9.84729	2.20618	7.91983
I	11033167	11033354	188	11033263	91.98	7.55744	1.85957	5.75155
I	11033418	11033535	118	11033484	89.64	8.20006	1.92851	6.3644
I	11033618	11033724	107	11033650	73.27	6.01471	1.81149	4.31311
I	11033829	11033999	171	11033909	96.66	17.1114	2.70228	14.9188
I	11045965	11046113	149	11046019	85.74	12.4851	2.40031	10.4468
I	11054356	11054556	201	11054389	62.36	4.83643	1.75322	3.21974
I	11062760	11063275	516	11063078	96.66	17.1114	2.70228	14.9188
I	11065725	11065862	138	11065823	87.3	12.7253	2.38653	10.6853
I	11075119	11075236	118	11075175	56.12	3.36907	1.58067	1.88593
I	11075356	11076321	966	11075661	129.39	33.9845	3.60819	31.4076
I	11079000	11079132	133	11079033	65.48	5.659	1.8395	3.97529
I	11092003	11092206	204	11092102	91.98	14.9389	2.57286	12.8109
I	11095745	11095869	125	11095820	62.36	4.83643	1.75322	3.21974
I	11097347	11097472	126	11097433	69.37	6.84289	1.94735	5.08041
I	11100344	11100485	142	11100422	66.26	5.94579	1.86107	4.24513
I	11100956	11101358	403	11101204	91.2	14.9389	2.55129	12.8109
I	11104656	11104801	146	11104713	61.58	4.28436	1.69132	2.7374
I	11108512	11108731	220	11108523	58.46	3.83105	1.64538	2.30703
I	11120482	11121233	752	11121101	102.89	19.8628	2.87483	17.5894
I	11123706	11125412	1707	11125087	205.78	85.4972	5.72199	82.177
I	11125826	11126086	261	11125886	83.4	11.706	2.3356	9.70233
I	11126258	11127302	1045	11126768	196.43	78.6573	5.46316	75.419
I	11127452	11127971	520	11127690	123.16	30.6187	3.43564	28.1008
I	11128066	11128262	197	11128139	71.71	7.47077	2.01206	5.66552
I	11130537	11130711	175	11130590	70.93	7.15389	1.99049	5.36346
I	11130794	11130908	115	11130850	66.26	5.94579	1.86107	4.24513
I	11131537	11131655	119	11131614	70.15	7.15389	1.96892	5.36346
I	11134255	11134425	171	11134320	80.29	10.5752	2.24932	8.62039
I	11136091	11136504	414	11136414	69.37	6.84289	1.94735	5.08041
I	11136998	11137393	396	11137083	76.39	9.14067	2.14147	7.25128
I	11155090	11155255	166	11155187	74.83	8.45589	2.09833	6.59487
I	11155541	11155658	118	11155618	70.15	7.15389	1.96892	5.36346
I	11164740	11164948	209	11164834	87.3	13.2839	2.44344	11.2208
I	11166359	11166617	259	11166411	89.64	6.28967	1.74308	4.55872
I	11167096	11167266	171	11167189	102.11	12.4003	2.18892	10.3722
I	11169637	11169812	176	11169685	78.73	4.68403	1.63745	3.08481
I	11183815	11185582	1768	11184584	95.88	15.3109	2.54937	13.1805
I	11187208	11187322	115	11187291	79.51	10.2086	2.22775	8.26753
I	11188203	11188400	198	11188298	86.52	12.8821	2.42187	10.8314
I	11194749	11194952	204	11194879	80.29	10.5752	2.24932	8.62039
I	11200312	11200673	362	11200638	69.37	6.84289	1.94735	5.08041
I	11202589	11202709	121	11202653	69.37	6.84289	1.94735	5.08041
I	11203478	11204186	709	11203664	83.4	11.706	2.3356	9.70233
I	11228873	11229009	137	11228955	194.09	28.8176	2.50331	26.3478
I	11237284	11237392	109	11237368	68.59	6.53781	1.92578	4.79109
I	11238277	11238473	197	11238285	60.02	4.32041	1.68852	2.74126
I	11242740	11242847	108	11242820	70.15	7.15389	1.96892	5.36346
I	11253313	11253500	188	11253418	74.05	8.45589	2.07676	6.59487
I	11254406	11254571	166	11254466	65.48	5.659	1.8395	3.97529
I	11254933	11255275	343	11254999	72.49	7.79346	2.03363	5.97325
I	11257258	11257503	246	11257395	75.61	8.79552	2.1199	6.92028
I	11259562	11259743	182	11259687	63.14	5.10424	1.77479	3.45509
I	11260977	11261094	118	11261038	76.39	9.14067	2.14147	7.25128
I	11261254	11261401	148	11261317	67.81	6.23876	1.90421	4.50818
I	11262715	11262877	163	11262781	116.14	21.2813	2.76919	18.9852
I	11274680	11275724	1045	11275405	123.94	30.6187	3.45721	28.1008
I	11275801	11276160	360	11276064	103.67	20.3361	2.8964	18.0523
I	11280925	11281031	107	11280967	65.48	5.659	1.8395	3.97529
I	11282447	11282789	343	11282692	86.52	12.8821	2.42187	10.8314
I	11282896	11283588	693	11283054	113.02	25.2892	3.15523	22.8844
I	11284178	11284625	448	11284240	91.98	14.3387	2.51293	12.2409
I	11284679	11284869	191	11284820	67.04	6.23876	1.88264	4.50818
I	11284959	11285165	207	11285012	72.49	7.79346	2.03363	5.97325
I	11285446	11286012	567	11285956	102.11	9.97592	1.98292	8.0472
I	11286108	11286219	112	11286164	84.96	12.093	2.37874	10.0671
I	11287388	11288554	1167	11287770	90.42	14.5181	2.52972	12.4102
I	11288664	11288831	168	11288691	67.04	5.13325	1.74449	3.48351
I	11289031	11289473	443	11289396	120.82	20.214	2.64825	17.9385
I	11289580	11291479	1900	11290968	226.05	102.106	6.2828	98.6028
I	11291592	11291821	230	11291641	66.26	5.94579	1.86107	4.24513
I	11291928	11292865	938	11292553	131.73	35.1331	3.6729	32.5324
I	11293633	11293835	203	11293720	95.1	16.6679	2.65914	14.4862
I	11294189	11294305	117	11294240	66.26	5.94579	1.86107	4.24513
I	11294376	11294533	158	11294471	70.15	7.15389	1.96892	5.36346
I	11315901	11316019	119	11315962	70.93	5.35997	1.77264	3.70767
I	11316097	11316446	350	11316277	97.43	5.3779	1.61369	3.71191
I	11316546	11316763	218	11316597	92.76	10.7772	2.1511	8.82085
I	11316833	11316966	134	11316918	84.18	9.58972	2.09919	7.67482
I	11321467	11321994	528	11321926	91.98	14.9389	2.57286	12.8109
I	11322065	11322644	580	11322552	101.33	16.4266	2.55831	14.2636
I	11323197	11323443	247	11323388	108.35	22.7636	3.02582	20.4219
I	11326085	11326611	527	11326408	74.05	8.45589	2.07676	6.59487
I	11328776	11330799	2024	11329606	207.34	87.0405	5.76513	83.7047
I	11331453	11332779	1327	11332125	161.35	53.8285	4.49254	50.9241
I	11332990	11333449	460	11333226	75.61	8.79552	2.1199	6.92028
I	11333832	11333977	146	11333899	58.46	3.83105	1.64538	2.30703
I	11334054	11334167	114	11334143	67.81	6.23876	1.90421	4.50818
I	11334263	11334373	111	11334321	74.83	8.45589	2.09833	6.59487
I	11335226	11335392	167	11335322	75.61	8.79552	2.1199	6.92028
I	11357255	11357418	164	11357346	115.36	25.4905	3.1463	23.0847
I	11367573	11367927	355	11367766	87.3	9.88457	2.10242	7.95686
I	11370481	11370670	190	11370584	95.1	16.022	2.59682	13.8699
I	11370932	11371112	181	11371037	66.26	5.22825	1.76989	3.57736
I	11371182	11371306	125	11371241	76.39	9.14067	2.14147	7.25128
I	11371361	11371473	113	11371413	74.05	8.45589	2.07676	6.59487
I	11380770	11381222	453	11381046	137.97	27.7121	2.99499	25.2612
I	11381616	11383082	1467	11381969	179.28	48.3901	3.74209	45.5702
I	11386544	11387389	846	11386827	115.36	16.2317	2.38307	14.0697
I	11387561	11388115	555	11387891	123.16	20.3125	2.60668	18.0365
I	11388766	11388892	127	11388815	94.32	9.4813	2.00342	7.57723
I	11389232	11393409	4178	11391773	228.39	60.0458	3.6998	57.0457
I	11393691	11396224	2534	11394362	257.23	128.141	7.14557	124.352
I	11396277	11396425	149	11396354	65.48	5.659	1.8395	3.97529
I	11396544	11399769	3226	11397408	165.25	56.5129	4.60038	53.5682
I	11400593	11400875	283	11400667	98.99	18.0114	2.76699	15.7879
I	11400979	11402394	1416	11401838	162.91	43.5894	3.72525	40.8419
I	11406850	11406996	147	11406918	90.42	14.5181	2.52972	12.4102
I	11407723	11407977	255	11407901	80.29	10.5752	2.24932	8.62039
I	11416693	11416836	144	11416778	114.58	25.8058	3.19837	23.3914
I	11417031	11418048	1018	11417258	215.92	93.2961	6.00239	89.8833
I	11419355	11419461	107	11419392	63.92	4.1303	1.66455	2.58556
I	11419872	11420451	580	11419925	81.85	10.947	2.29246	8.96876
I	11420633	11420787	155	11420639	59.24	3.50605	1.58527	2.02074
I	11440503	11440622	120	11440529	62.36	4.53553	1.71239	2.95346
I	11450382	11450534	153	11450457	190.19	44.534	3.35426	41.7767
I	11470895	11471035	141	11470961	215.14	25.8216	2.25142	23.4071
I	11486929	11487158	230	11487001	70.15	7.15389	1.96892	5.36346
I	11505357	11505703	347	11505566	152.78	47.9461	4.25527	45.1277
I	11506007	11506165	159	11506088	83.4	11.706	2.3356	9.70233
I	11508149	11508286	138	11508193	63.14	5.10424	1.77479	3.45509
I	11520912	11521029	118	11520961	67.81	6.23876	1.90421	4.50818
I	11526983	11527118	136	11527065	78.73	9.84729	2.20618	7.91983
I	11529811	11530219	409	11530091	81.85	10.947	2.29246	8.96876
I	11531038	11531206	169	11531126	88.86	13.6905	2.48658	11.6059
I	11531289	11532015	727	11531636	134.85	35.8304	3.67162	33.2201
I	11533241	11533454	214	11533302	67.81	6.23876	1.90421	4.50818
I	11533971	11534269	299	11534233	74.83	8.45589	2.09833	6.59487
I	11537037	11537950	914	11537254	120.04	28.9822	3.34936	26.4978
I	11541511	11541729	219	11541711	67.81	6.23876	1.90421	4.50818
I	11545653	11546146	494	11546006	109.91	13.8667	2.2634	11.7811
I	11546233	11546343	111	11546275	67.04	5.13325	1.74449	3.48351
I	11549183	11549452	270	11549363	82.62	11.3239	2.31403	9.33291
I	11552855	11553080	226	11553048	77.17	9.49129	2.16304	7.57723
I	11554528	11554830	303	11554595	83.4	11.706	2.3356	9.70233
I	11556888	11557612	725	11557541	83.4	11.706	2.3356	9.70233
I	11558886	11559030	145	11558932	63.92	5.10424	1.79636	3.45509
I	11577524	11577636	113	11577552	70.93	7.15389	1.99049	5.36346
I	11579630	11579834	205	11579755	146.54	44.1506	4.08272	41.3948
I	11580529	11580965	437	11580696	80.29	10.5752	2.24932	8.62039
I	11584093	11584370	278	11584172	93.54	15.7944	2.616	13.6436
I	11584610	11584966	357	11584790	138.75	39.2547	3.86702	36.5807
I	11585367	11585507	141	11585426	96.66	17.1114	2.70228	14.9188
I	11593585	11593735	151	11593646	84.18	11.9862	2.34601	9.98035
I	11594793	11594920	128	11594848	76.39	9.14067	2.14147	7.25128
I	11595070	11595193	124	11595151	66.26	5.94579	1.86107	4.24513
I	11595531	11595661	131	11595600	84.18	12.093	2.35717	10.0671
I	11595719	11595928	210	11595786	93.54	13.8297	2.42497	11.7443
I	11596401	11596524	124	11596422	77.95	4.96676	1.67974	3.3483
I	11596638	11597163	526	11596961	78.73	9.84729	2.20618	7.91983
I	11597516	11598240	725	11597885	165.25	56.5129	4.60038	53.5682
I	11598500	11598939	440	11598653	130.95	34.5572	3.65133	31.9651
I	11599066	11600185	1120	11599969	175.38	61.9231	4.7671	58.9053
I	11609056	11609552	497	11609246	106.79	21.7806	2.98268	19.4592
I	11649398	11649523	126	11649451	73.27	8.12185	2.05519	6.2867
I	11655352	11655584	233	11655511	70.93	7.15389	1.99049	5.36346
I	11656470	11657849	1380	11656968	156.68	50.5331	4.36312	47.6758
I	11658031	11658459	429	11658181	95.88	16.6679	2.68071	14.4862
I	11658789	11659062	274	11658979	68.59	6.53781	1.92578	4.79109
I	11659360	11659510	151	11659425	91.2	14.9389	2.55129	12.8109
I	11660516	11660839	324	11660697	96.66	17.1114	2.70228	14.9188
I	11660905	11661518	614	11661441	91.2	14.9389	2.55129	12.8109
I	11662191	11663020	830	11662817	105.23	21.295	2.93954	18.9911
I	11667536	11668894	1359	11668106	118.48	27.9089	3.30622	25.4505
I	11669637	11670508	872	11670044	81.07	7.50968	1.90851	5.70408
I	11670628	11670734	107	11670679	74.83	8.45589	2.09833	6.59487
I	11673017	11673484	468	11673238	91.98	14.9389	2.57286	12.8109
I	11676778	11678758	1981	11677447	201.89	76.8024	5.20218	73.59
I	11683463	11683644	182	11683495	64.7	5.37845	1.81793	3.71191
I	11684470	11684619	150	11684530	82.62	11.3239	2.31403	9.33291
I	11684679	11684981	303	11684770	97.43	17.5592	2.72385	15.3552
I	11693621	11694326	706	11694054	194.87	77.1612	5.42002	73.9374
I	11723555	11723727	173	11723641	58.46	3.83105	1.64538	2.30703
I	11749980	11750231	252	11750187	67.81	6.23876	1.90421	4.50818
I	11752001	11752173	173	11752048	63.92	5.10424	1.79636	3.45509
I	11753209	11753433	225	11753354	63.92	5.10424	1.79636	3.45509
I	11754448	11754578	131	11754521	66.26	5.94579	1.86107	4.24513
I	11761222	11761332	111	11761307	62.36	4.83643	1.75322	3.21974
I	11763951	11764437	487	11764091	117.7	21.5661	2.79192	19.2607
I	11764500	11764936	437	11764579	77.95	9.49129	2.18461	7.57723
I	11765541	11765844	304	11765719	69.37	6.84289	1.94735	5.08041
I	11765915	11766187	273	11766038	66.26	5.94579	1.86107	4.24513
I	11766262	11766457	196	11766358	75.61	8.79552	2.1199	6.92028
I	11766789	11766918	130	11766813	57.68	3.59659	1.62381	2.09283
I	11767510	11767634	125	11767574	62.36	4.83643	1.75322	3.21974
I	11771477	11771594	118	11771523	65.48	5.659	1.8395	3.97529
I	11779280	11779386	107	11779355	59.24	4.07235	1.66695	2.52848
I	11780947	11781086	140	11781001	65.48	5.659	1.8395	3.97529
I	11792780	11793055	276	11792836	66.26	5.94579	1.86107	4.24513
I	11798669	11798908	240	11798836	111.47	24.2675	3.1121	21.8891
I	11801648	11801759	112	11801716	67.81	6.23876	1.90421	4.50818
I	11803137	11803439	303	11803356	93.54	15.7944	2.616	13.6436
I	11839659	11839783	125	11839717	81.07	10.947	2.27089	8.96876
I	11840664	11841001	338	11840810	69.37	6.84289	1.94735	5.08041
I	11842503	11842691	189	11842591	95.1	16.6679	2.65914	14.4862
I	11861503	11861632	130	11861506	56.9	3.11265	1.56243	1.6883
I	11870890	11871385	496	11871153	90.42	14.5181	2.52972	12.4102
I	11871611	11872769	1159	11872448	115.36	26.3261	3.21994	23.9022
I	11873185	11873297	113	11873265	70.15	7.15389	1.96892	5.36346
I	11896452	11896624	173	11896542	129.39	33.9845	3.60819	31.4076
I	11903431	11903649	219	11903544	117.7	27.3777	3.28465	24.9284
I	11909981	11910288	308	11910047	81.85	10.947	2.29246	8.96876
I	11910978	11911130	153	11911050	91.98	14.9389	2.57286	12.8109
I	11930617	11930829	213	11930680	83.4	11.706	2.3356	9.70233
I	11933436	11933598	163	11933516	208.12	37.7864	2.82596	35.1433
I	11934013	11934443	431	11934209	205	85.4972	5.70042	82.177
I	11947093	11947212	120	11947163	61.58	4.57513	1.73165	2.97707
I	11949888	11950008	121	11949963	74.05	8.45589	2.07676	6.59487
I	11950950	11951070	121	11951006	76.39	9.14067	2.14147	7.25128
I	11952115	11952425	311	11952385	74.83	8.45589	2.09833	6.59487
I	11964987	11965194	208	11965054	120.82	28.9822	3.37093	26.4978
I	11965697	11966150	454	11966012	106.79	21.7806	2.98268	19.4592
I	11974960	11975068	109	11974999	73.27	8.12185	2.05519	6.2867
I	11975122	11975308	187	11975209	66.26	5.94579	1.86107	4.24513
I	11977151	11977328	178	11977231	88.08	13.6905	2.46501	11.6059
I	11977519	11978318	800	11977956	120.04	28.9822	3.34936	26.4978
I	11978683	11978929	247	11978761	123.94	30.6187	3.45721	28.1008
I	11984698	11984804	107	11984739	76.39	9.14067	2.14147	7.25128
I	11987051	11987740	690	11987282	104.45	20.8135	2.91797	18.5198
I	11987815	11987921	107	11987863	67.04	6.23876	1.88264	4.50818
I	11993813	11993935	123	11993891	63.92	5.10424	1.79636	3.45509
I	11995544	11995814	271	11995779	77.17	9.49129	2.16304	7.57723
I	11995927	11996105	179	11996015	178.5	65.5192	4.96706	62.4429
I	11996209	11996552	344	11996270	88.08	12.4889	2.34424	10.4504
I	11996885	11997037	153	11996979	149.66	22.5673	2.5128	20.2342
I	11998026	11998153	128	11998060	82.62	10.9069	2.26964	8.9495
I	11998263	11998395	133	11998289	60.8	4.32041	1.71008	2.74126
I	11998561	11999729	1169	11999318	132.51	35.7123	3.69447	33.103
I	11999841	12000017	177	11999896	62.36	4.83643	1.75322	3.21974
I	12004910	12005017	108	12004969	81.85	10.947	2.29246	8.96876
I	12039760	12039871	112	12039826	93.54	10.293	2.09146	8.35114
I	12043978	12044226	249	12044040	89.64	14.102	2.50815	12.0058
I	12044517	12044679	163	12044593	70.15	7.15389	1.96892	5.36346
I	12046055	12046215	161	12046156	105.23	21.295	2.93954	18.9911
I	12046719	12047096	378	12047021	77.17	9.49129	2.16304	7.57723
I	12055146	12055379	234	12055316	67.04	6.23876	1.88264	4.50818
I	12060088	12060201	114	12060155	75.61	8.79552	2.1199	6.92028
I	12060359	12060591	233	12060528	66.26	5.94579	1.86107	4.24513
I	12065332	12065682	351	12065433	102.11	19.8628	2.85326	17.5894
I	12065773	12065974	202	12065873	131.73	35.1331	3.6729	32.5324
I	12068887	12069053	167	12068989	65.48	5.659	1.8395	3.97529
I	12070300	12070488	189	12070415	74.83	8.45589	2.09833	6.59487
I	12090134	12090261	128	12090209	74.05	8.45589	2.07676	6.59487
I	12093440	12094319	880	12093753	413.12	280.617	11.4595	275.42
I	12094685	12094800	116	12094737	76.39	9.14067	2.14147	7.25128
I	12094935	12095052	118	12095005	73.27	8.12185	2.05519	6.2867
I	12095313	12096158	846	12095830	88.86	13.6905	2.48658	11.6059
I	12097065	12097230	166	12097147	77.17	9.49129	2.16304	7.57723
I	12098120	12098408	289	12098156	63.92	5.10424	1.79636	3.45509
I	12106073	12106531	459	12106469	76.39	9.14067	2.14147	7.25128
I	12142860	12142982	123	12142910	101.33	12.667	2.22597	10.6275
I	12146439	12146703	265	12146624	97.43	14.4543	2.43151	12.3558
I	12163218	12163345	128	12163288	97.43	17.5592	2.72385	15.3552
I	12164714	12164844	131	12164758	62.36	4.83643	1.75322	3.21974
I	12167357	12167464	108	12167430	69.37	6.84289	1.94735	5.08041
I	12167874	12167999	126	12167964	61.58	4.57513	1.73165	2.97707
I	12169337	12169533	197	12169434	65.48	5.659	1.8395	3.97529
I	12177883	12178144	262	12177986	134.07	36.8805	3.73761	34.2472
I	12184851	12185126	276	12184917	73.27	8.12185	2.05519	6.2867
[truncated: 10,287 more rows]

## Sheet: tdp-1_HPL2_biologicalReplicate1
chr	start	end	length	abs_summit	pileup	NegativeLOG10(pvalue)	fold_enrichment	NegativeLOG10(qvalue)
I	825	1048	224	919	278.81	34.559	2.31251	32.4527
I	3682	3949	268	3806	216.37	30.8508	2.46258	28.7878
I	22231	22515	285	22366	620.07	321.385	7.72936	317.592
I	38013	38303	291	38206	124.89	5.86947	1.56677	4.32579
I	45208	45349	142	45247	202.29	14.8488	1.83147	13.0225
I	55480	55742	263	55591	191.74	18.7071	2.05042	16.8073
I	56531	56804	274	56790	123.14	4.48631	1.45323	3.03817
I	94837	95141	305	94926	180.31	21.955	2.25637	20.003
I	96380	96606	227	96509	124.01	5.86947	1.55583	4.32579
I	96683	96839	157	96761	134.57	8.07687	1.68718	6.43478
I	100212	100355	144	100292	123.14	5.66661	1.54488	4.14011
I	108478	108977	500	108589	270.9	62.7883	3.3838	60.4518
I	109097	109233	137	109157	175.03	20.1793	2.19069	18.252
I	112297	112433	137	112382	161.83	10.895	1.76994	9.16293
I	114966	115397	432	115130	169.75	18.1286	2.12502	16.2359
I	132307	132503	197	132367	131.93	7.38111	1.65434	5.76463
I	133476	133830	355	133740	219.88	37.725	2.74894	35.5859
I	133908	134451	544	134335	211.97	34.2289	2.65042	32.1239
I	136573	136993	421	136778	140.73	8.05272	1.66736	6.41599
I	137638	137765	128	137725	124.01	5.86947	1.55583	4.32579
I	163940	164114	175	163962	115.22	4.1657	1.44637	2.74289
I	168647	168842	196	168749	113.46	3.82516	1.42448	2.43013
I	172061	172236	176	172142	197.9	28.4262	2.47529	26.3873
I	188277	188474	198	188356	651.74	113.429	2.82631	110.821
I	196902	197235	334	197016	268.26	61.7218	3.35097	59.3939
I	202129	202339	211	202230	123.14	5.66661	1.54488	4.14011
I	205357	205510	154	205396	114.34	3.99365	1.43542	2.58465
I	205734	205861	128	205852	116.98	2.59031	1.31087	1.34286
I	206099	206327	229	206197	252.43	51.5135	3.07572	49.2588
I	211867	212187	321	212020	288.49	36.0126	2.31854	33.8912
I	222681	222902	222	222782	204.05	29.6185	2.47613	27.5688
I	229070	229515	446	229285	241.87	26.4117	2.17083	24.4003
I	229657	230202	546	229989	215.49	12.05	1.67819	10.2857
I	230442	230697	256	230632	199.65	17.0067	1.9408	15.1373
I	231928	232064	137	232029	168.87	7.70651	1.57271	6.07997
I	232391	232573	183	232464	206.69	17.0832	1.92062	15.2133
I	232680	232927	248	232799	496.06	166.151	4.66723	163.316
I	237729	237882	154	237787	187.34	15.8192	1.92592	13.9718
I	238046	238604	559	238500	197.9	17.7006	1.98175	15.8167
I	248713	248970	258	248821	175.91	18.025	2.09139	16.1359
I	250543	250709	167	250632	146	11.1342	1.82948	9.39123
I	251043	251297	255	251083	116.1	4.34125	1.45731	2.89682
I	285065	285436	372	285192	183.82	23.049	2.30015	21.0793
I	303396	303535	140	303444	133.69	7.84181	1.67623	6.20813
I	308026	308160	135	308102	135.45	8.31504	1.69812	6.66472
I	310817	311551	735	311293	250.67	51.8116	3.10701	49.556
I	311684	312376	693	311943	219	31.0315	2.44912	28.9651
I	312569	312821	253	312592	162.71	5.03229	1.4236	3.54765
I	312921	313623	703	313019	235.72	28.3755	2.26913	26.3417
I	315909	316430	522	316298	552.35	175.925	4.46249	173.054
I	318186	318724	539	318489	266.5	60.6617	3.32907	58.3404
I	318823	319045	223	318910	136.33	8.55629	1.70907	6.89767
I	319734	319980	247	319809	153.04	13.1112	1.91704	11.3178
I	320171	320337	167	320244	128.41	6.71384	1.61056	5.13075
I	321124	321298	175	321274	147.76	4.74235	1.43041	3.27203
I	325881	326049	169	325975	130.17	7.15548	1.63245	5.55357
I	330186	330432	247	330261	123.14	5.66661	1.54488	4.14011
I	330500	330705	206	330605	153.04	13.1112	1.91704	11.3178
I	355016	355167	152	355017	168.87	2.95456	1.27723	1.65854
I	355425	355645	221	355520	147.76	10.7928	1.81417	9.06623
I	358908	359090	183	359000	146.88	11.1342	1.84042	9.39123
I	359942	360272	331	360119	239.23	47.0039	2.98975	44.7865
I	361969	362142	174	362076	118.74	4.70279	1.49015	3.23351
I	366923	367160	238	366993	124.01	5.86947	1.55583	4.32579
I	367354	367588	235	367477	160.08	15.2233	2.00461	13.3838
I	367785	368514	730	368071	305.2	82.4457	3.8107	79.992
I	368841	369046	206	368910	131.93	5.36491	1.51057	3.85837
I	373285	373449	165	373364	146	11.1342	1.82948	9.39123
I	377586	377775	190	377703	121.38	5.27092	1.52299	3.76651
I	377963	378143	181	378076	149.52	11.9646	1.87326	10.2011
I	378829	380453	1625	379111	511.89	198.981	5.45628	196.019
I	393967	394161	195	394076	124.01	5.86947	1.55583	4.32579
I	396756	397044	289	396922	167.99	17.4651	2.10313	15.5829
I	400579	400725	147	400639	222.52	39.0686	2.78178	36.9179
I	412971	413096	126	413022	126.65	6.28511	1.58867	4.72149
I	414410	414630	221	414533	595.45	227.047	5.3492	223.978
I	419490	419768	279	419706	130.17	7.15548	1.63245	5.55357
I	420717	420995	279	420952	123.14	5.66661	1.54488	4.14011
I	432090	432319	230	432192	593.69	233.175	5.52704	230.081
I	458336	458582	247	458448	138.97	9.04797	1.74191	7.36884
I	459719	460055	337	459932	158.32	11.9019	1.83123	10.1429
I	464069	464407	339	464210	155.68	4.30842	1.38653	2.88144
I	466915	467102	188	467030	168.87	17.7956	2.11407	15.9081
I	469739	469952	214	469931	116.98	4.34125	1.46826	2.89682
I	475381	475546	166	475440	159.2	14.9135	1.99367	13.0833
I	477897	478069	173	477992	162.71	15.8508	2.03745	14
I	478921	479243	323	479121	119.62	4.51716	1.47094	3.0633
I	479511	479659	149	479584	123.14	5.66661	1.54488	4.14011
I	482692	482947	256	482846	125.77	6.07565	1.57772	4.52201
I	484390	484828	439	484721	152.16	11.7742	1.8453	10.0165
I	484932	485145	214	485002	135.45	8.31504	1.69812	6.66472
I	486056	486376	321	486150	145.12	10.8632	1.81853	9.13165
I	486484	486845	362	486654	127.53	6.49785	1.59961	4.92427
I	487099	487694	596	487394	198.78	28.8269	2.48623	26.7836
I	489487	489719	233	489646	124.89	5.86947	1.56677	4.32579
I	490227	490507	281	490349	120.5	5.07813	1.51204	3.58523
I	493910	494131	222	494022	152.16	12.8204	1.9061	11.0371
I	495264	495608	345	495355	162.71	15.8508	2.03745	14
I	495796	496031	236	495804	116.1	4.34125	1.45731	2.89682
I	501278	501404	127	501359	123.14	5.66661	1.54488	4.14011
I	502083	502958	876	502842	307.84	83.6232	3.84354	81.1618
I	508550	508693	144	508644	125.77	6.07565	1.57772	4.52201
I	508843	509223	381	509090	240.99	47.4872	3.01164	45.2641
I	510780	511652	873	511269	340.38	103.838	4.24854	101.273
I	512468	513475	1008	512564	179.43	21.5951	2.24542	19.6479
I	520817	521004	188	520933	144.24	10.595	1.80758	8.87066
I	530338	530465	128	530411	128.41	6.63597	1.60498	5.05989
I	532111	532292	182	532212	116.1	4.34125	1.45731	2.89682
I	533548	533673	126	533621	114.34	3.99365	1.43542	2.58465
I	536373	536962	590	536852	168.87	13.3849	1.88048	11.589
I	540149	540274	126	540181	117.86	4.52029	1.47921	3.0633
I	541723	541857	135	541776	127.53	6.49785	1.59961	4.92427
I	541913	542121	209	542018	169.75	18.1286	2.12502	16.2359
I	542188	542456	269	542329	214.61	35.5249	2.68326	33.4078
I	544549	544732	184	544696	124.89	5.70382	1.55425	4.17637
I	545177	545539	363	545430	152.16	12.8204	1.9061	11.0371
I	549644	549852	209	549733	129.29	6.93306	1.6215	5.3404
I	549925	550164	240	550125	133.69	4.41878	1.43287	2.97232
I	551099	551278	180	551148	116.98	4.34125	1.46826	2.89682
I	556156	556574	419	556376	140.73	9.55175	1.7638	7.85744
I	557011	557142	132	557069	138.09	9.04797	1.73096	7.36884
I	573930	574244	315	574083	126.65	6.28511	1.58867	4.72149
I	576259	576420	162	576374	124.01	3.20839	1.34424	1.87185
I	592603	592762	160	592664	117.86	4.52029	1.47921	3.0633
I	596731	596959	229	596844	284.09	18.8143	1.78266	16.9108
I	607699	607939	241	607760	131.05	7.38111	1.64339	5.76463
I	608902	609058	157	608989	135.45	8.31504	1.69812	6.66472
I	609517	609661	145	609575	127.53	5.85807	1.55282	4.32579
I	613337	613478	142	613416	126.65	6.28511	1.58867	4.72149
I	613549	613727	179	613643	143.36	10.3298	1.79664	8.6128
I	614314	614602	289	614418	159.2	12.2868	1.8476	10.5161
I	615929	616079	151	616028	122.26	4.61428	1.46718	3.15497
I	622595	622778	184	622714	128.41	6.71384	1.61056	5.13075
I	629313	629464	152	629382	156.56	14.0002	1.96083	12.1881
I	629644	630000	357	629755	157.44	14.3019	1.97177	12.4838
I	630107	630433	327	630296	207.57	32.5292	2.59569	30.4438
I	630731	631224	494	630981	205.81	31.6918	2.5738	29.615
I	633928	634106	179	634009	162.71	4.92905	1.41702	3.44678
I	638297	638482	186	638400	190.86	25.6825	2.38772	23.6774
I	639886	640012	127	639918	127.53	6.49785	1.59961	4.92427
I	640919	641246	328	641021	167.99	17.4651	2.10313	15.5829
I	641617	641751	135	641668	139.85	9.29836	1.75285	7.61164
I	642456	642875	420	642610	137.21	7.09161	1.60707	5.49626
I	643532	643666	135	643582	136.33	8.55629	1.70907	6.89767
I	644256	644926	671	644602	211.09	28.4322	2.38302	26.3932
I	644997	645584	588	645118	153.92	13.1112	1.92799	11.3178
I	645648	645845	198	645751	153.92	12.3411	1.88334	10.57
I	653485	653655	171	653571	140.73	5.58051	1.50228	4.06261
I	662255	662380	126	662323	125.77	6.07565	1.57772	4.52201
I	666399	666565	167	666478	141.61	7.85527	1.64999	6.22139
I	667240	667514	275	667417	183.82	19.2506	2.1132	17.3413
I	669809	669960	152	669958	288.49	3.65741	1.23713	2.27946
I	689484	689893	410	689786	179.43	21.5951	2.24542	19.6479
I	690679	690829	151	690741	140.73	6.91164	1.59243	5.32495
I	691389	691532	144	691476	144.24	10.595	1.80758	8.87066
I	694691	694862	172	694798	138.97	9.04797	1.74191	7.36884
I	696006	696432	427	696199	167.11	17.4651	2.09218	15.5829
I	701968	702345	378	702257	157.44	13.7498	1.94068	11.9434
I	704234	704492	259	704464	128.41	2.65949	1.29412	1.39779
I	718375	718560	186	718447	124.01	5.86947	1.55583	4.32579
I	721186	721372	187	721295	186.46	24.1639	2.33299	22.1799
I	724664	724987	324	724884	138.97	8.77741	1.72429	7.11599
I	732063	732989	927	732431	159.2	12.736	1.87263	10.9573
I	733625	734066	442	733898	176.79	20.5296	2.21259	18.5973
I	735918	736304	387	736087	172.39	19.1428	2.15786	17.2345
I	736736	737603	868	737411	250.67	52.4178	3.13205	50.1562
I	737915	738097	183	737996	120.5	5.07813	1.51204	3.58523
I	742144	742442	299	742230	159.2	14.9135	1.99367	13.0833
I	744844	745066	223	745023	123.14	5.66661	1.54488	4.14011
I	746017	746426	410	746246	160.96	10.9854	1.77973	9.25237
I	747139	747291	153	747207	131.05	4.69716	1.45111	3.23351
I	754581	754908	328	754720	554.11	263.96	6.90841	260.716
I	761473	761679	207	761566	126.65	6.28511	1.58867	4.72149
I	762267	763340	1074	763177	317.51	56.9252	2.84387	54.6321
I	763640	763777	138	763752	122.26	5.46709	1.53394	3.95145
I	766253	766379	127	766345	123.14	5.66661	1.54488	4.14011
I	766929	767527	599	767110	171.51	18.8023	2.14691	16.8991
I	769232	770181	950	769350	148.64	11.685	1.86231	9.92824
I	776722	776936	215	776818	141.61	9.80814	1.77475	8.10632
I	779118	779354	237	779211	302.56	80.69	3.77786	78.2454
I	783382	783700	319	783497	163.59	8.26653	1.61367	6.62184
I	784549	784973	425	784661	256.82	46.0035	2.83324	43.7957
I	785649	785894	246	785790	146.88	11.1342	1.84042	9.39123
I	786100	786240	141	786168	140.73	9.55175	1.7638	7.85744
I	787960	788097	138	788051	128.41	6.71384	1.61056	5.13075
I	788787	788920	134	788837	130.17	7.15548	1.63245	5.55357
I	790707	791058	352	791028	127.53	5.80085	1.54859	4.27149
I	796577	796706	130	796628	131.93	7.38111	1.65434	5.76463
I	798358	798492	135	798424	125.77	6.07565	1.57772	4.52201
I	799595	799776	182	799700	114.34	3.99365	1.43542	2.58465
I	803650	804070	421	803862	370.29	123.419	4.6207	120.764
I	806426	806644	219	806534	143.36	10.3298	1.79664	8.6128
I	807115	807474	360	807190	153.92	13.1112	1.92799	11.3178
I	809773	809995	223	809879	158.32	13.8942	1.94289	12.0866
I	810100	810265	166	810201	153.92	9.56993	1.72132	7.8754
I	814472	814691	220	814565	149.52	11.9646	1.87326	10.2011
I	823268	823417	150	823367	122.26	5.46709	1.53394	3.95145
I	825093	825747	655	825384	191.74	26.0679	2.39867	24.0582
I	832381	832626	246	832539	124.89	3.92759	1.41454	2.5291
I	835292	835501	210	835386	158.32	14.6064	1.98272	12.7821
I	838942	839071	130	839009	130.17	7.15548	1.63245	5.55357
I	840378	840663	286	840485	128.41	5.03657	1.4875	3.55175
I	844230	844359	130	844251	129.29	6.93306	1.6215	5.3404
I	845382	845559	178	845489	142.49	9.1616	1.72874	7.48112
I	846150	846380	231	846270	226.92	40.887	2.83651	38.7191
I	848828	848953	126	848944	111.7	3.49885	1.40258	2.1328
I	850405	850537	133	850428	121.38	5.27092	1.52299	3.76651
I	851350	851691	342	851538	133.69	7.84181	1.67623	6.20813
I	852086	852385	300	852244	613.92	315.144	7.65273	311.453
I	852685	852867	183	852779	195.26	27.6313	2.44245	25.6037
I	871835	872093	259	871991	236.6	45.5648	2.95691	43.3583
I	873033	873630	598	873268	157.44	14.3019	1.97177	12.4838
I	875549	875808	260	875744	146	8.74552	1.68369	7.08455
I	876715	877178	464	877077	152.16	12.8204	1.9061	11.0371
I	879459	879606	148	879532	130.17	7.15548	1.63245	5.55357
I	880181	880341	161	880289	135.45	7.5069	1.64396	5.88854
I	883603	883909	307	883722	135.45	6.39991	1.56838	4.834
I	884185	884423	239	884391	118.74	4.70279	1.49015	3.23351
I	886587	886810	224	886731	138.97	8.51151	1.70691	6.85844
I	886872	887891	1020	887583	262.98	39.0193	2.5397	36.871
I	888324	888485	162	888390	167.11	16.2076	2.02545	14.3506
I	889417	889725	309	889539	117.86	4.52029	1.47921	3.0633
I	890743	890969	227	890953	119.62	4.88876	1.5011	3.40755
I	907013	907292	280	907179	203.17	30.8627	2.54096	28.7972
I	909461	909616	156	909533	132.81	7.60988	1.66529	5.98478
I	912185	912328	144	912265	144.24	10.595	1.80758	8.87066
I	912734	912915	182	912809	118.74	4.55759	1.47824	3.09949
I	913127	913785	659	913590	174.15	19.8314	2.17975	17.9123
I	915195	915364	170	915240	354.45	7.23678	1.34133	5.6334
I	915529	915725	197	915607	303.44	16.8989	1.69134	15.0302
I	916677	917169	493	917052	142.49	10.0675	1.78569	8.358
I	917253	917378	126	917351	112.58	3.66021	1.41353	2.27946
I	918780	918926	147	918837	125.77	6.07565	1.57772	4.52201
I	920567	921363	797	921031	223.4	33.736	2.54448	31.6405
I	921876	922077	202	921956	120.5	5.07813	1.51204	3.58523
I	922187	922385	199	922251	125.77	6.07565	1.57772	4.52201
I	925761	926119	359	925917	130.17	7.15548	1.63245	5.55357
I	926778	927042	265	926963	138.97	7.59733	1.64667	5.97753
I	944265	944469	205	944334	125.77	6.07565	1.57772	4.52201
I	945290	945491	202	945293	119.62	3.33501	1.37065	1.99003
I	945927	946258	332	946088	630.63	313.967	7.34451	310.304
I	949745	949962	218	949854	168.87	16.524	2.04664	14.6614
I	950032	950208	177	950148	116.1	4.34125	1.45731	2.89682
I	973757	973991	235	973879	468.79	194.319	5.84665	191.374
I	978927	979228	302	979009	190.86	25.2872	2.36864	23.2917
I	980894	981311	418	980987	155.68	11.8373	1.84327	10.079
I	984856	984994	139	984932	117.86	4.52029	1.47921	3.0633
I	990263	990566	304	990433	270.9	62.7883	3.3838	60.4518
I	995299	995590	292	995524	141.61	9.80814	1.77475	8.10632
I	996019	996364	346	996256	134.57	8.07687	1.68718	6.43478
I	996498	996664	167	996564	142.49	10.0675	1.78569	8.358
I	997640	997779	140	997727	131.05	7.38111	1.64339	5.76463
I	1000401	1000621	221	1000507	167.11	17.4651	2.09218	15.5829
I	1001412	1001578	167	1001506	150.4	12.247	1.88421	10.4767
I	1004305	1004668	364	1004377	195.26	16.0039	1.90541	14.1517
I	1006664	1006844	181	1006756	135.45	5.65277	1.5161	4.13317
I	1008102	1008237	136	1008205	121.38	5.27092	1.52299	3.76651
I	1009678	1009895	218	1009787	143.36	10.3298	1.79664	8.6128
I	1014825	1015001	177	1014891	159.2	14.9135	1.99367	13.0833
I	1015318	1015651	334	1015422	135.45	8.31504	1.69812	6.66472
I	1015927	1016180	254	1016087	166.23	17.1371	2.08123	15.2636
I	1016242	1016490	249	1016472	126.65	6.28511	1.58867	4.72149
I	1016659	1016797	139	1016783	119.62	4.88876	1.5011	3.40755
I	1017280	1017455	176	1017357	158.32	14.6064	1.98272	12.7821
I	1030528	1030832	305	1030734	189.98	25.2995	2.37678	23.2988
I	1031779	1031954	176	1031857	148.64	11.685	1.86231	9.92824
I	1048831	1048983	153	1048885	144.24	10.595	1.80758	8.87066
I	1050687	1050985	299	1050784	244.51	49.4383	3.05543	47.2006
I	1051172	1051622	451	1051275	132.81	4.25362	1.42351	2.8283
I	1051821	1051956	136	1051936	122.26	5.46709	1.53394	3.95145
I	1052347	1052821	475	1052535	205.81	26.1633	2.32373	24.1531
I	1053078	1053224	147	1053171	122.26	5.46709	1.53394	3.95145
I	1053543	1054074	532	1053737	166.23	17.1371	2.08123	15.2636
I	1059310	1059517	208	1059410	115.22	4.1657	1.44637	2.74289
I	1060125	1060550	426	1060295	263.86	59.0836	3.29624	56.7726
I	1061084	1061237	154	1061194	125.77	4.89992	1.48851	3.4184
I	1061659	1061810	152	1061758	138.09	9.04797	1.73096	7.36884
I	1062077	1062380	304	1062335	134.57	6.72287	1.59493	5.13958
I	1062622	1062982	361	1062828	194.38	13.8134	1.80905	12.0065
I	1063617	1063831	215	1063766	128.41	4.39015	1.43792	2.94435
I	1064819	1065224	406	1065030	156.56	14.0002	1.96083	12.1881
I	1065451	1065683	233	1065558	146	11.1342	1.82948	9.39123
I	1067811	1068008	198	1067927	137.21	8.80061	1.72002	7.13408
I	1073960	1074164	205	1074058	136.33	8.55629	1.70907	6.89767
I	1075188	1075806	619	1075455	197.02	28.4262	2.46434	26.3873
I	1078304	1078451	148	1078361	124.01	5.86947	1.55583	4.32579
I	1089241	1089432	192	1089378	152.16	12.8204	1.9061	11.0371
I	1089562	1090056	495	1089994	149.52	11.9646	1.87326	10.2011
I	1090310	1090450	141	1090356	138.97	5.06994	1.47334	3.58434
I	1091074	1091352	279	1091152	140.73	9.55175	1.7638	7.85744
I	1096512	1096723	212	1096633	132.81	7.60988	1.66529	5.98478
I	1097599	1098240	642	1097805	160.08	9.65809	1.69553	7.96239
I	1106226	1106390	165	1106286	160.08	15.2233	2.00461	13.3838
I	1109092	1109707	616	1109206	184.7	15.8953	1.94453	14.044
I	1116868	1117255	388	1117162	452.96	34.6556	1.89942	32.5489
I	1123899	1124191	293	1124079	574.34	22.8132	1.55792	20.8478
I	1129721	1130066	346	1129828	127.53	4.22232	1.42814	2.79769
I	1132969	1133184	216	1133154	124.01	3.73798	1.38905	2.35446
I	1147199	1147346	148	1147267	141.61	9.80814	1.77475	8.10632
I	1157373	1157514	142	1157448	127.53	6.49785	1.59961	4.92427
I	1160868	1161299	432	1161206	150.4	12.247	1.88421	10.4767
I	1168272	1168625	354	1168379	148.64	11.685	1.86231	9.92824
I	1179194	1179364	171	1179291	125.77	6.07565	1.57772	4.52201
I	1179597	1179792	196	1179664	125.77	6.07565	1.57772	4.52201
I	1180864	1181160	297	1181002	157.44	6.52708	1.52343	4.95309
I	1189967	1190119	153	1190041	141.61	9.80814	1.77475	8.10632
I	1199298	1199610	313	1199526	175.03	20.1793	2.19069	18.252
I	1211053	1211350	298	1211140	191.74	26.0679	2.39867	24.0582
I	1213331	1213532	202	1213383	115.22	4.1657	1.44637	2.74289
I	1213744	1213897	154	1213837	127.53	6.49785	1.59961	4.92427
I	1214072	1214276	205	1214196	140.73	9.55175	1.7638	7.85744
I	1218831	1218981	151	1218913	128.41	6.71384	1.61056	5.13075
I	1219442	1219567	126	1219497	120.5	5.07813	1.51204	3.58523
I	1223956	1224336	381	1224198	132.81	7.60988	1.66529	5.98478
I	1224465	1224858	394	1224735	138.09	9.04797	1.73096	7.36884
I	1224988	1225386	399	1225259	149.52	5.72476	1.49031	4.19696
I	1226347	1226796	450	1226478	145.12	10.8632	1.81853	9.13165
I	1227092	1227277	186	1227199	135.45	8.31504	1.69812	6.66472
I	1227367	1227635	269	1227601	128.41	6.71384	1.61056	5.13075
I	1228580	1228724	145	1228654	146.88	11.1342	1.84042	9.39123
I	1229707	1229868	162	1229787	133.69	7.84181	1.67623	6.20813
I	1241452	1241687	236	1241498	139.85	7.53094	1.63775	5.91222
I	1264850	1265308	459	1265212	197.02	28.4262	2.46434	26.3873
I	1265631	1265806	176	1265696	140.73	3.65739	1.36275	2.27946
I	1266127	1266291	165	1266182	132.81	7.60988	1.66529	5.98478
I	1276954	1277135	182	1277044	129.29	6.93306	1.6215	5.3404
I	1278396	1279100	705	1278739	281.45	68.767	3.51516	66.3932
I	1279153	1279278	126	1279219	131.93	7.19145	1.64112	5.5888
I	1284119	1284252	134	1284208	128.41	6.71384	1.61056	5.13075
I	1285590	1286061	472	1285857	173.27	19.4859	2.1688	17.5722
I	1286135	1287198	1064	1286917	178.55	6.97259	1.50879	5.3792
I	1288796	1288953	158	1288862	139.85	9.29836	1.75285	7.61164
I	1293638	1294065	428	1293938	151.28	12.5323	1.89515	10.7554
I	1296062	1296665	604	1296234	175.91	20.1793	2.20164	18.252
I	1311090	1311225	136	1311144	123.14	5.66661	1.54488	4.14011
I	1312656	1313789	1134	1313438	192.62	26.4554	2.40961	24.4413
I	1315441	1315749	309	1315534	144.24	10.595	1.80758	8.87066
I	1316117	1316316	200	1316221	143.36	10.3298	1.79664	8.6128
I	1316664	1317075	412	1317019	141.61	9.80814	1.77475	8.10632
I	1319602	1319771	170	1319624	124.89	3.44944	1.37448	2.09435
I	1320371	1320550	180	1320429	131.05	6.09941	1.55354	4.54508
I	1320753	1320981	229	1320925	146	10.959	1.81887	9.22638
I	1322073	1322217	145	1322119	117.86	4.52029	1.47921	3.0633
I	1323612	1323891	280	1323668	162.71	15.8508	2.03745	14
I	1324752	1324942	191	1324915	117.86	4.52029	1.47921	3.0633
I	1326280	1326589	310	1326368	153.04	13.1112	1.91704	11.3178
I	1328456	1328583	128	1328508	133.69	7.84181	1.67623	6.20813
I	1331194	1331330	137	1331271	233.96	39.0755	2.71062	36.9248
I	1332789	1332959	171	1332896	170.63	18.4642	2.13596	16.5662
I	1333265	1333613	349	1333361	157.44	11.1981	1.7965	9.45451
I	1334151	1335472	1322	1334762	276.17	65.7238	3.43753	63.3706
I	1336054	1336198	145	1336131	115.22	4.1657	1.44637	2.74289
I	1336251	1336520	270	1336352	148.64	11.685	1.86231	9.92824
I	1336574	1336749	176	1336647	147.76	11.4081	1.85137	9.65818
I	1337409	1337651	243	1337514	150.4	12.247	1.88421	10.4767
I	1337984	1338177	194	1338087	152.16	12.8204	1.9061	11.0371
I	1341318	1341568	251	1341393	141.61	9.80814	1.77475	8.10632
I	1342930	1343098	169	1343058	123.14	5.66661	1.54488	4.14011
I	1344849	1345021	173	1344898	117.86	4.52029	1.47921	3.0633
I	1345550	1345713	164	1345596	117.86	4.52029	1.47921	3.0633
I	1356909	1357101	193	1356936	116.1	4.34125	1.45731	2.89682
I	1407778	1407955	178	1407842	123.14	5.66661	1.54488	4.14011
I	1408060	1408191	132	1408142	131.93	7.38111	1.65434	5.76463
I	1409924	1410195	272	1410076	387	134.298	4.82867	131.592
I	1411494	1412567	1074	1412193	183.82	23.049	2.30015	21.0793
I	1413157	1413887	731	1413716	231.32	43.2026	2.89124	41.0166
I	1420280	1420450	171	1420384	113.46	3.82516	1.42448	2.43013
I	1420713	1421463	751	1420900	176.79	20.5296	2.21259	18.5973
I	1424720	1424938	219	1424861	119.62	4.88876	1.5011	3.40755
I	1425202	1425401	200	1425309	192.62	26.4554	2.40961	24.4413
I	1425492	1425787	296	1425626	175.03	20.1793	2.19069	18.252
I	1425938	1426224	287	1426073	141.61	9.15561	1.73338	7.47524
I	1426736	1426974	239	1426870	150.4	12.247	1.88421	10.4767
I	1430557	1431016	460	1430787	189.1	10.5917	1.66755	8.87066
I	1441002	1441184	183	1441129	129.29	6.93306	1.6215	5.3404
I	1444486	1445199	714	1444622	397.55	141.944	4.96002	139.207
I	1446133	1446270	138	1446206	124.89	5.86947	1.56677	4.32579
I	1446524	1447356	833	1447144	604.24	307.171	7.53233	303.585
I	1447602	1447769	168	1447714	131.05	7.38111	1.64339	5.76463
I	1447925	1448188	264	1448068	126.65	6.28511	1.58867	4.72149
I	1449984	1451034	1051	1450454	189.1	25.2995	2.36583	23.2988
I	1452286	1452644	359	1452455	181.18	21.9535	2.24919	20.003
I	1453285	1454074	790	1453832	212.85	4.28111	1.32005	2.85501
I	1454769	1454931	163	1454874	138.09	9.04797	1.73096	7.36884
I	1455424	1455782	359	1455510	146	10.8927	1.81485	9.16068
I	1461723	1461883	161	1461789	138.97	6.94206	1.60287	5.34922
I	1469050	1469181	132	1469123	160.96	15.2233	2.01556	13.3838
I	1477045	1477188	144	1477097	134.57	8.07687	1.68718	6.43478
I	1478871	1479225	355	1479170	127.53	4.22232	1.42814	2.79769
I	1479377	1479731	355	1479637	142.49	10.0675	1.78569	8.358
I	1481409	1481587	179	1481520	125.77	6.07565	1.57772	4.52201
I	1482599	1482749	151	1482639	124.01	5.86947	1.55583	4.32579
I	1485727	1485853	127	1485746	114.34	3.99365	1.43542	2.58465
I	1486363	1486667	305	1486423	145.12	10.8632	1.81853	9.13165
I	1488480	1488655	176	1488535	123.14	5.66661	1.54488	4.14011
I	1489105	1489248	144	1489191	134.57	8.07687	1.68718	6.43478
I	1489950	1490236	287	1489988	130.17	7.15548	1.63245	5.55357
I	1498841	1498976	136	1498908	140.73	9.55175	1.7638	7.85744
I	1522215	1522345	131	1522276	135.45	7.5069	1.64396	5.88854
I	1529308	1529749	442	1529555	151.28	12.5323	1.89515	10.7554
I	1543573	1543718	146	1543677	125.77	2.86567	1.32056	1.58438
I	1546108	1546247	140	1546192	125.77	6.07565	1.57772	4.52201
I	1548938	1549158	221	1549011	159.2	14.9135	1.99367	13.0833
I	1557363	1557687	325	1557564	243.63	48.9479	3.04448	46.714
I	1564260	1564411	152	1564290	120.5	5.07813	1.51204	3.58523
I	1570508	1570641	134	1570615	117.86	4.32202	1.46265	2.89471
I	1575578	1575855	278	1575750	449.44	179.815	5.60584	176.927
I	1579606	1579746	141	1579647	144.24	10.595	1.80758	8.87066
I	1582410	1582586	177	1582464	138.09	9.04797	1.73096	7.36884
I	1597915	1598156	242	1598012	116.98	4.34125	1.46826	2.89682
I	1627378	1627556	179	1627486	120.5	5.07813	1.51204	3.58523
I	1637708	1638479	772	1638216	210.21	33.8009	2.62853	31.7026
I	1640438	1640760	323	1640624	164.47	16.4888	2.05934	14.6265
I	1645625	1645753	129	1645691	123.14	5.66661	1.54488	4.14011
I	1646505	1646668	164	1646607	136.33	8.55629	1.70907	6.89767
I	1647582	1647928	347	1647841	122.26	5.46709	1.53394	3.95145
I	1653182	1653372	191	1653323	141.61	9.80814	1.77475	8.10632
I	1665927	1666207	281	1665985	130.17	6.4946	1.5859	4.92427
I	1667770	1668296	527	1667949	162.71	15.8508	2.03745	14
I	1669108	1669303	196	1669185	146	10.8927	1.81485	9.16068
I	1670517	1670720	204	1670591	122.26	5.46709	1.53394	3.95145
I	1670899	1671098	200	1671013	135.45	8.31504	1.69812	6.66472
I	1693040	1693237	198	1693158	124.89	3.04436	1.3393	1.73451
I	1697691	1697818	128	1697739	148.64	11.685	1.86231	9.92824
I	1698726	1698950	225	1698816	145.12	10.8632	1.81853	9.13165
I	1700914	1701170	257	1701072	152.16	12.8204	1.9061	11.0371
I	1716570	1716696	127	1716602	130.17	7.15548	1.63245	5.55357
I	1719531	1719666	136	1719583	159.2	7.49944	1.575	5.88131
I	1732366	1732492	127	1732397	117.86	4.52029	1.47921	3.0633
I	1735743	1735890	148	1735860	140.73	4.30455	1.41142	2.87765
I	1735964	1736160	197	1736057	151.28	5.00631	1.43661	3.52225
I	1736600	1736839	240	1736678	167.99	6.80214	1.5242	5.21739
I	1737277	1737599	323	1737363	164.47	7.19936	1.5488	5.5966
I	1737860	1738036	177	1737938	153.92	3.21307	1.31287	1.87622
I	1740772	1741166	395	1740857	165.35	16.8117	2.07029	14.9437
I	1746308	1748050	1743	1747008	216.37	21.5277	2.07015	19.5836
I	1761011	1761597	587	1761046	222.52	9.17989	1.54154	7.4991
I	1761721	1762243	523	1761997	231.32	24.2499	2.12165	22.2653
I	1773686	1773871	186	1773835	129.29	6.93306	1.6215	5.3404
I	1774725	1774915	191	1774879	119.62	4.88876	1.5011	3.40755
I	1790186	1790340	155	1790263	151.28	12.5323	1.89515	10.7554
I	1792262	1792426	165	1792369	124.01	5.86947	1.55583	4.32579
I	1798556	1798683	128	1798593	122.26	5.46709	1.53394	3.95145
I	1808563	1808851	289	1808642	169.75	18.1286	2.12502	16.2359
I	1811254	1811428	175	1811334	145.12	9.57451	1.73957	7.87977
I	1815795	1816017	223	1815968	128.41	6.71384	1.61056	5.13075
I	1818822	1819056	235	1819024	138.09	6.49569	1.56278	4.92427
I	1820506	1820703	198	1820624	141.61	9.80814	1.77475	8.10632
I	1821612	1821777	166	1821683	149.52	11.9646	1.87326	10.2011
I	1833892	1834085	194	1834011	147.76	5.58466	1.48762	4.06667
I	1834173	1835190	1018	1834788	427.46	156.683	5.10066	153.886
I	1835358	1835607	250	1835507	174.15	16.7775	2.02357	14.913
I	1837707	1837870	164	1837757	127.53	6.49785	1.59961	4.92427
I	1844004	1844197	194	1844081	138.97	9.04797	1.74191	7.36884
I	1846277	1846415	139	1846388	131.05	7.38111	1.64339	5.76463
I	1849157	1849284	128	1849247	122.26	5.46709	1.53394	3.95145
I	1851392	1851602	211	1851558	131.93	7.38111	1.65434	5.76463
I	1852481	1852658	178	1852563	153.04	13.1112	1.91704	11.3178
I	1862654	1862904	251	1862801	167.11	17.4651	2.09218	15.5829
I	1877969	1878168	200	1878077	146	11.1342	1.82948	9.39123
I	1879516	1879663	148	1879568	131.93	7.38111	1.65434	5.76463
I	1879922	1880049	128	1879955	119.62	4.88876	1.5011	3.40755
I	1883834	1884051	218	1883930	146	10.4714	1.7893	8.75284
I	1884209	1884397	189	1884279	176.79	16.8572	2.02604	14.9888
I	1890405	1890570	166	1890492	204.93	21.068	2.10444	19.1295
I	1893084	1893770	687	1893322	272.66	35.8689	2.37962	33.7505
I	1894547	1894865	319	1894648	135.45	8.31504	1.69812	6.66472
I	1911763	1912616	854	1912000	210.21	30.5883	2.48482	28.5265
I	1913184	1913866	683	1913467	190.86	25.6825	2.38772	23.6774
I	1915357	1915518	162	1915400	124.01	5.86947	1.55583	4.32579
I	1916767	1916942	176	1916882	157.44	9.89578	1.72214	8.1929
I	1954344	1954486	143	1954432	134.57	8.07687	1.68718	6.43478
I	1968809	1968980	172	1968895	129.29	6.93306	1.6215	5.3404
I	1971654	1972332	679	1971907	220.76	38.1709	2.75988	36.0279
I	1973944	1974097	154	1974057	138.09	9.04797	1.73096	7.36884
I	1974560	1974729	170	1974658	175.03	12.0547	1.77806	10.2902
I	1974861	1975049	189	1974968	166.23	7.25037	1.54522	5.64683
I	1981456	1981601	146	1981524	115.22	3.82833	1.41731	2.43307
I	1983333	1983548	216	1983445	146	11.1342	1.82948	9.39123
I	1987928	1988098	171	1988013	124.89	5.86947	1.56677	4.32579
I	2002700	2002906	207	2002796	136.33	8.55629	1.70907	6.89767
I	2005927	2006201	275	2006011	135.45	6.66439	1.58661	5.08789
I	2007369	2007685	317	2007499	125.77	6.07565	1.57772	4.52201
I	2008870	2009012	143	2008951	136.33	8.55629	1.70907	6.89767
I	2011707	2011920	214	2011769	138.97	9.04797	1.74191	7.36884
I	2016865	2016990	126	2016958	119.62	4.88876	1.5011	3.40755
I	2019743	2020118	376	2019914	139.85	9.29836	1.75285	7.61164
I	2022967	2023094	128	2023063	114.34	3.99365	1.43542	2.58465
I	2023705	2023830	126	2023770	116.98	4.34125	1.46826	2.89682
I	2032057	2032473	417	2032235	128.41	6.71384	1.61056	5.13075
I	2033227	2033472	246	2033385	168.87	8.69651	1.62797	7.03611
I	2033785	2033958	174	2033867	195.26	11.5378	1.69944	9.78648
I	2050107	2050254	148	2050182	284.97	28.0933	2.08366	26.0609
I	2068964	2069145	182	2069054	160.08	9.97773	1.71357	8.27382
I	2069436	2069798	363	2069609	194.38	27.2371	2.4315	25.214
I	2076459	2076618	160	2076517	152.16	12.8204	1.9061	11.0371
I	2085027	2085414	388	2085132	171.51	16.0929	2.00593	14.2401
I	2091697	2091832	136	2091783	131.05	7.38111	1.64339	5.76463
I	2095288	2095474	187	2095319	122.26	5.46709	1.53394	3.95145
I	2095972	2096195	224	2096099	195.26	27.6313	2.44245	25.6037
I	2096286	2096516	231	2096338	139.85	9.29836	1.75285	7.61164
I	2100138	2100479	342	2100244	131.93	7.38111	1.65434	5.76463
I	2111320	2111452	133	2111339	111.7	3.49885	1.40258	2.1328
I	2116180	2116315	136	2116251	130.17	7.15548	1.63245	5.55357
I	2117197	2117708	512	2117437	136.33	8.34938	1.69541	6.69853
I	2138819	2138994	176	2138886	113.46	3.82516	1.42448	2.43013
I	2142794	2142964	171	2142862	131.05	7.38111	1.64339	5.76463
I	2143632	2143906	275	2143799	179.43	20.1681	2.1738	18.2468
I	2143983	2144302	320	2144126	168.87	17.7956	2.11407	15.9081
I	2144411	2144912	502	2144519	175.91	20.1793	2.20164	18.252
I	2146720	2146958	239	2146839	298.16	78.369	3.72313	75.9386
I	2147736	2147998	263	2147858	568.18	275.869	7.08354	272.551
I	2179531	2179731	201	2179598	127.53	6.49785	1.59961	4.92427
I	2190534	2190734	201	2190648	119.62	4.88876	1.5011	3.40755
I	2196267	2196636	370	2196580	138.97	9.04797	1.74191	7.36884
I	2199513	2199644	132	2199526	118.74	3.69945	1.4059	2.31731
I	2201887	2202014	128	2201970	125.77	6.07565	1.57772	4.52201
I	2204869	2205276	408	2205039	126.65	6.28511	1.58867	4.72149
I	2207462	2207645	184	2207527	132.81	7.60988	1.66529	5.98478
I	2219013	2219294	282	2219211	136.33	8.55629	1.70907	6.89767
I	2220640	2220840	201	2220708	126.65	4.4625	1.45061	3.01492
I	2222756	2223284	529	2223207	146.88	11.1342	1.84042	9.39123
I	2223434	2223687	254	2223478	128.41	6.71384	1.61056	5.13075
I	2223973	2224128	156	2224043	146	11.1342	1.82948	9.39123
I	2225629	2225759	131	2225690	127.53	4.63663	1.4606	3.17671
I	2234400	2234701	302	2234643	167.99	8.5755	1.62492	6.91672
I	2235676	2235846	171	2235736	126.65	4.77281	1.47484	3.30179
I	2238087	2239514	1428	2238250	194.38	19.1954	2.05661	17.2865
I	2245797	2245971	175	2245888	142.49	10.0675	1.78569	8.358
I	2246811	2246980	170	2246909	136.33	7.00145	1.60531	5.40762
I	2247437	2247634	198	2247537	141.61	9.80814	1.77475	8.10632
I	2248993	2249662	670	2249544	183.82	23.049	2.30015	21.0793
I	2249739	2250235	497	2250031	222.52	39.0686	2.78178	36.9179
I	2251050	2251209	160	2251099	121.38	5.27092	1.52299	3.76651
I	2252471	2252755	285	2252648	150.4	12.247	1.88421	10.4767
I	2252827	2252998	172	2252917	129.29	6.93306	1.6215	5.3404
I	2253136	2253805	670	2253241	178.55	16.9138	2.01737	15.0449
I	2254387	2254534	148	2254449	144.24	10.595	1.80758	8.87066
I	2262036	2262238	203	2262131	148.64	11.685	1.86231	9.92824
I	2266473	2266627	155	2266552	153.92	12.8453	1.91258	11.0616
I	2267815	2267964	150	2267906	131.93	7.38111	1.65434	5.76463
I	2269307	2270161	855	2269772	272.66	63.8612	3.4057	61.5182
I	2270517	2270652	136	2270575	120.5	5.07813	1.51204	3.58523
I	2272297	2272785	489	2272415	529.48	243.076	6.60192	239.938
I	2273149	2273792	644	2273362	205.81	31.6918	2.5738	29.615
I	2279529	2279776	248	2279708	132.81	7.60988	1.66529	5.98478
I	2294966	2295561	596	2295050	148.64	4.709	1.42516	3.2396
I	2296311	2296619	309	2296559	130.17	7.15548	1.63245	5.55357
I	2297109	2297360	252	2297293	183.82	23.049	2.30015	21.0793
I	2297465	2297724	260	2297550	286.73	71.5463	3.58083	69.1548
I	2299451	2299709	259	2299638	138.97	8.19798	1.68635	6.55416
I	2302162	2302689	528	2302447	205.81	23.9089	2.22378	21.9289
I	2302757	2302958	202	2302875	157.44	14.3019	1.97177	12.4838
I	2303028	2303655	628	2303281	198.78	28.8269	2.48623	26.7836
I	2304255	2304811	557	2304518	193.5	26.8452	2.42056	24.8265
I	2304950	2305410	461	2305307	175.91	5.7863	1.45006	4.25736
I	2311702	2311957	256	2311779	163.59	16.1685	2.0484	14.3119
I	2316726	2316882	157	2316734	146	3.51373	1.33639	2.14713
I	2317241	2318642	1402	2318280	474.95	198.969	5.92327	196.007
I	2318839	2319216	378	2319165	150.4	9.92559	1.74666	8.22211
I	2322874	2323223	350	2322995	188.22	24.9187	2.35488	22.9252
I	2326708	2326993	286	2326857	121.38	5.27092	1.52299	3.76651
I	2333932	2334137	206	2333992	139.85	9.29836	1.75285	7.61164
I	2334237	2334803	567	2334500	160.08	15.2233	2.00461	13.3838
I	2360344	2360529	186	2360431	146.88	11.1342	1.84042	9.39123
I	2370724	2370880	157	2370795	164.47	15.9114	2.02812	14.06
I	2376121	2376367	247	2376301	135.45	8.31504	1.69812	6.66472
I	2376648	2377081	434	2376743	146	11.1342	1.82948	9.39123
I	2385169	2385314	146	2385275	135.45	8.31504	1.69812	6.66472
I	2393577	2393736	160	2393648	155.68	13.7011	1.94988	11.8951
I	2408841	2409013	173	2408957	129.29	6.93306	1.6215	5.3404
I	2409625	2410358	734	2410202	632.39	332.163	7.8826	328.168
I	2411480	2411935	456	2411597	285.85	70.9874	3.56989	68.599
I	2414662	2414940	279	2414815	158.32	14.6064	1.98272	12.7821
I	2417822	2418085	264	2417985	222.52	39.0686	2.78178	36.9179
I	2418228	2418451	224	2418348	182.06	22.682	2.27826	20.7172
I	2418720	2419019	300	2418925	218.13	37.2811	2.72705	35.1481
I	2422242	2422543	302	2422334	136.33	8.55629	1.70907	6.89767
I	2422912	2423071	160	2422913	111.7	3.19541	1.37441	1.85927
I	2423378	2423794	417	2423480	140.73	9.55175	1.7638	7.85744
I	2424084	2424235	152	2424161	126.65	6.27096	1.58763	4.71355
I	2429952	2430121	170	2430038	141.61	9.55024	1.75843	7.85744
I	2435725	2436103	379	2436002	147.76	11.4081	1.85137	9.65818
I	2463603	2463818	216	2463657	146.88	3.84694	1.36928	2.45106
I	2464683	2464819	137	2464752	136.33	8.44235	1.70155	6.79032
I	2477848	2477993	146	2477896	136.33	8.55629	1.70907	6.89767
I	2487363	2487490	128	2487412	130.17	7.15548	1.63245	5.55357
I	2488410	2488574	165	2488486	126.65	6.28511	1.58867	4.72149
I	2495456	2495811	356	2495734	140.73	9.55175	1.7638	7.85744
I	2496008	2496647	640	2496525	194.38	27.2371	2.4315	25.214
I	2506810	2507016	207	2506936	170.63	14.4964	1.92843	12.6765
I	2514051	2514520	470	2514273	641.18	340.311	7.99206	336.116
I	2514827	2515041	215	2514950	142.49	10.0675	1.78569	8.358
I	2524670	2525161	492	2524873	181.18	22.3173	2.26732	20.3603
I	2525340	2525975	636	2525572	153.04	9.56993	1.71155	7.8754
I	2526211	2526377	167	2526317	135.45	8.31504	1.69812	6.66472
I	2532123	2532294	172	2532182	129.29	6.75027	1.60854	5.16642
I	2532403	2532670	268	2532497	124.89	5.86947	1.56677	4.32579
I	2536039	2536208	170	2536055	119.62	4.88876	1.5011	3.40755
I	2538307	2538725	419	2538628	231.32	28.4625	2.28663	26.4233
I	2552952	2553111	160	2553017	123.14	5.66661	1.54488	4.14011
I	2562820	2562962	143	2562920	124.01	5.86947	1.55583	4.32579
I	2569823	2569976	154	2569911	125.77	6.07565	1.57772	4.52201
I	2570064	2570189	126	2570110	126.65	6.28511	1.58867	4.72149
I	2582503	2582782	280	2582657	135.45	8.31504	1.69812	6.66472
I	2584014	2584295	282	2584057	129.29	6.93306	1.6215	5.3404
I	2590536	2590662	127	2590606	126.65	6.28511	1.58867	4.72149
I	2595507	2595660	154	2595580	124.01	5.86947	1.55583	4.32579
I	2598889	2599159	271	2599005	144.24	10.595	1.80758	8.87066
I	2604260	2604639	380	2604432	137.21	8.80061	1.72002	7.13408
I	2611636	2611900	265	2611819	122.26	5.46709	1.53394	3.95145
I	2616245	2617080	836	2616519	227.8	36.248	2.62989	34.1258
I	2617605	2617819	215	2617692	132.81	7.60988	1.66529	5.98478
I	2617989	2618414	426	2618297	142.49	10.0675	1.78569	8.358
I	2623027	2623247	221	2623130	145.12	10.8632	1.81853	9.13165
I	2624188	2624539	352	2624461	131.05	7.38111	1.64339	5.76463
I	2624598	2625826	1229	2625001	156.56	14.0002	1.96083	12.1881
I	2631586	2631772	187	2631763	120.5	4.26485	1.44639	2.83901
I	2632120	2632411	292	2632168	131.05	7.38111	1.64339	5.76463
I	2632510	2632705	196	2632598	153.04	7.49966	1.58804	5.88144
I	2636154	2636345	192	2636229	377.32	77.8811	3.12786	75.4537
I	2639713	2639972	260	2639853	486.38	208.367	6.06557	205.37
I	2647450	2647964	515	2647558	152.16	12.8204	1.9061	11.0371
I	2649748	2650082	335	2650013	116.1	4.34125	1.45731	2.89682
I	2656804	2656936	133	2656893	133.69	7.84181	1.67623	6.20813
I	2663185	2663614	430	2663454	190.86	25.6825	2.38772	23.6774
I	2665418	2665621	204	2665559	141.61	9.80814	1.77475	8.10632
I	2666208	2666478	271	2666355	191.74	17.7929	2.0077	15.9081
I	2672189	2672346	158	2672208	115.22	4.1657	1.44637	2.74289
I	2682026	2682421	396	2682110	169.75	18.1286	2.12502	16.2359
I	2683441	2683741	301	2683515	126.65	6.11261	1.57597	4.55802
I	2686684	2687055	372	2686813	156.56	14.0002	1.96083	12.1881
I	2687212	2687483	272	2687367	215.49	35.961	2.69421	33.8398
I	2688405	2688705	301	2688482	138.97	9.04797	1.74191	7.36884
I	2688855	2689195	341	2688959	190.86	25.6825	2.38772	23.6774
I	2690042	2690409	368	2690188	216.37	36.399	2.70515	34.274
I	2694529	2694710	182	2694626	152.16	12.8204	1.9061	11.0371
I	2696405	2696603	199	2696484	140.73	6.38861	1.55743	4.82289
I	2705505	2705961	457	2705816	355.33	113.492	4.43462	110.882
I	2711295	2711546	252	2711359	131.93	7.38111	1.65434	5.76463
I	2711979	2712129	151	2712064	118.74	4.70279	1.49015	3.23351
I	2722364	2722590	227	2722449	151.28	12.5323	1.89515	10.7554
I	2730157	2730514	358	2730281	234.84	42.4074	2.8414	40.2283
I	2730647	2731117	471	2730732	134.57	8.07687	1.68718	6.43478
I	2731273	2731533	261	2731315	125.77	6.07565	1.57772	4.52201
I	2731793	2732076	284	2731997	220.76	38.1709	2.75988	36.0279
I	2732228	2732422	195	2732302	214.61	35.5249	2.68326	33.4078
I	2752667	2752852	186	2752730	124.01	5.86947	1.55583	4.32579
I	2753078	2753204	127	2753158	120.5	5.07813	1.51204	3.58523
I	2753401	2753695	295	2753615	156.56	14.0002	1.96083	12.1881
I	2755237	2755394	158	2755323	158.32	14.6064	1.98272	12.7821
I	2755497	2756064	568	2755599	267.38	61.1909	3.34002	58.8664
I	2756203	2756382	180	2756344	152.16	9.01355	1.68308	7.34417
I	2756971	2757148	178	2757109	125.77	5.10156	1.50409	3.60814
I	2759432	2759628	197	2759471	115.22	4.1657	1.44637	2.74289
I	2760052	2760353	302	2760158	139.85	9.29836	1.75285	7.61164
I	2765535	2765671	137	2765648	112.58	3.66021	1.41353	2.27946
I	2772487	2772745	259	2772621	246.27	50.4245	3.07732	48.1795
I	2778110	2778297	188	2778252	128.41	6.71384	1.61056	5.13075
I	2781467	2781636	170	2781479	132.81	6.84353	1.61217	5.25805
I	2784875	2785059	185	2784958	157.44	10.5643	1.76041	8.84456
I	2785591	2785798	208	2785677	145.12	10.2654	1.782	8.55347
I	2787061	2787372	312	2787167	159.2	10.4843	1.74658	8.76559
I	2791068	2791432	365	2791336	138.09	9.04797	1.73096	7.36884
I	2796975	2797231	257	2797155	126.65	6.11261	1.57597	4.55802
I	2799637	2799762	126	2799688	135.45	8.31504	1.69812	6.66472
I	2803127	2803537	411	2803229	169.75	18.1286	2.12502	16.2359
I	2807015	2807159	145	2807083	148.64	11.685	1.86231	9.92824
I	2809256	2809396	141	2809337	129.29	6.20836	1.56978	4.65208
I	2813415	2813574	160	2813487	139.85	9.29836	1.75285	7.61164
I	2816931	2817088	158	2817064	122.26	3.61153	1.3849	2.24144
I	2821230	2821808	579	2821307	147.76	11.4081	1.85137	9.65818
I	2822700	2823449	750	2822990	359.73	116.113	4.48935	113.49
I	2840231	2840360	130	2840264	136.33	8.55629	1.70907	6.89767
I	2858804	2858930	127	2858843	144.24	10.595	1.80758	8.87066
I	2865936	2866142	207	2866085	141.61	9.80814	1.77475	8.10632
I	2866546	2867021	476	2866841	194.38	27.2371	2.4315	25.214
I	2869355	2870361	1007	2869828	324.55	93.8556	4.05151	91.3407
I	2870435	2870572	138	2870500	141.61	9.80814	1.77475	8.10632
I	2875237	2875433	197	2875380	122.26	3.09014	1.33974	1.77812
I	2877968	2878743	776	2878298	181.18	22.3173	2.26732	20.3603
I	2887990	2888148	159	2888134	115.22	3.53312	1.39135	2.16591
I	2890714	2890869	156	2890776	128.41	6.71384	1.61056	5.13075
I	2895261	2896206	946	2896013	192.62	25.6607	2.37161	23.6581
I	2896296	2897073	778	2896356	159.2	8.8138	1.65151	7.14718
I	2897279	2898501	1223	2897989	304.32	62.8889	3.11551	60.5521
I	2898564	2898850	287	2898703	167.99	16.6734	2.06087	14.8097
I	2899593	2899786	194	2899658	151.28	12.5323	1.89515	10.7554
I	2899840	2900037	198	2899936	128.41	6.71384	1.61056	5.13075
I	2902349	2902628	280	2902533	134.57	8.07687	1.68718	6.43478
I	2907543	2907767	225	2907659	232.2	20.6597	1.97809	18.7267
I	2919978	2920212	235	2920089	163.59	16.1685	2.0484	14.3119
I	2920403	2920603	201	2920501	172.39	19.1428	2.15786	17.2345
I	2921203	2921564	362	2921444	139.85	9.29836	1.75285	7.61164
I	2929127	2929614	488	2929541	138.09	9.04797	1.73096	7.36884
I	2935590	2935997	408	2935820	642.06	341.22	8.003	336.98
I	2950172	2950437	266	2950365	128.41	5.03657	1.4875	3.55175
I	2950761	2951088	328	2950924	164.47	16.4888	2.05934	14.6265
I	2952382	2952633	252	2952484	144.24	10.595	1.80758	8.87066
I	2956393	2956555	163	2956462	165.35	16.8117	2.07029	14.9437
I	2956994	2957163	170	2957100	134.57	8.07687	1.68718	6.43478
I	2959399	2959554	156	2959467	155.68	13.7011	1.94988	11.8951
I	2960697	2960828	132	2960747	122.26	5.46709	1.53394	3.95145
I	2972279	2972436	158	2972351	135.45	8.31504	1.69812	6.66472
I	2998581	2998706	126	2998631	130.17	7.15548	1.63245	5.55357
I	2999430	2999725	296	2999548	171.51	18.8023	2.14691	16.8991
I	3000056	3000871	816	3000760	207.57	32.5292	2.59569	30.4438
I	3000997	3001195	199	3001121	121.38	5.27092	1.52299	3.76651
I	3009898	3010200	303	3009972	164.47	11.3173	1.77928	9.57241
I	3011702	3011846	145	3011783	126.65	6.28511	1.58867	4.72149
I	3028176	3028589	414	3028255	167.11	17.4651	2.09218	15.5829
I	3035132	3035397	266	3035193	175.03	20.1793	2.19069	18.252
I	3035977	3036137	161	3036064	144.24	10.595	1.80758	8.87066
I	3037898	3038516	619	3038055	647.34	292.035	6.48339	288.594
I	3039264	3039458	195	3039369	118.74	4.70279	1.49015	3.23351
I	3039781	3040062	282	3040026	134.57	8.07687	1.68718	6.43478
I	3040938	3041200	263	3041132	134.57	8.07687	1.68718	6.43478
I	3042822	3042969	148	3042900	140.73	9.55175	1.7638	7.85744
I	3043389	3043562	174	3043456	134.57	8.07687	1.68718	6.43478
I	3045155	3045725	571	3045554	196.14	27.6113	2.43379	25.5862
I	3047956	3048190	235	3048089	161.83	15.5358	2.0265	13.6906
I	3062442	3062630	189	3062540	131.93	7.38111	1.65434	5.76463
I	3063132	3063471	340	3063353	160.08	15.2233	2.00461	13.3838
I	3063576	3063728	153	3063646	186.46	8.10467	1.55312	6.46227
I	3070983	3071203	221	3071101	168.87	17.7956	2.11407	15.9081
I	3075036	3075237	202	3075144	137.21	8.80061	1.72002	7.13408
I	3106316	3106552	237	3106414	138.09	9.04797	1.73096	7.36884
I	3115956	3116277	322	3116161	183.82	19.9843	2.14911	18.0643
I	3126850	3127023	174	3126921	147.76	11.4081	1.85137	9.65818
I	3137554	3137843	290	3137701	160.08	9.11443	1.66469	7.43441
I	3138040	3138415	376	3138314	165.35	12.038	1.8137	10.2738
I	3138781	3138908	128	3138813	125.77	4.09048	1.42442	2.67852
I	3143640	3143983	344	3143889	174.15	19.8314	2.17975	17.9123
I	3144060	3144461	402	3144362	167.11	17.4651	2.09218	15.5829
I	3149968	3150103	136	3150024	131.93	5.6021	1.52794	4.08361
I	3150405	3150608	204	3150504	167.99	15.3451	1.9901	13.5046
I	3151351	3151506	156	3151399	158.32	7.63503	1.5866	6.00956
I	3152618	3152798	181	3152717	162.71	15.8508	2.03745	14
I	3158353	3159824	1472	3158785	295.52	76.6435	3.69029	74.2225
I	3159887	3160594	708	3160261	248.03	51.4177	3.09921	49.1632
I	3167463	3167940	478	3167539	191.74	24.4262	2.32002	22.4405
I	3170207	3170355	149	3170289	136.33	7.878	1.66414	6.24377
I	3185626	3185759	134	3185693	131.93	7.38111	1.65434	5.76463
I	3185840	3186287	448	3185944	145.12	10.8632	1.81853	9.13165
I	3205469	3205596	128	3205531	119.62	4.88876	1.5011	3.40755
I	3206750	3206894	145	3206779	113.46	3.82516	1.42448	2.43013
I	3208145	3208445	301	3208211	152.16	12.8204	1.9061	11.0371
I	3208812	3208937	126	3208905	124.89	5.86947	1.56677	4.32579
I	3209877	3210062	186	3209948	116.98	4.34125	1.46826	2.89682
I	3224979	3225226	248	3225146	133.69	7.84181	1.67623	6.20813
I	3244224	3244369	146	3244319	123.14	5.02485	1.4956	3.54034
I	3255925	3256218	294	3255951	131.05	7.38111	1.64339	5.76463
I	3256661	3256803	143	3256725	139.85	9.29836	1.75285	7.61164
I	3262693	3263176	484	3262827	170.63	18.4642	2.13596	16.5662
I	3264013	3264362	350	3264242	143.36	10.3298	1.79664	8.6128
I	3264537	3264744	208	3264630	121.38	5.27092	1.52299	3.76651
I	3268712	3269276	565	3269204	186.46	22.3496	2.24458	20.3923
I	3274341	3274489	149	3274431	136.33	7.81713	1.66009	6.18897
I	3281358	3281538	181	3281433	137.21	5.33205	1.48611	3.82627
I	3287437	3287593	157	3287506	114.34	3.99365	1.43542	2.58465
I	3289451	3289739	289	3289533	154.8	8.5328	1.65542	6.87935
I	3290577	3290841	265	3290701	188.22	12.6084	1.76842	10.8308
I	3291969	3292260	292	3292150	145.12	7.43236	1.60575	5.81514
I	3293311	3293454	144	3293374	145.12	8.12986	1.64981	6.487
I	3293679	3293878	200	3293776	144.24	9.8683	1.76276	8.16562
I	3301693	3301901	209	3301800	140.73	9.55175	1.7638	7.85744
I	3306979	3307164	186	3307054	138.09	8.51151	1.69619	6.85844
I	3309861	3309999	139	3309905	137.21	8.80061	1.72002	7.13408
I	3338244	3338428	185	3338309	120.5	5.07813	1.51204	3.58523
I	3339181	3339662	482	3339276	196.14	28.0277	2.4534	25.9955
I	3344657	3344792	136	3344679	116.1	4.34125	1.45731	2.89682
I	3344913	3345042	130	3344981	126.65	6.28511	1.58867	4.72149
I	3351815	3352161	347	3352001	179.43	16.3293	1.9827	14.4714
I	3352581	3352784	204	3352689	150.4	12.247	1.88421	10.4767
I	3366813	3367356	544	3367241	306.96	59.3492	2.98989	57.0375
I	3367517	3367866	350	3367628	219	33.3047	2.5459	31.2135
I	3367944	3368215	272	3368024	163.59	13.8509	1.92234	12.0438
I	3373733	3374000	268	3373946	124.01	5.86947	1.55583	4.32579
I	3376070	3376373	304	3376276	149.52	11.9646	1.87326	10.2011
I	3377212	3377424	213	3377322	118.74	4.70279	1.49015	3.23351
I	3377811	3377965	155	3377817	128.41	3.99392	1.40666	2.58484
I	3378818	3379034	217	3378915	124.89	5.86947	1.56677	4.32579
I	3384933	3385061	129	3385015	120.5	5.07813	1.51204	3.58523
I	3392999	3393181	183	3393015	398.43	6.54173	1.29685	4.96737
I	3397668	3397834	167	3397698	124.89	3.55505	1.38345	2.18678
I	3402091	3402295	205	3402141	134.57	8.07687	1.68718	6.43478
I	3432380	3432582	203	3432486	272.66	51.4637	2.93047	49.2091
I	3432954	3433284	331	3433108	270.9	58.3013	3.20672	55.9984
I	3433351	3433754	404	3433526	127.53	2.82547	1.31156	1.54573
I	3434562	3434853	292	3434641	126.65	6.28511	1.58867	4.72149
I	3436195	3436354	160	3436243	145.12	9.57451	1.73957	7.87977
I	3439823	3439981	159	3439891	140.73	6.27368	1.54967	4.71625
I	3440937	3441109	173	3441087	123.14	3.9596	1.41063	2.5604
I	3456423	3456949	527	3456766	153.04	13.1112	1.91704	11.3178
I	3457311	3457508	198	3457409	125.77	6.07565	1.57772	4.52201
I	3458939	3459250	312	3459123	180.31	21.955	2.25637	20.003
I	3459723	3459978	256	3459923	137.21	8.80061	1.72002	7.13408
I	3460083	3460377	295	3460152	131.05	7.38111	1.64339	5.76463
I	3460628	3460861	234	3460737	125.77	6.07565	1.57772	4.52201
I	3460920	3461264	345	3461071	152.16	12.8204	1.9061	11.0371
I	3462090	3462478	389	3462220	199.65	29.2298	2.49718	27.182
I	3471414	3471713	300	3471638	160.08	15.2233	2.00461	13.3838
I	3473348	3473964	617	3473583	131.05	7.38111	1.64339	5.76463
I	3475140	3475266	127	3475201	130.17	7.15548	1.63245	5.55357
I	3480211	3480415	205	3480333	151.28	12.5323	1.89515	10.7554
I	3495422	3495623	202	3495518	200.53	22.9979	2.20424	21.0314
I	3495957	3496082	126	3496017	141.61	6.72566	1.57601	5.14226
I	3505437	3505572	136	3505462	119.62	4.70938	1.4866	3.23995
I	3507985	3508154	170	3508072	184.7	23.4183	2.3111	21.4438
I	3508464	3508630	167	3508495	114.34	3.99365	1.43542	2.58465
I	3512166	3512304	139	3512258	138.09	9.04797	1.73096	7.36884
I	3526249	3526449	201	3526337	153.92	13.1112	1.92799	11.3178
I	3528575	3528736	162	3528655	122.26	5.46709	1.53394	3.95145
I	3529796	3529972	177	3529853	124.01	5.86947	1.55583	4.32579
I	3538454	3538583	130	3538542	137.21	7.6651	1.64533	6.03904
I	3538947	3539091	145	3539023	148.64	11.685	1.86231	9.92824
I	3553178	3553551	374	3553374	656.13	263.599	5.66495	260.362
I	3559405	3559662	258	3559481	146	11.1342	1.82948	9.39123
I	3563120	3563511	392	3563407	221.64	38.6188	2.77083	36.4719
I	3564566	3564920	355	3564898	117.86	4.52029	1.47921	3.0633
I	3576208	3576607	400	3576542	151.28	6.82613	1.55388	5.241
I	3578895	3579041	147	3579034	119.62	3.70064	1.40252	2.31834
I	3583643	3584031	389	3583702	160.08	10.3054	1.732	8.59305
I	3610552	3610805	254	3610717	148.64	11.685	1.86231	9.92824
I	3611811	3612083	273	3611972	119.62	4.51716	1.47094	3.0633
I	3619292	3619475	184	3619361	123.14	5.66661	1.54488	4.14011
I	3632917	3633097	181	3632999	117.86	4.52029	1.47921	3.0633
I	3638774	3639059	286	3638910	597.21	301.01	7.44476	297.489
I	3642006	3642219	214	3642066	133.69	7.84181	1.67623	6.20813
I	3654481	3654659	179	3654578	118.74	4.70279	1.49015	3.23351
I	3654808	3654952	145	3654922	131.05	6.35995	1.57204	4.79472
I	3657164	3657366	203	3657265	158.32	14.6064	1.98272	12.7821
I	3680576	3680938	363	3680714	131.05	6.35995	1.57204	4.79472
I	3681274	3681399	126	3681332	130.17	4.12332	1.41045	2.71043
I	3692774	3693040	267	3692886	137.21	8.80061	1.72002	7.13408
I	3700502	3700732	231	3700610	548.83	99.4883	2.89385	96.9449
I	3705027	3705314	288	3705192	264.74	29.5557	2.1962	27.5063
I	3707414	3707637	224	3707516	124.01	5.86947	1.55583	4.32579
I	3710134	3710265	132	3710182	124.89	5.86947	1.56677	4.32579
I	3712907	3713113	207	3713008	155.68	13.7011	1.94988	11.8951
I	3713522	3713917	396	3713673	170.63	18.4642	2.13596	16.5662
I	3714469	3714749	281	3714687	144.24	8.278	1.66354	6.63304
I	3715858	3716156	299	3716051	146	5.85525	1.50003	4.32467
I	3716221	3716791	571	3716711	206.69	18.4058	1.97801	16.5111
I	3728389	3728573	185	3728480	173.27	8.69708	1.61023	7.03668
I	3728674	3729267	594	3729106	202.29	9.64449	1.59599	7.9491
I	3729497	3729628	132	3729573	243.63	12.648	1.64824	10.87
I	3730584	3731379	796	3731062	324.55	73.4595	3.33239	71.0583
I	3733330	3733480	151	3733396	146.88	6.92931	1.57914	5.3404
I	3734461	3734626	166	3734521	142.49	7.70482	1.63584	6.07829
I	3734684	3735332	649	3734839	170.63	16.5146	2.03385	14.6521
I	3735451	3735674	224	3735560	134.57	7.45841	1.64534	5.84083
I	3755951	3756215	265	3756028	149.52	11.9646	1.87326	10.2011
I	3756916	3757094	179	3756985	127.53	6.05722	1.56747	4.50993
I	3789589	3789767	179	3789693	163.59	15.7473	2.02547	13.9005
I	3789822	3790609	788	3790063	312.24	74.2551	3.44829	71.8503
I	3790778	3791136	359	3790820	123.14	3.9596	1.41063	2.5604
I	3794797	3795130	334	3795050	173.27	19.4859	2.1688	17.5722
I	3798298	3798428	131	3798345	146	11.1342	1.82948	9.39123
I	3809755	3809959	205	3809864	131.93	5.13515	1.4936	3.64079
I	3811921	3812115	195	3812013	144.24	10.595	1.80758	8.87066
I	3813243	3813707	465	3813457	176.79	17.6722	2.06729	15.7886
I	3819012	3819152	141	3819084	116.98	4.34125	1.46826	2.89682
I	3819426	3819888	463	3819790	180.31	17.0837	2.0145	15.2137
I	3820166	3820375	210	3820290	144.24	10.595	1.80758	8.87066
I	3832621	3832805	185	3832765	143.36	3.75213	1.36193	2.36828
I	3833137	3833812	676	3833430	199.65	29.2298	2.49718	27.182
I	3833903	3834299	397	3834223	149.52	11.9646	1.87326	10.2011
I	3834953	3835136	184	3835051	142.49	10.0675	1.78569	8.358
I	3862689	3863056	368	3862880	135.45	8.31504	1.69812	6.66472
I	3863511	3863737	227	3863515	123.14	3.58302	1.37928	2.21394
I	3863943	3864148	206	3864091	123.14	5.66661	1.54488	4.14011
I	3864307	3864560	254	3864456	143.36	7.27803	1.60405	5.67406
I	3868964	3869344	381	3869262	141.61	9.80814	1.77475	8.10632
I	3871234	3871437	204	3871344	135.45	8.31504	1.69812	6.66472
I	3875748	3876012	265	3875858	177.67	20.8824	2.22353	18.9451
I	3879370	3879527	158	3879378	116.98	4.34125	1.46826	2.89682
I	3883622	3883777	156	3883740	133.69	7.34901	1.64256	5.74385
I	3884096	3884271	176	3884103	117.86	4.52029	1.47921	3.0633
I	3884325	3884476	152	3884434	126.65	6.28511	1.58867	4.72149
I	3891536	3891801	266	3891583	119.62	4.03619	1.43104	2.62555
I	3909633	3910082	450	3909775	195.26	27.6313	2.44245	25.6037
I	3911771	3911910	140	3911865	128.41	6.71384	1.61056	5.13075
I	3918430	3918575	146	3918454	131.05	7.38111	1.64339	5.76463
I	3919963	3920282	320	3920115	181.18	22.3173	2.26732	20.3603
I	3920880	3921037	158	3920913	152.16	6.52641	1.5316	4.95246
I	3925568	3925713	146	3925688	134.57	8.07687	1.68718	6.43478
I	3926720	3926870	151	3926791	111.7	3.49885	1.40258	2.1328
I	3933499	3933724	226	3933592	220.76	5.36231	1.36868	3.85599
I	3933777	3934555	779	3934121	360.61	60.8763	2.74914	58.5545
I	3934634	3934916	283	3934826	220.76	33.6751	2.56438	31.5799
I	3937472	3937622	151	3937503	152.16	7.17076	1.57163	5.56862
I	3938622	3938758	137	3938647	129.29	4.33172	1.42997	2.89682
I	3942568	3942793	226	3942676	143.36	4.29057	1.4016	2.86413
I	3947621	3947788	168	3947737	182.94	13.1751	1.82123	11.3811
I	3949390	3949519	130	3949482	167.99	8.85931	1.6407	7.19189
I	3950267	3950408	142	3950359	185.58	11.8533	1.74376	10.0948
I	3980257	3980510	254	3980347	276.17	55.4795	3.04588	53.1947
I	3984043	3985554	1512	3984736	302.56	56.002	2.89939	53.7135
I	3985621	3986135	515	3985989	172.39	13.1709	1.84926	11.377
I	3986240	3986868	629	3986609	307.84	79.6557	3.69399	77.2169
I	3990131	3990691	561	3990334	467.91	14.2299	1.46079	12.4158
I	3995262	3995400	139	3995344	137.21	7.37417	1.62597	5.76463
I	3995951	3996155	205	3996067	132.81	6.90658	1.61657	5.32001
I	3996252	3996666	415	3996333	156.56	12.8977	1.89828	11.1136
I	3997005	3997138	134	3997091	155.68	13.7011	1.94988	11.8951
I	4021175	4021363	189	4021351	122.26	3.79847	1.40063	2.41303
I	4055468	4055643	176	4055622	121.38	3.82963	1.40662	2.43424
I	4055730	4055946	217	4055819	120.5	5.07813	1.51204	3.58523
I	4068673	4068980	308	4068784	174.15	13.1547	1.83887	11.3609
I	4084268	4084404	137	4084315	130.17	7.15548	1.63245	5.55357
I	4085091	4085246	156	4085141	135.45	8.31504	1.69812	6.66472
I	4086157	4086282	126	4086196	120.5	5.07813	1.51204	3.58523
I	4127117	4127260	144	4127202	133.69	7.8257	1.67514	6.19739
I	4128800	4129043	244	4128854	141.61	9.80814	1.77475	8.10632
I	4129172	4129582	411	4129368	237.48	46.0427	2.96786	43.8327
I	4134246	4134484	239	4134309	153.92	12.1878	1.87444	10.422
I	4134649	4134821	173	4134750	121.38	5.27092	1.52299	3.76651
I	4135167	4135472	306	4135359	162.71	15.8508	2.03745	14
I	4137201	4137854	654	4137561	162.71	15.8508	2.03745	14
I	4168834	4169975	1142	4169697	369.41	64.0123	2.79193	61.6689
I	4170082	4170292	211	4170171	242.75	10.1154	1.55144	8.4054
I	4170403	4170602	200	4170480	263.86	13.5272	1.64747	11.7264
I	4172116	4172416	301	4172217	210.21	29.5218	2.43772	27.4725
I	4175839	4176120	282	4175998	366.77	120.746	4.57692	118.102
I	4177067	4177558	492	4177374	217.25	36.8391	2.7161	34.71
I	4180802	4180984	183	4180880	175.03	20.1793	2.19069	18.252
I	4181614	4182346	733	4181881	310.48	85.4	3.87637	82.9299
I	4189781	4190014	234	4189879	219	13.145	1.71194	11.3512
I	4201729	4201935	207	4201852	200.53	29.6348	2.50813	27.5825
I	4259298	4259481	184	4259462	117.86	4.52029	1.47921	3.0633
I	4261396	4261587	192	4261459	153.04	13.1112	1.91704	11.3178
I	4264469	4264647	179	4264534	129.29	6.93306	1.6215	5.3404
I	4268078	4268222	145	4268130	138.97	9.04797	1.74191	7.36884
I	4369495	4369753	259	4369696	160.96	15.2233	2.01556	13.3838
I	4370232	4370713	482	4370528	240.99	47.4872	3.01164	45.2641
I	4371106	4371257	152	4371193	116.1	4.34125	1.45731	2.89682
I	4375251	4375398	148	4375311	134.57	8.07687	1.68718	6.43478
I	4385129	4385386	258	4385239	146	8.22996	1.65172	6.58563
I	4387950	4388406	457	4388160	199.65	20.271	2.08733	18.3433
I	4388576	4389286	711	4389183	284.09	65.193	3.3464	62.8429
I	4389614	4391528	1915	4390992	299.92	53.2729	2.82992	51.0068
I	4391663	4392437	775	4392166	184.7	18.3522	2.06351	16.4578
I	4393216	4394339	1124	4393820	208.45	17.7234	1.93935	15.8393
I	4394461	4394936	476	4394800	172.39	13.7717	1.88035	11.9651
I	4395269	4395405	137	4395367	138.09	5.8962	1.52187	4.35211
I	4396018	4399396	3379	4398404	232.2	34.8371	2.53476	32.7273
I	4400849	4401211	363	4400907	146.88	7.87575	1.63935	6.24166
I	4407257	4407393	137	4407299	130.17	7.15548	1.63245	5.55357
I	4428574	4428834	261	4428748	153.92	13.1112	1.92799	11.3178
I	4446641	4446801	161	4446727	135.45	8.31504	1.69812	6.66472
I	4455043	4455347	305	4455135	196.14	28.0277	2.4534	25.9955
I	4456715	4457076	362	4456833	396.67	128.691	4.51899	126.013
I	4459542	4459795	254	4459653	397.55	116.232	4.10877	113.609
I	4465436	4465576	141	4465535	157.44	9.89578	1.72214	8.1929
I	4466938	4467151	214	4466985	141.61	9.80814	1.77475	8.10632
I	4474678	4475222	545	4474978	308.72	84.2141	3.85448	81.7499
I	4508410	4508660	251	4508505	152.16	12.8204	1.9061	11.0371
I	4511939	4512169	231	4511970	119.62	4.88876	1.5011	3.40755
I	4527645	4527859	215	4527829	126.65	6.28511	1.58867	4.72149
I	4531369	4531591	223	4531421	133.69	7.84181	1.67623	6.20813
I	4547531	4547724	194	4547622	525.96	15.318	1.45019	13.4778
I	4548271	4548465	195	4548387	498.7	8.21995	1.30469	6.57583
I	4556956	4557310	355	4557051	210.21	33.8009	2.62853	31.7026
I	4567918	4568138	221	4568041	145.12	10.8632	1.81853	9.13165
I	4571889	4572057	169	4571943	129.29	4.38282	1.43394	2.93733
I	4574062	4574696	635	4574208	352.69	90.1198	3.66492	87.6261
I	4583718	4583912	195	4583825	128.41	6.71384	1.61056	5.13075
I	4597720	4598184	465	4598075	146.88	11.1342	1.84042	9.39123
I	4600083	4600212	130	4600137	146	11.1342	1.82948	9.39123
I	4600955	4601157	203	4601066	118.74	4.70279	1.49015	3.23351
I	4607834	4608054	221	4607959	166.23	17.1371	2.08123	15.2636
I	4608232	4608360	129	4608312	129.29	6.93306	1.6215	5.3404
I	4616848	4617114	267	4617018	170.63	6.63629	1.50553	5.0602
I	4623580	4623825	246	4623628	124.01	5.86947	1.55583	4.32579
I	4626374	4626683	310	4626463	182.06	22.682	2.27826	20.7172
I	4634915	4635797	883	4635676	225.16	40.4295	2.81461	38.2675
I	4636760	4636918	159	4636856	160.08	15.2233	2.00461	13.3838
I	4645231	4646047	817	4645646	297.28	77.7924	3.71218	75.3651
I	4657356	4657578	223	4657404	137.21	7.6651	1.64533	6.03904
I	4659144	4659274	131	4659222	135.45	8.31504	1.69812	6.66472
I	4659399	4660357	959	4660226	204.93	16.9701	1.9246	15.101
I	4664139	4664283	145	4664159	131.05	5.13515	1.48372	3.64079
I	4665800	4665934	135	4665877	149.52	11.9646	1.87326	10.2011
I	4666373	4666845	473	4666708	197.02	26.7443	2.38574	24.7286
I	4669701	4670100	400	4669872	146	10.5277	1.79272	8.80837
I	4679084	4679269	186	4679199	134.57	8.07687	1.68718	6.43478
I	4687235	4687711	477	4687387	167.99	15.9079	2.02008	14.0565
I	4689048	4689983	936	4689132	175.91	11.8254	1.77515	10.0672
I	4691656	4692032	377	4691806	158.32	10.7737	1.76759	9.04737
I	4693286	4694727	1442	4694271	184.7	17.8814	2.04069	15.9932
I	4696729	4696976	248	4696861	141.61	7.9822	1.6582	6.34645
I	4701857	4701991	135	4701923	137.21	8.80061	1.72002	7.13408
I	4723170	4723308	139	4723255	121.38	5.27092	1.52299	3.76651
I	4738067	4738883	817	4738744	175.03	20.1793	2.19069	18.252
I	4740894	4741427	534	4741206	164.47	8.76869	1.63835	7.1073
I	4741506	4741729	224	4741678	148.64	4.90859	1.43886	3.42692
I	4755002	4755224	223	4755116	562.02	180.395	4.49119	177.507
I	4758119	4758249	131	4758190	134.57	6.45535	1.57639	4.88854
I	4759558	4760403	846	4759790	345.66	107.025	4.31421	104.444
I	4769467	4769903	437	4769650	656.13	354.012	8.17814	349.072
I	4773779	4773953	175	4773868	151.28	12.5323	1.89515	10.7554
I	4775013	4775149	137	4775043	121.38	5.27092	1.52299	3.76651
I	4775907	4776158	252	4776021	143.36	10.3298	1.79664	8.6128
I	4779703	4779941	239	4779770	175.91	20.1793	2.20164	18.252
I	4790451	4790877	427	4790732	189.1	23.213	2.26558	21.2423
I	4798531	4798680	150	4798624	124.01	5.86947	1.55583	4.32579
I	4804210	4804335	126	4804274	148.64	11.685	1.86231	9.92824
I	4829059	4829946	888	4829814	196.14	28.0277	2.4534	25.9955
I	4832433	4832610	178	4832543	128.41	6.71384	1.61056	5.13075
I	4851789	4851914	126	4851876	118.74	4.70279	1.49015	3.23351
I	4902023	4902191	169	4902113	148.64	11.685	1.86231	9.92824
I	4910911	4911113	203	4911021	160.08	15.2233	2.00461	13.3838
I	4911664	4912209	546	4912063	234.84	44.6144	2.93502	42.4153
I	4920762	4921007	246	4920833	131.93	7.38111	1.65434	5.76463
I	4947719	4948160	442	4948048	158.32	8.5881	1.64244	6.92917
I	4948692	4948851	160	4948735	144.24	9.8683	1.76276	8.16562
I	4951502	4951749	248	4951636	165.35	16.8117	2.07029	14.9437
I	4953399	4953535	137	4953461	124.89	5.86947	1.56677	4.32579
I	4955328	4955495	168	4955449	122.26	4.71721	1.47536	3.24756
I	4964523	4964870	348	4964724	222.52	26.8338	2.26466	24.8177
I	4968365	4968866	502	4968595	160.08	12.0702	1.83041	10.3055
I	5040808	5041199	392	5041050	154.8	13.4048	1.93894	11.6051
I	5059189	5059398	210	5059195	121.38	3.64067	1.39064	2.26962
I	5079676	5080238	563	5079813	179.43	21.5951	2.24542	19.6479
I	5091295	5091468	174	5091409	163.59	16.1685	2.0484	14.3119
I	5092336	5092600	265	5092455	257.7	54.4838	3.15909	52.2081
I	5101513	5101639	127	5101559	137.21	8.80061	1.72002	7.13408
I	5104873	5105171	299	5105069	196.14	28.0277	2.4534	25.9955
I	5109904	5110576	673	5110347	253.31	53.9308	3.16489	51.6587
I	5111014	5111139	126	5111054	122.26	5.46709	1.53394	3.95145
I	5123363	5123576	214	5123521	138.97	9.04797	1.74191	7.36884
I	5123679	5124103	425	5124012	172.39	19.1428	2.15786	17.2345
I	5129024	5129829	806	5129649	202.29	30.4513	2.53002	28.3901
I	5144808	5145707	900	5145208	274.42	40.5988	2.53009	38.4363
I	5158385	5160954	2570	5158615	470.55	160.451	4.75394	157.642
I	5162481	5162626	146	5162542	162.71	8.38708	1.62428	6.73575
I	5168927	5169183	257	5169119	158.32	9.26488	1.68155	7.58302
I	5169886	5170242	357	5170201	137.21	6.98009	1.59958	5.38656
I	5170944	5174613	3670	5171354	514.53	215.579	5.92253	212.556
I	5176052	5176250	199	5176145	201.41	28.6103	2.45285	26.5705
I	5176357	5176496	140	5176438	150.4	11.1307	1.81829	9.39123
I	5180333	5180948	616	5180844	188.22	19.8604	2.11236	17.9411
I	5205430	5205700	271	5205584	129.29	6.93306	1.6215	5.3404
I	5219934	5220071	138	5219977	140.73	7.59382	1.63743	5.97423
I	5250018	5250177	160	5250166	117.86	3.04271	1.35066	1.73304
I	5252693	5252870	178	5252780	129.29	6.93306	1.6215	5.3404
I	5254336	5254487	152	5254377	116.98	4.34125	1.46826	2.89682
I	5256642	5256814	173	5256703	155.68	13.7011	1.94988	11.8951
I	5272781	5272907	127	5272894	124.89	4.32732	1.44706	2.89682
I	5298155	5298425	271	5298267	578.74	242.943	5.95272	239.808
I	5300911	5301812	902	5301006	157.44	14.3019	1.97177	12.4838
I	5302928	5303124	197	5303012	141.61	9.80814	1.77475	8.10632
I	5303278	5303697	420	5303367	189.98	25.2995	2.37678	23.2988
I	5303810	5304078	269	5303921	176.79	14.249	1.89413	12.4348
I	5304449	5305050	602	5304542	166.23	14.9863	1.96647	13.1554
I	5305269	5305734	466	5305474	185.58	14.7576	1.88467	12.932
I	5305936	5306087	152	5306033	138.09	5.06994	1.46408	3.58434
I	5310115	5310291	177	5310192	121.38	4.99456	1.50129	3.51067
I	5331581	5331714	134	5331634	123.14	5.26061	1.51384	3.76357
I	5349566	5349769	204	5349654	175.91	20.1793	2.20164	18.252
I	5368985	5369167	183	5369086	394.91	100.564	3.66674	98.0164
I	5369317	5369501	185	5369387	386.12	84.9014	3.26868	82.4341
I	5370571	5370706	136	5370646	131.93	4.34103	1.43355	2.89682
I	5370813	5370957	145	5370859	138.09	5.75066	1.51182	4.22226
I	5371387	5372865	1479	5372465	312.24	86.5916	3.89827	84.1157
I	5372953	5373526	574	5373215	167.99	17.4651	2.10313	15.5829
I	5374015	5374183	169	5374075	144.24	10.595	1.80758	8.87066
I	5381138	5381471	334	5381244	170.63	18.4642	2.13596	16.5662
I	5388376	5388531	156	5388469	159.2	14.9135	1.99367	13.0833
I	5429863	5430000	138	5429938	157.44	14.3019	1.97177	12.4838
I	5432401	5432649	249	5432521	137.21	4.4828	1.42482	3.03475
I	5453072	5453544	473	5453263	146.88	8.22996	1.6616	6.58563
I	5455806	5456018	213	5455864	137.21	4.97574	1.46069	3.49252
I	5471052	5471286	235	5471119	152.16	12.8204	1.9061	11.0371
I	5517538	5517767	230	5517604	144.24	10.595	1.80758	8.87066
I	5567284	5567429	146	5567346	167.11	17.4651	2.09218	15.5829
I	5571662	5572131	470	5571830	348.3	108.952	4.34705	106.363
I	5574846	5574986	141	5574901	137.21	8.80061	1.72002	7.13408
I	5576901	5578563	1663	5577354	390.51	99.431	3.65901	96.8877
I	5611614	5611981	368	5611786	576.1	282.742	7.18206	279.37
I	5619264	5619447	184	5619379	177.67	20.8824	2.22353	18.9451
I	5619780	5620895	1116	5620604	548.83	238.97	6.20787	235.849
I	5621357	5621498	142	5621430	142.49	10.0675	1.78569	8.358
I	5676288	5676521	234	5676383	162.71	15.8508	2.03745	14
I	5681009	5681156	148	5681050	125.77	6.07565	1.57772	4.52201
I	5682287	5682640	354	5682525	182.94	21.2125	2.21619	19.2731
I	5693836	5694398	563	5693999	153.92	10.933	1.80138	9.20055
I	5694544	5696533	1990	5695504	313.99	79.0936	3.62063	76.6579
I	5696701	5697638	938	5696850	228.68	41.8076	2.8584	39.6326
I	5706829	5707229	401	5707037	660.53	357.691	8.23287	352.279
I	5730240	5730379	140	5730286	128.41	6.71384	1.61056	5.13075
I	5741657	5742080	424	5741765	219	37.725	2.73799	35.5859
I	5742497	5742776	280	5742697	145.12	7.94449	1.63816	6.30928
I	5742867	5743085	219	5742975	170.63	11.8155	1.78781	10.0573
I	5768946	5769084	139	5769023	153.04	13.1112	1.91704	11.3178
I	5774491	5775779	1289	5775501	408.11	149.722	5.09138	146.952
I	5777271	5777399	129	5777375	124.01	5.86947	1.55583	4.32579
I	5788668	5789347	680	5789246	162.71	15.8508	2.03745	14
I	5789782	5790323	542	5789983	157.44	7.27394	1.56868	5.67007
I	5790649	5790864	216	5790774	153.92	9.25055	1.70241	7.56885
I	5792928	5793143	216	5792949	132.81	6.30413	1.57424	4.74004
I	5793250	5793600	351	5793330	157.44	11.108	1.79138	9.37372
I	5815369	5815950	582	5815571	272.66	63.8612	3.4057	61.5182
I	5816173	5816675	503	5816627	171.51	12.0763	1.79698	10.3115
I	5822681	5822982	302	5822879	148.64	10.3387	1.78145	8.62154
I	5834363	5834644	282	5834493	174.15	19.8314	2.17975	17.9123
I	5835352	5835589	238	5835563	150.4	3.91606	1.36397	2.5181
I	5842969	5843281	313	5843131	602.48	305.407	7.51044	301.839
I	5854723	5854968	246	5854837	421.3	159.079	5.25557	156.273
I	5857457	5857607	151	5857536	155.68	13.7011	1.94988	11.8951
I	5867133	5867382	250	5867186	144.24	6.94885	1.57874	5.3559
I	5900643	5900776	134	5900741	124.89	5.86947	1.56677	4.32579
I	5901709	5901859	151	5901802	122.26	5.46709	1.53394	3.95145
I	5914752	5914900	149	5914842	145.12	10.8632	1.81853	9.13165
I	5914999	5915171	173	5915030	123.14	5.66661	1.54488	4.14011
I	5916658	5917340	683	5916901	154.8	9.49029	1.71207	7.8011
I	5939579	5939790	212	5939692	222.52	39.0686	2.78178	36.9179
I	5965477	5965622	146	5965547	122.26	5.46709	1.53394	3.95145
I	5982947	5983623	677	5983197	224.28	31.5749	2.44712	29.5012
I	5983780	5985063	1284	5984222	267.38	51.3841	2.95859	49.134
I	5985125	5985412	288	5985333	127.53	5.55258	1.53015	4.03521
I	5985502	5985723	222	5985547	114.34	3.98283	1.43448	2.58296
I	5987825	5988253	429	5988162	153.04	13.1112	1.91704	11.3178
I	5988659	5988921	263	5988882	138.09	9.04797	1.73096	7.36884
I	6051046	6051369	324	6051215	641.18	255.17	5.60484	251.976
I	6051827	6051957	131	6051898	588.41	53.7873	2.03948	51.5177
I	6082583	6083010	428	6082800	649.1	323.698	7.3504	319.872
I	6105552	6106010	459	6105782	657.89	354.931	8.20003	349.847
I	6135660	6136057	398	6135842	641.18	317.973	7.29753	314.245
I	6136455	6136801	347	6136621	629.75	329.459	7.84976	325.516
I	6163326	6163682	357	6163532	645.58	343.95	8.04679	339.625
I	6164038	6164508	471	6164203	645.58	300.24	6.73521	296.727
I	6195149	6195284	136	6195242	147.76	11.4081	1.85137	9.65818
I	6206712	6207958	1247	6207119	195.26	27.6313	2.44245	25.6037
I	6208781	6208968	188	6208879	138.97	5.06994	1.47334	3.58434
I	6212529	6213101	573	6212841	663.17	358.395	8.19964	352.977
I	6233915	6234047	133	6233986	138.09	9.04797	1.73096	7.36884
I	6236081	6236215	135	6236198	125.77	3.89622	1.4086	2.49874
I	6258919	6259066	148	6259012	124.89	5.86947	1.56677	4.32579
I	6264902	6265299	398	6265142	536.52	248.873	6.68949	245.708
I	6272014	6272184	171	6272103	146.88	7.37144	1.60742	5.76463
I	6272292	6272422	131	6272361	131.05	7.15207	1.62753	5.55357
I	6287646	6288122	477	6287789	227.8	39.2387	2.75663	37.0874
I	6288343	6288665	323	6288536	172.39	19.1428	2.15786	17.2345
I	6289100	6289285	186	6289172	125.77	6.07565	1.57772	4.52201
I	6305855	6306047	193	6305956	147.76	7.58704	1.61698	5.96755
I	6316213	6316454	242	6316284	140.73	4.93672	1.45713	3.4543
I	6316532	6317443	912	6317222	439.77	172.32	5.48543	169.46
I	6319893	6320359	467	6320289	144.24	10.595	1.80758	8.87066
I	6321209	6321393	185	6321302	127.53	6.49785	1.59961	4.92427
I	6348595	6348725	131	6348622	120.5	4.4776	1.46381	3.02966
I	6350918	6351143	226	6351104	133.69	5.27653	1.49655	3.77197
I	6351282	6351753	472	6351383	160.96	12.8389	1.8832	11.0554
I	6352109	6352234	126	6352203	124.89	5.86947	1.56677	4.32579
I	6356723	6356862	140	6356784	132.81	7.60988	1.66529	5.98478
I	6367784	6367976	193	6367879	175.03	20.1793	2.19069	18.252
I	6385219	6385522	304	6385445	125.77	6.07565	1.57772	4.52201
I	6385709	6385849	141	6385785	130.17	7.15548	1.63245	5.55357
I	6410070	6410287	218	6410272	146	4.20169	1.38682	2.77782
I	6442188	6442531	344	6442396	220.76	38.1709	2.75988	36.0279
I	6442658	6443131	474	6442982	231.32	35.8042	2.58131	33.686
I	6448967	6449122	156	6449020	125.77	4.5142	1.45831	3.0633
I	6449206	6449974	769	6449889	219.88	23.4032	2.14064	21.4314
I	6450719	6450977	259	6450852	343.02	47.3232	2.44447	45.1047
I	6452272	6452426	155	6452315	154.8	6.66192	1.54189	5.08554
I	6453320	6453517	198	6453381	146	9.33426	1.71993	7.64696
I	6453978	6454123	146	6454039	130.17	6.14449	1.56093	4.58937
I	6456756	6457130	375	6457010	147.76	11.4081	1.85137	9.65818
I	6463971	6464424	454	6464248	226.04	40.887	2.82556	38.7191
I	6469077	6469324	248	6469130	135.45	8.31504	1.69812	6.66472
I	6469475	6469671	197	6469551	124.01	5.86947	1.55583	4.32579
I	6495973	6496282	310	6496175	149.52	11.9646	1.87326	10.2011
I	6498085	6499114	1030	6498441	187.34	24.5402	2.34394	22.5513
I	6511424	6511580	157	6511510	170.63	18.4642	2.13596	16.5662
I	6515927	6516643	717	6516318	282.33	69.3198	3.5261	66.9429
I	6516708	6517086	379	6516971	150.4	12.247	1.88421	10.4767
I	6517139	6517363	225	6517270	132.81	7.60988	1.66529	5.98478
I	6527608	6527836	229	6527787	177.67	14.7898	1.91636	12.964
I	6528053	6528258	206	6528167	147.76	8.76682	1.69048	7.10546
I	6528394	6528650	257	6528603	135.45	7.8048	1.66401	6.17683
I	6563604	6563779	176	6563608	114.34	3.99365	1.43542	2.58465
I	6564626	6564834	209	6564730	151.28	12.5323	1.89515	10.7554
I	6582051	6582363	313	6582144	145.12	10.8632	1.81853	9.13165
I	6583723	6584154	432	6584055	182.06	17.2536	2.01169	15.3791
I	6584322	6584629	308	6584513	154.8	13.4048	1.93894	11.6051
I	6584733	6585315	583	6585140	164.47	16.4888	2.05934	14.6265
I	6586136	6586266	131	6586204	140.73	9.55175	1.7638	7.85744
I	6647492	6647735	244	6647617	259.46	36.6418	2.46404	34.5158
I	6660310	6660605	296	6660377	128.41	6.26453	1.5782	4.70717
I	6688721	6688897	177	6688781	130.17	7.15548	1.63245	5.55357
I	6719206	6719545	340	6719325	166.23	11.3247	1.77051	9.57978
I	6734251	6734404	154	6734330	117.86	4.52029	1.47921	3.0633
I	6742127	6742443	317	6742266	157.44	12.7825	1.88616	11.0033
I	6781632	6782010	379	6781821	625.35	325.863	7.79503	321.995
I	6793739	6793867	129	6793787	146.88	7.73139	1.63024	6.10455
I	6794757	6794962	206	6794861	124.89	2.88635	1.3252	1.59662
I	6797526	6797863	338	6797619	134.57	8.07687	1.68718	6.43478
I	6797998	6798139	142	6798046	134.57	8.07687	1.68718	6.43478
I	6798196	6798419	224	6798350	155.68	13.7011	1.94988	11.8951
I	6835566	6835744	179	6835654	130.17	7.15548	1.63245	5.55357
I	6836487	6836688	202	6836619	140.73	9.55175	1.7638	7.85744
I	6836819	6838255	1437	6838070	359.73	116.113	4.48935	113.49
I	6844316	6844484	169	6844481	140.73	2.87349	1.30024	1.59204
I	6844893	6845054	162	6844990	129.29	6.93306	1.6215	5.3404
I	6847039	6847383	345	6847229	173.27	19.4859	2.1688	17.5722
I	6854926	6857732	2807	6857505	504.85	222.055	6.27362	219.004
I	6879836	6879965	130	6879919	118.74	4.70279	1.49015	3.23351
I	6932605	6932843	239	6932718	518.05	234.048	6.45962	230.947
I	6948803	6949218	416	6948878	139.85	9.29836	1.75285	7.61164
I	7009601	7009779	179	7009666	157.44	14.3019	1.97177	12.4838
I	7011587	7012130	544	7011992	167.11	12.3884	1.82287	10.6168
I	7012207	7012783	577	7012313	177.67	14.4786	1.90071	12.6588
I	7015775	7016295	521	7015957	321.03	92.0213	4.00772	89.5151
I	7016812	7016979	168	7016899	137.21	8.80061	1.72002	7.13408
I	7027432	7027567	136	7027508	120.5	5.07813	1.51204	3.58523
I	7029034	7029182	149	7029134	140.73	9.55175	1.7638	7.85744
I	7057394	7058059	666	7057890	184.7	22.6792	2.27465	20.7172
I	7058743	7059368	626	7058958	217.25	36.8391	2.7161	34.71
I	7070728	7070853	126	7070769	118.74	4.70279	1.49015	3.23351
I	7079644	7081019	1376	7079947	234.84	42.4074	2.8414	40.2283
I	7081275	7081450	176	7081375	120.5	5.07813	1.51204	3.58523
I	7087800	7088057	258	7087906	177.67	15.725	1.96337	13.8784
I	7091367	7091875	509	7091709	426.58	161.498	5.27871	158.681
I	7092104	7092386	283	7092333	129.29	5.45683	1.51502	3.94828
I	7098188	7098352	165	7098250	197.9	17.2984	1.96351	15.4237
I	7099718	7099892	175	7099728	127.53	5.07954	1.49457	3.58653
I	7105847	7106133	287	7105967	167.11	6.53887	1.501	4.96453
I	7139525	7139977	453	7139860	146.88	11.1342	1.84042	9.39123
I	7153176	7153354	179	7153281	173.27	14.9602	1.93632	13.1294
I	7193124	7193283	160	7193206	145.12	8.003	1.64184	6.36695
I	7202525	7202773	249	7202661	136.33	8.55629	1.70907	6.89767
I	7221390	7221688	299	7221439	141.61	9.80814	1.77475	8.10632
I	7226472	7226640	169	7226627	112.58	3.66021	1.41353	2.27946
I	7227772	7227923	152	7227855	136.33	8.55629	1.70907	6.89767
I	7230106	7230241	136	7230156	138.09	9.04797	1.73096	7.36884
I	7236558	7237170	613	7236889	174.15	12.5939	1.81013	10.8165
I	7237521	7237774	254	7237612	165.35	7.87659	1.58431	6.24247
I	7237899	7238426	528	7238316	169.75	13.4044	1.87638	11.6051
I	7238485	7238954	470	7238816	224.28	39.9739	2.80367	37.8157
I	7245569	7245707	139	7245659	127.53	5.243	1.50694	3.74635
I	7245875	7246004	130	7245913	130.17	7.15548	1.63245	5.55357
I	7247659	7247987	329	7247885	160.08	14.7058	1.97605	12.8805
I	7253110	7253525	416	7253389	186.46	20.7865	2.16899	18.8527
I	7253609	7253879	271	7253682	148.64	9.97728	1.75962	8.27347
I	7254063	7255397	1335	7255167	259.46	57.0025	3.24151	54.7071
I	7267027	7267185	159	7267088	123.14	5.66661	1.54488	4.14011
I	7279238	7279563	326	7279393	619.19	296.388	6.96847	292.909
I	7284650	7284895	246	7284714	166.23	15.8937	2.01485	14.0425
I	7286012	7286143	132	7286055	162.71	15.8508	2.03745	14
I	7292308	7292516	209	7292343	130.17	6.75365	1.60423	5.16977
I	7345171	7345312	142	7345255	131.05	7.38111	1.64339	5.76463
I	7377894	7378019	126	7377954	126.65	6.28511	1.58867	4.72149
I	7428887	7429055	169	7428949	124.89	5.86947	1.56677	4.32579
I	7491990	7493118	1129	7492715	232.2	43.6714	2.90218	41.4817
I	7496750	7497007	258	7496929	169.75	18.1286	2.12502	16.2359
I	7497168	7497547	380	7497433	148.64	10.0638	1.76485	8.358
I	7498031	7499291	1261	7498534	236.6	36.513	2.58335	34.3875
I	7503597	7503733	137	7503654	155.68	13.7011	1.94988	11.8951
I	7539293	7539436	144	7539378	121.38	5.27092	1.52299	3.76651
I	7540023	7540292	270	7540118	180.31	21.0483	2.21104	19.11
I	7555807	7556358	552	7556194	183.82	8.70718	1.5933	7.04659
I	7556741	7556892	152	7556798	170.63	7.13665	1.53406	5.54056
I	7556960	7559727	2768	7557969	415.14	110.222	3.7831	107.629
I	7566315	7566580	266	7566353	186.46	3.33451	1.28399	1.99003
I	7567698	7567960	263	7567857	154.8	13.4048	1.93894	11.6051
I	7571399	7571953	555	7571800	600.72	292.384	7.12842	288.938
I	7578254	7578831	578	7578528	219	37.725	2.73799	35.5859
I	7584539	7584751	213	7584713	134.57	8.07687	1.68718	6.43478
I	7584918	7587707	2790	7585360	642.06	330.251	7.6555	326.304
I	7587770	7587917	148	7587842	170.63	13.015	1.8509	11.2299
I	7587979	7588197	219	7588094	146	8.84272	1.68969	7.17548
I	7630053	7630180	128	7630104	149.52	3.81439	1.35916	2.42862
I	7632702	7632838	137	7632763	157.44	7.45999	1.57982	5.8424
I	7634396	7634549	154	7634443	130.17	6.32942	1.57415	4.76497
I	7650333	7650550	218	7650456	168.87	17.7956	2.11407	15.9081
I	7650901	7651101	201	7651004	152.16	11.7643	1.84472	10.0067
I	7651258	7651489	232	7651380	151.28	12.5323	1.89515	10.7554
I	7652436	7652582	147	7652541	120.5	2.97308	1.33513	1.67635
I	7653510	7653679	170	7653559	135.45	6.35211	1.56507	4.78715
I	7653951	7654324	374	7654101	164.47	12.8564	1.86298	11.0726
I	7656969	7657470	502	7657176	194.38	27.2371	2.4315	25.214
I	7657601	7659101	1501	7657990	214.61	30.8789	2.47824	28.8133
I	7667857	7668023	167	7667970	146	9.82637	1.75004	8.1241
I	7697293	7698189	897	7697524	205.81	31.6918	2.5738	29.615
I	7704374	7705126	753	7704671	177.67	20.8824	2.22353	18.9451
I	7705260	7705385	126	7705292	120.5	5.07813	1.51204	3.58523
I	7705975	7706111	137	7706055	158.32	13.8942	1.94289	12.0866
I	7715662	7715811	150	7715741	119.62	4.74016	1.4891	3.26991
I	7718818	7719024	207	7718934	467.03	154.612	4.60899	151.825
I	7740578	7740810	233	7740687	255.07	54.948	3.18678	52.6667
I	7765505	7765783	279	7765586	142.49	5.12922	1.46413	3.6351
I	7766420	7766658	239	7766539	153.04	13.1112	1.91704	11.3178
I	7818538	7818774	237	7818732	124.89	5.86947	1.56677	4.32579
I	7818968	7819118	151	7819046	122.26	5.46709	1.53394	3.95145
I	7832520	7832690	171	7832600	153.04	13.1112	1.91704	11.3178
I	7845882	7846079	198	7845965	646.46	116.662	2.88856	114.038
I	7857558	7858221	664	7857962	223.4	39.5203	2.79272	37.3658
I	7862896	7863095	200	7863047	116.98	4.34125	1.46826	2.89682
I	7866403	7866552	150	7866499	138.09	4.60132	1.43037	3.14224
I	7867097	7867416	320	7867330	170.63	11.4495	1.76848	9.69905
I	7868187	7868632	446	7868439	365.89	95.1835	3.72431	92.6625
I	7870207	7872353	2147	7871052	339.5	77.5865	3.35852	75.1614
I	7895367	7895520	154	7895441	140.73	9.55175	1.7638	7.85744
I	7926579	7926987	409	7926876	212.85	34.6589	2.66137	32.5497
I	7928022	7928208	187	7928117	146.88	7.13979	1.59264	5.54363
I	7930687	7932379	1693	7931640	254.19	32.6687	2.34116	30.5826
I	7937764	7937950	187	7937814	118.74	4.70279	1.49015	3.23351
I	7938125	7938319	195	7938212	172.39	19.1428	2.15786	17.2345
I	7960742	7960981	240	7960864	472.31	197.415	5.89043	194.46
I	7965803	7965996	194	7965903	124.89	5.86947	1.56677	4.32579
I	7966743	7967098	356	7967030	129.29	6.93306	1.6215	5.3404
I	7974728	7974876	149	7974790	132.81	7.60988	1.66529	5.98478
I	7976724	7976917	194	7976769	176.79	12.3143	1.79583	10.5434
I	7987547	7987874	328	7987803	141.61	9.80814	1.77475	8.10632
I	7987954	7988276	323	7988004	154.8	7.9894	1.6229	6.35356
I	7988740	7988994	255	7988809	140.73	3.83042	1.37598	2.43499
I	8022216	8022418	203	8022308	139.85	6.97047	1.60053	5.37712
I	8022535	8022704	170	8022602	116.1	4.34125	1.45731	2.89682
I	8031659	8031879	221	8031779	137.21	8.80061	1.72002	7.13408
I	8032346	8032641	296	8032521	175.91	20.1793	2.20164	18.252
I	8042206	8042353	148	8042245	137.21	4.89504	1.45488	3.41368
I	8042529	8042852	324	8042570	145.12	7.43236	1.60575	5.81514
I	8051096	8051345	250	8051212	135.45	8.31504	1.69812	6.66472
I	8052788	8053128	341	8053067	152.16	6.67274	1.54075	5.09613
I	8053393	8054013	621	8053939	154.8	13.4048	1.93894	11.6051
I	8055327	8055467	141	8055368	131.05	7.38111	1.64339	5.76463
I	8086211	8086458	248	8086261	123.14	5.66661	1.54488	4.14011
I	8217822	8218161	340	8218079	136.33	8.55629	1.70907	6.89767
I	8218860	8219039	180	8218956	237.48	46.0427	2.96786	43.8327
I	8223132	8223370	239	8223248	244.51	49.4383	3.05543	47.2006
I	8223625	8224092	468	8223743	298.16	78.369	3.72313	75.9386
I	8224263	8224736	474	8224471	664.93	361.381	8.2876	353.38
I	8243343	8243517	175	8243415	117.86	4.52029	1.47921	3.0633
I	8243783	8244076	294	8243987	141.61	7.9822	1.6582	6.34645
I	8244170	8244344	175	8244250	159.2	7.95881	1.60196	6.32345
I	8245501	8245643	143	8245541	129.29	6.93306	1.6215	5.3404
I	8259314	8259727	414	8259511	655.26	353.094	8.16719	348.229
I	8281850	8282011	162	8281973	119.62	4.73789	1.48892	3.26782
I	8288861	8288989	129	8288901	129.29	6.93306	1.6215	5.3404
I	8291120	8291326	207	8291222	181.18	19.8174	2.14335	17.9015
I	8291621	8291759	139	8291729	120.5	5.07813	1.51204	3.58523
I	8296793	8297245	453	8296878	136.33	8.55629	1.70907	6.89767
I	8298781	8298912	132	8298848	108.18	3.03644	1.3588	1.72701
I	8300189	8300554	366	8300424	170.63	11.4667	1.76938	9.71603
I	8300824	8300964	141	8300907	124.89	3.69941	1.3956	2.31728
I	8318752	8318925	174	8318869	146.88	11.1342	1.84042	9.39123
I	8320158	8320332	175	8320249	152.16	12.8204	1.9061	11.0371
I	8322064	8322357	294	8322259	128.41	5.03657	1.4875	3.55175
I	8331094	8331435	342	8331319	301.68	80.1076	3.76691	77.6662
I	8335886	8336095	210	8336000	126.65	6.28511	1.58867	4.72149
I	8336171	8336325	155	8336246	132.81	7.60988	1.66529	5.98478
I	8341825	8342077	253	8341935	149.52	11.9646	1.87326	10.2011
I	8358304	8358559	256	8358336	118.74	4.70279	1.49015	3.23351
I	8366401	8366986	586	8366492	161.83	15.5358	2.0265	13.6906
I	8381936	8382157	222	8382155	124.89	3.37857	1.36842	2.02582
I	8411052	8411327	276	8411255	166.23	17.1371	2.08123	15.2636
I	8424795	8425169	375	8425031	153.04	9.89766	1.73078	8.19464
I	8446803	8446966	164	8446874	135.45	8.31504	1.69812	6.66472
I	8455778	8455962	185	8455885	138.09	5.99162	1.52843	4.44575
I	8459089	8459252	164	8459186	130.17	7.15548	1.63245	5.55357
I	8489629	8490306	678	8489988	204.05	18.2359	1.97166	16.3423
I	8490493	8491056	564	8490912	260.34	57.5204	3.25245	55.2216
I	8493313	8493480	168	8493406	136.33	8.55629	1.70907	6.89767
I	8494612	8494752	141	8494703	126.65	6.28511	1.58867	4.72149
I	8495719	8496050	332	8495922	214.61	35.5249	2.68326	33.4078
I	8502179	8502361	183	8502193	113.46	3.82516	1.42448	2.43013
I	8519137	8519417	281	8519303	147.76	7.04378	1.58258	5.44919
I	8529988	8530378	391	8530172	636.78	335.777	7.93733	331.696
I	8532392	8532543	152	8532486	167.99	17.4651	2.10313	15.5829
I	8553863	8554038	176	8553936	133.69	7.84181	1.67623	6.20813
I	8555125	8555251	127	8555154	121.38	5.27092	1.52299	3.76651
I	8627658	8627861	204	8627735	155.68	7.64692	1.59843	6.02125
I	8638366	8638495	130	8638414	138.97	9.04797	1.74191	7.36884
I	8676440	8678364	1925	8677453	397.55	107.097	3.83222	104.516
I	8678438	8678747	310	8678551	188.22	16.82	1.96839	14.952
I	8721433	8721559	127	8721497	135.45	8.31504	1.69812	6.66472
I	8731860	8732087	228	8731995	133.69	7.84181	1.67623	6.20813
I	8764706	8764976	271	8764884	167.11	11.7027	1.78626	9.94572
I	8765047	8765833	787	8765585	259.46	52.5829	3.06428	50.3208
I	8781132	8781281	150	8781210	200.53	29.6348	2.50813	27.5825
I	8827974	8828185	212	8828095	179.43	21.3226	2.23171	19.38
I	8830070	8830305	236	8830260	169.75	4.81587	1.3996	3.34378
I	8834117	8834376	260	8834240	154.8	8.5665	1.65743	6.90779
I	8855884	8856088	205	8855981	217.25	36.8391	2.7161	34.71
I	8856676	8856816	141	8856775	121.38	5.27092	1.52299	3.76651
I	8893573	8893736	164	8893660	144.24	8.07143	1.6505	6.43439
I	8910970	8913004	2035	8912442	246.27	41.6375	2.7221	39.4651
I	8913209	8913836	628	8913452	185.58	17.1232	1.99857	15.253
I	8913928	8914809	882	8914387	182.94	20.4629	2.17912	18.5341
I	8915242	8915383	142	8915347	125.77	4.9856	1.49515	3.50195
I	8933754	8933888	135	8933795	136.33	7.28504	1.62446	5.68092
I	8953119	8953295	177	8953196	357.09	62.2932	2.79759	59.9619
I	8955328	8955456	129	8955383	131.05	3.90277	1.39001	2.50508
I	8966700	8968270	1571	8966876	238.35	45.0853	2.91832	42.8847
I	8968358	8968590	233	8968439	152.16	8.94667	1.67909	7.27812
I	8976346	8978295	1950	8978188	230.44	28.1983	2.28194	26.1653
I	8978408	8980217	1810	8979193	208.45	19.8305	2.02983	17.9123
I	8981168	8981452	285	8981356	188.22	18.3467	2.0406	16.4523
I	8992613	8992742	130	8992662	136.33	8.55629	1.70907	6.89767
I	9017362	9017509	148	9017404	117.86	4.52029	1.47921	3.0633
I	9051162	9051456	295	9051290	474.95	198.969	5.92327	196.007
I	9099112	9099265	154	9099165	135.45	7.5363	1.64594	5.91751
I	9100160	9100567	408	9100310	248.91	51.4177	3.11016	49.1632
I	9119764	9120389	626	9120154	198.78	16.4616	1.92092	14.6027
I	9122265	9122667	403	9122588	160.96	10.3054	1.74145	8.59305
I	9122795	9123240	446	9122943	176.79	17.7684	2.07216	15.884
I	9135370	9135893	524	9135514	172.39	19.1428	2.15786	17.2345
I	9138370	9138529	160	9138418	134.57	8.07687	1.68718	6.43478
I	9156051	9156196	146	9156131	131.05	7.38111	1.64339	5.76463
I	9156731	9156936	206	9156840	137.21	5.83656	1.52148	4.30668
I	9165109	9167076	1968	9166783	550.59	260.585	6.86462	257.361
I	9175852	9176590	739	9176307	613.04	288.731	6.82264	285.32
I	9176714	9176986	273	9176924	138.09	6.49569	1.56278	4.92427
I	9177190	9177621	432	9177438	152.16	12.8204	1.9061	11.0371
I	9199013	9199175	163	9199121	122.26	4.83906	1.48501	3.36644
I	9221629	9222055	427	9221827	174.15	19.8314	2.17975	17.9123
I	9223392	9223934	543	9223805	181.18	14.4193	1.87819	12.6001
I	9224092	9224279	188	9224204	139.85	7.48032	1.6344	5.86242
I	9237083	9237313	231	9237103	120.5	5.07813	1.51204	3.58523
I	9254226	9254402	177	9254288	133.69	7.84181	1.67623	6.20813
I	9266957	9267366	410	9267140	644.7	337.997	7.8744	333.872
I	9268827	9269124	298	9268978	481.99	171.781	4.97924	168.924
I	9270036	9270242	207	9270131	134.57	5.69986	1.52325	4.17275
I	9271591	9272009	419	9271665	182.06	22.682	2.27826	20.7172
I	9272114	9272282	169	9272190	142.49	5.57135	1.49464	4.05355
I	9280747	9281001	255	9280847	165.35	16.8117	2.07029	14.9437
I	9281063	9281219	157	9281143	131.05	7.38111	1.64339	5.76463
I	9284357	9284709	353	9284421	147.76	11.4081	1.85137	9.65818
I	9285223	9285477	255	9285325	131.93	7.19145	1.64112	5.5888
I	9289664	9289963	300	9289765	163.59	16.1685	2.0484	14.3119
I	9309900	9310153	254	9310033	145.12	10.8632	1.81853	9.13165
I	9312671	9313045	375	9312809	194.38	27.2371	2.4315	25.214
I	9315081	9315248	168	9315166	175.03	20.1793	2.19069	18.252
I	9319871	9320332	462	9320192	565.54	273.305	7.0507	270.003
I	9320411	9320843	433	9320654	167.11	15.7526	2.00133	13.9057
I	9320902	9321072	171	9320904	127.53	3.30314	1.35298	1.96309
I	9321349	9321574	226	9321462	137.21	8.80061	1.72002	7.13408
I	9327331	9327803	473	9327646	627.11	327.66	7.81692	323.747
I	9328260	9328767	508	9328458	575.22	281.88	7.17111	278.517
I	9334860	9335343	484	9335226	206.69	32.1095	2.58475	30.0284
I	9335425	9336086	662	9335799	197.02	28.4262	2.46434	26.3873
I	9336258	9336421	164	9336359	156.56	10.3265	1.7515	8.6128
I	9336958	9337101	144	9337028	134.57	8.07687	1.68718	6.43478
I	9380218	9380513	296	9380399	153.92	7.49966	1.5971	5.88144
I	9383877	9384025	149	9383964	189.98	15.6751	1.91829	13.8289
I	9384605	9384821	217	9384710	649.1	216.661	4.67374	213.632
I	9385094	9385319	226	9385214	603.36	197.312	4.58149	194.359
I	9394010	9394200	191	9394101	143.36	10.3298	1.79664	8.6128
I	9430858	9431062	205	9430954	159.2	14.9135	1.99367	13.0833
I	9433066	9433228	163	9433161	148.64	11.685	1.86231	9.92824
I	9440959	9441109	151	9441074	124.01	5.86947	1.55583	4.32579
I	9492449	9492868	420	9492639	223.4	36.7216	2.67146	34.5954
I	9509805	9510068	264	9509874	153.92	11.8954	1.85745	10.1364
I	9510449	9510644	196	9510463	115.22	3.63345	1.40023	2.26267
I	9510930	9511330	401	9511138	200.53	29.6348	2.50813	27.5825
I	9512950	9514802	1853	9514635	420.42	155.047	5.13024	152.258
I	9530138	9530361	224	9530269	121.38	5.27092	1.52299	3.76651
I	9545236	9545414	179	9545296	120.5	5.07813	1.51204	3.58523
I	9555853	9555993	141	9555925	122.26	5.46709	1.53394	3.95145
I	9558690	9558972	283	9558817	481.11	204.436	5.99989	201.452
I	9562279	9562473	195	9562372	372.92	124.763	4.65354	122.1
I	9563778	9564003	226	9563885	440.65	173.065	5.49638	170.203
I	9579747	9579965	219	9579932	140.73	7.37785	1.62325	5.76463
I	9586687	9586827	141	9586742	128.41	5.64756	1.5331	4.12832
I	9605481	9605921	441	9605762	525.08	203.49	5.42354	200.513
I	9609410	9609851	442	9609711	139.85	9.29836	1.75285	7.61164
I	9618040	9618573	534	9618185	251.55	45.1715	2.83125	42.9686
I	9624439	9624889	451	9624782	179.43	21.5951	2.24542	19.6479
I	9628099	9628290	192	9628246	125.77	4.93788	1.49146	3.4553
I	9629651	9629821	171	9629751	147.76	8.09976	1.6491	6.45741
I	9630339	9631018	680	9630813	187.34	24.5402	2.34394	22.5513
I	9643013	9643189	177	9643069	141.61	3.80387	1.37121	2.41831
I	9643612	9643738	127	9643699	116.98	4.20281	1.45652	2.77855
I	9659990	9660303	314	9660103	161.83	12.7003	1.87015	10.9219
I	9660393	9660530	138	9660482	144.24	8.22858	1.66043	6.5844
I	9660759	9661063	305	9660849	152.16	10.2507	1.75624	8.53896
I	9661454	9662166	713	9661635	219.88	37.2278	2.72697	35.0973
I	9662295	9662534	240	9662342	119.62	4.88876	1.5011	3.40755
I	9662623	9663331	709	9662846	200.53	29.6348	2.50813	27.5825
I	9663570	9664140	571	9663822	182.94	19.6469	2.13888	17.7322
I	9682592	9682799	208	9682679	654.38	123.501	2.97233	120.846
I	9690150	9690281	132	9690199	137.21	4.4828	1.42482	3.03475
I	9694664	9694794	131	9694701	133.69	7.84181	1.67623	6.20813
I	9697638	9697791	154	9697716	148.64	11.685	1.86231	9.92824
I	9705149	9705282	134	9705213	148.64	11.685	1.86231	9.92824
I	9757246	9757604	359	9757515	138.97	9.04797	1.74191	7.36884
I	9768291	9768499	209	9768392	245.39	46.7039	2.93322	44.4896
I	9770883	9771149	267	9771007	196.14	21.8392	2.16634	19.8906
I	9781770	9781977	208	9781887	151.28	12.5323	1.89515	10.7554
I	9785498	9786768	1271	9785761	350.94	110.243	4.37989	107.647
I	9795210	9795358	149	9795250	155.68	10.5468	1.76897	8.82739
I	9795522	9795758	237	9795641	178.55	21.2375	2.23448	19.2953
I	9796085	9797006	922	9796761	193.5	26.8452	2.42056	24.8265
I	9819924	9820050	127	9819942	397.55	9.08135	1.37309	7.40183
I	9850191	9850352	162	9850261	146	11.1342	1.82948	9.39123
I	9862659	9862997	339	9862779	177.67	20.8824	2.22353	18.9451
I	9863125	9863282	158	9863207	139.85	9.29836	1.75285	7.61164
I	9874248	9874413	166	9874340	139.85	9.29836	1.75285	7.61164
I	9883558	9883858	301	9883708	578.74	282.705	7.15723	279.34
I	9895497	9895647	151	9895584	146	10.8424	1.81181	9.11534
I	9910792	9911007	216	9910899	133.69	5.9948	1.54816	4.44875
I	9914088	9914253	166	9914175	123.14	5.66661	1.54488	4.14011
I	9949424	9949798	375	9949540	146.88	11.1342	1.84042	9.39123
I	9950412	9951055	644	9950644	171.51	18.8023	2.14691	16.8991
I	9951124	9951353	230	9951248	149.52	11.9646	1.87326	10.2011
I	9951604	9951881	278	9951640	127.53	6.49785	1.59961	4.92427
I	9952991	9953615	625	9953370	247.15	50.9202	3.08826	48.6715
I	9958704	9958896	193	9958739	122.26	5.46709	1.53394	3.95145
I	9958970	9959112	143	9959059	132.81	7.41675	1.65198	5.79974
I	9959181	9959378	198	9959274	131.93	7.38111	1.65434	5.76463
I	9966669	9966948	280	9966850	161.83	15.5358	2.0265	13.6906
I	9969477	9969870	394	9969529	132.81	5.55484	1.52057	4.03737
I	9970119	9970396	278	9970225	131.05	7.38111	1.64339	5.76463
I	9971418	9971665	248	9971625	131.93	7.38111	1.65434	5.76463
I	9973075	9973270	196	9973210	148.64	11.685	1.86231	9.92824
I	9976258	9976911	654	9976507	188.22	24.9187	2.35488	22.9252
I	9976986	9977892	907	9977231	240.11	29.0499	2.26747	27.0055
I	9988344	9989529	1186	9988653	189.1	14.321	1.84564	12.5025
I	10001486	10001636	151	10001566	140.73	6.91164	1.59243	5.32495
I	10014775	10014911	137	10014846	138.97	6.75915	1.59053	5.17508
I	10028256	10028579	324	10028505	151.28	12.5323	1.89515	10.7554
I	10029830	10030272	443	10029997	193.5	26.8452	2.42056	24.8265
I	10033556	10033952	397	10033862	159.2	14.9135	1.99367	13.0833
I	10072818	10072971	154	10072927	145.12	8.47167	1.67121	6.8192
I	10076094	10076276	183	10076179	280.57	38.3342	2.42735	36.1906
I	10082885	10083038	154	10082930	135.45	8.31504	1.69812	6.66472
I	10084673	10084806	134	10084733	135.45	5.19156	1.48314	3.69605
I	10085402	10085961	560	10085804	227.8	41.3463	2.84745	39.1749
I	10113039	10113465	427	10113063	125.77	5.64785	1.54568	4.12859
I	10169477	10169615	139	10169529	141.61	9.80814	1.77475	8.10632
I	10178724	10178881	158	10178781	129.29	6.93306	1.6215	5.3404
I	10181797	10181967	171	10181881	176.79	20.5296	2.21259	18.5973
I	10182847	10182987	141	10182927	149.52	10.1452	1.76473	8.43484
I	10184372	10185075	704	10184599	268.26	46.6631	2.77586	44.449
I	10187291	10188887	1597	10187506	365.01	103.351	3.97835	100.789
I	10193688	10193869	182	10193791	139.85	8.95272	1.73055	7.2841
I	10227605	10228288	684	10227899	155.68	13.7011	1.94988	11.8951
I	10282090	10282295	206	10282181	201.41	30.042	2.51907	27.9853
I	10302845	10303057	213	10302949	424.82	130.38	4.30118	127.692
I	10319098	10319307	210	10319201	437.13	146.555	4.66096	143.8
I	10321817	10321966	150	10321921	124.01	5.86947	1.55583	4.32579
I	10337330	10337984	655	10337756	227.8	26.7951	2.24314	24.7792
I	10340024	10340159	136	10340116	140.73	8.19307	1.67648	6.54945
I	10340223	10340596	374	10340334	156.56	11.7336	1.83207	9.97626
I	10359296	10359497	202	10359353	118.74	4.70279	1.49015	3.23351
I	10378315	10378456	142	10378390	143.36	10.3298	1.79664	8.6128
I	10379402	10379582	181	10379437	134.57	8.07687	1.68718	6.43478
I	10382815	10382989	175	10382915	196.14	28.0277	2.4534	25.9955
I	10398832	10399222	391	10398977	195.26	27.6313	2.44245	25.6037
I	10402497	10402996	500	10402818	177.67	20.8824	2.22353	18.9451
I	10413484	10413696	213	10413546	169.75	11.4291	1.77183	9.67895
I	10418024	10418368	345	10418183	370.29	78.0564	3.17213	75.6283
I	10420130	10420316	187	10420247	266.5	19.9747	1.8624	18.0548
I	10420584	10420754	171	10420629	209.33	11.5745	1.66928	9.82293
I	10420829	10420968	140	10420856	155.68	3.18342	1.30626	1.85129
I	10422291	10422439	149	10422360	175.91	12.1825	1.79351	10.4166
I	10423861	10424018	158	10423894	145.12	6.89456	1.57135	5.30833
I	10430340	10430468	129	10430406	147.76	9.06376	1.70877	7.38455
I	10432629	10433208	580	10432764	272.66	61.1141	3.29707	58.7917
I	10433273	10433637	365	10433389	227.8	27.3494	2.26535	25.3257
I	10433742	10433937	196	10433821	165.35	8.42089	1.61508	6.76917
I	10462620	10462849	230	10462752	330.71	15.6684	1.61808	13.8222
I	10486926	10487062	137	10487035	124.89	3.55505	1.38345	2.18678
I	10487172	10487297	126	10487242	124.01	5.86947	1.55583	4.32579
I	10516110	10516328	219	10516175	123.14	5.66661	1.54488	4.14011
I	10516937	10517154	218	10517029	193.5	26.8452	2.42056	24.8265
I	10522617	10522749	133	10522677	139.85	8.12464	1.67674	6.48183
I	10547308	10547565	258	10547508	158.32	11.9019	1.83123	10.1429
I	10552911	10553312	402	10553081	334.22	87.5361	3.72471	85.0547
I	10564524	10564975	452	10564660	190.86	25.6825	2.38772	23.6774
I	10565213	10565436	224	10565332	194.38	26.7425	2.40803	24.7269
I	10568851	10569216	366	10569040	204.05	24.6529	2.25333	22.6634
I	10569801	10570179	379	10570028	262.1	38.9801	2.52983	36.8319
I	10577460	10577608	149	10577524	192.62	26.4554	2.40961	24.4413
I	10590182	10590407	226	10590278	142.49	10.0675	1.78569	8.358
I	10592989	10593330	342	10593148	633.27	333.065	7.89354	329.053
I	10594224	10594354	131	10594302	141.61	9.80814	1.77475	8.10632
I	10595688	10595890	203	10595748	151.28	7.89733	1.62	6.26276
I	10604107	10604239	133	10604177	179.43	21.5951	2.24542	19.6479
I	10606601	10606737	137	10606668	109.06	2.57779	1.31027	1.33099
I	10636049	10636383	335	10636136	152.16	12.8204	1.9061	11.0371
I	10640533	10640966	434	10640594	128.41	6.71384	1.61056	5.13075
I	10645398	10645562	165	10645480	118.74	4.70279	1.49015	3.23351
I	10651085	10651444	360	10651379	207.57	16.0762	1.87267	14.2235
I	10653544	10654005	462	10653680	554.11	205.719	5.18793	202.732
I	10660292	10660490	199	10660336	124.01	5.03104	1.49214	3.54642
I	10660597	10660727	131	10660648	133.69	5.9948	1.54816	4.44875
I	10669774	10670064	291	10669850	150.4	12.247	1.88421	10.4767
I	10709345	10709601	257	10709466	133.69	7.84181	1.67623	6.20813
I	10709661	10709938	278	10709932	144.24	3.39848	1.33251	2.04518
I	10709993	10710156	164	10710031	151.28	6.09575	1.50773	4.54165
I	10713313	10713469	157	10713382	190.86	25.6825	2.38772	23.6774
I	10730554	10730889	336	10730738	170.63	18.4642	2.13596	16.5662
I	10767222	10767565	344	10767476	124.01	4.32732	1.43695	2.89682
I	10769068	10769276	209	10769112	137.21	5.33205	1.48611	3.82627
I	10769776	10770179	404	10769874	142.49	10.0675	1.78569	8.358
I	10772134	10772385	252	10772192	116.1	4.34125	1.45731	2.89682
I	10774824	10775054	231	10774993	132.81	7.60988	1.66529	5.98478
I	10775729	10776506	778	10775892	163.59	16.1685	2.0484	14.3119
I	10784765	10784998	234	10784918	131.93	7.38111	1.65434	5.76463
I	10785105	10785414	310	10785329	162.71	8.32866	1.62093	6.67816
I	10785982	10786306	325	10786219	176.79	20.5296	2.21259	18.5973
I	10790417	10791733	1317	10791432	315.75	83.1452	3.74688	80.6865
I	10791832	10792225	394	10792159	179.43	14.7004	1.90182	12.8754
I	10792403	10793464	1062	10793129	316.63	88.9912	3.953	86.5015
I	10803481	10803731	251	10803584	153.04	7.87661	1.61085	6.24249
I	10803869	10804021	153	10803931	149.52	9.67593	1.73652	7.97997
I	10804093	10804258	166	10804149	153.04	8.63612	1.65634	6.97644
I	10806546	10806844	299	10806708	200.53	29.6348	2.50813	27.5825
I	10807030	10807451	422	10807220	613.92	315.144	7.65273	311.453
I	10866951	10867255	305	10867151	223.4	36.6777	2.66958	34.5516
I	10876425	10876652	228	10876485	160.08	8.04887	1.60351	6.41227
I	10878156	10878327	172	10878290	127.53	6.49785	1.59961	4.92427
I	10878581	10878729	149	10878642	148.64	11.685	1.86231	9.92824
I	10903695	10903977	283	10903876	155.68	13.7011	1.94988	11.8951
I	10905192	10905545	354	10905502	165.35	12.3037	1.82805	10.5329
I	10927224	10927843	620	10927452	614.8	316.034	7.66368	312.332
I	10938621	10939264	644	10939088	168.87	17.7956	2.11407	15.9081
I	10939334	10939675	342	10939602	135.45	8.31504	1.69812	6.66472
I	10948395	10948564	170	10948476	548.83	12.8128	1.38799	11.0335
I	10957828	10957955	128	10957880	215.49	26.1012	2.26688	24.0914
I	10964088	10964218	131	10964145	127.53	6.49785	1.59961	4.92427
I	10965007	10965710	704	10965429	250.67	36.7838	2.51668	34.6573
I	10966786	10966925	140	10966847	127.53	6.49785	1.59961	4.92427
I	10974584	10974726	143	10974670	124.89	5.86947	1.56677	4.32579
I	10977951	10978966	1016	10978487	187.34	24.5402	2.34394	22.5513
I	10980328	10981101	774	10980985	165.35	16.8117	2.07029	14.9437
I	11001204	11001378	175	11001344	125.77	6.07565	1.57772	4.52201
I	11005622	11005919	298	11005839	167.99	17.4651	2.10313	15.5829
I	11010798	11010985	188	11010877	149.52	10.247	1.77084	8.53528
I	11011551	11011911	361	11011872	124.89	5.86947	1.56677	4.32579
I	11018635	11019027	393	11018861	144.24	10.595	1.80758	8.87066
I	11020980	11021130	151	11021030	222.52	28.3846	2.32836	26.3508
I	11025509	11025634	126	11025581	128.41	6.71384	1.61056	5.13075
I	11026141	11026277	137	11026248	115.22	4.1657	1.44637	2.74289
I	11028254	11028404	151	11028359	130.17	5.89782	1.54319	4.3536
I	11033157	11033369	213	11033223	154.8	8.42172	1.6488	6.77
I	11033749	11034019	271	11033923	197.9	22.1834	2.18567	20.2299
I	11035659	11036014	356	11035891	164.47	14.4052	1.94675	12.5861
I	11036948	11037277	330	11037226	127.53	6.49785	1.59961	4.92427
I	11045918	11046161	244	11046042	237.48	46.0427	2.96786	43.8327
I	11059701	11059846	146	11059777	130.17	7.15548	1.63245	5.55357
I	11063071	11063496	426	11063176	164.47	16.4888	2.05934	14.6265
I	11068486	11068730	245	11068557	137.21	8.80061	1.72002	7.13408
I	11069456	11069700	245	11069520	116.1	4.34125	1.45731	2.89682
I	11071464	11071787	324	11071742	123.14	5.66661	1.54488	4.14011
I	11075574	11075765	192	11075667	147.76	11.4081	1.85137	9.65818
I	11075888	11076369	482	11076234	182.06	22.682	2.27826	20.7172
I	11076453	11076600	148	11076521	129.29	6.93306	1.6215	5.3404
I	11077417	11077969	553	11077493	146.88	11.1342	1.84042	9.39123
I	11079315	11079478	164	11079410	142.49	10.0675	1.78569	8.358
I	11080070	11080703	634	11080221	152.16	12.8204	1.9061	11.0371
I	11081606	11082010	405	11081916	136.33	7.73423	1.65456	6.10727
I	11091375	11091701	327	11091588	137.21	8.80061	1.72002	7.13408
I	11100325	11100483	159	11100392	130.17	7.15548	1.63245	5.55357
I	11120604	11121177	574	11120937	138.09	9.04797	1.73096	7.36884
I	11124423	11124591	169	11124490	123.14	5.66661	1.54488	4.14011
I	11133778	11134156	379	11134008	228.68	41.8076	2.8584	39.6326
I	11134254	11134382	129	11134314	128.41	6.71384	1.61056	5.13075
I	11136108	11136486	379	11136195	153.04	13.1112	1.91704	11.3178
I	11137051	11137349	299	11137085	131.93	7.38111	1.65434	5.76463
I	11137508	11137649	142	11137577	121.38	5.27092	1.52299	3.76651
I	11144841	11145053	213	11144908	136.33	5.37492	1.4927	3.8682
I	11147836	11148037	202	11147938	137.21	4.68526	1.43966	3.22415
I	11149055	11149221	167	11149150	133.69	7.84181	1.67623	6.20813
I	11153006	11153232	227	11153054	123.14	5.66661	1.54488	4.14011
I	11155797	11155988	192	11155927	119.62	4.88876	1.5011	3.40755
I	11156796	11157083	288	11156914	138.09	9.04797	1.73096	7.36884
I	11158652	11158826	175	11158722	151.28	12.5323	1.89515	10.7554
I	11164453	11164581	129	11164517	131.93	7.38111	1.65434	5.76463
I	11164721	11164964	244	11164842	167.99	17.4651	2.10313	15.5829
I	11166356	11166931	576	11166716	175.91	16.9358	2.03589	15.0668
I	11167054	11167500	447	11167161	223.4	28.9135	2.34389	26.8697
I	11179080	11179334	255	11179158	148.64	11.685	1.86231	9.92824
I	11183785	11184099	315	11183891	155.68	11.464	1.82184	9.71342
I	11184277	11184598	322	11184354	161.83	14.5691	1.97323	12.7486
I	11185362	11185642	281	11185480	178.55	11.7839	1.76026	10.026
I	11194560	11194715	156	11194639	131.05	7.38111	1.64339	5.76463
I	11203171	11203440	270	11203368	138.97	5.99162	1.5381	4.44575
I	11228857	11229003	147	11228946	291.13	37.1288	2.33967	34.9987
I	11237207	11237366	160	11237302	135.45	7.06561	1.61405	5.47063
I	11239281	11239572	292	11239391	365.89	120.08	4.56597	117.439
I	11240059	11240412	354	11240123	125.77	6.07565	1.57772	4.52201
I	11244160	11244498	339	11244400	156.56	8.7248	1.6585	7.06406
I	11247266	11247560	295	11247368	224.28	39.9739	2.80367	37.8157
I	11249139	11249415	277	11249295	273.54	64.4001	3.41664	62.0539
I	11254802	11255203	402	11254877	124.01	5.86947	1.55583	4.32579
I	11256081	11256288	208	11256185	177.67	20.8824	2.22353	18.9451
I	11257271	11257684	414	11257363	231.32	43.2026	2.89124	41.0166
I	11259536	11259734	199	11259630	156.56	14.0002	1.96083	12.1881
I	11260914	11261139	226	11261028	285.85	70.9874	3.56989	68.599
I	11262256	11262462	207	11262349	210.21	33.8009	2.62853	31.7026
I	11262638	11262919	282	11262786	270.9	62.7883	3.3838	60.4518
I	11266501	11266971	471	11266812	187.34	24.5402	2.34394	22.5513
I	11269270	11269505	236	11269390	147.76	7.98583	1.64199	6.35005
I	11275271	11275569	299	11275400	255.95	53.4647	3.13713	51.196
I	11275881	11276330	450	11276070	270.02	62.7883	3.37286	60.4518
I	11276633	11276824	192	11276734	252.43	53.4248	3.15394	51.1562
I	11277112	11277265	154	11277207	158.32	14.6064	1.98272	12.7821
I	11277552	11277730	179	11277606	134.57	8.07687	1.68718	6.43478
I	11282842	11283408	567	11283037	218.13	37.2811	2.72705	35.1481
I	11284185	11284334	150	11284255	125.77	6.07565	1.57772	4.52201
I	11284908	11285219	312	11285111	142.49	10.0675	1.78569	8.358
I	11285392	11285542	151	11285462	134.57	8.07687	1.68718	6.43478
I	11285746	11285991	246	11285878	158.32	14.6064	1.98272	12.7821
I	11287415	11287593	179	11287478	160.08	15.2233	2.00461	13.3838
I	11287710	11287842	133	11287776	140.73	9.55175	1.7638	7.85744
I	11288228	11288834	607	11288627	164.47	16.4888	2.05934	14.6265
I	11289745	11290419	675	11290046	248.91	51.4177	3.11016	49.1632
I	11290517	11291273	757	11290967	456.48	179.752	5.5118	176.866
I	11292031	11292614	584	11292332	143.36	10.3298	1.79664	8.6128
I	11293214	11293505	292	11293428	131.93	7.38111	1.65434	5.76463
I	11293658	11293851	194	11293756	189.1	25.2995	2.36583	23.2988
I	11295351	11295524	174	11295463	147.76	7.31165	1.59959	5.70704
I	11296838	11296968	131	11296883	123.14	5.66661	1.54488	4.14011
I	11303059	11303200	142	11303156	251.55	19.15	1.87072	17.2415
I	11315934	11316982	1049	11316275	239.23	47.0039	2.98975	44.7865
I	11321496	11322789	1294	11321788	257.7	55.9719	3.21961	53.6835
I	11326096	11326575	480	11326326	160.08	15.2233	2.00461	13.3838
I	11328720	11328869	150	11328773	119.62	4.88876	1.5011	3.40755
I	11329015	11330628	1614	11330225	326.31	95.085	4.0734	92.5642
I	11331527	11332794	1268	11332153	300.8	79.5266	3.75597	77.0883
I	11332926	11333078	153	11333023	119.62	4.88876	1.5011	3.40755
I	11335231	11335428	198	11335323	209.33	33.3749	2.61759	31.281
I	11341086	11341358	273	11341178	179.43	14.2502	1.87943	12.436
I	11346330	11346465	136	11346364	123.14	5.66661	1.54488	4.14011
I	11357305	11357437	133	11357348	150.4	12.247	1.88421	10.4767
I	11359844	11360076	233	11359931	117.86	4.52029	1.47921	3.0633
I	11361648	11361776	129	11361695	120.5	4.69796	1.48167	3.23351
I	11362508	11362643	136	11362581	138.09	9.04797	1.73096	7.36884
I	11367163	11367302	140	11367263	131.05	7.38111	1.64339	5.76463
I	11367443	11368083	641	11367739	193.5	26.8452	2.42056	24.8265
I	11370502	11370632	131	11370566	146	11.1342	1.82948	9.39123
I	11370898	11371443	546	11371241	179.43	21.5951	2.24542	19.6479
I	11373204	11373520	317	11373470	138.09	9.04797	1.73096	7.36884
I	11377623	11377791	169	11377744	129.29	6.93306	1.6215	5.3404
I	11380699	11383575	2877	11381992	344.78	106.385	4.30327	103.807
I	11385329	11385685	357	11385525	276.17	8.10005	1.42874	6.4577
I	11386100	11386374	275	11386259	150.4	11.6053	1.84635	9.85339
I	11386462	11388213	1752	11386880	290.25	73.7968	3.62462	71.393
I	11389389	11389982	594	11389511	176.79	20.5296	2.21259	18.5973
I	11390116	11393224	3109	11391703	503.97	221.901	6.28449	218.85
I	11393709	11394948	1240	11394367	505.73	223.509	6.30638	220.453
I	11395276	11396401	1126	11396038	204.05	31.2762	2.55191	29.2038
I	11396568	11398468	1901	11397431	484.62	206.792	6.04368	203.8
I	11398542	11399716	1175	11398980	420.42	158.353	5.24462	155.55
I	11400634	11400865	232	11400748	131.05	7.38111	1.64339	5.76463
I	11401227	11402173	947	11402054	299.04	41.3366	2.43937	39.1674
I	11403467	11404665	1199	11404471	153.04	13.1112	1.91704	11.3178
I	11406786	11407411	626	11406954	294.64	76.0712	3.67935	73.6532
I	11407480	11408030	551	11407600	233.08	44.142	2.91313	41.9465
I	11408401	11408604	204	11408513	167.99	17.4651	2.10313	15.5829
I	11408786	11409039	254	11408964	172.39	19.1428	2.15786	17.2345
I	11409508	11409713	206	11409617	146	11.1342	1.82948	9.39123
I	11417103	11417695	593	11417290	576.98	282.742	7.193	279.37
I	11417897	11418154	258	11418089	123.14	5.66661	1.54488	4.14011
I	11420176	11420888	713	11420436	183.82	12.2145	1.76956	10.4484
I	11420972	11421155	184	11420977	170.63	3.05587	1.28082	1.74549
I	11428910	11429044	135	11429030	122.26	4.07582	1.42362	2.66419
I	11429308	11429559	252	11429391	183.82	18.5454	2.07876	16.6467
I	11450379	11450504	126	11450456	298.16	11.06	1.51092	9.32619
I	11457133	11457371	239	11457246	160.08	3.67965	1.3312	2.29817
I	11462518	11462653	136	11462585	129.29	6.93306	1.6215	5.3404
I	11470912	11471044	133	11470957	335.98	8.71483	1.4041	7.05418
I	11480086	11480310	225	11480172	267.38	43.7148	2.67609	41.525
I	11485036	11485278	243	11485087	122.26	5.46709	1.53394	3.95145
I	11486189	11486563	375	11486334	153.92	13.1112	1.92799	11.3178
I	11487042	11487186	145	11487111	130.17	7.15548	1.63245	5.55357
I	11487370	11487816	447	11487477	137.21	8.80061	1.72002	7.13408
I	11489246	11489465	220	11489360	121.38	5.27092	1.52299	3.76651
I	11489643	11489944	302	11489850	129.29	6.93306	1.6215	5.3404
I	11490929	11491119	191	11491013	141.61	4.95489	1.45516	3.47196
I	11494949	11495106	158	11495001	248.03	27.7101	2.18447	25.6821
I	11499171	11499315	145	11499243	176.79	20.5296	2.21259	18.5973
I	11499950	11500403	454	11500084	227.8	41.3463	2.84745	39.1749
I	11500808	11500997	190	11500881	198.78	26.8023	2.39166	24.7864
I	11503590	11503749	160	11503660	166.23	17.1371	2.08123	15.2636
I	11504078	11504271	194	11504172	197.02	28.4262	2.46434	26.3873
I	11505398	11506358	961	11505566	612.16	314.255	7.63084	310.585
I	11506589	11506730	142	11506667	157.44	14.3019	1.97177	12.4838
I	11507942	11508367	426	11508207	619.19	281.229	6.52836	277.871
I	11509306	11509449	144	11509380	166.23	17.1371	2.08123	15.2636
I	11526332	11526467	136	11526432	118.74	4.70279	1.49015	3.23351
I	11527025	11527170	146	11527061	146	11.1342	1.82948	9.39123
I	11529976	11530248	273	11530163	172.39	19.1428	2.15786	17.2345
I	11531085	11532026	942	11531700	247.15	50.9202	3.08826	48.6715
I	11533276	11533927	652	11533395	158.32	14.6064	1.98272	12.7821
I	11533998	11534213	216	11534148	138.97	9.04797	1.74191	7.36884
I	11536990	11537393	404	11537260	172.39	19.1428	2.15786	17.2345
I	11537646	11537790	145	11537714	134.57	8.07687	1.68718	6.43478
I	11537897	11538079	183	11538056	125.77	6.07565	1.57772	4.52201
I	11538637	11538815	179	11538725	126.65	6.28511	1.58867	4.72149
I	11540256	11540675	420	11540397	143.36	10.3298	1.79664	8.6128
I	11540832	11541027	196	11540915	139.85	6.18862	1.54776	4.63277
I	11541604	11541875	272	11541718	327.19	95.7018	4.08435	93.178
I	11542384	11542637	254	11542482	159.2	14.9135	1.99367	13.0833
I	11545886	11546145	260	11546034	175.91	20.1793	2.20164	18.252
I	11547768	11547944	177	11547867	134.57	8.07687	1.68718	6.43478
I	11549290	11549431	142	11549366	152.16	12.8204	1.9061	11.0371
I	11552849	11553073	225	11552928	175.91	20.1793	2.20164	18.252
I	11554761	11555191	431	11554854	140.73	5.89527	1.52393	4.3512
I	11556906	11557602	697	11557118	219.88	37.725	2.74894	35.5859
I	11558390	11558553	164	11558525	127.53	6.49785	1.59961	4.92427
I	11560988	11561120	133	11561058	143.36	10.3298	1.79664	8.6128
I	11567497	11567624	128	11567547	146	9.82637	1.75004	8.1241
I	11571753	11572027	275	11571770	136.33	5.15026	1.47665	3.65564
I	11579586	11579894	309	11579739	622.71	323.174	7.76219	319.352
I	11580561	11580968	408	11580715	252.43	51.2827	3.06634	49.0329
I	11584013	11584335	323	11584154	574.34	266.299	6.68997	263.045
I	11584623	11585023	401	11584807	626.23	326.761	7.80598	322.877
I	11585248	11585576	329	11585410	602.48	305.407	7.51044	301.839
I	11587431	11587890	460	11587529	157.44	14.3019	1.97177	12.4838
I	11592663	11592804	142	11592709	131.93	7.38111	1.65434	5.76463
I	11593306	11593705	400	11593459	162.71	15.8508	2.03745	14
I	11595032	11595170	139	11595110	148.64	11.685	1.86231	9.92824
I	11595704	11595961	258	11595788	173.27	19.4859	2.1688	17.5722
I	11596744	11597135	392	11596844	160.96	15.2233	2.01556	13.3838
I	11597331	11598944	1614	11597870	355.33	108.797	4.26593	106.21
I	11599297	11600303	1007	11599935	333.34	97.1617	4.07737	94.6298
I	11603679	11603804	126	11603731	126.65	6.28511	1.58867	4.72149
I	11604773	11604917	145	11604820	138.97	9.04797	1.74191	7.36884
I	11609010	11609593	584	11609236	305.2	78.0506	3.64523	75.6225
I	11612217	11613100	884	11612466	266.5	60.6617	3.32907	58.3404
I	11613266	11613710	445	11613358	151.28	12.5323	1.89515	10.7554
I	11613816	11613960	145	11613894	160.96	15.2233	2.01556	13.3838
I	11614191	11614353	163	11614268	169.75	18.1286	2.12502	16.2359
I	11615151	11615750	600	11615263	219	35.28	2.63106	33.1661
I	11628216	11628456	241	11628368	210.21	25.2925	2.25354	23.297
I	11647377	11647502	126	11647417	146	11.1342	1.82948	9.39123
I	11649357	11649697	341	11649469	229.56	42.2707	2.86934	40.092
I	11655951	11656164	214	11656039	126.65	6.28511	1.58867	4.72149
I	11656254	11656442	189	11656341	127.53	6.49785	1.59961	4.92427
I	11656864	11657782	919	11657104	521.57	55.1748	2.16832	52.8929
I	11661035	11661478	444	11661365	151.28	12.5323	1.89515	10.7554
I	11662358	11662588	231	11662452	159.2	14.9135	1.99367	13.0833
I	11667434	11667647	214	11667598	131.93	7.38111	1.65434	5.76463
I	11667793	11668253	461	11668090	158.32	14.6064	1.98272	12.7821
I	11668362	11668629	268	11668560	147.76	11.4081	1.85137	9.65818
I	11670169	11670520	352	11670418	154.8	13.4048	1.93894	11.6051
I	11671931	11672148	218	11672077	167.11	17.4651	2.09218	15.5829
I	11676841	11678707	1867	11678350	320.15	91.4126	3.99678	88.9111
I	11678932	11679431	500	11679346	178.55	21.2375	2.23448	19.2953
I	11681376	11681794	419	11681574	177.67	20.8824	2.22353	18.9451
I	11684690	11684933	244	11684765	159.2	14.9135	1.99367	13.0833
I	11689671	11690193	523	11689833	168.87	16.524	2.04664	14.6614
I	11693900	11694186	287	11694049	362.37	118.091	4.52219	115.46
I	11696160	11696327	168	11696242	182.94	18.18	2.06678	16.2868
I	11696381	11696622	242	11696407	148.64	6.9879	1.57518	5.39427
I	11699709	11700137	429	11699867	189.1	15.9035	1.92021	14.0521
I	11702455	11702611	157	11702520	123.14	5.66661	1.54488	4.14011
I	11702952	11703285	334	11703215	136.33	5.9795	1.53522	4.43388
I	11712444	11712602	159	11712526	137.21	7.37417	1.62597	5.76463
I	11713519	11713939	421	11713849	233.08	43.5955	2.88984	41.4082
I	11723554	11723682	129	11723657	136.33	4.38064	1.42038	2.93517
I	11732647	11732884	238	11732747	147.76	11.3593	1.84842	9.61403
I	11737261	11737522	262	11737435	144.24	10.595	1.80758	8.87066
I	11742946	11743160	215	11743040	145.12	7.71372	1.6236	6.08703
I	11744196	11744455	260	11744276	187.34	24.5402	2.34394	22.5513
I	11745198	11745390	193	11745274	146.88	11.1342	1.84042	9.39123
I	11745802	11746412	611	11746043	156.56	14.0002	1.96083	12.1881
I	11746849	11747006	158	11746915	168.87	13.9167	1.90866	12.109
I	11749263	11749638	376	11749443	153.92	12.2322	1.87702	10.466
I	11752027	11752366	340	11752277	143.36	6.23538	1.53579	4.67875
I	11752955	11753510	556	11753183	167.11	8.85931	1.63216	7.19189
I	11754027	11754228	202	11754224	132.81	3.02234	1.32428	1.72376
I	11758244	11758479	236	11758387	136.33	6.09173	1.54301	4.5377
I	11763962	11764272	311	11764050	161.83	14.4601	1.96722	12.6405
I	11764776	11765810	1035	11765537	166.23	9.82769	1.68922	8.12538
I	11765882	11766031	150	11765976	155.68	5.4831	1.46428	3.9672
I	11766316	11766995	680	11766374	172.39	11.409	1.75762	9.65899
I	11767054	11767248	195	11767238	163.59	4.44392	1.38314	2.99691
I	11767638	11767924	287	11767724	161.83	7.59184	1.58193	5.97231
I	11768173	11768331	159	11768245	156.56	10.2415	1.7466	8.52995
I	11768390	11768778	389	11768461	142.49	7.1796	1.60179	5.57735
I	11768852	11768983	132	11768890	146	6.33242	1.53128	4.76784
I	11793143	11793358	216	11793240	150.4	12.247	1.88421	10.4767
I	11793834	11793993	160	11793899	158.32	14.6064	1.98272	12.7821
I	11794283	11794606	324	11794455	186.46	24.1639	2.33299	22.1799
I	11803182	11803561	380	11803351	607.76	309.822	7.57611	306.201
I	11805289	11805535	247	11805321	129.29	6.93306	1.6215	5.3404
I	11813943	11814079	137	11814029	125.77	6.07565	1.57772	4.52201
I	11842817	11842966	150	11842925	147.76	11.4081	1.85137	9.65818
I	11870922	11871095	174	11870994	150.4	7.40561	1.59369	5.7888
I	11872826	11872975	150	11872910	139.85	9.29836	1.75285	7.61164
I	11874783	11874913	131	11874849	120.5	5.07813	1.51204	3.58523
I	11884670	11884849	180	11884725	131.05	4.28681	1.4199	2.86044
I	11896458	11896591	134	11896522	158.32	14.6064	1.98272	12.7821
I	11903423	11903644	222	11903548	207.57	32.5292	2.59569	30.4438
I	11906122	11906346	225	11906151	127.53	6.49785	1.59961	4.92427
I	11907317	11907492	176	11907411	126.65	6.28511	1.58867	4.72149
I	11908054	11908213	160	11908134	145.12	10.8632	1.81853	9.13165
I	11909961	11910346	386	11910055	194.38	27.2371	2.4315	25.214
I	11911785	11912240	456	11911950	155.68	13.7011	1.94988	11.8951
I	11926247	11926727	481	11926268	138.09	4.06701	1.39087	2.65549
I	11931947	11932187	241	11932064	165.35	13.8655	1.9121	12.0581
I	11933320	11933612	293	11933514	322.79	34.3533	2.1586	32.2478
I	11933950	11934275	326	11934134	209.33	33.3749	2.61759	31.281
I	11946340	11946812	473	11946567	182.94	19.0504	2.10953	17.1454
I	11947323	11947614	292	11947529	131.05	7.38111	1.64339	5.76463
I	11949747	11950040	294	11949939	206.69	28.9953	2.44343	26.9511
I	11950795	11951028	234	11951005	119.62	4.88876	1.5011	3.40755
I	11951122	11951311	190	11951210	176.79	20.5296	2.21259	18.5973
I	11951738	11951919	182	11951835	124.89	5.86947	1.56677	4.32579
I	11955343	11955490	148	11955414	124.89	5.86947	1.56677	4.32579
I	11965858	11966108	251	11965948	172.39	19.1428	2.15786	17.2345
I	11975182	11975369	188	11975255	138.97	9.04797	1.74191	7.36884
I	11977074	11977398	325	11977239	606.88	308.938	7.56517	305.326
I	11977809	11978175	367	11978012	599.84	302.767	7.4776	299.224
I	11978575	11978972	398	11978777	637.66	336.683	7.94827	332.581
I	11982818	11983006	189	11982828	121.38	2.9508	1.33018	1.65486
I	11984029	11984474	446	11984354	138.97	9.04797	1.74191	7.36884
I	11985654	11986057	404	11985733	159.2	14.9135	1.99367	13.0833
I	11986157	11986418	262	11986254	167.99	17.4651	2.10313	15.5829
I	11987046	11987724	679	11987464	356.21	101.85	4.01362	99.2952
I	11995930	11996113	184	11996028	257.7	55.9719	3.21961	53.6835
I	11996427	11997083	657	11996998	305.2	55.2048	2.85251	52.9228
I	11998813	11999186	374	11998895	204.93	28.2112	2.42273	26.1781
I	11999320	11999675	356	11999492	244.51	49.4383	3.05543	47.2006
I	11999814	12000216	403	11999913	138.09	8.19798	1.67575	6.55416
I	12001577	12001876	300	12001684	138.97	9.04797	1.74191	7.36884
I	12001931	12002447	517	12002383	132.81	7.60988	1.66529	5.98478
I	12009766	12009984	219	12009843	196.14	28.0277	2.4534	25.9955
I	12020261	12020587	327	12020526	150.4	11.4456	1.83692	9.6952
I	12020778	12020974	197	12020857	169.75	16.807	2.05534	14.9423
I	12033102	12033278	177	12033239	154.8	6.76161	1.54807	5.17751
I	12044012	12044187	176	12044063	125.77	6.07565	1.57772	4.52201
I	12046730	12046857	128	12046794	137.21	8.80061	1.72002	7.13408
I	12060345	12060680	336	12060494	170.63	18.4642	2.13596	16.5662
I	12061518	12062224	707	12061641	162.71	15.8508	2.03745	14
I	12062661	12062852	192	12062815	142.49	10.0675	1.78569	8.358
I	12063361	12063487	127	12063419	131.05	7.38111	1.64339	5.76463
I	12063700	12063992	293	12063757	131.93	7.38111	1.65434	5.76463
I	12064060	12064221	162	12064130	119.62	4.88876	1.5011	3.40755
I	12065714	12066061	348	12065891	606.88	308.938	7.56517	305.326
I	12066915	12067083	169	12067054	134.57	5.94404	1.54056	4.39898
I	12070312	12070473	162	12070431	124.89	4.53779	1.46389	3.08027
I	12075296	12075446	151	12075397	146.88	7.64978	1.62508	6.02397
I	12079924	12080135	212	12080029	292.89	74.9311	3.65745	72.5193
I	12080409	12080585	177	12080561	117.86	4.52029	1.47921	3.0633
I	12089315	12089440	126	12089414	130.17	7.15548	1.63245	5.55357
I	12093571	12094250	680	12093776	488.14	134.489	3.91314	131.783
I	12099222	12099412	191	12099325	117.86	4.52029	1.47921	3.0633
I	12106062	12106269	208	12106169	147.76	8.76682	1.69048	7.10546
I	12119878	12120111	234	12120000	202.29	29.3791	2.48055	27.3305
I	12126986	12127165	180	12127036	167.99	7.22905	1.54885	5.62582
I	12127618	12127973	356	12127731	185.58	16.283	1.95813	14.4254
I	12134553	12134683	131	12134621	284.09	25.8979	2.00768	23.8916
I	12142324	12142449	126	12142384	266.5	18.7195	1.81973	16.8197
I	12142815	12143058	244	12142928	543.55	197.867	5.08971	194.912
I	12146545	12146724	180	12146642	173.27	10.4654	1.70407	8.747
I	12153880	12154153	274	12154052	159.2	14.9135	1.99367	13.0833
I	12155404	12155563	160	12155445	123.14	5.66661	1.54488	4.14011
I	12163035	12163393	359	12163221	230.44	42.7357	2.88029	40.5534
I	12165845	12166291	447	12166053	187.34	19.8153	2.1162	17.8994
I	12166990	12167599	610	12167446	209.33	25.7749	2.28064	23.7693
I	12168694	12169169	476	12169028	239.23	14.2824	1.71596	12.4679
I	12169640	12169765	126	12169661	121.38	5.27092	1.52299	3.76651
I	12173774	12174121	348	12173931	248.03	34.0412	2.41776	31.9418
I	12175827	12176020	194	12175937	128.41	6.71384	1.61056	5.13075
I	12177880	12178081	202	12177972	204.05	31.2762	2.55191	29.2038
I	12195086	12195279	194	12195165	151.28	12.5323	1.89515	10.7554
I	12198191	12198780	590	12198615	593.69	297.505	7.40098	294.014
I	12199356	12199634	279	12199516	308.72	84.2141	3.85448	81.7499
I	12202443	12202998	556	12202523	171.51	10.3884	1.70802	8.67071
I	12204526	12204652	127	12204566	124.89	4.12397	1.43062	2.71087
I	12212079	12212518	440	12212292	335.98	100.683	4.19381	98.1319
I	12212751	12212885	135	12212796	160.08	15.2233	2.00461	13.3838
I	12214748	12214990	243	12214859	162.71	15.8508	2.03745	14
I	12215832	12216067	236	12215939	175.03	20.1793	2.19069	18.252
I	12217382	12217509	128	12217448	131.93	7.38111	1.65434	5.76463
I	12219740	12220062	323	12219818	143.36	10.3298	1.79664	8.6128
I	12223976	12224470	495	12224119	401.95	144.757	5.01475	142.008
I	12225316	12226138	823	12225465	588.41	293.141	7.3353	289.689
I	12226267	12226693	427	12226531	256.82	55.4591	3.20867	53.1743
I	12227237	12227430	194	12227320	180.31	21.955	2.25637	20.003
I	12229170	12229544	375	12229314	546.19	257.223	6.80989	254.018
I	12237034	12237174	141	12237134	135.45	8.31504	1.69812	6.66472
I	12237777	12237934	158	12237866	117.86	4.52029	1.47921	3.0633
I	12250364	12250779	416	12250663	161.83	15.5358	2.0265	13.6906
I	12252328	12252468	141	12252388	130.17	5.89782	1.54319	4.3536
I	12282013	12282312	300	12282050	125.77	5.78126	1.55572	4.25239
I	12283873	12284223	351	12284048	434.49	168.609	5.41975	165.765
I	12285596	12285867	272	12285700	220.76	23.8346	2.15305	21.855
I	12286442	12286695	254	12286554	241.87	30.1779	2.31307	28.1205
I	12288248	12288484	237	12288395	207.57	32.5292	2.59569	30.4438
I	12291292	12291483	192	12291377	131.93	7.38111	1.65434	5.76463
I	12301726	12301929	204	12301832	119.62	4.56864	1.47515	3.11033
I	12305915	12306108	194	12306015	144.24	9.66113	1.74993	7.96531
I	12316069	12316228	160	12316184	138.97	8.83414	1.72799	7.16718
I	12318178	12318366	189	12318288	115.22	3.63345	1.40023	2.26267
I	12320225	12320455	231	12320422	122.26	5.46709	1.53394	3.95145
I	12322365	12322527	163	12322503	136.33	6.34553	1.56055	4.78062
I	12324730	12325031	302	12324892	168.87	9.08226	1.64923	7.40268
I	12337458	12337678	221	12337630	119.62	4.51716	1.47094	3.0633
I	12342151	12342281	131	12342202	146.88	11.1342	1.84042	9.39123
I	12365525	12365712	188	12365552	118.74	4.70279	1.49015	3.23351
I	12388119	12388276	158	12388166	148.64	11.685	1.86231	9.92824
I	12392460	12392587	128	12392491	117.86	4.52029	1.47921	3.0633
[truncated: 12,260 more rows]

## Sheet: tdp-1_HPL2_biologicalReplicate2
chr	start	end	length	abs_summit	pileup	NegativeLOG10(pvalue)	fold_enrichment	NegativeLOG10(qvalue)
I	11	423	413	265	724	6.49785	1.20884	4.86606
I	835	1093	259	931	280	56.0418	3.03638	53.7252
I	3667	3898	232	3816	185	30.5403	2.65276	28.4393
I	15492	15655	164	15577	120	10.2992	1.89515	8.53243
I	22238	22526	289	22363	639	396.156	10.024	392.432
I	40696	40838	143	40734	123	11.1846	1.94214	9.39378
I	45221	45359	139	45293	170	17.3328	2.06902	15.4127
I	46561	46736	176	46661	110	7.35742	1.72083	5.6865
I	55476	55697	222	55585	141	11.084	1.84716	9.29914
I	94856	95135	280	94945	154	22.0174	2.42768	20.0209
I	96343	96595	253	96479	123	11.1846	1.94214	9.39378
I	108472	108978	507	108573	225	56.1954	3.53971	53.876
I	109083	109294	212	109148	157	23.2156	2.47466	21.2025
I	114984	115390	407	115149	148	19.696	2.3337	17.7341
I	133483	133813	331	133733	153	21.6235	2.41202	19.6328
I	133925	134435	511	134250	174	30.454	2.74093	28.3534
I	172075	172226	152	172143	135	15.0263	2.13009	13.1475
I	188256	188479	224	188353	697	183.704	3.79105	180.859
I	196865	197173	309	196973	210	48.0525	3.30477	45.7923
I	206087	206303	217	206169	198	30.6231	2.56115	28.5218
I	211870	212235	366	212083	214	14.5536	1.78297	12.687
I	222751	222875	125	222829	118	8.86994	1.80046	7.15062
I	229153	229504	352	229257	157	11.1531	1.789	9.36754
I	229653	229813	161	229797	153	4.89491	1.4231	3.34483
I	229936	230091	156	229978	178	9.80667	1.65413	8.05528
I	230506	230641	136	230545	139	8.86961	1.71481	7.15029
I	232395	232575	181	232509	163	13.8173	1.91358	11.9653
I	232685	232928	244	232805	451	173.091	5.34812	170.275
I	237952	238557	606	238334	150	12.6609	1.90353	10.8372
I	248690	248855	166	248783	123	9.7255	1.83864	7.97587
I	249678	249859	182	249821	94	4.02337	1.48793	2.52886
I	250456	250736	281	250650	139	16.409	2.19274	14.5034
I	284562	284703	142	284621	106	6.25912	1.64776	4.63862
I	285009	285404	396	285216	155	22.4141	2.44334	20.412
I	310498	310707	210	310598	108	7.07912	1.70721	5.41844
I	310832	311501	670	311303	202	43.8957	3.17947	41.6684
I	311631	312353	723	312068	154	12.4693	1.87543	10.6472
I	312944	313485	542	313098	164	15.619	2.00656	13.7316
I	315935	316436	502	316296	537	213.086	5.56544	210.158
I	318144	318864	721	318465	173	30.0079	2.72526	27.9121
I	318926	319089	164	319067	102	5.67263	1.61323	4.07684
I	319728	319959	232	319773	108	7.07912	1.70721	5.41844
I	330495	330886	392	330816	113	8.35675	1.78552	6.64909
I	354616	354852	237	354847	139	3.92596	1.37773	2.44239
I	355014	355179	166	355106	145	9.90534	1.75843	8.15295
I	359926	360262	337	360095	184	35.048	2.89755	32.8995
I	367346	367615	270	367514	141	17.1186	2.22407	15.1998
I	367773	368524	752	368050	253	72.5255	3.97826	70.103
I	373281	373445	165	373335	106	6.59466	1.67588	4.95449
I	377972	378162	191	378066	140	16.7623	2.2084	14.85
I	378217	378452	236	378375	105	5.22794	1.56336	3.66289
I	378805	380475	1671	379110	455	191.727	5.93174	188.859
I	389035	389163	129	389121	108	7.07912	1.70721	5.41844
I	393908	394129	222	394086	108	7.07912	1.70721	5.41844
I	396827	397018	192	396923	144	18.2056	2.27105	16.2679
I	400586	400729	144	400651	189	37.433	2.97586	35.2621
I	414405	414636	232	414538	590	271.796	6.6318	268.702
I	432086	432338	253	432196	598	287.707	7.00392	284.562
I	458406	458548	143	458495	104	6.12574	1.64456	4.50763
I	459733	460007	275	459839	123	6.14393	1.57913	4.52544
I	461242	461371	130	461295	121	10.5909	1.91082	8.81604
I	461495	461674	180	461594	107	6.83497	1.69154	5.18418
I	463041	463275	235	463245	104	6.12574	1.64456	4.50763
I	463967	464237	271	464016	128	5.0885	1.48667	3.52637
I	464766	464899	134	464831	117	9.44528	1.84817	7.70316
I	466916	467109	194	467012	118	9.72639	1.86383	7.97587
I	475383	475545	163	475433	109	7.32711	1.72287	5.65675
I	477899	478041	143	477991	113	8.35675	1.78552	6.64909
I	481718	481899	182	481812	109	7.32711	1.72287	5.65675
I	483688	483906	219	483837	118	9.72639	1.86383	7.97587
I	484433	484728	296	484571	121	10.3207	1.89136	8.55368
I	484881	485201	321	484915	114	5.79728	1.58073	4.19923
I	487111	487548	438	487413	133	14.3537	2.09877	12.4886
I	489443	489693	251	489512	124	11.4865	1.9578	9.68793
I	490213	490470	258	490374	141	17.1186	2.22407	15.1998
I	490661	490943	283	490759	109	7.32711	1.72287	5.65675
I	493241	493455	215	493339	105	4.60271	1.50832	3.07477
I	493881	494123	243	494012	131	13.6937	2.06744	11.8428
I	495183	495612	430	495416	119	8.81395	1.79163	7.09526
I	502103	502950	848	502816	294	98.8113	4.62042	96.2617
I	508820	509221	402	509106	180	33.1818	2.8349	31.0522
I	510846	511651	806	511210	259	76.2037	4.07223	73.7612
I	512371	512774	404	512572	152	21.2324	2.39635	19.2474
I	513063	513375	313	513206	141	10.4218	1.80574	8.65384
I	536451	536946	496	536712	135	11.0136	1.86941	9.22936
I	541737	541857	121	541792	101	5.45209	1.59757	3.86766
I	541929	542449	521	542357	173	30.0079	2.72526	27.9121
I	542962	543217	256	543159	107	6.83497	1.69154	5.18418
I	544598	544738	141	544679	99	5.02316	1.56624	3.46239
I	545143	545543	401	545432	116	9.16772	1.83251	7.43402
I	549637	549827	191	549745	122	10.886	1.92648	9.10318
I	549899	550065	167	550016	104	6.12574	1.64456	4.50763
I	550211	550355	145	550307	95	4.05902	1.48828	2.56188
I	596699	596965	267	596791	236	18.0448	1.86472	16.112
I	607682	607815	134	607755	91	3.47455	1.44094	2.02471
I	609565	609736	172	609669	124	6.63094	1.61207	4.99006
I	613516	613666	151	613601	104	6.12574	1.64456	4.50763
I	614375	614571	197	614409	102	4.38849	1.498	2.87541
I	629637	629797	161	629712	156	22.8135	2.459	20.8059
I	630127	630451	325	630256	176	31.3536	2.77225	29.2432
I	630708	631075	368	630989	177	31.8071	2.78791	29.6918
I	638299	638465	167	638368	149	20.0759	2.34937	18.1081
I	638991	639167	177	639060	97	4.61068	1.53492	3.07477
I	639853	639976	124	639921	108	7.07912	1.70721	5.41844
I	640902	641232	331	641125	114	8.62344	1.80118	6.90699
I	642061	642292	232	642133	112	8.09375	1.76986	6.39512
I	642492	642620	129	642579	109	7.32711	1.72287	5.65675
I	643501	643695	195	643597	121	10.5909	1.91082	8.81604
I	644391	644778	388	644571	125	6.34485	1.58793	4.7227
I	644936	645500	565	645212	138	16.0587	2.17708	14.1598
I	645675	645798	124	645732	119	9.59221	1.84881	7.84856
I	659645	659934	290	659754	107	6.83497	1.69154	5.18418
I	667273	667457	185	667338	106	5.04453	1.54407	3.48326
I	669792	669979	188	669971	267	4.44903	1.28334	2.92485
I	689154	689327	174	689217	98	4.81486	1.55058	3.26631
I	689485	689618	134	689570	113	8.35675	1.78552	6.64909
I	689720	689867	148	689768	118	9.72639	1.86383	7.97587
I	695966	696468	503	696186	137	15.7114	2.16142	13.8192
I	702138	702288	151	702230	97	4.45509	1.52015	2.93085
I	721197	721371	175	721294	147	19.3191	2.31804	17.3632
I	721746	721866	121	721776	115	8.89377	1.81684	7.16856
I	724769	725182	414	724962	124	11.1207	1.93208	9.33549
I	731219	731372	154	731298	121	9.49416	1.83175	7.75151
I	732461	732762	302	732565	108	6.0788	1.62488	4.46851
I	733608	733975	368	733856	114	8.62344	1.80118	6.90699
I	735969	736210	242	736061	113	8.35675	1.78552	6.64909
I	736753	737589	837	737484	145	18.5738	2.28672	16.63
I	742193	742354	162	742254	94	4.02337	1.48793	2.52886
I	746077	746264	188	746117	105	6.35825	1.66022	4.729
I	754374	754913	540	754720	540	299.841	8.47338	296.65
I	760121	760293	173	760194	123	11.1846	1.94214	9.39378
I	762303	763288	986	763152	201	27.4852	2.39628	25.4188
I	764687	764996	310	764881	107	6.83497	1.69154	5.18418
I	767015	767269	255	767162	116	9.16772	1.83251	7.43402
I	767342	767465	124	767402	99	5.02316	1.56624	3.46239
I	767717	768016	300	767920	112	8.09375	1.76986	6.39512
I	768566	768895	330	768739	116	4.3801	1.45933	2.86742
I	769006	769700	695	769347	147	19.3191	2.31804	17.3632
I	769764	770197	434	769952	122	10.886	1.92648	9.10318
I	779103	779322	220	779207	260	76.8226	4.0879	74.3768
I	781628	781787	160	781739	118	9.72639	1.86383	7.97587
I	784562	784977	416	784673	235	52.9576	3.28114	50.6618
I	785627	785885	259	785756	116	9.16772	1.83251	7.43402
I	786023	786227	205	786167	109	7.32711	1.72287	5.65675
I	786298	786642	345	786533	119	10.0111	1.87949	8.25231
I	786907	787029	123	786974	108	7.07912	1.70721	5.41844
I	787904	788064	161	787990	99	3.684	1.43984	2.218
I	790815	790979	165	790878	100	5.20237	1.5789	3.63812
I	803625	804079	455	803861	326	121.062	5.12162	118.424
I	806414	806651	238	806541	118	9.72639	1.86383	7.97587
I	807092	807569	478	807195	147	19.3191	2.31804	17.3632
I	814515	814646	132	814582	100	5.23559	1.58191	3.66289
I	823867	824088	222	824055	109	7.32711	1.72287	5.65675
I	825209	825813	605	825343	162	25.2667	2.55298	23.2266
I	825969	826128	160	826080	102	5.67263	1.61323	4.07684
I	835328	835459	132	835420	104	6.12574	1.64456	4.50763
I	846161	846353	193	846270	175	30.9026	2.75659	28.797
I	848583	848719	137	848655	105	6.35825	1.66022	4.729
I	848848	849080	233	848945	102	5.67263	1.61323	4.07684
I	851354	851706	353	851517	102	5.67263	1.61323	4.07684
I	852055	852379	325	852243	635	392.129	9.96131	388.44
I	852684	852838	155	852779	126	12.1006	1.98913	10.2866
I	871816	872065	250	871963	190	37.9168	2.99153	35.7414
I	873011	873522	512	873165	157	23.2156	2.47466	21.2025
I	876711	877115	405	876820	111	7.83445	1.75419	6.14506
I	883688	883891	204	883838	114	7.80664	1.73839	6.12354
I	886785	887847	1063	887564	175	18.8948	2.12486	16.949
I	888379	888506	128	888468	107	6.83497	1.69154	5.18418
I	889484	889704	221	889584	98	4.81486	1.55058	3.26631
I	907023	907237	215	907179	128	12.728	2.02045	10.899
I	909383	909512	130	909460	101	5.45209	1.59757	3.86766
I	911495	911619	125	911532	95	4.21491	1.50359	2.70582
I	913172	913767	596	913579	151	20.844	2.38069	18.8647
I	915195	915343	149	915242	336	15.4512	1.6011	13.565
I	915528	915697	170	915613	278	22.3521	1.90898	20.3539
I	920964	921197	234	921080	152	13.9426	1.96913	12.0896
I	922188	922362	175	922346	97	3.5106	1.428	2.05925
I	922962	923165	204	923040	122	10.886	1.92648	9.10318
I	925831	926219	389	925898	125	11.7919	1.97347	9.98545
I	926924	927065	142	926996	125	10.9963	1.91796	9.21236
I	933489	934756	1268	934195	722	6.32696	1.2055	4.70517
I	939680	939831	152	939791	109	7.32711	1.72287	5.65675
I	945921	946282	362	946082	645	396.324	9.88849	392.599
I	948284	948466	183	948442	100	5.23559	1.58191	3.66289
I	949600	949993	394	949849	106	6.14166	1.63788	4.52325
I	973732	974050	319	973870	439	209.733	6.89147	206.812
I	978952	979208	257	979011	126	12.1006	1.98913	10.2866
I	990243	990604	362	990417	212	49.1123	3.3361	46.8441
I	995466	995598	133	995512	106	6.59466	1.67588	4.95449
I	997663	997783	121	997736	105	6.35825	1.66022	4.729
I	1000452	1000670	219	1000563	127	12.4126	2.00479	10.5911
I	1004385	1004574	190	1004421	114	5.58417	1.56359	3.99745
I	1006307	1006437	131	1006399	115	7.50509	1.71085	5.83225
I	1007345	1007494	150	1007403	122	10.886	1.92648	9.10318
I	1009700	1009958	259	1009777	102	5.67263	1.61323	4.07684
I	1014781	1014943	163	1014854	116	9.16772	1.83251	7.43402
I	1015308	1015472	165	1015414	120	10.2992	1.89515	8.53243
I	1015920	1016148	229	1016003	106	6.59466	1.67588	4.95449
I	1016661	1016878	218	1016681	102	5.67263	1.61323	4.07684
I	1030513	1030828	316	1030712	170	28.6844	2.67828	26.6035
I	1031798	1031965	168	1031857	126	12.1006	1.98913	10.2866
I	1048814	1048968	155	1048858	114	8.62344	1.80118	6.90699
I	1050687	1050989	303	1050798	243	66.5321	3.82163	64.1439
I	1051375	1051506	132	1051414	115	7.23826	1.69029	5.57538
I	1052376	1052852	477	1052540	166	24.2294	2.46303	22.2044
I	1053533	1054098	566	1053803	129	13.0466	2.03612	11.2103
I	1060124	1060512	389	1060325	270	83.1015	4.24452	80.624
I	1061079	1061215	137	1061147	111	6.47188	1.64561	4.84075
I	1062651	1062909	259	1062855	135	10.0692	1.8079	8.30972
I	1064879	1065231	353	1065096	141	17.1186	2.22407	15.1998
I	1065464	1065696	233	1065604	105	6.35825	1.66022	4.729
I	1073982	1074147	166	1074108	98	4.81486	1.55058	3.26631
I	1075094	1075736	643	1075398	184	35.048	2.89755	32.8995
I	1089307	1089684	378	1089586	112	8.09375	1.76986	6.39512
I	1089775	1090038	264	1089961	112	8.09375	1.76986	6.39512
I	1096481	1096743	263	1096667	107	6.83497	1.69154	5.18418
I	1097605	1098253	649	1097840	139	12.1685	1.92437	10.3538
I	1100214	1100341	128	1100325	100	5.23559	1.58191	3.66289
I	1109477	1109666	190	1109587	139	10.5359	1.82115	8.76674
I	1116865	1117231	367	1116969	356	48.1307	2.42044	45.8703
I	1117444	1117592	149	1117516	446	14.5689	1.47929	12.7022
I	1117897	1118046	150	1117935	579	5.59369	1.21417	4.00676
I	1123828	1124183	356	1123829	555	2.9036	1.13838	1.51738
I	1157458	1157635	178	1157534	122	7.35049	1.67175	5.67975
I	1180859	1180991	133	1180963	112	5.82029	1.58928	4.2219
I	1184968	1185088	121	1185055	107	6.83497	1.69154	5.18418
I	1189537	1190215	679	1190038	117	9.44528	1.84817	7.70316
I	1199284	1199590	307	1199524	144	18.2056	2.27105	16.2679
I	1211071	1211349	279	1211225	170	28.6844	2.67828	26.6035
I	1223867	1224300	434	1224135	139	16.409	2.19274	14.5034
I	1224477	1224873	397	1224558	117	9.44528	1.84817	7.70316
I	1226348	1226762	415	1226433	122	10.886	1.92648	9.10318
I	1227115	1227447	333	1227202	103	5.8972	1.62889	4.29033
I	1263791	1263933	143	1263877	111	7.83445	1.75419	6.14506
I	1264978	1265266	289	1265224	113	8.35675	1.78552	6.64909
I	1268373	1268499	127	1268454	111	7.83445	1.75419	6.14506
I	1276914	1277094	181	1277035	101	5.45209	1.59757	3.86766
I	1278386	1279051	666	1278777	243	66.5321	3.82163	64.1439
I	1279148	1279359	212	1279185	120	8.2025	1.74221	6.50248
I	1285689	1286063	375	1286062	123	2.75098	1.30501	1.38313
I	1286134	1286352	219	1286142	114	4.20421	1.4493	2.70496
I	1286622	1286769	148	1286698	117	5.55004	1.55161	3.96386
I	1286915	1287215	301	1286966	132	11.7362	1.9315	9.93522
I	1293685	1294057	373	1293970	118	9.72639	1.86383	7.97587
I	1296034	1296571	538	1296279	173	30.0079	2.72526	27.9121
I	1312556	1312940	385	1312832	145	18.5738	2.28672	16.63
I	1313100	1313804	705	1313509	177	31.8071	2.78791	29.6918
I	1316088	1316318	231	1316158	108	7.07912	1.70721	5.41844
I	1320739	1320978	240	1320816	103	5.74272	1.61547	4.14562
I	1323641	1323879	239	1323776	141	17.1186	2.22407	15.1998
I	1326312	1326611	300	1326464	116	9.16772	1.83251	7.43402
I	1328057	1328329	273	1328262	109	7.32711	1.72287	5.65675
I	1328468	1328613	146	1328527	123	11.1846	1.94214	9.39378
I	1328687	1328838	152	1328777	115	8.89377	1.81684	7.16856
I	1331195	1331340	146	1331284	183	30.457	2.66443	28.3563
I	1333267	1333387	121	1333324	113	6.30739	1.62496	4.6861
I	1334196	1335247	1052	1334788	216	47.2105	3.20046	44.9579
I	1336276	1336439	164	1336324	120	10.2992	1.89515	8.53243
I	1336612	1336769	158	1336707	123	11.1846	1.94214	9.39378
I	1341334	1341501	168	1341402	111	7.83445	1.75419	6.14506
I	1409917	1410192	276	1410036	332	125.389	5.21559	122.735
I	1411579	1412476	898	1411751	121	10.5909	1.91082	8.81604
I	1413179	1413876	698	1413432	191	38.4029	3.00719	36.223
I	1420833	1421435	603	1420936	128	12.728	2.02045	10.899
I	1424668	1424936	269	1424827	112	8.09375	1.76986	6.39512
I	1425205	1425401	197	1425319	152	21.2324	2.39635	19.2474
I	1425506	1425752	247	1425659	143	17.8403	2.25539	15.9088
I	1426740	1426909	170	1426786	103	5.8972	1.62889	4.29033
I	1430343	1430494	152	1430353	96	4.4107	1.51926	2.88791
I	1441051	1441196	146	1441145	105	6.35825	1.66022	4.729
I	1444374	1444767	394	1444617	340	131.231	5.34089	128.555
I	1444929	1445146	218	1444986	123	11.1846	1.94214	9.39378
I	1446574	1447313	740	1447152	582	339.818	9.1312	336.459
I	1447602	1447762	161	1447652	94	4.02337	1.48793	2.52886
I	1448010	1448135	126	1448092	97	4.61068	1.53492	3.07477
I	1450058	1450738	681	1450424	125	11.5039	1.95337	9.70505
I	1450818	1451029	212	1450930	108	6.60643	1.66849	4.966
I	1452313	1452628	316	1452413	120	10.2992	1.89515	8.53243
I	1453875	1454030	156	1453915	158	7.53462	1.57751	5.86138
I	1455421	1455596	176	1455515	129	11.999	1.96513	10.1906
I	1469062	1469220	159	1469155	130	13.3686	2.05178	11.5249
I	1478039	1478173	135	1478088	115	8.89377	1.81684	7.16856
I	1478766	1479030	265	1478933	113	7.06478	1.68487	5.41062
I	1479433	1479640	208	1479539	124	10.516	1.88955	8.74706
I	1481452	1481612	161	1481566	110	7.5789	1.73853	5.8989
I	1486384	1486530	147	1486446	106	6.59466	1.67588	4.95449
I	1489899	1490266	368	1489967	105	6.35825	1.66022	4.729
I	1498830	1498992	163	1498935	114	8.62344	1.80118	6.90699
I	1529486	1529638	153	1529581	102	5.67263	1.61323	4.07684
I	1543146	1543293	148	1543199	109	7.32711	1.72287	5.65675
I	1545971	1546237	267	1546168	103	5.8972	1.62889	4.29033
I	1547901	1548062	162	1547948	113	6.03704	1.60334	4.42752
I	1555403	1555616	214	1555548	99	5.02316	1.56624	3.46239
I	1557390	1557695	306	1557588	211	48.5814	3.32044	46.3173
I	1564306	1564465	160	1564421	104	6.12574	1.64456	4.50763
I	1575566	1575850	285	1575743	430	202.16	6.75051	199.261
I	1579602	1579748	147	1579672	120	10.2992	1.89515	8.53243
I	1582428	1582671	244	1582532	114	8.62344	1.80118	6.90699
I	1595672	1595874	203	1595844	93	3.83612	1.47227	2.35603
I	1597917	1598060	144	1597998	96	4.4107	1.51926	2.88791
I	1606622	1606759	138	1606706	114	8.62344	1.80118	6.90699
I	1610937	1611257	321	1611177	126	12.1006	1.98913	10.2866
I	1622836	1622990	155	1622904	97	4.61068	1.53492	3.07477
I	1626849	1626969	121	1626935	101	5.45209	1.59757	3.86766
I	1627368	1627500	133	1627437	104	6.12574	1.64456	4.50763
I	1637774	1638030	257	1637930	122	10.886	1.92648	9.10318
I	1638094	1638435	342	1638286	126	12.1006	1.98913	10.2866
I	1640515	1640734	220	1640700	115	8.89377	1.81684	7.16856
I	1647666	1647786	121	1647745	107	6.83497	1.69154	5.18418
I	1667792	1668170	379	1667993	145	17.2785	2.207	15.3586
I	1670661	1670781	121	1670716	106	6.59466	1.67588	4.95449
I	1670899	1671099	201	1670943	112	8.09375	1.76986	6.39512
I	1697704	1697856	153	1697758	123	11.1846	1.94214	9.39378
I	1698705	1698939	235	1698864	104	6.12574	1.64456	4.50763
I	1700957	1701149	193	1701073	106	6.59466	1.67588	4.95449
I	1708107	1708314	208	1708208	119	10.0111	1.87949	8.25231
I	1715648	1715778	131	1715725	101	5.45209	1.59757	3.86766
I	1737368	1737491	124	1737434	128	6.04707	1.55742	4.43746
I	1740753	1741186	434	1740807	135	15.0263	2.13009	13.1475
I	1746340	1748010	1671	1747037	189	19.9482	2.10946	17.9848
I	1761054	1761598	545	1761226	203	13.1068	1.74869	11.2699
I	1761724	1762306	583	1761987	230	36.7912	2.62445	34.6282
I	1790226	1790353	128	1790289	109	7.32711	1.72287	5.65675
I	1792267	1792388	122	1792300	107	6.83497	1.69154	5.18418
I	1808556	1808828	273	1808644	158	23.6205	2.49033	21.6019
I	1834219	1835209	991	1834800	350	134.153	5.30586	131.468
I	1837745	1837868	124	1837840	101	5.45209	1.59757	3.86766
I	1844043	1844167	125	1844093	98	4.81486	1.55058	3.26631
I	1852485	1852665	181	1852562	115	8.89377	1.81684	7.16856
I	1862673	1862887	215	1862772	184	35.048	2.89755	32.8995
I	1877487	1877689	203	1877620	109	7.32711	1.72287	5.65675
I	1877965	1878113	149	1878028	137	15.7114	2.16142	13.8192
I	1878478	1878680	203	1878573	126	12.1006	1.98913	10.2866
I	1884209	1884354	146	1884320	112	6.10765	1.61254	4.49691
I	1890404	1890555	152	1890488	140	10.4918	1.81421	8.72311
I	1891028	1891205	178	1891098	144	11.5302	1.86185	9.73109
I	1893084	1893720	637	1893290	177	15.4184	1.9407	13.5323
I	1894483	1894803	321	1894642	141	17.1186	2.22407	15.1998
I	1911823	1912589	767	1912207	156	22.8135	2.459	20.8059
I	1913139	1913826	688	1913539	158	23.6205	2.49033	21.6019
I	1916793	1916933	141	1916877	130	9.94451	1.82131	8.19173
I	1971654	1972354	701	1971923	216	51.2562	3.39875	48.9725
I	1973834	1974035	202	1973965	122	10.886	1.92648	9.10318
I	1983345	1983549	205	1983441	141	17.1186	2.22407	15.1998
I	2002701	2002883	183	2002783	115	8.89377	1.81684	7.16856
I	2007384	2007596	213	2007488	107	6.83497	1.69154	5.18418
I	2009686	2009855	170	2009738	113	8.35675	1.78552	6.64909
I	2011719	2011922	204	2011817	112	8.09375	1.76986	6.39512
I	2012884	2013005	122	2012893	103	5.8972	1.62889	4.29033
I	2019760	2020009	250	2019883	113	8.35675	1.78552	6.64909
I	2025267	2025387	121	2025333	103	5.8972	1.62889	4.29033
I	2025485	2025797	313	2025574	120	10.2992	1.89515	8.53243
I	2032119	2032479	361	2032391	119	9.71301	1.85767	7.96798
I	2050102	2050263	162	2050185	278	42.2038	2.56164	39.9924
I	2068981	2069125	145	2069034	124	6.1333	1.57532	4.51509
I	2069503	2069815	313	2069612	147	19.3191	2.31804	17.3632
I	2085038	2085303	266	2085155	160	16.8642	2.09432	14.9513
I	2094047	2094168	122	2094117	111	7.83445	1.75419	6.14506
I	2096005	2096197	193	2096104	150	20.4585	2.36503	18.485
I	2096293	2096472	180	2096387	130	13.3686	2.05178	11.5249
I	2111264	2111435	172	2111326	96	4.4107	1.51926	2.88791
I	2139359	2139615	257	2139457	107	6.83497	1.69154	5.18418
I	2143697	2143907	211	2143832	163	24.6625	2.51039	22.632
I	2144030	2144304	275	2144072	120	10.2992	1.89515	8.53243
I	2144364	2144869	506	2144481	145	18.5738	2.28672	16.63
I	2146730	2146977	248	2146849	279	88.8891	4.38548	86.3836
I	2147721	2148131	411	2147856	567	325.385	8.89626	322.092
I	2156360	2156571	212	2156433	126	12.1006	1.98913	10.2866
I	2196422	2196626	205	2196561	111	7.33213	1.71441	5.66159
I	2218957	2219323	367	2219118	108	7.07912	1.70721	5.41844
I	2237774	2237912	139	2237855	96	3.86719	1.46629	2.38492
I	2238074	2238263	190	2238144	121	9.97464	1.86642	8.22155
I	2238415	2239487	1073	2238610	143	14.5639	2.05258	12.6972
I	2245846	2245992	147	2245908	117	9.44528	1.84817	7.70316
I	2248899	2249103	205	2249004	101	5.45209	1.59757	3.86766
I	2249302	2250240	939	2250011	206	45.9574	3.24212	43.7138
I	2252434	2252931	498	2252509	104	6.12574	1.64456	4.50763
I	2253145	2253393	249	2253218	111	5.3886	1.55715	3.81303
I	2253520	2253783	264	2253606	116	7.50333	1.70656	5.8306
I	2257314	2257509	196	2257469	101	5.45209	1.59757	3.86766
I	2266218	2266419	202	2266356	106	6.59466	1.67588	4.95449
I	2269391	2270120	730	2269770	235	61.8646	3.69634	59.5066
I	2270472	2270826	355	2270659	117	6.21579	1.60379	4.5961
I	2272285	2272765	481	2272411	544	303.589	8.53603	300.384
I	2273276	2273477	202	2273322	115	4.56488	1.47725	3.03893
I	2273657	2273878	222	2273766	101	5.45209	1.59757	3.86766
I	2295050	2295364	315	2295155	130	9.45852	1.78842	7.71626
I	2296491	2296611	121	2296561	102	5.67263	1.61323	4.07684
I	2297112	2297364	253	2297300	143	17.8403	2.25539	15.9088
I	2297467	2297712	246	2297568	206	45.9574	3.24212	43.7138
I	2300147	2300387	241	2300306	108	6.86645	1.68982	5.21511
I	2302159	2302691	533	2302644	171	18.0626	2.1021	16.1297
I	2302857	2303608	752	2303454	151	15.5195	2.0659	13.6327
I	2304308	2304781	474	2304508	178	32.2629	2.80358	30.1428
I	2304892	2305203	312	2304974	137	15.7114	2.16142	13.8192
I	2311701	2311935	235	2311779	119	10.0111	1.87949	8.25231
I	2317725	2318632	908	2318270	405	181.559	6.35895	178.719
I	2318789	2318971	183	2318854	125	11.7919	1.97347	9.98545
I	2322673	2322806	134	2322738	119	10.0111	1.87949	8.25231
I	2322897	2323176	280	2322991	150	20.4585	2.36503	18.485
I	2324965	2325087	123	2325039	117	9.44528	1.84817	7.70316
I	2334226	2334833	608	2334519	140	16.7623	2.2084	14.85
I	2351931	2352086	156	2352030	97	4.61068	1.53492	3.07477
I	2360207	2360333	127	2360259	99	5.02316	1.56624	3.46239
I	2360954	2361089	136	2360998	105	6.35825	1.66022	4.729
I	2370709	2370858	150	2370777	110	7.10354	1.70048	5.44243
I	2376897	2377041	145	2376959	105	5.67885	1.60234	4.08287
I	2383042	2383197	156	2383094	117	9.44528	1.84817	7.70316
I	2409791	2410368	578	2410204	624	381.109	9.78902	377.511
I	2411484	2411956	473	2411589	229	58.4406	3.60236	56.1055
I	2414375	2414661	287	2414574	115	8.89377	1.81684	7.16856
I	2414720	2414905	186	2414815	113	8.35675	1.78552	6.64909
I	2417870	2418098	229	2417986	191	38.4029	3.00719	36.223
I	2418181	2418450	270	2418301	172	29.5643	2.7096	27.4734
I	2418788	2419133	346	2418948	219	52.8851	3.44574	50.5895
I	2422255	2422459	205	2422339	119	10.0111	1.87949	8.25231
I	2423693	2423838	146	2423792	98	4.81486	1.55058	3.26631
I	2427854	2428027	174	2427937	126	11.1829	1.92557	9.39378
I	2435661	2436215	555	2435758	124	11.4865	1.9578	9.68793
I	2487383	2487587	205	2487436	103	5.8972	1.62889	4.29033
I	2488749	2488900	152	2488842	117	9.44528	1.84817	7.70316
I	2489871	2489996	126	2489927	125	11.7919	1.97347	9.98545
I	2495390	2495832	443	2495494	123	11.1846	1.94214	9.39378
I	2495999	2496651	653	2496545	175	30.9026	2.75659	28.797
I	2506847	2507009	163	2506957	153	17.0046	2.14108	15.0908
I	2513860	2514607	748	2514305	650	407.289	10.1962	403.456
I	2514841	2515015	175	2514977	110	7.5789	1.73853	5.8989
I	2524638	2525146	509	2524869	130	13.3686	2.05178	11.5249
I	2525376	2525522	147	2525440	105	6.35825	1.66022	4.729
I	2531755	2532744	990	2532003	131	13.6937	2.06744	11.8428
I	2538312	2538738	427	2538638	170	18.0134	2.10455	16.0809
I	2568291	2568481	191	2568396	110	7.5789	1.73853	5.8989
I	2582481	2582867	387	2582756	120	10.2992	1.89515	8.53243
I	2604519	2604655	137	2604567	104	6.12574	1.64456	4.50763
I	2616252	2617155	904	2616859	146	12.8503	1.93294	11.0202
I	2618047	2618180	134	2618119	100	5.23559	1.58191	3.66289
I	2618272	2618420	149	2618331	107	6.83497	1.69154	5.18418
I	2623005	2623247	243	2623113	119	10.0111	1.87949	8.25231
I	2624290	2625437	1148	2624664	146	18.945	2.30238	16.995
I	2631674	2631883	210	2631854	99	2.88218	1.35914	1.49665
I	2636145	2636358	214	2636238	363	99.6905	3.87622	97.1378
I	2639713	2639974	262	2639858	443	213.124	6.95412	210.194
I	2647513	2647750	238	2647603	97	3.34253	1.41104	1.90678
I	2648228	2648371	144	2648261	108	6.97452	1.69866	5.32177
I	2655051	2655174	124	2655145	104	6.12574	1.64456	4.50763
I	2663261	2663554	294	2663338	143	17.8403	2.25539	15.9088
I	2666301	2666469	169	2666371	148	16.5737	2.14536	14.667
I	2682034	2682195	162	2682103	130	13.3686	2.05178	11.5249
I	2683561	2683681	121	2683610	107	4.99747	1.53678	3.44531
I	2686668	2686993	326	2686775	130	13.3686	2.05178	11.5249
I	2687211	2687494	284	2687367	137	15.7114	2.16142	13.8192
I	2688422	2688718	297	2688494	118	9.72639	1.86383	7.97587
I	2688844	2689168	325	2689008	160	24.4383	2.52165	22.4089
I	2689326	2689463	138	2689413	102	5.67263	1.61323	4.07684
I	2690024	2690475	452	2690169	199	42.3716	3.13249	40.157
I	2704242	2704428	187	2704369	103	5.8972	1.62889	4.29033
I	2705534	2706027	494	2705837	302	104.239	4.74572	101.668
I	2711476	2711839	364	2711537	107	6.83497	1.69154	5.18418
I	2711938	2712164	227	2712060	98	4.81486	1.55058	3.26631
I	2722383	2722531	149	2722432	120	10.2992	1.89515	8.53243
I	2730155	2730476	322	2730273	213	46.4776	3.19508	44.2302
I	2730673	2731038	366	2730811	129	13.0466	2.03612	11.2103
I	2731786	2732067	282	2731990	174	30.454	2.74093	28.3534
I	2732231	2732444	214	2732308	152	21.2324	2.39635	19.2474
I	2753383	2753678	296	2753627	125	11.7919	1.97347	9.98545
I	2755244	2755415	172	2755347	121	10.5909	1.91082	8.81604
I	2755474	2755891	418	2755574	216	51.2562	3.39875	48.9725
I	2756204	2756343	140	2756251	107	6.27046	1.64471	4.64984
I	2772494	2772747	254	2772613	184	35.048	2.89755	32.8995
I	2776708	2776862	155	2776818	110	7.5789	1.73853	5.8989
I	2777889	2778039	151	2777965	112	8.09375	1.76986	6.39512
I	2778225	2778347	123	2778251	106	6.59466	1.67588	4.95449
I	2782707	2782834	128	2782755	106	6.59466	1.67588	4.95449
I	2784771	2785027	257	2784852	109	4.03117	1.44642	2.53621
I	2787097	2787479	383	2787314	130	9.34147	1.78048	7.60586
I	2791133	2791451	319	2791332	108	7.07912	1.70721	5.41844
I	2803063	2803422	360	2803235	139	16.409	2.19274	14.5034
I	2816909	2817043	135	2816969	107	6.37212	1.65318	4.74261
I	2821293	2821508	216	2821366	97	4.61068	1.53492	3.07477
I	2822704	2823479	776	2823000	320	116.783	5.02764	114.161
I	2844500	2844664	165	2844536	93	3.83612	1.47227	2.35603
I	2847298	2847484	187	2847412	119	10.0111	1.87949	8.25231
I	2851286	2851455	170	2851346	109	7.32711	1.72287	5.65675
I	2858738	2858924	187	2858880	96	4.4107	1.51926	2.88791
I	2865948	2866107	160	2866006	108	7.07912	1.70721	5.41844
I	2866581	2867017	437	2866890	154	22.0174	2.42768	20.0209
I	2869399	2870042	644	2869836	340	131.231	5.34089	128.555
I	2870165	2870549	385	2870264	192	38.8913	3.02285	36.7069
I	2877958	2878749	792	2878244	155	22.4141	2.44334	20.412
I	2879967	2880121	155	2880034	134	14.6884	2.11443	12.8164
I	2895202	2895779	578	2895525	140	16.7623	2.2084	14.85
I	2895864	2896410	547	2896162	128	8.824	1.7533	7.10519
I	2896776	2897082	307	2896855	133	14.3537	2.09877	12.4886
I	2897249	2898840	1592	2897965	279	77.6752	3.89287	75.2258
I	2899527	2900045	519	2899695	132	14.0221	2.0831	12.164
I	2907502	2907764	263	2907671	164	11.1374	1.76439	9.35201
I	2919956	2920245	290	2920091	134	14.6884	2.11443	12.8164
I	2920383	2920572	190	2920488	147	19.3191	2.31804	17.3632
I	2921187	2921563	377	2921249	147	19.3191	2.31804	17.3632
I	2929285	2929726	442	2929488	124	11.4865	1.9578	9.68793
I	2935579	2936062	484	2935795	651	408.305	10.2119	404.46
I	2949941	2950092	152	2950043	113	8.35675	1.78552	6.64909
I	2950684	2950961	278	2950923	110	7.5789	1.73853	5.8989
I	2956393	2956565	173	2956447	129	13.0466	2.03612	11.2103
I	2956946	2957129	184	2957026	114	8.62344	1.80118	6.90699
I	2959416	2959553	138	2959482	120	10.2992	1.89515	8.53243
I	2959925	2960191	267	2960060	116	9.16772	1.83251	7.43402
I	2984461	2984612	152	2984570	103	5.8972	1.62889	4.29033
I	2999410	2999787	378	2999605	136	15.3673	2.14575	13.4817
I	3000038	3000894	857	3000750	220	46.0775	3.10823	43.8335
I	3001064	3001213	150	3001130	109	7.32711	1.72287	5.65675
I	3018444	3018581	138	3018481	102	5.67263	1.61323	4.07684
I	3028164	3028328	165	3028280	116	9.16772	1.83251	7.43402
I	3035136	3035418	283	3035176	129	13.0466	2.03612	11.2103
I	3035979	3036142	164	3036085	131	13.6937	2.06744	11.8428
I	3037867	3038526	660	3038058	679	370.524	8.31062	367
I	3039581	3039713	133	3039654	104	6.12574	1.64456	4.50763
I	3039878	3040010	133	3039986	104	6.12574	1.64456	4.50763
I	3040951	3041071	121	3041011	112	7.30759	1.70816	5.64365
I	3042789	3042939	151	3042866	95	4.21491	1.50359	2.70582
I	3043338	3043524	187	3043443	127	12.4126	2.00479	10.5911
I	3045286	3045671	386	3045387	126	4.375	1.43631	2.86264
I	3047913	3048219	307	3048147	130	13.3686	2.05178	11.5249
I	3048490	3048631	142	3048568	125	11.7919	1.97347	9.98545
I	3063124	3063773	650	3063543	167	4.61696	1.38374	3.08089
I	3064132	3064499	368	3064160	174	5.9365	1.45288	4.32861
I	3070894	3071203	310	3071102	142	17.478	2.23973	15.5528
I	3106278	3106516	239	3106366	122	10.886	1.92648	9.10318
I	3116107	3116239	133	3116186	116	5.77584	1.57257	4.17812
I	3143763	3144389	627	3143944	141	13.124	1.97424	11.2869
I	3149900	3150037	138	3150013	104	4.81122	1.53	3.26631
I	3150395	3150573	179	3150456	138	14.2325	2.06044	12.3728
I	3151370	3151505	136	3151419	123	5.98076	1.56691	4.37225
I	3152566	3152771	206	3152669	151	20.4399	2.35645	18.47
I	3158336	3160569	2234	3158771	263	78.6892	4.13488	76.2339
I	3167451	3167952	502	3167534	145	17.3542	2.21164	15.4339
I	3170205	3170379	175	3170269	131	12.8878	2.01357	11.0574
I	3171652	3171907	256	3171883	511	12.7141	1.40071	10.8899
I	3172244	3172407	164	3172313	525	11.2231	1.36218	9.43186
I	3185669	3186042	374	3185942	120	10.2992	1.89515	8.53243
I	3186098	3186221	124	3186138	107	4.40029	1.48452	2.88676
I	3208115	3208421	307	3208301	101	5.45209	1.59757	3.86766
I	3225058	3225231	174	3225142	122	10.2745	1.88279	8.51302
I	3255913	3256033	121	3255984	100	5.23559	1.58191	3.66289
I	3256610	3256785	176	3256672	110	7.5789	1.73853	5.8989
I	3262670	3263111	442	3262822	135	15.0263	2.13009	13.1475
I	3264058	3264339	282	3264163	142	17.478	2.23973	15.5528
I	3268673	3269241	569	3268984	148	18.3481	2.25198	16.4095
I	3289531	3289679	149	3289667	101	3.17798	1.38496	1.75864
I	3290586	3290840	255	3290766	141	7.28408	1.60596	5.62048
I	3301607	3301830	224	3301749	133	14.3537	2.09877	12.4886
I	3318996	3319193	198	3319065	97	4.61068	1.53492	3.07477
I	3319806	3319946	141	3319876	101	5.45209	1.59757	3.86766
I	3335028	3335211	184	3335079	100	5.23559	1.58191	3.66289
I	3339184	3339656	473	3339265	153	21.6235	2.41202	19.6328
I	3340053	3340200	148	3340161	98	4.81486	1.55058	3.26631
I	3343856	3344027	172	3343960	119	10.0111	1.87949	8.25231
I	3351962	3352224	263	3351974	110	3.85865	1.42858	2.37764
I	3352609	3352734	126	3352676	113	8.35675	1.78552	6.64909
I	3365913	3366053	141	3365972	158	13.2999	1.90584	11.4614
I	3366813	3367421	609	3367230	285	68.4378	3.46047	66.0388
I	3367535	3367838	304	3367620	134	12.4371	1.9671	10.6153
I	3373773	3374004	232	3373934	109	7.32711	1.72287	5.65675
I	3377156	3377374	219	3377263	124	11.4865	1.9578	9.68793
I	3377850	3378001	152	3377917	96	4.4107	1.51926	2.88791
I	3392998	3393175	178	3393011	328	5.53712	1.29431	3.95115
I	3432378	3432573	196	3432462	209	37.8745	2.82043	35.7022
I	3432952	3433315	364	3433111	210	44.6013	3.13328	42.3693
I	3433370	3433553	184	3433473	123	10.2295	1.87444	8.46849
I	3436967	3437194	228	3436994	104	6.12574	1.64456	4.50763
I	3437772	3437907	136	3437839	100	4.53038	1.51736	3.00527
I	3445720	3445907	188	3445776	97	4.61068	1.53492	3.07477
I	3456402	3456604	203	3456520	137	15.7114	2.16142	13.8192
I	3456658	3456957	300	3456753	122	10.886	1.92648	9.10318
I	3458815	3459318	504	3459125	140	16.7623	2.2084	14.85
I	3459638	3459977	340	3459768	121	10.5909	1.91082	8.81604
I	3460126	3460253	128	3460158	108	7.07912	1.70721	5.41844
I	3460871	3461172	302	3461042	149	20.0759	2.34937	18.1081
I	3462054	3462474	421	3462245	192	38.8913	3.02285	36.7069
I	3471423	3471708	286	3471511	120	10.2992	1.89515	8.53243
I	3473469	3473875	407	3473572	130	13.3686	2.05178	11.5249
I	3478044	3478217	174	3478140	127	12.4126	2.00479	10.5911
I	3480272	3480405	134	3480362	118	9.72639	1.86383	7.97587
I	3505443	3505589	147	3505448	94	3.7454	1.46005	2.27656
I	3507967	3508137	171	3508046	121	10.5909	1.91082	8.81604
I	3526277	3526407	131	3526364	108	7.07912	1.70721	5.41844
I	3538491	3538632	142	3538565	111	5.3886	1.55715	3.81303
I	3553152	3553563	412	3553358	689	364.148	7.95194	360.664
I	3563068	3563514	447	3563427	201	43.3855	3.16381	41.1624
I	3564586	3564769	184	3564670	99	5.02316	1.56624	3.46239
I	3576512	3576660	149	3576548	112	5.82029	1.58928	4.2219
I	3584984	3585104	121	3585055	122	10.886	1.92648	9.10318
I	3610545	3610751	207	3610598	108	7.07912	1.70721	5.41844
I	3611809	3612038	230	3611923	113	4.57054	1.48293	3.04444
I	3638747	3639053	307	3638903	602	359.322	9.44445	355.863
I	3657162	3657355	194	3657251	113	8.35675	1.78552	6.64909
I	3680304	3680694	391	3680516	112	5.37973	1.55324	3.80432
I	3692753	3693017	265	3692857	132	14.0221	2.0831	12.164
I	3700493	3700717	225	3700593	519	113.883	3.28029	111.275
I	3705100	3705303	204	3705214	253	41.5548	2.67316	39.3481
I	3708396	3708546	151	3708451	98	4.81486	1.55058	3.26631
I	3712954	3713103	150	3713034	135	15.0263	2.13009	13.1475
I	3713550	3713835	286	3713728	139	16.409	2.19274	14.5034
I	3714129	3714457	329	3714374	129	11.2691	1.9157	9.47742
I	3715847	3716286	440	3716041	139	7.78742	1.6447	6.1046
I	3716561	3716769	209	3716702	140	9.3316	1.74078	7.5961
I	3728392	3728525	134	3728413	135	7.29572	1.62432	5.63198
I	3728682	3728874	193	3728770	154	11.3714	1.81237	9.57883
I	3730546	3731339	794	3730930	294	58.424	3.02587	56.0914
I	3733329	3733449	121	3733379	118	6.18161	1.59782	4.56239
I	3733782	3733945	164	3733859	146	14.0598	2.00576	12.2014
I	3734486	3735018	533	3734625	126	9.78503	1.8286	8.03382
I	3755944	3756218	275	3755997	130	13.3686	2.05178	11.5249
I	3756866	3757102	237	3756962	125	11.7919	1.97347	9.98545
I	3783325	3783446	122	3783363	117	9.44528	1.84817	7.70316
I	3789589	3790619	1031	3790103	221	45.0491	3.05154	42.8131
I	3794807	3795132	326	3795030	147	18.9328	2.29444	16.9868
I	3798261	3798390	130	3798336	114	8.62344	1.80118	6.90699
I	3811879	3812153	275	3811974	125	11.7919	1.97347	9.98545
I	3813284	3813530	247	3813449	123	8.9785	1.7854	7.25232
I	3819483	3820037	555	3819804	144	16.0589	2.13856	14.16
I	3820237	3820393	157	3820317	116	9.16772	1.83251	7.43402
[truncated: 10,021 more rows]

## Sheet: diffbindResults
Dataset S2: Annotation of Diffbind results for HPL2 ChIP analysis. Columns with blue headers show all HPL-2 ChIP-seq peaks that are significantly different between wild type and tdp-1(ok803) mutant animals as identified by Diffbind software. "Concentration" is the log2 normalized ChIP read counts minus the genomic control read counts (also log2 normalized). The average concentration of each peak …
[truncated: 10,068 more rows]
