# Supplementary material for: The Caenorhabditis elegans Ortholog of TDP-43 Regulates the Chromatin Localization of the Heterochromatin Protein 1 Homolog HPL-2
Source: Mol Cell Biol. 2018 Jul 16;38(15):e00668-17. doi: 10.1128/MCB.00668-17 (PMC6048318; doi:10.1128/MCB.00668-17)
Supplement: Supplemental material [file MCB.00668-17_zmb999101798sd3.xlsx]

## Sheet: Sheet1
Dataset S3. Overlap of TDP-1 and HPL-2 ChIP-seq peaks. Columns with blue headers show all HPL-2 ChIP-seq peaks that are significantly different between wild type and tdp-1(ok803) mutant animals as identified by Diffbind software. The average concentration (intensity) of each peak is listed along with the concentration in wild type and tdp1(ok803) mutants. For all differences p<0.05, FDR<0.1. Colu…
Chromosome	Start of HPL-2 ChIP peak	End of HPL-2 ChIP peak	Concentration	Concentration Wild type	Concentration tdp-1(ok803)	Fold change	P-value	FDR	Chromosome	Start of TDP-1 ChIP peak	End of TDP-1 ChIP peak	Location of Peak Summit	Fold Enrichment of TDP-1 ChIP Peak (over genomic sequencing)	# of overlapping NTs between HPL-2 ChIP peak and TDP-1 ChIP peak
I	825	1093	5.72633	6.3147	4.71606	1.59865	0.00558135	0.0094778	.	.	.	.	.	0
I	3667	4022	8.71301	9.09768	8.18692	0.910755	0.000176368	0.000380123	I	3525	4140	248	3.31	355
I	10938	11160	7.1456	7.50079	6.67338	0.82741	0.00197498	0.00360986	I	11117	11854	163	4.23	43
I	24387	24735	6.8508	7.5851	5.2791	2.30601	4.24e-10	1.82e-09	.	.	.	.	.	0
I	33708	34475	8.62549	9.07187	7.97572	1.09614	1.41e-05	3.6e-05	.	.	.	.	.	0
I	34596	35015	7.8291	8.38586	6.91055	1.47531	1.13e-06	3.32e-06	.	.	.	.	.	0
I	35353	35522	6.5045	6.94122	5.87518	1.06604	0.000664261	0.00130606	.	.	.	.	.	0
I	35951	36172	6.69086	7.3145	5.5682	1.7463	2.23e-09	8.91e-09	.	.	.	.	.	0
I	36252	36843	8.15409	8.64628	7.40123	1.24505	5.5e-07	1.68e-06	.	.	.	.	.	0
I	38862	39130	7.09128	7.56188	6.38834	1.17354	1.54e-05	3.9e-05	.	.	.	.	.	0
I	39811	39950	6.36416	6.98507	5.25062	1.73445	1.24e-05	3.18e-05	.	.	.	.	.	0
I	40576	41121	8.40904	8.89299	7.67553	1.21746	3.01e-06	8.33e-06	.	.	.	.	.	0
I	41160	42355	9.14571	9.77275	8.01157	1.76118	4.76e-13	2.64e-12	.	.	.	.	.	0
I	42917	43417	7.79679	8.41218	6.70146	1.71072	6.31e-10	2.66e-09	.	.	.	.	.	0
I	45208	45359	3.97203	4.36707	3.42625	0.94082	0.0425624	0.0622426	.	.	.	.	.	0
I	55476	55742	7.20365	6.76655	7.53866	-0.772108	0.0215675	0.0332283	.	.	.	.	.	0
I	69894	70291	7.25152	7.946	5.86204	2.08395	3.61e-13	2.03e-12	.	.	.	.	.	0
I	108150	109008	10.2048	10.6517	9.55401	1.09771	2.03e-06	5.75e-06	I	108068	109036	662	2.57	858
I	110169	110293	5.93552	6.84022	2.96804	3.87218	1.32e-16	9.37e-16	.	.	.	.	.	0
I	110665	110795	5.89458	6.74934	3.51038	3.23896	4.01e-07	1.25e-06	.	.	.	.	.	0
I	112258	112468	7.11004	7.44009	6.68137	0.758721	0.00824122	0.0136414	.	.	.	.	.	0
I	113831	114215	7.58433	8.06264	6.86384	1.1988	1.32e-05	3.38e-05	.	.	.	.	.	0
I	114329	115397	8.9034	9.16514	8.58339	0.581751	0.0192706	0.0299486	.	.	.	.	.	0
I	133476	133830	8.08703	7.58434	8.4591	-0.874764	0.000442332	0.000897028	.	.	.	.	.	0
I	133908	134451	8.97032	8.57986	9.2773	-0.697436	0.00282212	0.00501813	.	.	.	.	.	0
I	156259	156381	6.45642	6.72362	6.12822	0.595403	0.0528981	0.0759061	.	.	.	.	.	0
I	159330	159514	6.72677	7.262	5.86643	1.39557	1.94e-06	5.52e-06	.	.	.	.	.	0
I	160147	160317	6.52309	6.89741	6.01628	0.881133	0.00628749	0.0105811	.	.	.	.	.	0
I	166746	167372	8.03955	8.45818	7.44739	1.01079	5.72e-05	0.000133243	.	.	.	.	.	0
I	168647	169122	7.73898	8.03621	7.36421	0.672001	0.023003	0.0352547	.	.	.	.	.	0
I	172731	172960	6.89859	7.3838	6.16212	1.22168	1.71e-05	4.3e-05	.	.	.	.	.	0
I	196865	197235	5.27423	0.0943114	6.2542	-6.15988	2.11e-22	2.09e-21	.	.	.	.	.	0
I	211867	212235	4.88991	0.0943114	5.8637	-5.76939	3.55e-14	2.14e-13	.	.	.	.	.	0
I	222681	222902	6.85354	6.08914	7.35057	-1.26143	0.000196596	0.000420435	.	.	.	.	.	0
I	248690	248970	7.40945	7.10916	7.65788	-0.548725	0.0420459	0.0615257	.	.	.	.	.	0
I	250456	250844	8.03917	7.75647	8.27544	-0.518979	0.0436189	0.0636819	.	.	.	.	.	0
I	258518	258900	7.37262	7.64541	7.03594	0.609465	0.0199794	0.0309647	.	.	.	.	.	0
I	260579	260941	7.08924	7.69908	6.01193	1.68715	3.59e-09	1.41e-08	.	.	.	.	.	0
I	262100	262639	8.35817	8.71183	7.88864	0.823188	0.00062037	0.00122542	.	.	.	.	.	0
I	262748	263131	7.40995	7.95845	6.5141	1.44435	4.52e-08	1.57e-07	.	.	.	.	.	0
I	263348	263642	7.30523	7.71548	6.7298	0.985684	0.0025992	0.00464582	.	.	.	.	.	0
I	276564	276791	6.95905	7.23951	6.61059	0.628921	0.0253969	0.0386209	.	.	.	.	.	0
I	277317	277803	8.24722	8.53028	7.89472	0.63556	0.0104541	0.0170113	.	.	.	.	.	0
I	278933	279426	7.84976	8.14898	7.47179	0.677189	0.0201731	0.0312373	.	.	.	.	.	0
I	279588	280054	7.75814	8.34849	6.74188	1.6066	6.02e-10	2.54e-09	I	279792	280189	249	2.27	262
I	289104	289228	6.53808	7.17694	5.36314	1.8138	3e-05	7.3e-05	.	.	.	.	.	0
I	298397	298687	6.89371	7.55279	5.64533	1.90747	8.57e-05	0.000194412	I	298416	301034	1704	2.72	271
I	299682	299894	6.40545	7.16514	4.70114	2.464	0.00254034	0.00454885	I	298416	301034	1704	2.72	212
I	306602	307019	7.74107	8.10614	7.25114	0.854995	0.00244186	0.00438687	.	.	.	.	.	0
I	309538	309957	7.74023	8.1817	7.10092	1.08078	4.97e-05	0.000116584	.	.	.	.	.	0
I	311631	312474	9.04219	8.66577	9.34044	-0.674672	0.00607983	0.0102648	.	.	.	.	.	0
I	315097	315641	8.06901	8.69086	6.95234	1.73852	2.62e-10	1.15e-09	.	.	.	.	.	0
I	315909	316441	9.44698	9.80204	8.97498	0.827054	0.00107634	0.00204681	.	.	.	.	.	0
I	317991	319089	9.12381	8.86462	9.34345	-0.478834	0.0441351	0.0643686	I	318039	318662	360	2.27	623
I	319728	319980	6.7133	5.2864	7.41646	-2.13007	4.44e-11	2.09e-10	.	.	.	.	.	0
I	330495	330886	7.36388	6.39407	7.93864	-1.54457	2.07e-07	6.68e-07	.	.	.	.	.	0
I	348383	348492	5.88408	6.7252	3.6226	3.10261	2.66e-13	1.51e-12	.	.	.	.	.	0
I	354163	354852	7.78265	8.19634	7.20036	0.995982	0.000193138	0.000413796	.	.	.	.	.	0
I	359926	360272	7.75411	6.6842	8.36164	-1.67744	1.48e-10	6.59e-10	.	.	.	.	.	0
I	367346	367615	7.36214	6.76974	7.78088	-1.01114	0.00074909	0.0014592	I	367489	368219	429	3.06	126
I	367773	368727	9.64608	9.19881	9.98701	-0.788201	0.00586347	0.00992453	I	367489	368219	429	3.06	446
I	373238	373449	7.09353	6.73161	7.38262	-0.651009	0.0231913	0.0355124	.	.	.	.	.	0
I	377963	378162	6.79334	5.9548	7.32021	-1.3654	0.000430662	0.000874748	.	.	.	.	.	0
I	378561	380475	11.1986	10.8852	11.4559	-0.570627	0.0107406	0.0174291	I	378593	380299	389	3.46	1706
I	382360	382701	7.46258	8.01047	6.56842	1.44205	7.44e-08	2.54e-07	.	.	.	.	.	0
I	393908	394161	7.33504	7.00783	7.60159	-0.593753	0.0235438	0.0359817	.	.	.	.	.	0
I	395225	395540	7.25279	7.92289	5.96233	1.96056	4.75e-11	2.22e-10	.	.	.	.	.	0
I	395819	395984	7.38273	7.9102	6.54264	1.36755	2.82e-07	8.94e-07	.	.	.	.	.	0
I	396071	396312	6.94072	7.27197	6.51001	0.761958	0.00481548	0.00824691	.	.	.	.	.	0
I	397480	398221	8.30746	8.9282	7.1945	1.73369	4.78e-12	2.45e-11	.	.	.	.	.	0
I	400579	400729	7.29267	5.24632	8.10653	-2.86021	2.77e-21	2.57e-20	.	.	.	.	.	0
I	414405	414636	7.76789	0.0943114	8.76435	-8.67004	2.04e-61	2.93e-59	.	.	.	.	.	0
I	419215	419404	7.11567	7.36524	6.81371	0.55153	0.0416256	0.0609487	.	.	.	.	.	0
I	419487	420420	8.86697	9.17876	8.46867	0.710092	0.00274747	0.00489653	.	.	.	.	.	0
I	432086	432338	8.83553	0.0943114	9.83384	-9.73953	1.65e-76	5.79e-74	.	.	.	.	.	0
I	433597	433926	7.44831	8.08675	6.27488	1.81187	3.59e-10	1.55e-09	.	.	.	.	.	0
I	458336	458582	6.5994	5.97964	7.03153	-1.05188	0.000479231	0.000966982	.	.	.	.	.	0
I	462948	463635	8.3996	8.68589	8.04207	0.643824	0.0072766	0.0121268	.	.	.	.	.	0
I	463695	463941	6.38953	6.8252	5.76239	1.06281	0.00100931	0.00192558	.	.	.	.	.	0
I	468292	468519	6.92434	7.18062	6.61247	0.56815	0.0564751	0.0806852	.	.	.	.	.	0
I	475381	475546	4.13589	0.0943114	5.09141	-4.9971	2.69e-13	1.53e-12	.	.	.	.	.	0
I	477897	478069	4.98036	2.85467	5.80481	-2.95014	2.82e-08	1.01e-07	.	.	.	.	.	0
I	482294	482585	7.06317	7.36	6.68903	0.670966	0.0222965	0.0342652	.	.	.	.	.	0
I	483627	483906	7.0437	6.51478	7.42988	-0.915098	0.0122524	0.0197008	.	.	.	.	.	0
I	489443	489719	7.43445	7.11788	7.6939	-0.576021	0.0290123	0.0437079	.	.	.	.	.	0
I	489802	490084	7.44171	7.71062	7.11094	0.599681	0.0248843	0.0378864	.	.	.	.	.	0
I	492368	492534	6.55302	6.92004	6.05956	0.860475	0.00348338	0.00609158	.	.	.	.	.	0
I	502083	502958	9.25604	8.5623	9.72254	-1.16024	1.43e-06	4.15e-06	.	.	.	.	.	0
I	512371	513475	9.12192	8.84874	9.35151	-0.502766	0.0360982	0.0534222	I	512643	514076	695	2.96	832
I	516341	516535	6.51038	7.09801	5.50235	1.59565	1.09e-06	3.2e-06	I	516045	516994	178	2.91	194
I	516611	517033	7.98679	8.73128	6.36365	2.36763	1.74e-17	1.3e-16	I	516045	516994	178	2.91	383
I	518217	518788	8.08122	9.03377	4.13134	4.90243	1.8e-10	7.96e-10	.	.	.	.	.	0
I	519893	520042	6.47158	6.92298	5.81102	1.11196	0.000288566	0.000601582	.	.	.	.	.	0
I	524525	524798	6.91608	7.85665	3.28491	4.57174	4.84e-13	2.68e-12	.	.	.	.	.	0
I	535336	535543	7.20781	8.00579	5.27184	2.73395	3.52e-20	3.06e-19	.	.	.	.	.	0
I	536362	537093	9.12016	9.54572	8.51392	1.03179	2.68e-05	6.56e-05	I	536485	537726	345	4.05	608
I	542872	543571	8.31328	8.65734	7.8606	0.79674	0.00287555	0.00510025	.	.	.	.	.	0
I	544009	544388	7.39625	8.00523	6.32168	1.68356	2.5e-08	8.98e-08	.	.	.	.	.	0
I	544471	545752	9.777	10.252	9.0641	1.18789	1.27e-06	3.7e-06	.	.	.	.	.	0
I	547192	547935	8.48484	8.91302	7.87323	1.03979	0.00012446	0.000274725	.	.	.	.	.	0
I	549158	549869	8.73668	9.05268	8.33148	0.721206	0.00316331	0.00556992	.	.	.	.	.	0
I	549899	550164	6.96583	6.67925	7.20481	-0.525553	0.0524968	0.0753688	.	.	.	.	.	0
I	592330	592550	6.96375	7.37457	6.38719	0.987375	0.00157235	0.00291558	.	.	.	.	.	0
I	596699	596965	8.11999	6.30579	8.89873	-2.59294	5.51e-18	4.24e-17	.	.	.	.	.	0
I	608478	608634	7.0147	7.25417	6.72743	0.526742	0.0540239	0.0774269	.	.	.	.	.	0
I	608716	609156	8.54912	9.01876	7.84833	1.17043	1.42e-06	4.11e-06	.	.	.	.	.	0
I	609213	609755	8.7469	9.10951	8.26139	0.848122	0.000347552	0.000716067	.	.	.	.	.	0
I	613337	613763	8.25708	8.55508	7.88106	0.674012	0.0114119	0.0184568	.	.	.	.	.	0
I	613910	614189	7.73472	8.1574	7.13435	1.02304	0.000112515	0.000250362	.	.	.	.	.	0
I	614265	614654	8.24855	8.48416	7.9668	0.517359	0.0395412	0.0580415	.	.	.	.	.	0
I	614939	615228	7.31393	7.68419	6.81457	0.869621	0.00398375	0.00689974	.	.	.	.	.	0
I	615929	616793	8.48471	8.90086	7.8975	1.00336	0.000588907	0.00116802	.	.	.	.	.	0
I	617822	618119	6.36805	7.0563	5.00469	2.05161	6.6e-09	2.52e-08	.	.	.	.	.	0
I	622483	623051	5.12894	6.10914	-0.0683374	6.17748	1.33e-23	1.41e-22	.	.	.	.	.	0
I	623484	623670	6.88631	7.44596	5.9597	1.48625	3.24e-07	1.02e-06	.	.	.	.	.	0
I	629637	630000	6.78476	5.99321	7.29297	-1.29975	2.21e-05	5.49e-05	.	.	.	.	.	0
I	630107	630483	7.13624	6.4362	7.60555	-1.16936	0.000149106	0.000325149	.	.	.	.	.	0
I	630708	631224	8.12416	7.1289	8.70753	-1.57864	3.69e-10	1.6e-09	.	.	.	.	.	0
I	639751	640788	8.77043	9.22605	8.10069	1.12537	2.47e-05	6.1e-05	.	.	.	.	.	0
I	644062	645927	10.2185	10.4803	9.89844	0.581903	0.015617	0.0246821	.	.	.	.	.	0
I	648460	648753	7.85232	8.22584	7.34697	0.878876	0.000466316	0.000942543	I	648490	649107	384	2.22	263
I	667240	667514	7.5334	6.94525	7.95003	-1.00478	0.00111842	0.00211966	.	.	.	.	.	0
I	690995	691600	8.04367	8.32467	7.69437	0.630296	0.0106236	0.0172553	I	690818	691463	298	2.09	468
I	694592	695033	8.02948	8.42418	7.48433	0.93985	0.000183859	0.000394999	.	.	.	.	.	0
I	701968	702375	7.21111	6.73478	7.5686	-0.833822	0.0259982	0.0394841	I	701464	704822	1488	6.59	407
I	716681	716956	7.82453	8.45184	6.68948	1.76236	9.87e-09	3.69e-08	.	.	.	.	.	0
I	721186	721372	7.334	6.93414	7.64675	-0.712604	0.00625063	0.0105254	.	.	.	.	.	0
I	735204	735875	8.10429	8.46491	7.62237	0.842543	0.00384329	0.00667536	.	.	.	.	.	0
I	735918	736304	7.69871	7.39199	7.95153	-0.559538	0.0363971	0.0538194	.	.	.	.	.	0
I	738358	738792	7.82398	8.13194	7.43192	0.70002	0.00707579	0.0118075	.	.	.	.	.	0
I	742144	742442	6.79126	5.05389	7.55686	-2.50297	1.16e-07	3.85e-07	.	.	.	.	.	0
I	744844	745098	6.73946	7.11912	6.22275	0.896367	0.00369662	0.00643729	.	.	.	.	.	0
I	746017	746426	6.91463	5.47849	7.61989	-2.1414	0.00644505	0.0108308	.	.	.	.	.	0
I	753868	754088	6.83954	7.27641	6.20989	1.06652	0.000407429	0.000830916	.	.	.	.	.	0
I	754222	754926	9.45983	8.3166	10.0895	-1.77294	5.49e-12	2.8e-11	.	.	.	.	.	0
I	761473	761699	7.20995	6.82221	7.51525	-0.693039	0.00891258	0.0146588	.	.	.	.	.	0
I	764278	765239	9.01212	9.33926	8.58836	0.750897	0.00531885	0.00905826	.	.	.	.	.	0
I	765456	765650	6.10011	6.90299	4.13109	2.77189	3.46e-09	1.36e-08	.	.	.	.	.	0
I	767645	768101	6.89975	7.28513	6.37233	0.912806	0.0095099	0.0155757	.	.	.	.	.	0
I	768508	770339	10.1804	10.4394	9.86458	0.574821	0.0203288	0.0314543	.	.	.	.	.	0
I	776681	777435	8.25926	8.60182	7.80917	0.79265	0.0715104	0.0999739	.	.	.	.	.	0
I	779103	779354	6.46214	4.65259	7.24011	-2.58752	8.93e-07	2.66e-06	I	779031	779345	164	4.44	242
I	781550	782114	8.28246	8.57086	7.92161	0.649252	0.00971534	0.0158968	.	.	.	.	.	0
I	784545	784977	7.44874	6.8386	7.8762	-1.0376	0.000985886	0.00188319	.	.	.	.	.	0
I	785267	785437	6.67986	7.08553	6.11345	0.972074	0.000979109	0.00187126	.	.	.	.	.	0
I	803335	804079	9.10399	8.4488	9.5529	-1.1041	3.58e-05	8.6e-05	.	.	.	.	.	0
I	806414	806651	6.67217	4.64566	7.48328	-2.83762	4.43e-13	2.46e-12	.	.	.	.	.	0
I	807092	807569	8.08671	7.42518	8.53856	-1.11339	1.62e-05	4.09e-05	.	.	.	.	.	0
I	814472	814691	6.26049	3.84339	7.11868	-3.27529	1.4e-16	9.86e-16	.	.	.	.	.	0
I	824360	824844	8.07154	8.33581	7.74775	0.588065	0.0178012	0.0278557	I	824696	828255	623	5.25	148
I	824911	825832	9.5407	9.80087	9.22306	0.577815	0.0182919	0.0285728	I	824696	828255	623	5.25	921
I	825859	826622	8.44226	8.93973	7.6768	1.26293	2.33e-07	7.48e-07	I	824696	828255	623	5.25	763
I	830540	830701	5.52871	6.03545	4.74074	1.2947	0.000213894	0.000454667	I	828333	834765	1199	5.31	161
I	835138	835552	8.22576	8.60518	7.7095	0.895682	0.000947404	0.00181684	.	.	.	.	.	0
I	844126	844604	7.99759	8.21549	7.7408	0.47469	0.0696858	0.097617	.	.	.	.	.	0
I	846150	846380	7.12975	6.54825	7.54305	-0.994797	0.000750931	0.00146258	.	.	.	.	.	0
I	847728	849314	9.76989	10.1497	9.25299	0.896659	0.000272476	0.000570065	.	.	.	.	.	0
I	849677	849937	7.29309	7.63256	6.84834	0.784215	0.00447294	0.00769492	.	.	.	.	.	0
I	850065	851780	9.8386	10.1303	9.47265	0.6576	0.00460698	0.00791005	.	.	.	.	.	0
I	852043	852385	10.4267	8.67633	11.1945	-2.51821	2.83e-23	2.95e-22	.	.	.	.	.	0
I	853257	853377	6.55812	7.04203	5.82471	1.21732	0.000964699	0.00184691	.	.	.	.	.	0
I	872818	874729	10.0416	10.3357	9.67172	0.663969	0.0039169	0.00679483	I	872869	874568	905	2.27	1699
I	877876	878091	6.9191	7.39703	6.19948	1.19755	0.00084472	0.0016326	I	877384	878081	427	2.02	205
I	878381	879775	9.3163	9.62389	8.92483	0.699058	0.00283083	0.00503108	.	.	.	.	.	0
I	879849	880070	6.64715	7.07789	6.03027	1.04762	0.000344735	0.000710366	.	.	.	.	.	0
I	881314	881793	8.18003	8.88101	6.76266	2.11835	3.35e-13	1.88e-12	I	881156	881835	439	2.67	479
I	882775	883126	7.04387	8.03865	-0.0683374	8.10698	3.5e-46	1.69e-44	.	.	.	.	.	0
I	888886	889280	7.4316	7.82374	6.89138	0.932355	0.000675187	0.00132551	.	.	.	.	.	0
I	889417	889725	6.58586	6.21666	6.87957	-0.662911	0.0183094	0.0285906	.	.	.	.	.	0
I	907391	907814	7.82509	8.18054	7.35239	0.82815	0.000871529	0.00168141	.	.	.	.	.	0
I	909289	910220	8.59891	8.93697	8.15658	0.780393	0.00147373	0.002745	.	.	.	.	.	0
I	910706	911149	8.05483	8.36989	7.65118	0.718711	0.00592507	0.0100178	.	.	.	.	.	0
I	911204	911865	8.46356	8.832	7.96752	0.864479	0.00074691	0.00145515	.	.	.	.	.	0
I	919742	919926	6.58959	7.0447	5.92097	1.12373	0.00172571	0.00318025	.	.	.	.	.	0
I	920517	923541	10.5449	10.8616	10.1386	0.723029	0.00213802	0.00388314	.	.	.	.	.	0
I	925242	926383	9.08437	9.45789	8.57901	0.878878	0.000295339	0.000614701	.	.	.	.	.	0
I	926448	926611	7.06497	7.67337	5.99229	1.68107	1.06e-09	4.39e-09	.	.	.	.	.	0
I	945921	946282	10.0244	7.88649	10.8504	-2.96396	2.69e-31	4.3e-30	.	.	.	.	.	0
I	947748	948539	8.62003	8.98468	8.13084	0.85384	0.0008772	0.00169189	.	.	.	.	.	0
I	957512	957646	6.69816	7.08295	6.17187	0.911072	0.00100547	0.0019193	.	.	.	.	.	0
I	973732	974050	8.18539	0.0943114	9.18274	-9.08843	5.5e-71	1.49e-68	.	.	.	.	.	0
I	978927	979228	6.97162	6.49218	7.33085	-0.83867	0.00986316	0.0161224	.	.	.	.	.	0
I	979412	979789	6.9546	7.72694	5.17844	2.54851	9.93e-06	2.58e-05	.	.	.	.	.	0
I	984386	984554	6.80713	7.14355	6.36761	0.775939	0.0125455	0.0201397	.	.	.	.	.	0
I	986779	987024	6.88563	7.48854	5.83039	1.65815	2.88e-08	1.03e-07	.	.	.	.	.	0
I	987672	987839	6.54947	7.29719	4.90951	2.38768	0.00498132	0.00851228	.	.	.	.	.	0
I	990243	990604	8.07801	6.77754	8.75066	-1.97312	1.04e-10	4.72e-10	.	.	.	.	.	0
I	991861	991992	6.16006	6.79938	4.9835	1.81588	1.46e-07	4.8e-07	.	.	.	.	.	0
I	992059	993120	8.9868	9.48063	8.23005	1.25058	3.27e-07	1.03e-06	.	.	.	.	.	0
I	993232	993652	7.69618	7.97287	7.35352	0.619348	0.023357	0.0357273	.	.	.	.	.	0
I	995126	996772	9.65569	10.0181	9.17063	0.847422	0.000521649	0.00104419	.	.	.	.	.	0
I	997160	997783	8.55842	8.98434	7.95142	1.03292	1.91e-05	4.78e-05	.	.	.	.	.	0
I	998479	998702	6.8476	7.26864	6.25056	1.01807	0.000241731	0.000509452	.	.	.	.	.	0
I	998732	999545	8.45241	9.0917	7.27593	1.81577	4.31e-10	1.85e-09	.	.	.	.	.	0
I	1000401	1000670	6.8727	6.13848	7.35696	-1.21848	0.000803656	0.00155901	.	.	.	.	.	0
I	1000782	1001221	7.72922	8.03805	7.33574	0.702314	0.00542867	0.00923524	.	.	.	.	.	0
I	1004305	1004668	7.52283	7.09032	7.85514	-0.764818	0.0714554	0.099907	.	.	.	.	.	0
I	1006651	1006844	5.35284	5.95218	4.30882	1.64336	9.86e-06	2.56e-05	.	.	.	.	.	0
I	1009564	1010279	8.48162	8.71627	8.20125	0.515019	0.039306	0.0577358	.	.	.	.	.	0
I	1010623	1011076	7.79594	8.06005	7.47241	0.587648	0.0243826	0.0371748	.	.	.	.	.	0
I	1014781	1018492	10.9521	11.3661	10.3692	0.996862	1.55e-05	3.94e-05	.	.	.	.	.	0
I	1018581	1018899	7.41461	7.85659	6.77421	1.08239	7.87e-05	0.000179252	.	.	.	.	.	0
I	1030513	1030832	7.74547	6.83576	8.29904	-1.46328	3.45e-08	1.22e-07	.	.	.	.	.	0
I	1031779	1031965	6.84934	5.86684	7.42842	-1.56158	3.37e-08	1.19e-07	.	.	.	.	.	0
I	1049160	1049364	6.96924	7.44408	6.25667	1.18741	0.000230193	0.000486593	.	.	.	.	.	0
I	1050547	1054128	11.312	11.7156	10.7497	0.965876	1.67e-05	4.22e-05	I	1052052	1052543	340	2.02	491
I	1062040	1063008	9.27501	9.74152	8.58125	1.16027	6.1e-05	0.000141432	I	1061995	1063714	405	3.95	968
I	1068432	1068883	7.56306	8.48325	4.34726	4.13599	1.51e-07	4.94e-07	I	1067902	1069278	695	2.96	451
I	1069574	1070290	8.50213	9.24311	6.89692	2.34619	2.2e-13	1.26e-12	I	1069364	1076642	808	12.57	716
I	1073526	1073846	7.50123	7.82827	7.07763	0.75064	0.00653305	0.0109708	I	1069364	1076642	808	12.57	320
I	1076348	1076510	6.9036	7.36106	6.22987	1.13119	6.8e-05	0.000156872	I	1069364	1076642	808	12.57	162
I	1088873	1090459	9.72439	10.0557	9.29361	0.762076	0.00198603	0.00362816	.	.	.	.	.	0
I	1096050	1096785	8.70139	9.03218	8.27146	0.760723	0.00147667	0.00274976	.	.	.	.	.	0
I	1097403	1098289	9.00016	9.30962	8.60566	0.703957	0.00419285	0.00723696	.	.	.	.	.	0
I	1099055	1099426	7.48994	7.97156	6.76181	1.20975	0.000253433	0.000532918	.	.	.	.	.	0
I	1100652	1100783	6.65486	6.94118	6.29729	0.643887	0.0357473	0.0529587	.	.	.	.	.	0
I	1106510	1106986	7.75011	8.17701	7.14115	1.03586	4.66e-05	0.00010994	.	.	.	.	.	0
I	1107328	1108090	8.37752	8.68631	7.98412	0.702192	0.00344818	0.00603603	.	.	.	.	.	0
I	1116140	1116427	7.77717	8.46108	6.43165	2.02942	4.8e-14	2.88e-13	.	.	.	.	.	0
I	1132390	1133241	8.45495	8.78815	8.02094	0.767214	0.0019106	0.00349899	.	.	.	.	.	0
I	1135497	1135925	7.93961	8.45864	7.12104	1.33761	3e-06	8.32e-06	.	.	.	.	.	0
I	1156129	1156279	6.42326	7.41522	-0.0683374	7.48356	9.66e-42	3.4e-40	.	.	.	.	.	0
I	1157373	1157635	7.11789	6.78225	7.38999	-0.607747	0.0355933	0.0527638	I	1157300	1157659	179	2.27	262
I	1165426	1165784	7.45231	7.67588	7.18764	0.488234	0.0574296	0.0818745	.	.	.	.	.	0
I	1168083	1168625	7.75531	7.33797	8.07862	-0.740648	0.0120864	0.0194538	.	.	.	.	.	0
I	1180859	1181160	7.06415	6.01429	7.66536	-1.65107	1.7e-06	4.87e-06	.	.	.	.	.	0
I	1189537	1190215	8.34052	7.26442	8.94999	-1.68558	0.000137764	0.00030196	.	.	.	.	.	0
I	1199284	1199610	1.68207	0.0943114	2.4196	-2.32529	0.0340918	0.0507251	.	.	.	.	.	0
I	1213688	1214280	8.16258	8.43407	7.82787	0.606201	0.0355779	0.0527466	.	.	.	.	.	0
I	1214696	1214858	6.67562	7.00117	6.25453	0.746641	0.00724129	0.0120708	.	.	.	.	.	0
I	1219371	1219654	7.14451	7.52337	6.62931	0.894056	0.00134249	0.00251621	.	.	.	.	.	0
I	1226008	1226847	8.95245	9.30506	8.48478	0.820279	0.000465617	0.000941402	I	1226034	1228383	1638	4.14	813
I	1227077	1228226	9.2245	9.65015	8.61808	1.03207	2.56e-05	6.31e-05	I	1226034	1228383	1638	4.14	1149
I	1228577	1228843	7.59324	8.05494	6.91017	1.14478	0.000232191	0.000490521	I	1225870	1229147	1519	4.65	266
I	1229189	1230100	9.00145	9.68674	7.65026	2.03648	5.63e-13	3.09e-12	I	1229184	1230026	334	2.76	837
I	1230300	1230980	8.14362	8.55776	7.56044	0.997314	0.000156132	0.000339211	.	.	.	.	.	0
I	1231511	1231711	6.56456	7.01581	5.90433	1.11148	0.000390999	0.000798798	.	.	.	.	.	0
I	1241365	1241687	5.62284	5.97149	5.16212	0.809371	0.0129502	0.0207311	.	.	.	.	.	0
I	1251423	1251796	7.62805	8.23042	6.57455	1.65586	7.77e-10	3.24e-09	.	.	.	.	.	0
I	1255588	1255831	7.28511	7.51023	7.01825	0.491979	0.0569015	0.0812367	.	.	.	.	.	0
I	1260235	1260506	6.94301	7.54825	5.88039	1.66786	2.39e-07	7.66e-07	.	.	.	.	.	0
I	1261470	1261766	7.39326	7.70567	6.99394	0.711731	0.00592572	0.0100178	.	.	.	.	.	0
I	1263753	1264320	8.19938	8.56012	7.71726	0.842862	0.00197672	0.00361257	.	.	.	.	.	0
I	1264484	1264669	6.47741	6.77464	6.10263	0.672012	0.0442542	0.0645356	.	.	.	.	.	0
I	1264762	1265367	8.61094	8.87335	8.28994	0.58341	0.0619691	0.0878204	.	.	.	.	.	0
I	1265453	1266037	7.91976	8.27027	7.4558	0.814468	0.00247966	0.00444911	.	.	.	.	.	0
I	1266116	1266444	7.56647	7.80778	7.27653	0.531253	0.0573359	0.0817573	.	.	.	.	.	0
I	1269417	1269559	5.07632	5.69257	3.97818	1.71438	0.00110322	0.00209396	.	.	.	.	.	0
I	1273935	1274256	7.43429	7.73893	7.04763	0.691302	0.00741573	0.0123441	.	.	.	.	.	0
I	1280527	1281113	7.99786	8.3301	7.56548	0.764623	0.00942288	0.015444	.	.	.	.	.	0
I	1288796	1288977	7.25152	7.53808	6.89357	0.644507	0.0227618	0.0349211	.	.	.	.	.	0
I	1293638	1294065	7.9391	7.59237	8.21843	-0.626065	0.0158921	0.025083	.	.	.	.	.	0
I	1295652	1295790	6.79286	7.31881	5.95667	1.36214	2.07e-06	5.86e-06	.	.	.	.	.	0
I	1295908	1296933	9.97039	10.3706	9.41458	0.956055	3.18e-05	7.71e-05	.	.	.	.	.	0
I	1301204	1301689	7.97236	8.32252	7.509	0.813522	0.00157094	0.00291358	.	.	.	.	.	0
I	1304341	1304494	6.45967	6.93558	5.74466	1.19092	0.000398084	0.000812329	.	.	.	.	.	0
I	1305332	1305481	6.59494	7.01443	6.00103	1.0134	0.000650764	0.00128132	.	.	.	.	.	0
I	1305761	1305991	6.99122	7.64024	5.77998	1.86026	5.36e-08	1.85e-07	.	.	.	.	.	0
I	1312092	1313850	10.3427	10.5382	10.1165	0.421695	0.0700354	0.0980775	.	.	.	.	.	0
I	1315441	1315816	7.68622	8.0498	7.19899	0.850801	0.0118044	0.0190392	I	1315513	1317648	1395	2.47	303
I	1316088	1316318	6.18828	0.0943114	7.17768	-7.08337	4.09e-37	9.46e-36	I	1315513	1317648	1395	2.47	230
I	1326280	1326611	7.15629	6.50547	7.60316	-1.0977	0.000125265	0.000276199	.	.	.	.	.	0
I	1328441	1328613	7.0481	6.71557	7.31816	-0.602588	0.0386785	0.0569237	.	.	.	.	.	0
I	1331194	1331340	6.40735	2.01216	7.37266	-5.36049	4.54e-33	8.02e-32	.	.	.	.	.	0
I	1333044	1337139	11.294	11.6519	10.8169	0.834987	0.000605154	0.00119687	.	.	.	.	.	0
I	1340089	1340280	6.88237	7.39589	6.07763	1.31827	6.87e-05	0.000158383	.	.	.	.	.	0
I	1341027	1341207	6.23111	6.6591	5.61987	1.03923	0.00135471	0.00253708	I	1341088	1341384	117	2.19	119
I	1341318	1341568	6.94341	6.46534	7.30187	-0.836531	0.00621172	0.0104649	I	1341088	1341384	117	2.19	66
I	1347462	1347581	6.09874	6.60916	5.30171	1.30744	5.75e-05	0.000133724	.	.	.	.	.	0
I	1361301	1361564	7.30032	7.83124	6.45125	1.37999	2.5e-07	7.97e-07	.	.	.	.	.	0
I	1409917	1410195	7.52482	5.80096	8.28803	-2.48707	6.61e-15	4.19e-14	.	.	.	.	.	0
I	1416151	1416281	6.08553	7.07536	-0.0683374	7.1437	1.55e-37	3.75e-36	.	.	.	.	.	0
I	1420713	1421463	8.44869	7.52877	9.00594	-1.47717	4.69e-06	1.27e-05	.	.	.	.	.	0
I	1424668	1424938	7.40104	6.90614	7.76885	-0.86271	0.0493871	0.0712677	.	.	.	.	.	0
I	1425926	1426255	5.11611	5.62122	4.33213	1.2891	0.000420098	0.000855267	.	.	.	.	.	0
I	1430248	1431032	7.27571	7.85802	6.28363	1.5744	7.42e-05	0.000170057	.	.	.	.	.	0
I	1435595	1435761	6.65731	7.50361	4.35054	3.15307	1.37e-21	1.29e-20	.	.	.	.	.	0
I	1441002	1441196	6.94719	6.10675	7.47479	-1.36804	8.78e-07	2.61e-06	.	.	.	.	.	0
I	1446049	1446270	6.50774	6.22809	6.74188	-0.513793	0.0704408	0.0986059	.	.	.	.	.	0
I	1446445	1447426	10.2723	9.37348	10.8219	-1.44844	3.11e-10	1.36e-09	.	.	.	.	.	0
I	1451499	1451772	7.2305	7.66912	6.59717	1.07195	0.000444987	0.000901633	.	.	.	.	.	0
I	1453140	1454074	7.39242	8.01694	6.26678	1.75016	0.000698792	0.00136841	.	.	.	.	.	0
I	1458879	1459386	8.06793	8.40814	7.6219	0.786241	0.0086618	0.0142731	.	.	.	.	.	0
I	1460681	1461332	8.22769	8.61911	7.68883	0.930284	0.000155714	0.000338353	.	.	.	.	.	0
I	1462100	1462351	3.32513	4.2548	-0.0683374	4.32313	4.01e-05	9.56e-05	I	1462186	1463289	169	2.07	165
I	1469050	1469220	7.16233	6.8192	7.43934	-0.620142	0.0236198	0.0360821	.	.	.	.	.	0
I	1476990	1477714	8.52916	8.76664	8.24473	0.521916	0.0354075	0.0525161	.	.	.	.	.	0
I	1478443	1479991	9.52655	9.74732	9.26579	0.481535	0.0379512	0.0559177	.	.	.	.	.	0
I	1486320	1487382	9.22312	9.48157	8.90805	0.573517	0.0157752	0.0249154	.	.	.	.	.	0
I	1489890	1490337	8.50508	8.80889	8.11974	0.689149	0.00516749	0.00881543	.	.	.	.	.	0
I	1493497	1493741	6.18244	7.06385	3.51883	3.54502	5e-10	2.13e-09	.	.	.	.	.	0
I	1498830	1498992	6.37505	5.80396	6.78311	-0.979151	0.00100743	0.00192251	.	.	.	.	.	0
I	1529308	1529749	7.66788	6.87271	8.17755	-1.30484	1.09e-05	2.83e-05	.	.	.	.	.	0
I	1540546	1540783	7.21814	7.74138	6.38889	1.35249	2.44e-06	6.83e-06	.	.	.	.	.	0
I	1540907	1541051	6.82103	7.29515	6.11012	1.18503	0.00186628	0.00342229	.	.	.	.	.	0
I	1541418	1541634	7.14959	7.70821	6.22584	1.48238	3.14e-07	9.92e-07	.	.	.	.	.	0
I	1542085	1542225	5.96361	6.26641	5.57991	0.686498	0.0278496	0.0420643	.	.	.	.	.	0
I	1542953	1543293	6.78322	7.17818	6.23761	0.940563	0.000898429	0.00173023	.	.	.	.	.	0
I	1543343	1543727	7.83329	8.14043	7.44257	0.697862	0.00656001	0.0110108	.	.	.	.	.	0
I	1545492	1546267	8.50143	8.93486	7.87896	1.0559	1.13e-05	2.92e-05	.	.	.	.	.	0
I	1548259	1548800	7.57917	8.21602	6.4113	1.80472	2.43e-08	8.74e-08	I	1547480	1548667	846	2.9	408
I	1555335	1555616	5.76471	3.74407	6.57499	-2.83092	5.78e-05	0.000134329	.	.	.	.	.	0
I	1557363	1557695	7.82506	6.42218	8.52268	-2.10051	2.66e-15	1.73e-14	.	.	.	.	.	0
I	1559138	1559489	7.72029	8.38328	6.45714	1.92614	1.19e-10	5.36e-10	.	.	.	.	.	0
I	1564069	1564745	8.40694	8.97349	7.46081	1.51268	2.13e-09	8.55e-09	.	.	.	.	.	0
I	1575566	1575855	8.37928	6.96992	9.07841	-2.10849	6.49e-09	2.48e-08	I	1574276	1575976	285	4.83	289
I	1579602	1579748	7.03739	6.64714	7.34423	-0.69709	0.00921727	0.0151387	.	.	.	.	.	0
I	1580397	1580957	8.1266	8.44147	7.72324	0.71823	0.0047265	0.00810241	.	.	.	.	.	0
I	1581901	1582794	9.06478	9.38937	8.64529	0.744081	0.00151089	0.00280903	.	.	.	.	.	0
I	1582845	1583569	8.3355	8.72242	7.80518	0.91724	0.00018202	0.000391405	.	.	.	.	.	0
I	1596310	1596725	7.56822	7.87564	7.17704	0.698599	0.00671124	0.0112405	.	.	.	.	.	0
I	1598581	1598765	6.80596	7.26191	6.13552	1.12639	7.61e-05	0.000174004	.	.	.	.	.	0
I	1628582	1628906	7.34409	8.0804	5.76239	2.31801	5.01e-13	2.77e-12	I	1628606	1629963	324	3.25	300
I	1633762	1633938	6.3934	6.82823	5.76802	1.0602	0.00039433	0.00080537	.	.	.	.	.	0
I	1634402	1634807	7.39869	7.86536	6.70456	1.1608	1.39e-05	3.55e-05	.	.	.	.	.	0
I	1647011	1647396	7.68158	7.97346	7.31526	0.658199	0.016298	0.0256776	.	.	.	.	.	0
I	1647471	1648169	8.36864	8.6139	8.07296	0.540941	0.0276104	0.0417479	.	.	.	.	.	0
I	1651358	1651599	7.21569	7.65742	6.57583	1.08159	0.00148429	0.00276322	.	.	.	.	.	0
I	1676563	1676789	6.8925	7.50273	5.81393	1.6888	9.62e-09	3.6e-08	.	.	.	.	.	0
I	1680410	1680916	7.86199	8.14413	7.51093	0.633193	0.0268105	0.0406216	.	.	.	.	.	0
I	1686224	1686487	7.17356	7.62303	6.51718	1.10585	6.81e-05	0.000156925	.	.	.	.	.	0
I	1687649	1687928	7.34564	8.10605	5.63734	2.46871	4.14e-12	2.14e-11	.	.	.	.	.	0
I	1688934	1689400	7.78196	8.56192	5.96045	2.60147	9.41e-19	7.57e-18	.	.	.	.	.	0
I	1690960	1691643	8.64734	9.36625	7.14942	2.21684	1.62e-12	8.59e-12	I	1690747	1691871	502	3.25	683
I	1692805	1693525	8.28134	8.82065	7.41021	1.41044	3.02e-05	7.35e-05	.	.	.	.	.	0
I	1694930	1695428	7.71696	8.31666	6.67182	1.64484	4.96e-08	1.72e-07	.	.	.	.	.	0
I	1695755	1695879	6.55316	6.80086	6.25392	0.546939	0.0507035	0.073036	.	.	.	.	.	0
I	1697687	1698391	8.58534	9.39245	6.587	2.80546	3.03e-26	3.72e-25	I	1697659	1701457	615	4.2	704
I	1717371	1717757	7.64607	8.25301	6.57803	1.67499	1.27e-07	4.19e-07	.	.	.	.	.	0
I	1719125	1719851	8.95899	9.50155	8.07921	1.42234	3.52e-08	1.24e-07	.	.	.	.	.	0
I	1720726	1721079	7.48929	7.93132	6.84878	1.08254	0.00243656	0.00437903	.	.	.	.	.	0
I	1731500	1732113	7.90417	8.37499	7.20073	1.17425	0.000263512	0.000552791	.	.	.	.	.	0
I	1732366	1732666	7.21467	7.53903	6.79559	0.743442	0.0113581	0.0183782	.	.	.	.	.	0
I	1739619	1739822	6.82453	7.16275	6.38192	0.780831	0.00418795	0.00722938	.	.	.	.	.	0
I	1746261	1748110	8.79156	9.28901	8.02616	1.26285	5.8e-07	1.77e-06	.	.	.	.	.	0
I	1760856	1762387	6.61325	7.42891	4.55371	2.8752	0.00240892	0.00433212	.	.	.	.	.	0
I	1774631	1775050	7.8119	8.21889	7.24289	0.976008	0.000351481	0.000723631	.	.	.	.	.	0
I	1778677	1779101	7.69684	8.19003	6.94159	1.24843	1.71e-05	4.29e-05	.	.	.	.	.	0
I	1790186	1790353	6.74754	6.30174	7.08762	-0.785888	0.0377477	0.0556468	.	.	.	.	.	0
I	1792563	1792796	7.07492	7.68844	5.98569	1.70276	1.54e-08	5.66e-08	.	.	.	.	.	0
I	1808556	1808851	7.2359	4.43244	8.12868	-3.69624	2.97e-14	1.81e-13	.	.	.	.	.	0
I	1815760	1816069	7.55072	7.86615	7.14646	0.719691	0.0260269	0.0395191	.	.	.	.	.	0
I	1821922	1822524	7.86071	8.19806	7.4196	0.778457	0.00470257	0.0080663	.	.	.	.	.	0
I	1823231	1823374	6.26127	7.22353	1.98562	5.23791	1.89e-33	3.43e-32	.	.	.	.	.	0
I	1832636	1832764	6.05247	7.04206	-0.0683374	7.1104	7.35e-33	1.28e-31	.	.	.	.	.	0
I	1836094	1837426	9.44485	10.0955	8.22764	1.86787	4.34e-14	2.61e-13	I	1836068	1839128	1014	10.28	1332
I	1837567	1837961	8.00895	8.4006	7.46966	0.930937	0.000211911	0.000450996	I	1836068	1839128	1014	10.28	394
I	1838421	1838717	6.89167	7.37038	6.17024	1.20014	1.39e-05	3.54e-05	I	1836068	1839128	1014	10.28	296
I	1841972	1842150	7.01104	7.65743	5.8093	1.84813	2.36e-07	7.56e-07	.	.	.	.	.	0
I	1844990	1845172	6.54123	7.13994	5.4992	1.64074	3.72e-07	1.16e-06	.	.	.	.	.	0
I	1852481	1852665	5.48866	3.58268	6.28206	-2.69938	2.31e-12	1.21e-11	.	.	.	.	.	0
I	1873888	1874244	7.55105	8.10296	6.64591	1.45705	3.79e-07	1.18e-06	I	1873531	1876134	270	5.04	356
I	1877240	1878201	9.20495	9.60866	8.64238	0.966285	3.96e-05	9.45e-05	I	1877124	1880730	1059	7.2	961
I	1894401	1894865	7.77348	7.09662	8.23236	-1.13574	0.000597449	0.00118396	.	.	.	.	.	0
I	1911525	1912650	10.1419	10.5462	9.57821	0.967992	7.16e-05	0.000164424	I	1911482	1912436	143	2.17	911
I	1913139	1913866	8.77885	8.1247	9.22728	-1.10258	4.87e-05	0.00011459	.	.	.	.	.	0
I	1913922	1914389	7.97709	8.52748	7.0761	1.45137	7.65e-08	2.6e-07	.	.	.	.	.	0
I	1914793	1914995	6.34127	6.85366	5.53935	1.3143	0.000115112	0.000255735	.	.	.	.	.	0
I	1915357	1916942	9.49975	9.89318	8.95707	0.936103	0.000105662	0.000236008	.	.	.	.	.	0
I	1973834	1974097	7.25414	6.83876	7.57627	-0.737506	0.00661869	0.0111019	.	.	.	.	.	0
I	1977675	1978129	7.47855	7.9714	6.7241	1.24731	1.77e-05	4.45e-05	.	.	.	.	.	0
I	1983333	1983549	7.18639	6.72687	7.53436	-0.807493	0.00252297	0.00452132	.	.	.	.	.	0
I	2002700	2002906	5.14098	3.52381	5.8843	-2.36049	1.41e-05	3.6e-05	.	.	.	.	.	0
I	2006315	2006977	8.14766	8.39704	7.84597	0.551065	0.03739	0.0551427	.	.	.	.	.	0
I	2011116	2011499	7.80246	8.64283	5.54736	3.09547	3.29e-22	3.21e-21	.	.	.	.	.	0
I	2011625	2011922	7.02098	7.35488	6.58578	0.769101	0.0112076	0.0181472	.	.	.	.	.	0
I	2012878	2013261	7.72712	8.01055	7.37405	0.6365	0.0310148	0.046476	.	.	.	.	.	0
I	2016756	2017112	7.48531	7.96119	6.77037	1.19082	6.66e-06	1.76e-05	.	.	.	.	.	0
I	2019166	2020454	9.54499	10.0235	8.82399	1.19952	4.08e-07	1.27e-06	.	.	.	.	.	0
I	2020766	2021498	8.8911	9.41393	8.06289	1.35103	1.58e-08	5.78e-08	.	.	.	.	.	0
I	2023246	2024216	8.5321	9.21348	7.19688	2.0166	1.2e-15	8.01e-15	.	.	.	.	.	0
I	2024291	2024570	6.82825	7.2316	6.2664	0.965195	0.000948815	0.00181929	.	.	.	.	.	0
I	2024623	2024953	7.75125	8.34277	6.73138	1.6114	8.67e-09	3.27e-08	.	.	.	.	.	0
I	2031418	2031856	7.83381	8.1435	7.43895	0.704546	0.00494061	0.00844784	.	.	.	.	.	0
I	2044944	2045367	7.02326	7.51215	6.27818	1.23397	1.68e-05	4.25e-05	.	.	.	.	.	0
I	2050055	2050270	4.16662	4.88975	2.64892	2.24083	0.00100691	0.00192178	.	.	.	.	.	0
I	2064010	2064145	6.16285	7.15322	-0.0683374	7.22155	4.92e-36	1.06e-34	.	.	.	.	.	0
I	2067907	2068122	7.10893	7.37554	6.78162	0.593923	0.0267452	0.0405441	.	.	.	.	.	0
I	2070803	2070989	6.83349	7.82744	-0.0683374	7.89578	2.27e-49	1.41e-47	I	2070666	2071092	300	2.02	186
I	2076989	2077290	7.15111	7.41223	6.83205	0.580176	0.0398761	0.0585088	.	.	.	.	.	0
I	2079016	2079352	7.38446	7.69168	6.99361	0.698068	0.027872	0.0420891	.	.	.	.	.	0
I	2087009	2087264	6.84537	7.08672	6.55537	0.531354	0.0584411	0.0831564	.	.	.	.	.	0
I	2092492	2092729	6.71275	7.10181	6.17838	0.923435	0.0108624	0.0176146	.	.	.	.	.	0
I	2093692	2094208	7.95363	8.24287	7.59146	0.65141	0.00857847	0.014149	.	.	.	.	.	0
I	2095166	2095474	7.47882	7.7171	7.19324	0.52386	0.0552584	0.0790996	.	.	.	.	.	0
I	2095972	2096197	7.2944	6.46539	7.81755	-1.35215	7.82e-07	2.34e-06	.	.	.	.	.	0
I	2096286	2096516	7.0074	5.67927	7.68702	-2.00775	9.14e-12	4.58e-11	.	.	.	.	.	0
I	2111264	2111452	6.65782	6.0197	7.09871	-1.07902	0.000180402	0.000388223	.	.	.	.	.	0
I	2118268	2118557	6.92898	7.44984	6.1058	1.34403	0.0329425	0.0491396	.	.	.	.	.	0
I	2119374	2119632	7.08928	7.69744	6.01738	1.68006	3.94e-08	1.38e-07	.	.	.	.	.	0
I	2121128	2121428	6.98473	7.29379	6.59088	0.702918	0.0373569	0.0551054	.	.	.	.	.	0
I	2124631	2124864	6.77126	7.24403	6.06339	1.18063	4.12e-05	9.8e-05	.	.	.	.	.	0
I	2125114	2125389	7.25711	7.78933	6.40468	1.38465	4.94e-07	1.52e-06	.	.	.	.	.	0
I	2126822	2126999	7.29122	7.83801	6.40002	1.438	3.41e-06	9.36e-06	.	.	.	.	.	0
I	2127209	2127355	6.40219	6.9045	5.62507	1.27943	1.69e-05	4.26e-05	.	.	.	.	.	0
I	2145699	2146309	8.10092	8.5583	7.42735	1.13095	3.55e-05	8.54e-05	I	2145747	2146346	329	2.66	562
I	2146720	2146977	3.78465	0.0943114	4.72766	-4.63335	6.38e-11	2.95e-10	.	.	.	.	.	0
I	2147721	2148131	8.4749	0.0943114	9.47274	-9.37842	3.61e-72	1.02e-69	.	.	.	.	.	0
I	2153943	2154131	6.34642	6.6709	5.92712	0.743777	0.0202343	0.0313218	.	.	.	.	.	0
I	2154242	2154373	6.78681	7.08298	6.41371	0.669271	0.0191346	0.0297536	.	.	.	.	.	0
I	2196267	2196636	6.88916	5.50957	7.58129	-2.07173	1.04e-05	2.69e-05	.	.	.	.	.	0
I	2218951	2219323	7.47102	7.03271	7.80674	-0.774031	0.0245414	0.0374007	.	.	.	.	.	0
I	2245797	2245992	6.65844	5.87274	7.16426	-1.29152	9.53e-06	2.48e-05	.	.	.	.	.	0
I	2248893	2250409	10.4426	10.6489	10.2017	0.447153	0.0710819	0.0994199	.	.	.	.	.	0
I	2250462	2250618	6.48286	6.85213	5.98529	0.866843	0.00349581	0.0061118	.	.	.	.	.	0
I	2250722	2250928	6.59986	6.94265	6.14935	0.793296	0.0202657	0.0313635	.	.	.	.	.	0
I	2251050	2251209	6.32426	5.94109	6.62672	-0.685635	0.0236028	0.036064	.	.	.	.	.	0
I	2253845	2254113	7.24582	7.64375	6.69447	0.949278	0.00037087	0.0007611	I	2253966	2255087	965	2.81	147
I	2254578	2254853	6.71152	7.38907	5.3917	1.99737	3.16e-06	8.74e-06	I	2253966	2255087	965	2.81	275
I	2255908	2256348	7.28799	8.20167	4.18213	4.01954	7.16e-28	9.49e-27	I	2255105	2256072	470	2.42	164
I	2266691	2267009	7.38568	7.63597	7.08265	0.55332	0.0373788	0.0551319	.	.	.	.	.	0
I	2272285	2272876	9.18813	8.00711	9.82872	-1.82161	1.16e-11	5.75e-11	.	.	.	.	.	0
I	2291065	2291350	7.56913	8.36782	5.62838	2.73944	1.13e-20	1.01e-19	.	.	.	.	.	0
I	2292746	2293081	7.51427	8.18224	6.23204	1.9502	7.91e-11	3.63e-10	I	2292939	2293688	149	2.23	142
I	2294472	2295575	8.92855	9.22752	8.55098	0.676542	0.024398	0.0371943	I	2294607	2294957	179	2.12	350
I	2299451	2299974	7.95087	8.27472	7.53264	0.742073	0.0138218	0.022021	I	2297395	2300116	2173	4.79	523
I	2300115	2300460	7.37266	7.72281	6.90933	0.813486	0.00458357	0.0078708	I	2297395	2300116	2173	4.79	1
I	2302159	2303655	9.77253	9.45159	10.0349	-0.583322	0.0113868	0.0184204	.	.	.	.	.	0
I	2304255	2305410	9.29136	8.97287	9.5521	-0.579231	0.0213676	0.0329348	.	.	.	.	.	0
I	2306846	2306994	6.72429	7.69825	1.91952	5.77873	3.43e-37	8.05e-36	.	.	.	.	.	0
I	2313054	2313192	6.63002	7.51679	3.90222	3.61457	2.39e-09	9.53e-09	.	.	.	.	.	0
I	2317241	2318642	10.3517	9.5917	10.8468	-1.25512	1.07e-07	3.56e-07	.	.	.	.	.	0
I	2318789	2319216	7.49296	6.51308	8.07115	-1.55807	5.44e-09	2.1e-08	.	.	.	.	.	0
I	2322874	2323227	7.3542	6.75259	7.7775	-1.02491	0.000924309	0.00177739	.	.	.	.	.	0
I	2323750	2324016	4.59709	5.56838	-0.0683374	5.63672	1.23e-14	7.68e-14	.	.	.	.	.	0
I	2330677	2330978	7.03553	7.35784	6.61987	0.737965	0.0179182	0.0280233	.	.	.	.	.	0
I	2332921	2333476	8.06238	8.66744	7.00034	1.6671	1.26e-09	5.15e-09	.	.	.	.	.	0
I	2333901	2334833	9.62841	9.93432	9.23968	0.694636	0.00278556	0.00495625	.	.	.	.	.	0
I	2370709	2370880	6.78707	6.10173	7.24979	-1.14806	4.24e-05	0.000100517	I	2370665	2370898	102	3.24	171
I	2393546	2393830	8.0149	8.33	7.61116	0.718837	0.003327	0.00584352	.	.	.	.	.	0
I	2401604	2401726	6.37312	7.17222	4.42957	2.74266	3.08e-13	1.74e-12	.	.	.	.	.	0
I	2409547	2410368	10.5952	9.26669	11.2749	-2.00825	9.17e-18	6.99e-17	.	.	.	.	.	0
I	2414115	2414661	8.27295	8.52236	7.97123	0.551124	0.0405828	0.059475	.	.	.	.	.	0
I	2415891	2416465	8.13297	8.55327	7.53742	1.01585	0.000474309	0.000957875	.	.	.	.	.	0
I	2417771	2418098	8.0653	7.77221	8.30878	-0.53657	0.0340651	0.0507014	.	.	.	.	.	0
I	2418720	2419133	8.33598	7.68089	8.78484	-1.10395	7.58e-05	0.000173392	I	2418325	2420453	880	6.31	413
I	2422242	2422543	6.91128	5.97971	7.47269	-1.49298	9.15e-07	2.72e-06	.	.	.	.	.	0
I	2423378	2423838	6.87372	6.49406	7.174	-0.679935	0.0461359	0.0670089	.	.	.	.	.	0
I	2435661	2436215	8.16368	7.42315	8.65063	-1.22748	1.47e-06	4.23e-06	.	.	.	.	.	0
I	2485575	2485721	6.9862	7.76348	5.18086	2.58261	2.37e-14	1.45e-13	.	.	.	.	.	0
I	2487363	2487587	6.68225	5.68924	7.26487	-1.57563	7.43e-08	2.53e-07	.	.	.	.	.	0
I	2495390	2495832	5.87622	2.53866	6.80304	-4.26438	5.3e-14	3.17e-13	.	.	.	.	.	0
I	2495999	2496651	7.5286	4.97953	8.39977	-3.42023	1.91e-26	2.36e-25	.	.	.	.	.	0
I	2506557	2507016	4.99329	5.97153	-0.0683374	6.03987	8.27e-22	7.87e-21	.	.	.	.	.	0
I	2513860	2514607	11.1516	9.37635	11.9238	-2.54743	3.62e-25	4.17e-24	.	.	.	.	.	0
I	2514827	2515041	7.15476	6.84319	7.41085	-0.56766	0.0302706	0.0454334	.	.	.	.	.	0
I	2516627	2516869	7.23107	7.86174	6.08457	1.77717	2.72e-08	9.73e-08	.	.	.	.	.	0
I	2517856	2518626	8.23945	8.96463	6.71198	2.25265	1.07e-10	4.82e-10	.	.	.	.	.	0
I	2519864	2520507	8.29298	8.52791	8.0122	0.515706	0.04315	0.0630561	.	.	.	.	.	0
I	2525293	2526377	9.14743	9.44447	8.77295	0.671515	0.020584	0.0318245	.	.	.	.	.	0
I	2538307	2538738	8.61876	8.28792	8.8877	-0.599784	0.0114972	0.0185777	.	.	.	.	.	0
I	2577190	2577658	7.84787	8.08796	7.55969	0.528272	0.0345869	0.0514127	.	.	.	.	.	0
I	2580068	2580207	6.61286	6.89301	6.26487	0.628135	0.0238866	0.0364542	.	.	.	.	.	0
I	2586265	2586390	6.30163	6.86391	5.36761	1.4963	2.12e-06	5.98e-06	.	.	.	.	.	0
I	2587325	2588313	9.13632	9.79299	7.89697	1.89602	4.45e-14	2.67e-13	I	2587289	2588023	341	2.37	698
I	2588373	2589164	8.56541	9.15318	7.55697	1.59621	3.8e-10	1.64e-09	.	.	.	.	.	0
I	2589194	2589373	6.53813	7.08931	5.63498	1.45433	1.43e-05	3.63e-05	.	.	.	.	.	0
I	2589971	2590420	7.94728	8.19061	7.65441	0.536197	0.0511799	0.0736283	.	.	.	.	.	0
I	2598393	2598758	7.46763	8.07272	6.40552	1.6672	1.51e-07	4.94e-07	.	.	.	.	.	0
I	2598829	2599172	7.57452	7.96662	7.03438	0.932241	0.00158011	0.00292958	.	.	.	.	.	0
I	2603719	2603922	7.08795	7.58429	6.32519	1.25911	9.89e-06	2.57e-05	.	.	.	.	.	0
I	2605076	2605573	8.37811	9.02333	7.18057	1.84276	2.97e-13	1.68e-12	.	.	.	.	.	0
I	2620425	2620590	6.89693	7.57987	5.55532	2.02455	3.84e-11	1.82e-10	.	.	.	.	.	0
I	2624188	2625826	9.15883	7.47031	9.91565	-2.44534	4.57e-21	4.17e-20	.	.	.	.	.	0
I	2634331	2634766	7.54946	7.99038	6.91128	1.0791	6.91e-05	0.000159243	.	.	.	.	.	0
I	2639656	2639981	9.34579	9.65523	8.95132	0.703913	0.00232469	0.00419242	.	.	.	.	.	0
I	2642299	2642558	6.06518	7.05487	-0.0683374	7.12321	8.41e-37	1.92e-35	.	.	.	.	.	0
I	2647415	2648107	8.33163	8.72235	7.79411	0.928234	0.00122787	0.00231432	.	.	.	.	.	0
I	2648206	2648534	7.51768	7.96112	6.87418	1.08694	0.000334882	0.000691684	.	.	.	.	.	0
I	2649748	2650089	7.63699	7.93137	7.26673	0.664642	0.0222882	0.0342563	.	.	.	.	.	0
I	2654357	2654592	7.19987	7.52055	6.78691	0.73364	0.00681628	0.0114096	.	.	.	.	.	0
I	2657073	2657458	7.08283	7.76042	5.76285	1.99756	3.43e-12	1.78e-11	.	.	.	.	.	0
I	2659802	2660008	6.3206	7.15914	4.08117	3.07797	6.37e-15	4.05e-14	.	.	.	.	.	0
I	2663111	2663802	9.06278	9.43391	8.56181	0.872097	0.0019274	0.00352839	.	.	.	.	.	0
I	2665295	2665816	8.25905	8.51444	7.94851	0.565938	0.022763	0.0349211	.	.	.	.	.	0
I	2665907	2666032	6.46512	7.06385	5.42303	1.64082	3.8e-07	1.19e-06	.	.	.	.	.	0
I	2666208	2666478	7.35084	7.04712	7.60161	-0.554484	0.0421708	0.0616828	.	.	.	.	.	0
I	2667800	2668227	7.93149	8.62434	6.54888	2.07545	2.06e-15	1.35e-14	I	2667164	2669558	1193	2.42	427
I	2673034	2673207	6.53092	6.81465	6.17739	0.637257	0.0483573	0.069925	I	2672586	2673604	588	4.15	173
I	2679505	2679672	6.88066	7.29282	6.30145	0.991368	0.00153072	0.00284325	I	2677648	2679997	1857	7.26	167
I	2682877	2683333	7.56461	8.07537	6.76675	1.30862	1.29e-05	3.32e-05	.	.	.	.	.	0
I	2683441	2683814	7.56461	7.80547	7.27531	0.530161	0.0392209	0.0576375	.	.	.	.	.	0
I	2686472	2686623	6.74616	7.13757	6.20733	0.930235	0.0065143	0.0109419	I	2685175	2689195	1445	12.85	151
I	2687211	2687494	7.72421	7.1483	8.1347	-0.986395	0.000268796	0.000563119	I	2685175	2689195	1445	12.85	283
I	2688405	2688718	7.37811	6.91743	7.72675	-0.809325	0.0200513	0.0310692	I	2688417	2689215	408	3.01	301
I	2688822	2689198	8.44079	8.72444	8.08736	0.637081	0.00821432	0.013601	I	2688417	2689215	408	3.01	376
I	2689303	2689581	7.29846	7.76041	6.61483	1.14558	0.000122867	0.000271507	.	.	.	.	.	0
I	2690024	2690475	8.34104	7.65316	8.80491	-1.15175	1.69e-05	4.26e-05	.	.	.	.	.	0
I	2704241	2704784	8.28251	8.59141	7.88892	0.702483	0.0060619	0.0102395	.	.	.	.	.	0
I	2707197	2707322	6.60182	6.86682	6.27693	0.589883	0.0478015	0.0691996	.	.	.	.	.	0
I	2722364	2722590	6.39027	4.35034	7.20324	-2.8529	8.1e-12	4.08e-11	.	.	.	.	.	0
I	2727560	2727920	7.2257	7.90236	5.90936	1.993	2.89e-12	1.51e-11	I	2727361	2727872	330	2.02	312
I	2728649	2729052	7.71852	8.24124	6.89061	1.35064	1.01e-06	2.99e-06	.	.	.	.	.	0
I	2730155	2730514	8.24128	7.77138	8.59515	-0.823761	0.000906524	0.0017451	.	.	.	.	.	0
I	2732228	2732508	7.67668	7.16989	8.05098	-0.881096	0.000508021	0.00101966	.	.	.	.	.	0
I	2755237	2755415	7.4132	7.07285	7.68838	-0.615533	0.0189979	0.0295541	.	.	.	.	.	0
I	2755474	2756064	8.74413	8.27972	9.09489	-0.815167	0.00095354	0.00182786	.	.	.	.	.	0
I	2756203	2756382	6.48118	5.61787	7.01754	-1.39967	3.24e-06	8.92e-06	.	.	.	.	.	0
I	2759758	2760353	8.00796	8.34158	7.57323	0.768352	0.00661902	0.0111019	.	.	.	.	.	0
I	2760867	2761175	7.4011	7.90869	6.61106	1.29763	4.49e-06	1.21e-05	.	.	.	.	.	0
I	2778110	2778347	5.21431	0.0943114	6.19342	-6.0991	6.07e-22	5.82e-21	.	.	.	.	.	0
I	2791068	2791488	7.68356	7.39595	7.92325	-0.527308	0.0507717	0.0731159	.	.	.	.	.	0
I	2800683	2801160	7.69678	8.25916	6.76247	1.49669	2.13e-06	6.01e-06	.	.	.	.	.	0
I	2803063	2803537	8.14205	7.80006	8.4183	-0.618243	0.0120842	0.0194525	.	.	.	.	.	0
I	2821230	2821808	7.85369	7.14953	8.32483	-1.1753	5.32e-05	0.000124521	I	2821345	2821957	505	2.49	463
I	2822661	2823499	10.1505	9.76627	10.4536	-0.687285	0.00358046	0.00625048	.	.	.	.	.	0
I	2831275	2832053	8.19539	8.83498	7.0179	1.81708	9.08e-13	4.91e-12	I	2831010	2831505	181	2.27	230
I	2835153	2835995	8.5483	8.94768	7.99416	0.953528	0.00191834	0.00351226	.	.	.	.	.	0
I	2838076	2838347	7.19557	7.59499	6.64134	0.953648	0.02176	0.0335103	.	.	.	.	.	0
I	2856554	2856686	6.30326	6.99585	4.92173	2.07412	2.3e-10	1.01e-09	.	.	.	.	.	0
I	2857657	2857906	7.21487	8.04522	5.04274	3.00248	1.12e-18	8.98e-18	.	.	.	.	.	0
I	2858609	2858930	7.26195	7.50646	6.96737	0.539093	0.05308	0.0761362	.	.	.	.	.	0
I	2859903	2860095	6.53527	7.08043	5.6485	1.43192	1.12e-06	3.3e-06	.	.	.	.	.	0
I	2866208	2867032	8.98655	8.72361	9.20887	-0.485264	0.0377088	0.0555954	.	.	.	.	.	0
I	2867652	2867901	7.22005	7.63856	6.62812	1.01043	0.000136929	0.000300272	.	.	.	.	.	0
I	2875179	2875611	7.77554	8.22359	7.12221	1.10137	0.00026745	0.000560634	I	2875059	2875570	315	2.17	391
I	2876353	2876972	8.54043	9.46637	5.21954	4.24683	4.75e-32	7.96e-31	I	2876293	2876936	391	2.37	583
I	2877958	2878804	9.15518	8.79201	9.44507	-0.65306	0.00602799	0.0101846	I	2878009	2878885	500	2.06	795
I	2895137	2897082	9.79837	9.33432	10.1489	-0.814611	0.00136524	0.00255612	.	.	.	.	.	0
I	2897249	2898850	9.98421	8.5537	10.6882	-2.1345	3.91e-19	3.22e-18	.	.	.	.	.	0
I	2899527	2900045	7.85044	6.92575	8.4094	-1.48364	2.92e-08	1.04e-07	.	.	.	.	.	0
I	2901025	2901186	6.66583	7.65904	-0.0683374	7.72737	5.15e-47	2.64e-45	.	.	.	.	.	0
I	2907502	2907767	7.83037	7.28839	8.22342	-0.935036	0.000845471	0.00163383	.	.	.	.	.	0
I	2919936	2920260	7.80456	7.30911	8.17267	-0.863559	0.000659533	0.00129695	.	.	.	.	.	0
I	2920383	2920603	6.89724	4.71848	7.72842	-3.00993	2.93e-12	1.53e-11	.	.	.	.	.	0
I	2921187	2921564	7.51832	6.83868	7.97847	-1.13979	4.22e-05	0.000100089	.	.	.	.	.	0
I	2928105	2928305	6.44801	7.27073	4.33566	2.93506	7.41e-12	3.74e-11	.	.	.	.	.	0
I	2935579	2936062	10.7322	8.27693	11.5943	-3.31739	2.27e-40	7.19e-39	.	.	.	.	.	0
I	2946848	2947366	7.8948	8.27804	7.37139	0.906651	0.000274264	0.000573464	I	2946610	2947423	345	2.32	518
I	2950172	2951181	9.01869	9.35646	8.57685	0.779612	0.0156421	0.024719	.	.	.	.	.	0
I	2951949	2952780	8.78402	9.15855	8.27681	0.88174	0.000188506	0.000404364	.	.	.	.	.	0
I	2956393	2956565	6.71486	4.78831	7.51142	-2.72311	1.48e-12	7.89e-12	.	.	.	.	.	0
I	2956946	2957163	6.88387	6.34641	7.27455	-0.928144	0.000658309	0.00129491	.	.	.	.	.	0
I	2958953	2960828	10.0515	10.2925	9.76191	0.530636	0.0221426	0.0340547	.	.	.	.	.	0
I	2962821	2963139	7.15581	7.67081	6.34741	1.3234	2.47e-06	6.93e-06	.	.	.	.	.	0
I	2969661	2969899	6.91823	7.26969	6.45259	0.817096	0.00349953	0.00611755	.	.	.	.	.	0
I	2996271	2996453	5.9193	6.30153	5.39778	0.903755	0.0034082	0.00597199	I	2996248	2996617	158	2.22	182
I	2999378	2999787	8.0244	7.75718	8.24978	-0.492594	0.0575979	0.0821002	.	.	.	.	.	0
I	3000038	3000894	7.22597	3.46306	8.17183	-4.70877	2.15e-14	1.32e-13	.	.	.	.	.	0
I	3035836	3036294	8.10366	8.85173	6.46185	2.38988	2.59e-17	1.92e-16	.	.	.	.	.	0
I	3042789	3042969	6.38416	5.50181	6.92767	-1.42586	1.98e-06	5.63e-06	.	.	.	.	.	0
I	3045155	3045725	8.0802	7.61791	8.42975	-0.81184	0.0173304	0.0271825	.	.	.	.	.	0
I	3047913	3048219	7.37549	6.59144	7.88064	-1.28919	2.02e-06	5.74e-06	.	.	.	.	.	0
I	3062864	3064774	4.21001	5.17235	-0.0683374	5.24069	1.86e-14	1.15e-13	.	.	.	.	.	0
I	3070894	3071203	7.80945	7.51399	8.05457	-0.540577	0.0339837	0.050607	.	.	.	.	.	0
I	3085143	3085568	7.82371	8.10744	7.47018	0.637257	0.0295663	0.0444605	.	.	.	.	.	0
I	3098242	3098644	7.52328	7.91654	6.98092	0.935622	0.00110599	0.00209865	.	.	.	.	.	0
I	3101728	3102003	7.18137	7.94185	5.47271	2.46914	9.7e-16	6.48e-15	.	.	.	.	.	0
I	3106278	3106552	7.61353	7.28186	7.88302	-0.601161	0.0189052	0.0294392	.	.	.	.	.	0
I	3115956	3116277	6.79928	5.21905	7.53529	-2.31624	9.1e-10	3.77e-09	.	.	.	.	.	0
I	3119042	3119285	6.70094	7.30147	5.65318	1.64829	4.09e-06	1.11e-05	.	.	.	.	.	0
I	3140170	3140443	7.12396	7.4032	6.77738	0.625815	0.0400879	0.0587888	.	.	.	.	.	0
I	3140610	3140803	6.38847	6.9467	5.4658	1.4809	6.63e-06	1.75e-05	.	.	.	.	.	0
I	3140923	3141076	6.53667	6.87999	6.08525	0.794744	0.0104576	0.0170151	.	.	.	.	.	0
I	3142002	3143068	8.79932	9.25022	8.13985	1.11036	0.00025725	0.000540539	.	.	.	.	.	0
I	3143176	3143457	7.20493	7.71877	6.39942	1.31935	1.31e-06	3.82e-06	.	.	.	.	.	0
I	3147846	3147966	6.3453	7.22467	3.70532	3.51935	4.13e-07	1.28e-06	.	.	.	.	.	0
I	3158336	3160594	10.6568	10.0052	11.104	-1.09884	3.74e-06	1.02e-05	.	.	.	.	.	0
I	3162588	3162703	5.68098	6.6675	-0.0683374	6.73584	1.43e-31	2.31e-30	.	.	.	.	.	0
I	3167451	3167952	7.81636	5.78851	8.62764	-2.83913	1.55e-23	1.64e-22	.	.	.	.	.	0
I	3170205	3170379	6.62684	5.2732	7.31273	-2.03953	7.97e-09	3.02e-08	.	.	.	.	.	0
I	3171611	3172421	13.7457	13.9965	13.4418	0.554658	0.0152754	0.0241856	.	.	.	.	.	0
I	3176511	3176674	6.74347	7.22578	6.01375	1.21203	2.44e-05	6.02e-05	.	.	.	.	.	0
I	3185626	3186287	7.98641	7.09186	8.53444	-1.44258	2.89e-06	8.04e-06	.	.	.	.	.	0
I	3192699	3192848	6.39912	6.7429	5.94691	0.795988	0.00793004	0.0131581	.	.	.	.	.	0
I	3205085	3205637	7.77887	8.19575	7.1902	1.00555	0.000150355	0.000327771	.	.	.	.	.	0
I	3207902	3208464	8.30331	8.56556	7.98256	0.583	0.0358847	0.0531454	.	.	.	.	.	0
I	3209738	3210168	8.00111	8.26527	7.67748	0.58779	0.0189566	0.0294964	.	.	.	.	.	0
I	3224979	3225231	6.69532	6.04851	7.14031	-1.09181	0.000138767	0.000303947	.	.	.	.	.	0
I	3242994	3243276	7.11638	7.45177	6.67863	0.773144	0.00410273	0.00709446	.	.	.	.	.	0
I	3244194	3244526	7.5213	7.84842	7.09755	0.750873	0.00674469	0.0112952	.	.	.	.	.	0
I	3246188	3246776	8.1077	8.63162	7.27669	1.35493	1.38e-05	3.53e-05	I	3245897	3249914	1592	3.8	588
I	3247323	3247688	7.55103	8.04388	6.7966	1.24727	3.54e-06	9.7e-06	I	3245897	3249914	1592	3.8	365
I	3247907	3248907	8.41957	8.96935	7.52027	1.44908	0.000107537	0.000239777	I	3245897	3249914	1592	3.8	1000
I	3249057	3249302	7.3647	7.83267	6.66765	1.16502	2.56e-05	6.3e-05	I	3245897	3249914	1592	3.8	245
I	3256610	3256803	6.5304	6.12638	6.84568	-0.719308	0.0189367	0.0294687	I	3255966	3256712	104	2.17	102
I	3260002	3260438	7.47511	7.80475	7.04712	0.757634	0.00949347	0.0155543	.	.	.	.	.	0
I	3264013	3264362	7.69273	7.1302	8.09642	-0.966214	0.000561326	0.00111725	.	.	.	.	.	0
I	3268673	3269276	8.54909	8.01521	8.93789	-0.922676	0.00170142	0.00313796	.	.	.	.	.	0
I	3277757	3278119	7.52435	7.97693	6.86125	1.11568	0.000115454	0.000256414	.	.	.	.	.	0
I	3278728	3279163	7.70517	8.23552	6.8576	1.37792	9.51e-08	3.2e-07	.	.	.	.	.	0
I	3279232	3279449	6.37677	7.09806	4.86773	2.23033	1.72e-05	4.33e-05	.	.	.	.	.	0
I	3280673	3280808	6.41602	6.83425	5.82463	1.00962	0.000797018	0.00154742	.	.	.	.	.	0
I	3283392	3284105	8.46399	9.19348	6.91587	2.27761	1.36e-08	5.01e-08	.	.	.	.	.	0
I	3289451	3289739	7.18843	6.78538	7.50312	-0.717733	0.0183042	0.0285856	.	.	.	.	.	0
I	3292841	3293102	7.21521	7.64966	6.59061	1.05905	9.51e-05	0.00021416	I	3292866	3293796	311	2.57	236
I	3297015	3297340	6.9985	7.62397	5.86967	1.7543	4.65e-07	1.43e-06	.	.	.	.	.	0
I	3301471	3302059	8.7648	9.26585	7.99073	1.27512	1.19e-07	3.93e-07	.	.	.	.	.	0
I	3309585	3310127	8.2222	8.69787	7.50773	1.19014	2.36e-05	5.84e-05	.	.	.	.	.	0
I	3316330	3316827	7.63811	8.36312	6.11145	2.25167	8.52e-15	5.37e-14	.	.	.	.	.	0
I	3330803	3331043	7.20163	7.939	5.61466	2.32434	1.82e-12	9.62e-12	.	.	.	.	.	0
I	3332671	3332901	7.16542	7.53718	6.66331	0.873867	0.00196375	0.00359119	.	.	.	.	.	0
I	3336228	3336457	6.569	7.32204	4.90082	2.42122	1.68e-13	9.71e-13	.	.	.	.	.	0
I	3337461	3337893	7.20649	7.80323	6.17059	1.63264	1.24e-07	4.11e-07	.	.	.	.	.	0
I	3337978	3339103	9.2341	9.74111	8.44546	1.29565	2.39e-07	7.67e-07	.	.	.	.	.	0
I	3365889	3366053	5.89403	4.3164	6.62952	-2.31312	4.69e-08	1.63e-07	.	.	.	.	.	0
I	3366776	3367421	7.95671	5.72533	8.79428	-3.06895	2.59e-21	2.41e-20	.	.	.	.	.	0
I	3371921	3372309	7.4575	7.77225	7.05433	0.717919	0.0165363	0.0260094	.	.	.	.	.	0
I	3374974	3375188	6.6522	7.30052	5.44351	1.857	1.74e-09	7.03e-09	.	.	.	.	.	0
I	3377811	3378001	6.39943	5.98493	6.72104	-0.736113	0.0216876	0.0334024	.	.	.	.	.	0
I	3393505	3393685	5.32224	4.46358	5.85684	-1.39326	0.000258017	0.00054199	.	.	.	.	.	0
I	3393861	3394251	7.34419	7.78007	6.71662	1.06345	0.00072294	0.00141158	.	.	.	.	.	0
I	3397150	3397278	6.09098	6.38378	5.72322	0.660552	0.0271135	0.0410494	.	.	.	.	.	0
I	3397338	3397489	6.16594	6.97281	4.16937	2.80343	7.25e-11	3.33e-10	.	.	.	.	.	0
I	3399766	3400139	7.47138	8.03674	6.52863	1.50811	4.17e-05	9.91e-05	.	.	.	.	.	0
I	3401645	3401762	6.46062	6.99585	5.60029	1.39556	8.1e-06	2.12e-05	.	.	.	.	.	0
I	3425955	3426362	7.32226	7.75887	6.69318	1.06569	0.00314783	0.00554754	.	.	.	.	.	0
I	3426769	3427416	8.1803	8.83121	6.96216	1.86904	1.23e-08	4.55e-08	.	.	.	.	.	0
I	3429274	3430384	9.07543	9.72722	7.85408	1.87314	5.03e-14	3.01e-13	.	.	.	.	.	0
I	3432378	3432582	7.83795	6.98911	8.36879	-1.37968	1.5e-07	4.93e-07	.	.	.	.	.	0
I	3432952	3433315	8.20893	7.62911	8.6214	-0.992288	5.89e-05	0.000136923	.	.	.	.	.	0
I	3433351	3433754	7.14145	6.22794	7.69639	-1.46846	6.11e-05	0.000141751	.	.	.	.	.	0
I	3456402	3456957	8.36811	7.87122	8.73701	-0.865793	0.000442538	0.000897317	.	.	.	.	.	0
I	3458815	3459318	8.11662	7.6925	8.44397	-0.751471	0.00241896	0.00434906	.	.	.	.	.	0
I	3459638	3460032	7.79217	7.28726	8.16546	-0.878198	0.00466833	0.0080105	.	.	.	.	.	0
I	3460083	3460377	6.35073	5.47489	6.89181	-1.41691	0.000241219	0.000508526	.	.	.	.	.	0
I	3460871	3461264	7.66018	6.55734	8.27785	-1.72051	1.59e-10	7.07e-10	.	.	.	.	.	0
I	3462054	3462478	8.35143	7.84105	8.72768	-0.886635	0.00249783	0.00447884	.	.	.	.	.	0
I	3471414	3471713	7.24639	6.50554	7.73347	-1.22793	4.56e-06	1.23e-05	I	3470282	3471928	578	5.29	299
I	3473348	3473964	8.39697	8.09488	8.64662	-0.55174	0.0249797	0.0380193	.	.	.	.	.	0
I	3480211	3480415	6.50495	5.18184	7.18332	-2.00148	1.06e-09	4.39e-09	.	.	.	.	.	0
I	3481514	3481635	7.10686	7.94186	4.89688	3.04498	3e-23	3.12e-22	.	.	.	.	.	0
I	3507967	3508154	7.06862	6.72849	7.34367	-0.615177	0.0206403	0.0319011	.	.	.	.	.	0
I	3514213	3514499	6.74119	7.49892	5.04769	2.45122	1.69e-11	8.24e-11	.	.	.	.	.	0
I	3516375	3516507	6.6858	7.47507	4.80638	2.66869	2.33e-14	1.43e-13	.	.	.	.	.	0
I	3526125	3526646	7.7817	8.13194	7.31821	0.813731	0.0104019	0.0169284	.	.	.	.	.	0
I	3528186	3528736	7.89182	8.36521	7.18254	1.18267	7.66e-05	0.000175003	.	.	.	.	.	0
I	3529788	3530176	7.44615	7.72846	7.09482	0.633633	0.0203326	0.0314566	.	.	.	.	.	0
I	3531039	3531349	7.19928	7.70738	6.40799	1.29939	9.97e-06	2.59e-05	.	.	.	.	.	0
I	3533795	3534055	6.86937	7.48945	5.7586	1.73085	1.47e-07	4.83e-07	.	.	.	.	.	0
I	3534556	3534759	6.30881	6.91868	5.23143	1.68725	2.43e-08	8.75e-08	.	.	.	.	.	0
I	3536356	3536654	7.173	7.62824	6.50411	1.12413	2.29e-05	5.68e-05	.	.	.	.	.	0
I	3538454	3538632	6.74487	5.95237	7.25345	-1.30109	6.22e-05	0.000144069	.	.	.	.	.	0
I	3553152	3553563	8.54222	0.0943114	9.54015	-9.44584	2.18e-78	1.1e-75	.	.	.	.	.	0
I	3560056	3560659	8.1034	8.64588	7.22382	1.42206	1.9e-08	6.9e-08	.	.	.	.	.	0
I	3563814	3564096	7.47935	7.90018	6.88274	1.01745	0.00010558	0.000235901	.	.	.	.	.	0
I	3610545	3610805	6.55129	5.56432	7.13187	-1.56755	0.000474859	0.000958847	.	.	.	.	.	0
I	3611809	3612083	6.93145	6.4752	7.27756	-0.802353	0.0114177	0.0184641	.	.	.	.	.	0
I	3638747	3639059	9.40569	7.99379	10.1054	-2.11162	2.79e-18	2.18e-17	.	.	.	.	.	0
I	3648080	3648332	6.86578	7.26088	6.31989	0.940993	0.00247205	0.00443714	.	.	.	.	.	0
I	3657162	3657366	5.20912	3.94629	5.87203	-1.92574	0.000807403	0.00156542	.	.	.	.	.	0
I	3678883	3679039	6.40342	6.9919	5.39279	1.59911	1.06e-05	2.73e-05	.	.	.	.	.	0
I	3679868	3681022	8.85808	9.14868	8.4938	0.654878	0.00814568	0.0134905	I	3679568	3680920	522	2.79	1052
I	3681197	3681546	7.33594	7.57808	7.0448	0.533277	0.0397507	0.0583369	.	.	.	.	.	0
I	3681977	3682251	6.9346	7.82821	4.12052	3.70768	1.39e-28	1.93e-27	.	.	.	.	.	0
I	3700493	3700732	3.85809	0.0943114	4.80398	-4.70967	9.9e-11	4.5e-10	.	.	.	.	.	0
I	3708396	3708788	7.77011	8.15914	7.23578	0.923366	0.000227731	0.000481896	I	3708136	3709157	499	2.01	392
I	3710768	3710990	6.43948	6.88724	5.78676	1.10048	0.00152166	0.00282792	.	.	.	.	.	0
I	3715846	3716799	8.90988	8.5946	9.16847	-0.573871	0.0229335	0.035152	I	3716230	3717081	136	2.29	569
I	3721349	3722524	9.27372	10.1298	6.877	3.25279	1.18e-30	1.82e-29	I	3721021	3723866	2307	5.88	1175
I	3723432	3723841	7.05435	8.04916	-0.0683374	8.1175	1.83e-48	1.05e-46	I	3721021	3723866	2307	5.88	409
I	3724747	3724954	6.81136	7.4509	5.63405	1.81685	1.56e-07	5.11e-07	.	.	.	.	.	0
I	3726247	3726606	6.80572	7.46349	5.56226	1.90123	6.38e-11	2.95e-10	.	.	.	.	.	0
I	3728674	3729267	1.53994	2.28152	-0.0683374	2.34986	0.0139831	0.0222471	.	.	.	.	.	0
I	3729837	3730018	3.97782	4.85506	1.36202	3.49305	1.78e-09	7.19e-09	.	.	.	.	.	0
I	3730546	3731391	8.42039	7.52442	8.96893	-1.44451	9.13e-05	0.000206151	.	.	.	.	.	0
I	3732580	3733585	7.37541	8.30542	3.97525	4.33016	1.91e-22	1.91e-21	.	.	.	.	.	0
I	3740323	3740787	7.57246	8.42019	5.25293	3.16726	3.4e-14	2.06e-13	.	.	.	.	.	0
I	3754409	3754902	7.91109	8.37341	7.22662	1.14679	3.12e-05	7.56e-05	I	3753791	3754770	538	3.7	361
I	3755944	3756218	7.16478	6.40013	7.66191	-1.26178	7.35e-06	1.93e-05	.	.	.	.	.	0
I	3756866	3757102	6.98082	6.41412	7.38664	-0.972518	0.0018986	0.00347773	.	.	.	.	.	0
I	3785355	3785572	7.13306	7.55008	6.54413	1.00596	0.00051416	0.00103081	.	.	.	.	.	0
I	3787698	3787860	7.52011	8.21202	6.14147	2.07054	4.2e-14	2.53e-13	.	.	.	.	.	0
I	3789589	3790619	9.35739	8.34058	9.94792	-1.60734	1.01e-10	4.58e-10	.	.	.	.	.	0
I	3794797	3795132	7.76627	7.30696	8.11412	-0.807156	0.00135323	0.00253466	.	.	.	.	.	0
I	3811879	3812153	7.04656	6.15787	7.59242	-1.43455	3.7e-06	1.01e-05	.	.	.	.	.	0
I	3813243	3813707	7.69594	7.06267	8.13453	-1.07187	0.000167174	0.000361637	.	.	.	.	.	0
I	3819426	3820037	7.82684	6.76682	8.43127	-1.66445	3.97e-07	1.24e-06	.	.	.	.	.	0
I	3820166	3820393	6.41258	4.89029	7.13668	-2.24639	4.31e-10	1.85e-09	.	.	.	.	.	0
I	3824345	3824556	6.97778	7.82521	4.66091	3.1643	1.06e-13	6.23e-13	I	3823947	3825025	662	3.95	211
I	3833137	3833818	8.63017	8.16816	8.97956	-0.811398	0.00216964	0.00393587	.	.	.	.	.	0
I	3834756	3835224	7.80668	8.06905	7.48576	0.583284	0.029148	0.0438841	.	.	.	.	.	0
I	3842595	3843085	7.86212	8.5937	6.30379	2.28991	1.11e-16	7.89e-16	.	.	.	.	.	0
I	3860753	3860955	6.7335	7.55464	4.63312	2.92152	8.38e-16	5.63e-15	.	.	.	.	.	0
I	3863474	3863737	7.00188	6.44408	7.40314	-0.959062	0.00237414	0.00427448	.	.	.	.	.	0
I	3865994	3866149	6.7484	7.62388	4.15225	3.47164	1.08e-16	7.7e-16	.	.	.	.	.	0
I	3866569	3866690	6.74558	7.13867	6.20352	0.935149	0.00119094	0.00224832	.	.	.	.	.	0
I	3867317	3867456	6.39294	7.38473	-0.0683374	7.45307	3.98e-40	1.24e-38	.	.	.	.	.	0
I	3871234	3871437	6.7437	6.39603	7.02365	-0.627619	0.0233917	0.0357686	.	.	.	.	.	0
I	3873911	3874043	6.64634	7.63945	-0.0683374	7.70779	1.72e-46	8.51e-45	.	.	.	.	.	0
I	3875740	3876081	7.60525	6.19823	8.30384	-2.10561	1.24e-11	6.16e-11	.	.	.	.	.	0
I	3908542	3908660	5.62828	6.6143	-0.0683374	6.68264	9.41e-31	1.46e-29	.	.	.	.	.	0
I	3911771	3911943	6.83179	6.53903	7.07505	-0.536019	0.0490835	0.0708805	.	.	.	.	.	0
I	3920877	3921068	6.43218	5.33375	7.04851	-1.71476	1.2e-08	4.46e-08	.	.	.	.	.	0
I	3925568	3925738	6.75422	5.76367	7.33603	-1.57236	1.5e-06	4.34e-06	.	.	.	.	.	0
I	3930529	3930672	6.9231	7.62912	5.48363	2.14549	8.23e-11	3.77e-10	.	.	.	.	.	0
I	3931892	3932108	6.82622	7.32942	6.04693	1.28249	9.3e-06	2.42e-05	.	.	.	.	.	0
I	3976156	3976462	7.66782	8.20042	6.81438	1.38604	0.000113623	0.000252627	.	.	.	.	.	0
I	3984043	3986151	10.1404	8.97652	10.7761	-1.7996	1.27e-12	6.8e-12	.	.	.	.	.	0
I	3986235	3986899	9.25522	8.88036	9.55249	-0.672127	0.00426207	0.00735013	.	.	.	.	.	0
I	3988513	3988902	7.48434	8.02759	6.60271	1.42488	5.6e-06	1.5e-05	I	3987905	3988972	754	2.06	389
I	3990123	3990705	5.98357	0.0943114	6.97135	-6.87704	1.35e-15	8.96e-15	.	.	.	.	.	0
I	3994507	3994833	7.34638	7.85877	6.54444	1.31433	7.02e-05	0.000161525	.	.	.	.	.	0
I	4005744	4006123	7.32582	8.01175	5.97206	2.03969	3.25e-08	1.16e-07	I	4003897	4006685	1862	8.15	379
I	4081249	4081488	6.73798	7.22928	5.98721	1.24207	0.00097613	0.00186633	I	4080175	4082023	477	2.3	239
I	4091667	4091903	7.10017	7.52604	6.4933	1.03274	0.000537465	0.00107371	.	.	.	.	.	0
I	4094042	4094205	6.62496	7.11296	5.88195	1.23101	4.66e-05	0.000109954	.	.	.	.	.	0
I	4114590	4114706	5.88595	6.36316	5.16797	1.19519	0.000172576	0.000372521	.	.	.	.	.	0
I	4128800	4129069	7.29146	6.88722	7.60687	-0.719647	0.00565269	0.00959199	.	.	.	.	.	0
I	4129148	4129587	8.58942	8.03357	8.98968	-0.956108	0.000238636	0.000503608	.	.	.	.	.	0
I	4132258	4132381	6.02898	7.01841	-0.0683374	7.08675	7.87e-37	1.8e-35	.	.	.	.	.	0
I	4134246	4134556	7.29726	6.61605	7.75811	-1.14206	3.12e-05	7.57e-05	.	.	.	.	.	0
I	4139358	4139587	6.80856	7.80241	-0.0683374	7.87075	1.1e-48	6.45e-47	.	.	.	.	.	0
I	4171772	4171931	6.44353	7.12406	5.11169	2.01237	1.24e-06	3.6e-06	I	4171904	4172876	401	4.25	27
I	4172007	4172461	8.7046	9.0737	8.20733	0.86637	0.000836702	0.00161911	I	4171904	4172876	401	4.25	454
I	4175007	4175142	6.71552	7.70896	-0.0683374	7.77729	9.55e-48	5.15e-46	.	.	.	.	.	0
I	4175831	4176123	8.59654	7.62387	9.17227	-1.5484	6.92e-10	2.9e-09	.	.	.	.	.	0
I	4177067	4177560	8.19258	7.18297	8.78073	-1.59776	6.18e-09	2.37e-08	.	.	.	.	.	0
I	4180802	4180984	6.58189	5.74467	7.10823	-1.36356	9.99e-05	0.000223885	.	.	.	.	.	0
I	4181614	4182346	9.19382	8.10362	9.80763	-1.70401	1.11e-12	5.96e-12	I	4181958	4182284	164	2.26	326
I	4185070	4185510	7.89446	8.4167	7.06775	1.34895	4.25e-07	1.32e-06	.	.	.	.	.	0
I	4185995	4186159	5.93087	6.53158	4.88259	1.64899	0.0201717	0.0312373	.	.	.	.	.	0
I	4210751	4210886	6.39446	7.1314	4.80967	2.32172	4.73e-07	1.46e-06	.	.	.	.	.	0
I	4253947	4254257	7.08393	7.9073	4.96657	2.94073	0.000780533	0.00151667	I	4253780	4254287	203	2.37	310
I	4261396	4261801	7.49211	6.44213	8.09335	-1.65122	2.82e-07	8.96e-07	.	.	.	.	.	0
I	4264469	4264647	7.19959	6.79325	7.51628	-0.723037	0.0155511	0.0245917	.	.	.	.	.	0
I	4297975	4298417	8.38199	9.28109	5.49409	3.78699	7.06e-32	1.17e-30	.	.	.	.	.	0
I	4311598	4311833	6.39847	7.32633	3.0407	4.28563	9.98e-19	8.02e-18	.	.	.	.	.	0
I	4314439	4314605	6.46579	7.19586	4.9148	2.28106	7.08e-12	3.58e-11	.	.	.	.	.	0
I	4320750	4321006	7.15194	8.04261	4.37562	3.66699	2.61e-06	7.28e-06	.	.	.	.	.	0
I	4330631	4330859	6.51853	7.43515	3.36405	4.07111	2.66e-11	1.27e-10	I	4329855	4331091	308	4.94	228
I	4332170	4332543	7.41809	8.10185	6.07315	2.02871	2.92e-10	1.28e-09	.	.	.	.	.	0
I	4333874	4334010	6.07693	6.78393	4.63312	2.15081	1.05e-08	3.9e-08	I	4333137	4334989	1376	2.39	136
I	4334452	4334649	6.62397	7.53447	3.56882	3.96564	1.12e-11	5.57e-11	I	4333137	4334989	1376	2.39	197
I	4369430	4369763	7.43568	6.75072	7.89824	-1.14752	0.00148118	0.00275779	.	.	.	.	.	0
I	4370232	4370713	8.46807	7.19586	9.13344	-1.93758	7.65e-13	4.16e-12	.	.	.	.	.	0
I	4385129	4385386	6.44258	5.51308	7.00326	-1.49018	1.17e-06	3.42e-06	.	.	.	.	.	0
I	4386412	4386770	7.66887	8.48283	5.62175	2.86109	2.55e-19	2.12e-18	.	.	.	.	.	0
I	4387950	4388406	7.87281	7.12886	8.36122	-1.23236	2.55e-06	7.12e-06	.	.	.	.	.	0
I	4388576	4389286	8.878	7.87268	9.46473	-1.59205	1.34e-10	6.02e-10	.	.	.	.	.	0
I	4389614	4392437	10.8713	10.1788	11.3372	-1.15844	9.34e-07	2.77e-06	.	.	.	.	.	0
I	4393216	4394339	9.14324	8.81577	9.40996	-0.594199	0.0129842	0.0207825	.	.	.	.	.	0
I	4394461	4394936	8.28347	7.81852	8.63453	-0.816017	0.00878569	0.0144637	.	.	.	.	.	0
I	4396018	4399455	11.1794	10.9508	11.3767	-0.425872	0.0634747	0.08972	.	.	.	.	.	0
I	4419121	4419346	6.45453	7.15928	5.02068	2.1386	3.9e-05	9.32e-05	.	.	.	.	.	0
I	4428574	4428858	7.32623	6.20535	7.94934	-1.74399	9.33e-05	0.000210241	.	.	.	.	.	0
I	4435414	4435590	6.9633	7.33686	6.4579	0.878955	0.00152839	0.00283968	.	.	.	.	.	0
I	4436753	4437148	7.45524	8.25192	5.52785	2.72406	1.94e-16	1.35e-15	.	.	.	.	.	0
I	4444426	4444532	5.79013	6.77764	-0.0683374	6.84598	2.69e-33	4.83e-32	.	.	.	.	.	0
I	4451075	4451210	6.57162	7.03293	5.8894	1.14353	0.000383206	0.000784357	.	.	.	.	.	0
I	4454985	4455353	7.85806	7.49222	8.14964	-0.657417	0.0183664	0.0286732	.	.	.	.	.	0
I	4465012	4465639	7.28718	8.14107	4.91104	3.23003	4.26e-06	1.16e-05	I	4465289	4465712	247	4.69	350
I	4466920	4467151	6.50977	6.15793	6.79241	-0.634475	0.025184	0.0383136	.	.	.	.	.	0
I	4471794	4471964	6.77636	7.11301	6.33644	0.776573	0.0169809	0.026655	.	.	.	.	.	0
I	4474205	4474539	7.05398	7.73905	5.70372	2.03533	1.26e-07	4.18e-07	.	.	.	.	.	0
I	4486589	4487363	8.5172	9.22639	7.06362	2.16277	6.77e-14	4.02e-13	I	4486451	4487013	403	2.17	424
I	4489515	4489688	6.52088	7.35699	4.30182	3.05516	5.2e-08	1.8e-07	I	4489261	4492059	1340	3.7	173
I	4490260	4490991	8.70563	9.49132	6.84878	2.64254	2.46e-13	1.4e-12	I	4489261	4492059	1340	3.7	731
I	4493985	4494234	7.19824	7.63859	6.56129	1.0773	4.78e-05	0.000112651	I	4493605	4494788	379	2.95	249
I	4508334	4509080	8.84501	9.20485	8.36449	0.840364	0.000782866	0.00152099	I	4508129	4509216	529	14.45	746
I	4531369	4531591	6.51909	5.57171	7.08608	-1.51437	1.07e-06	3.14e-06	I	4531164	4532050	234	4.12	222
I	4556941	4557457	8.85049	9.08266	8.57365	0.509013	0.0367141	0.0542426	.	.	.	.	.	0
I	4574056	4574696	7.65874	3.74407	8.6101	-4.86603	1.1e-15	7.31e-15	I	4572859	4574409	475	6.02	353
I	4584749	4584991	7.6873	8.66828	2.43287	6.23541	1.45e-44	6.21e-43	I	4584609	4584996	234	2.72	242
I	4597711	4598217	8.06644	7.50379	8.47018	-0.966393	0.00346481	0.00606137	.	.	.	.	.	0
I	4600075	4600215	6.2417	4.78831	6.95085	-2.16254	2.78e-08	9.93e-08	.	.	.	.	.	0
I	4602985	4603116	6.31548	7.03803	4.80052	2.23751	7.36e-09	2.8e-08	.	.	.	.	.	0
I	4607825	4608054	7.04281	6.21441	7.56572	-1.35131	2e-06	5.68e-06	.	.	.	.	.	0
I	4608196	4608377	6.91419	6.40413	7.29026	-0.88613	0.00249013	0.00446674	.	.	.	.	.	0
I	4623580	4623833	6.78647	6.22356	7.19034	-0.96678	0.000562874	0.00112018	.	.	.	.	.	0
I	4626346	4626699	7.67603	6.80256	8.21622	-1.41366	0.000133488	0.00029309	.	.	.	.	.	0
I	4633619	4633749	6.4677	7.31234	4.17565	3.1367	2.19e-11	1.06e-10	.	.	.	.	.	0
I	4634915	4635927	8.91344	7.9131	9.49852	-1.58541	1.94e-08	7.04e-08	I	4634037	4636329	807	5.06	1012
I	4636665	4636924	7.38991	7.65064	7.07143	0.57921	0.0673202	0.0945951	.	.	.	.	.	0
I	4644358	4644510	6.55533	7.1459	5.53836	1.60754	1.79e-07	5.81e-07	I	4644240	4644673	174	2.27	152
I	4645231	4646047	9.28692	8.99252	9.53132	-0.538799	0.0434266	0.0634339	.	.	.	.	.	0
I	4647169	4647383	7.84626	8.6888	5.57252	3.11628	1.34e-11	6.62e-11	I	4647247	4647496	133	2.94	136
I	4657356	4657634	6.9398	6.28184	7.38999	-1.10815	0.0001048	0.000234232	I	4657138	4658472	356	4.31	278
I	4659399	4660357	8.94506	8.6266	9.20577	-0.579176	0.0435928	0.0636503	.	.	.	.	.	0
I	4662326	4662689	5.82365	6.81145	-0.0683374	6.87979	1.92e-29	2.8e-28	.	.	.	.	.	0
I	4663374	4663556	4.76666	5.74117	-0.0683374	5.8095	1.35e-17	1.02e-16	.	.	.	.	.	0
I	4665797	4665940	6.71692	5.68609	7.31202	-1.62593	3.02e-05	7.34e-05	.	.	.	.	.	0
I	4666357	4666898	8.07471	6.94939	8.69914	-1.74975	8.94e-10	3.71e-09	.	.	.	.	.	0
I	4669701	4670100	7.16356	6.70082	7.51337	-0.812554	0.011264	0.0182344	.	.	.	.	.	0
I	4672225	4672392	6.18291	7.17341	-0.0683374	7.24175	2.28e-38	5.95e-37	.	.	.	.	.	0
I	4696729	4696999	6.78418	6.36305	7.10975	-0.746706	0.0128737	0.0206266	.	.	.	.	.	0
I	4699176	4699779	7.802	8.79891	-0.0683374	8.86725	4.98e-67	1.05e-64	I	4698478	4699804	908	5.68	603
I	4701104	4701734	8.56815	9.39779	6.4017	2.99608	1.44e-13	8.38e-13	.	.	.	.	.	0
I	4703219	4703485	6.78715	7.19578	6.21492	0.980859	0.00122566	0.00231046	.	.	.	.	.	0
I	4754998	4755234	7.30434	0.0943114	8.29946	-8.20515	5.08e-47	2.62e-45	.	.	.	.	.	0
I	4759498	4760403	9.40702	8.5624	9.93624	-1.37384	7.25e-07	2.18e-06	.	.	.	.	.	0
I	4765370	4765861	8.0872	8.43263	7.63212	0.800501	0.0010507	0.00199967	.	.	.	.	.	0
I	4767682	4768011	6.60798	7.10168	5.85154	1.25013	5.12e-05	0.000120002	.	.	.	.	.	0
I	4773087	4773223	6.30104	6.82373	5.47318	1.35054	1.6e-05	4.04e-05	.	.	.	.	.	0
I	4773779	4773953	6.85851	5.4716	7.55238	-2.08078	0.000804459	0.00155993	.	.	.	.	.	0
I	4788544	4788675	6.34073	7.09302	4.67658	2.41644	3.36e-14	2.04e-13	.	.	.	.	.	0
I	4789941	4790149	6.4397	7.41326	1.65626	5.75701	7.42e-32	1.23e-30	I	4790128	4791471	517	4.45	21
I	4804477	4804641	6.28354	7.19924	3.14444	4.0548	1.19e-25	1.41e-24	.	.	.	.	.	0
I	4804782	4805012	6.21672	7.20744	-0.0683374	7.27578	2.32e-39	6.62e-38	.	.	.	.	.	0
I	4828900	4830024	9.01853	8.34167	9.47742	-1.13575	4.71e-06	1.27e-05	.	.	.	.	.	0
I	4910756	4911119	7.89075	8.12335	7.61331	0.510041	0.045437	0.0660989	.	.	.	.	.	0
I	4914168	4914598	7.51067	8.42613	4.37562	4.05051	3.32e-07	1.05e-06	I	4913132	4916538	1519	6.66	430
I	4920447	4921007	8.16443	7.76431	8.47733	-0.713027	0.00376808	0.00655606	.	.	.	.	.	0
I	4926483	4926654	6.14441	7.01716	3.57833	3.43883	2.82e-07	8.96e-07	.	.	.	.	.	0
I	4932863	4933537	7.64033	8.63247	1.11521	7.51726	2.72e-50	1.82e-48	.	.	.	.	.	0
I	4949076	4949259	6.53424	7.1436	5.45847	1.68513	3.96e-06	1.08e-05	.	.	.	.	.	0
I	4951448	4951749	7.662	7.37455	7.90158	-0.527025	0.0401312	0.0588462	.	.	.	.	.	0
I	4964447	4964870	8.19857	7.62994	8.60537	-0.975432	8.56e-05	0.000194079	.	.	.	.	.	0
I	4968365	4968866	7.71433	7.31446	8.02708	-0.71262	0.0265044	0.0401964	.	.	.	.	.	0
I	5025417	5025723	6.83866	7.64125	4.8716	2.76965	3.85e-15	2.47e-14	.	.	.	.	.	0
I	5037263	5037497	6.89127	7.56556	5.58438	1.98118	4.83e-07	1.49e-06	.	.	.	.	.	0
I	5040808	5041229	7.69234	6.93837	8.18499	-1.24663	1.14e-06	3.35e-06	.	.	.	.	.	0
I	5079637	5080238	8.61427	8.33742	8.84645	-0.509028	0.0321544	0.0480557	.	.	.	.	.	0
I	5092336	5092610	3.34283	3.93511	2.32063	1.61448	0.060255	0.0855558	.	.	.	.	.	0
I	5101513	5101686	6.28564	5.70902	6.69649	-0.987473	0.0010419	0.00198426	.	.	.	.	.	0
I	5104873	5105207	7.89879	7.52796	8.19353	-0.665568	0.0101019	0.0164763	I	5104385	5105317	468	6.58	334
I	5110977	5111191	6.8463	6.06412	7.35067	-1.28655	0.00276037	0.00491765	.	.	.	.	.	0
I	5123676	5124297	8.60099	8.0466	9.0005	-0.953902	0.000724808	0.00141483	.	.	.	.	.	0
I	5127512	5127716	6.5308	7.52334	-0.0683374	7.59168	3.68e-44	1.53e-42	I	5127287	5127868	415	2.37	204
I	5128967	5129829	8.66369	7.64121	9.25606	-1.61486	6.63e-10	2.79e-09	.	.	.	.	.	0
I	5131099	5131375	6.81356	7.45386	5.63354	1.82032	2.89e-08	1.03e-07	I	5130842	5132436	421	7.01	276
I	5158374	5161299	11.3332	10.8263	11.7075	-0.881168	8.99e-05	0.000202887	.	.	.	.	.	0
I	5169886	5170255	7.43326	7.08788	7.71172	-0.623841	0.0392954	0.057729	.	.	.	.	.	0
I	5170944	5174615	11.7723	10.7667	12.3592	-1.59244	1.94e-11	9.43e-11	.	.	.	.	.	0
I	5180333	5181085	8.25296	6.72827	8.97756	-2.24929	6.57e-09	2.51e-08	.	.	.	.	.	0
I	5186278	5186405	6.22152	6.9187	4.82056	2.09814	8.77e-11	4e-10	.	.	.	.	.	0
I	5261683	5261821	6.36514	7.00118	5.20005	1.80114	5.43e-09	2.09e-08	.	.	.	.	.	0
I	5298143	5298450	7.6178	0.0943114	8.61388	-8.51956	4.93e-48	2.74e-46	.	.	.	.	.	0
I	5303254	5303766	8.33483	7.81832	8.71438	-0.896059	0.0008409	0.00162611	.	.	.	.	.	0
I	5304445	5305050	8.06523	7.60212	8.41526	-0.813141	0.00750572	0.0124865	.	.	.	.	.	0
I	5305269	5305734	7.98776	7.22804	8.48283	-1.25479	5.81e-06	1.55e-05	.	.	.	.	.	0
I	5308121	5308500	7.48801	8.02234	6.63003	1.39231	7.34e-07	2.2e-06	I	5306911	5308433	175	2.26	312
I	5311551	5312021	7.4877	8.34371	5.09154	3.25217	0.000351553	0.000723674	I	5311007	5316964	2867	12.7	470
I	5312774	5313609	8.66088	9.48537	6.53488	2.95049	3.65e-28	4.94e-27	I	5311007	5316964	2867	12.7	835
I	5315902	5316952	9.0352	9.89981	6.55443	3.34538	3.71e-14	2.24e-13	I	5311007	5316964	2867	12.7	1050
I	5319519	5319639	5.90026	6.76505	3.41764	3.34741	8.76e-15	5.51e-14	.	.	.	.	.	0
I	5349544	5349769	7.17815	6.39216	7.68409	-1.29192	0.00205614	0.00374749	.	.	.	.	.	0
I	5357136	5357285	7.0087	7.32417	6.60435	0.719826	0.00778659	0.0129293	.	.	.	.	.	0
I	5357413	5357709	7.19322	7.63165	6.56031	1.07134	9.84e-05	0.000220911	.	.	.	.	.	0
I	5379853	5380050	6.86872	7.62305	5.19364	2.42941	3.87e-11	1.83e-10	.	.	.	.	.	0
I	5388586	5388755	6.46138	6.90453	5.81848	1.08606	0.000364843	0.000749387	.	.	.	.	.	0
I	5389102	5389283	6.41892	7.01174	5.39509	1.61665	0.000592445	0.00117471	.	.	.	.	.	0
I	5402684	5402840	6.46476	6.79006	6.04407	0.745995	0.0158797	0.0250691	.	.	.	.	.	0
I	5409568	5409842	6.84088	7.67333	4.65176	3.02157	8.88e-21	7.97e-20	.	.	.	.	.	0
I	5416320	5416453	6.07954	6.77292	4.69467	2.07825	3.93e-10	1.7e-09	.	.	.	.	.	0
I	5422123	5422533	7.60708	8.07022	6.9208	1.14942	0.000541198	0.00108025	I	5421663	5425253	3100	3	410
I	5429789	5430086	8.39825	8.983	7.39887	1.58413	1.77e-10	7.85e-10	.	.	.	.	.	0
I	5485885	5486088	7.05812	8.05294	-0.0683374	8.12128	9.01e-53	7.12e-51	I	5485797	5486158	154	1.88	203
I	5509299	5509426	6.1379	6.86689	4.59214	2.27475	4.65e-09	1.81e-08	.	.	.	.	.	0
I	5545597	5545840	6.14398	7.0575	3.0407	4.0168	4e-17	2.93e-16	.	.	.	.	.	0
I	5567233	5567429	6.57212	5.73821	7.09718	-1.35897	1.18e-05	3.04e-05	.	.	.	.	.	0
I	5571627	5572247	9.08871	8.15014	9.65261	-1.50246	4.47e-10	1.92e-09	.	.	.	.	.	0
I	5574840	5575200	7.05065	6.20271	7.58114	-1.37843	5.75e-06	1.53e-05	.	.	.	.	.	0
I	5576863	5578563	10.4823	9.72812	10.9751	-1.24698	1.01e-06	2.97e-06	.	.	.	.	.	0
I	5608962	5609105	6.22046	7.19935	1.11521	6.08414	1.09e-33	2.01e-32	.	.	.	.	.	0
I	5611614	5611990	9.65099	6.67415	10.5563	-3.88218	2.01e-43	7.91e-42	.	.	.	.	.	0
I	5619197	5620940	10.7955	10.1176	11.2549	-1.13736	4.95e-07	1.52e-06	I	5620191	5620899	212	1.78	708
I	5626062	5626260	6.76033	7.44891	5.39559	2.05332	8.86e-11	4.04e-10	.	.	.	.	.	0
I	5653658	5653778	6.30323	6.80234	5.53384	1.2685	4.97e-05	0.000116584	.	.	.	.	.	0
I	5676288	5676523	7.24943	5.41227	8.03194	-2.61967	4.75e-17	3.46e-16	.	.	.	.	.	0
I	5691659	5691850	6.66805	7.48946	4.56563	2.92383	1.49e-09	6.07e-09	.	.	.	.	.	0
I	5693836	5694480	7.88189	7.00124	8.42477	-1.42354	1.34e-06	3.9e-06	.	.	.	.	.	0
I	5694544	5697664	11.2461	10.284	11.8183	-1.5343	8.62e-11	3.94e-10	.	.	.	.	.	0
I	5698999	5699258	6.81713	7.52982	5.34777	2.18205	3.38e-06	9.28e-06	.	.	.	.	.	0
I	5706748	5707443	11.4082	9.57875	12.1894	-2.61065	5.36e-28	7.18e-27	I	5705757	5707403	1218	2.86	655
I	5741657	5742192	8.17526	7.36107	8.69256	-1.33149	1.5e-07	4.91e-07	.	.	.	.	.	0
I	5742357	5742776	7.36069	6.68758	7.81786	-1.13028	3.83e-05	9.17e-05	.	.	.	.	.	0
I	5742867	5743085	6.62578	4.10446	7.49433	-3.38987	5.44e-19	4.44e-18	.	.	.	.	.	0
I	5774456	5775818	10.5535	9.8787	11.0114	-1.13269	8.79e-07	2.62e-06	I	5774478	5775683	969	2.67	1205
I	5788614	5789363	8.76926	8.51494	8.9854	-0.470455	0.0514148	0.0739285	.	.	.	.	.	0
I	5789768	5790323	8.04217	7.62908	8.36292	-0.733835	0.00294903	0.005224	.	.	.	.	.	0
I	5790648	5790864	6.68793	5.33387	7.37392	-2.04006	1.15e-09	4.74e-09	.	.	.	.	.	0
I	5793249	5793600	7.30016	6.57361	7.78111	-1.2075	5.09e-06	1.37e-05	.	.	.	.	.	0
I	5810062	5810300	6.57187	7.34638	4.78296	2.56342	3.04e-13	1.72e-12	.	.	.	.	.	0
I	5815347	5816028	8.85306	7.48009	9.54361	-2.06352	9.03e-07	2.68e-06	.	.	.	.	.	0
I	5816173	5816699	7.89933	7.13633	8.39577	-1.25944	3.81e-05	9.12e-05	.	.	.	.	.	0
I	5842946	5843281	9.20769	6.40221	10.1006	-3.69842	1e-29	1.49e-28	.	.	.	.	.	0
I	5854716	5854973	7.96523	5.94116	8.776	-2.83483	2.96e-23	3.09e-22	.	.	.	.	.	0
I	5857407	5857607	7.12252	6.69745	7.45044	-0.752989	0.00884814	0.0145579	.	.	.	.	.	0
I	5865958	5866297	7.03852	7.968	3.64892	4.31908	2.89e-32	4.89e-31	.	.	.	.	.	0
I	5870593	5870922	7.10479	8.03678	3.6639	4.37288	8e-13	4.34e-12	I	5870214	5871706	491	2.67	329
I	5914752	5914923	5.50906	2.96868	6.3794	-3.41072	8.42e-17	6.03e-16	I	5914502	5915349	180	3.69	171
I	5939568	5939790	7.57675	6.67769	8.12644	-1.44875	1.15e-05	2.97e-05	.	.	.	.	.	0
I	5982912	5983666	8.84379	8.14472	9.31267	-1.16795	1.44e-06	4.15e-06	.	.	.	.	.	0
I	5983780	5985063	9.74305	8.91478	10.2659	-1.35112	5.96e-09	2.29e-08	.	.	.	.	.	0
I	5987795	5988253	7.44902	5.28181	8.27876	-2.99694	1.48e-22	1.49e-21	.	.	.	.	.	0
I	6011875	6011992	5.84769	6.8357	-0.0683374	6.90404	8.55e-34	1.59e-32	.	.	.	.	.	0
I	6050999	6051395	10.5595	7.87049	11.4431	-3.5726	5.82e-44	2.37e-42	.	.	.	.	.	0
I	6061107	6061223	5.79168	6.69754	2.80713	3.89041	1.23e-15	8.16e-15	I	6060362	6061294	383	2.39	116
I	6073587	6073742	6.3409	6.94813	5.27195	1.67618	0.00343227	0.00601117	.	.	.	.	.	0
I	6077228	6077517	6.71426	7.43517	5.20699	2.22817	2.36e-11	1.13e-10	.	.	.	.	.	0
I	6082514	6083042	10.6995	8.81121	11.4901	-2.6789	1.46e-25	1.72e-24	.	.	.	.	.	0
I	6091068	6091199	6.12034	7.11042	-0.0683374	7.17875	1.36e-37	3.33e-36	.	.	.	.	.	0
I	6105506	6106166	11.4319	8.98912	12.2928	-3.30365	8.65e-36	1.83e-34	I	6105370	6106080	317	4.39	574
I	6117971	6118295	7.62323	8.24397	6.51024	1.73373	2.25e-09	8.99e-09	.	.	.	.	.	0
I	6135576	6136209	10.969	8.4688	11.8355	-3.36673	4.26e-41	1.44e-39	.	.	.	.	.	0
I	6136297	6136852	10.3609	8.44397	11.1559	-2.71196	1.29e-27	1.68e-26	.	.	.	.	.	0
I	6163245	6164535	11.8972	9.2819	12.7744	-3.49245	3.94e-45	1.74e-43	.	.	.	.	.	0
I	6166739	6166929	6.01481	6.86098	3.70918	3.1518	2.48e-07	7.92e-07	.	.	.	.	.	0
I	6206712	6207958	9.20188	8.30263	9.75163	-1.44899	1.53e-09	6.21e-09	.	.	.	.	.	0
I	6208781	6208979	6.67863	5.8784	7.19034	-1.31195	8.29e-05	0.000188368	.	.	.	.	.	0
I	6210885	6211063	6.36419	7.35581	-0.0683374	7.42415	8.14e-42	2.88e-40	.	.	.	.	.	0
I	6212514	6213130	11.6099	8.88028	12.4968	-3.61656	2.58e-38	6.71e-37	.	.	.	.	.	0
I	6215512	6215651	6.74366	7.73722	-0.0683374	7.80556	3.62e-41	1.23e-39	.	.	.	.	.	0
I	6220922	6221089	6.85586	7.8499	-0.0683374	7.91824	5.86e-50	3.8e-48	I	6220762	6221112	269	1.83	167
I	6264868	6265315	9.76881	6.03806	10.7134	-4.67536	6.95e-57	7.95e-55	.	.	.	.	.	0
I	6272014	6272184	6.26971	5.18209	6.88274	-1.70065	0.00487579	0.0083441	.	.	.	.	.	0
I	6272292	6272453	6.43285	5.97674	6.77887	-0.802137	0.0262833	0.0398825	.	.	.	.	.	0
I	6280324	6280546	6.62554	7.23158	5.5604	1.67118	0.00123655	0.00233005	.	.	.	.	.	0
I	6283618	6283865	6.78485	7.38893	5.72592	1.66301	7.49e-07	2.25e-06	I	6283186	6284140	167	2.12	247
I	6287632	6288142	8.30886	7.60121	8.78154	-1.18033	3.69e-06	1.01e-05	I	6284207	6289591	3819	5.83	510
I	6288343	6288814	8.04672	7.67591	8.34144	-0.665533	0.00802647	0.0133056	I	6284207	6289591	3819	5.83	471
I	6289076	6289297	7.15408	6.61806	7.54401	-0.925955	0.034693	0.0515324	I	6284207	6289591	3819	5.83	221
I	6316213	6317460	10.1027	8.90023	10.7493	-1.84906	1.92e-13	1.1e-12	.	.	.	.	.	0
I	6317831	6317981	6.46452	7.4567	-0.0683374	7.52504	1.94e-43	7.63e-42	.	.	.	.	.	0
I	6319893	6320364	7.9847	7.48858	8.35318	-0.864597	0.00294716	0.00522134	.	.	.	.	.	0
I	6366266	6366430	6.79008	7.78385	-0.0683374	7.85218	1.07e-48	6.3e-47	.	.	.	.	.	0
I	6367721	6367976	7.03511	5.84044	7.67953	-1.83909	1.09e-05	2.82e-05	.	.	.	.	.	0
I	6416897	6417060	6.37853	7.17346	4.46266	2.7108	6.79e-17	4.9e-16	.	.	.	.	.	0
I	6418873	6418993	5.97832	6.64037	4.71877	1.9216	1.43e-07	4.7e-07	.	.	.	.	.	0
I	6442166	6443131	9.08159	8.32578	9.57502	-1.24924	3.15e-07	9.95e-07	.	.	.	.	.	0
I	6448953	6449974	8.62481	7.01172	9.36733	-2.35561	7.65e-17	5.5e-16	.	.	.	.	.	0
I	6450706	6450994	6.48159	0.0943114	7.47295	-7.37864	1.06e-41	3.74e-40	.	.	.	.	.	0
I	6453320	6453577	7.04688	6.58419	7.39666	-0.812471	0.0165445	0.0260165	.	.	.	.	.	0
I	6456635	6457130	8.1173	8.38167	7.79338	0.588295	0.0356526	0.0528406	.	.	.	.	.	0
I	6459603	6459845	6.56912	7.56186	-0.0683374	7.63019	2.16e-45	9.68e-44	.	.	.	.	.	0
I	6463971	6464424	8.36721	7.51043	8.90109	-1.39065	0.000418762	0.00085267	.	.	.	.	.	0
I	6472514	6472766	6.692	7.25087	5.76756	1.48331	8.46e-06	2.21e-05	.	.	.	.	.	0
I	6495955	6496282	7.11694	5.94403	7.75523	-1.8112	4.85e-09	1.88e-08	.	.	.	.	.	0
I	6498067	6499125	8.7825	6.97714	9.55978	-2.58264	9.87e-09	3.69e-08	.	.	.	.	.	0
I	6511424	6511590	6.75388	6.38987	7.04429	-0.65442	0.0203225	0.031448	.	.	.	.	.	0
I	6515922	6517086	8.83996	8.54314	9.08601	-0.542874	0.0440207	0.0642085	.	.	.	.	.	0
I	6528343	6528656	7.08604	6.5879	7.45563	-0.867729	0.00187692	0.00344	.	.	.	.	.	0
I	6554567	6554829	7.31451	8.15854	5.02777	3.13078	5.27e-25	6.01e-24	.	.	.	.	.	0
I	6572625	6573057	7.52274	7.95573	6.90117	1.05456	0.000103224	0.000231001	I	6572327	6573193	299	2.81	432
I	6581285	6581565	7.09473	7.436	6.64687	0.789127	0.00808543	0.0133939	.	.	.	.	.	0
I	6582042	6582363	7.38582	7.00102	7.6893	-0.688274	0.0323473	0.0483082	I	6581851	6582351	420	1.75	309
I	6583723	6584164	7.71231	7.36934	7.98919	-0.619851	0.0212549	0.0327733	.	.	.	.	.	0
I	6586079	6586266	7.20058	7.42416	6.93588	0.488279	0.060853	0.0863178	.	.	.	.	.	0
I	6626878	6626990	5.76049	6.74774	-0.0683374	6.81608	4.52e-32	7.58e-31	.	.	.	.	.	0
I	6647475	6647735	6.16783	4.14305	6.97869	-2.83564	3.72e-05	8.91e-05	.	.	.	.	.	0
I	6719173	6719545	7.87473	7.03161	8.40336	-1.37176	2.71e-07	8.63e-07	.	.	.	.	.	0
I	6736225	6736337	5.80694	6.59677	3.92394	2.67283	3.83e-11	1.81e-10	.	.	.	.	.	0
I	6745587	6745725	5.96114	6.90446	2.26323	4.64123	2.17e-25	2.54e-24	.	.	.	.	.	0
I	6757109	6757344	6.8507	7.54731	5.45217	2.09514	0.000205919	0.00043924	I	6756997	6757886	395	2.82	235
I	6780138	6780345	6.15066	7.01712	3.65093	3.36619	1.8e-12	9.54e-12	.	.	.	.	.	0
I	6781552	6782068	10.3701	8.65482	11.1318	-2.47694	9.69e-25	1.09e-23	.	.	.	.	.	0
I	6790063	6790180	6.08673	7.07657	-0.0683374	7.1449	3.83e-36	8.35e-35	.	.	.	.	.	0
I	6797526	6797863	7.53694	7.04213	7.9047	-0.862564	0.0121086	0.0194873	.	.	.	.	.	0
I	6799617	6799751	6.62692	7.30803	5.29275	2.01528	8.71e-08	2.94e-07	.	.	.	.	.	0
I	6836487	6836695	6.36846	5.50544	6.90471	-1.39927	2.6e-05	6.38e-05	I	6835254	6837070	696	2.67	208
I	6836819	6838310	10.3336	9.71229	10.7665	-1.05417	1.73e-05	4.36e-05	I	6835254	6837070	696	2.67	251
I	6847004	6847519	8.31026	8.5464	8.02775	0.518646	0.0315696	0.0472469	.	.	.	.	.	0
I	6854687	6854858	6.56955	7.0105	5.93132	1.07918	0.000248252	0.000522179	.	.	.	.	.	0
I	6854926	6857732	11.77	10.9308	12.2971	-1.36633	1.99e-09	8e-09	.	.	.	.	.	0
I	6932605	6932843	8.29277	0.0943114	9.29031	-9.196	1.2e-70	3.14e-68	.	.	.	.	.	0
I	6942953	6943177	6.16169	7.08303	2.9256	4.15743	2.39e-22	2.36e-21	.	.	.	.	.	0
I	6948803	6949234	6.90439	5.08443	7.68409	-2.59965	9.96e-11	4.52e-10	.	.	.	.	.	0
I	7011506	7012152	8.16567	7.56192	8.59002	-1.0281	7.76e-05	0.000177167	.	.	.	.	.	0
I	7012207	7012783	7.91295	7.22459	8.37703	-1.15244	0.000128847	0.000283431	.	.	.	.	.	0
I	7015767	7016297	8.95383	8.49177	9.30325	-0.811479	0.00103184	0.00196618	I	7015708	7016213	226	2.22	446
I	7016812	7016985	6.7213	6.15543	7.12669	-0.971258	0.00264779	0.00472726	I	7016971	7017502	147	2.19	14
I	7021374	7021574	6.43665	7.25634	4.34726	2.90908	0.000123282	0.000272254	.	.	.	.	.	0
I	7056981	7057105	6.03741	6.84616	4.02764	2.81852	1.18e-07	3.91e-07	I	7056880	7057341	298	2.37	124
I	7057356	7058092	8.31735	7.34317	8.8936	-1.55043	1.45e-08	5.34e-08	I	7057804	7058424	472	1.97	288
I	7082102	7082527	7.91536	8.63424	6.41759	2.21664	2.43e-11	1.16e-10	I	7078421	7087886	3839	12.47	425
I	7085771	7086105	7.37879	7.85279	6.66815	1.18464	0.000166071	0.000359362	I	7078421	7087886	3839	12.47	334
I	7086326	7086463	5.99846	6.654	4.76332	1.89068	3.26e-08	1.16e-07	I	7078421	7087886	3839	12.47	137
I	7087800	7088057	7.18685	6.82219	7.47769	-0.655497	0.0202094	0.0312866	I	7078421	7087886	3839	12.47	86
I	7091367	7091922	9.01002	7.16644	9.79358	-2.62715	1.92e-16	1.34e-15	.	.	.	.	.	0
I	7092066	7092386	7.06043	6.5318	7.44645	-0.91465	0.00498215	0.00851265	.	.	.	.	.	0
I	7098023	7098409	7.42482	7.97487	6.52476	1.45012	1.43e-07	4.7e-07	.	.	.	.	.	0
I	7099672	7100077	7.0078	7.92357	3.86758	4.05599	8.33e-28	1.1e-26	.	.	.	.	.	0
I	7105847	7106133	6.72387	4.12401	7.59968	-3.47567	8.7e-24	9.36e-23	.	.	.	.	.	0
I	7128097	7128560	6.93761	7.93199	-0.0683374	8.00033	8.2e-46	3.86e-44	I	7127824	7128756	687	2.66	463
I	7138558	7138875	7.28897	7.82294	6.43195	1.39099	2.28e-07	7.32e-07	I	7138123	7140706	1634	13.19	317
I	7149515	7149887	7.63898	8.16756	6.796	1.37156	2.89e-06	8.03e-06	.	.	.	.	.	0
I	7158729	7158946	6.25399	7.04204	4.38227	2.65977	1.71e-10	7.57e-10	.	.	.	.	.	0
I	7213844	7214020	6.36592	7.03813	5.06722	1.97092	2.26e-09	9.04e-09	.	.	.	.	.	0
I	7247659	7247987	6.77992	3.73138	7.68999	-3.95861	1.97e-18	1.55e-17	.	.	.	.	.	0
I	7253110	7253552	7.88874	7.2235	8.3423	-1.11879	1.58e-05	4e-05	.	.	.	.	.	0
I	7253609	7253879	7.21316	6.90448	7.46729	-0.562817	0.0306495	0.0459776	.	.	.	.	.	0
I	7254063	7255424	9.78077	9.38123	10.0933	-0.712083	0.00313871	0.00553353	.	.	.	.	.	0
I	7266992	7267185	6.34383	6.00113	6.62055	-0.619423	0.033798	0.0503518	.	.	.	.	.	0
I	7279152	7279563	9.99939	7.98908	10.8082	-2.81914	7.5e-26	9e-25	.	.	.	.	.	0
I	7321583	7321760	6.67195	7.49889	4.52685	2.97204	1.46e-16	1.03e-15	.	.	.	.	.	0
I	7354229	7354391	6.75437	7.19931	6.10768	1.09162	0.000246397	0.000518665	.	.	.	.	.	0
I	7466673	7466814	6.53511	7.30583	4.76841	2.53743	8.2e-15	5.18e-14	.	.	.	.	.	0
I	7472392	7472639	7.40755	7.9605	6.49953	1.46097	1.34e-05	3.42e-05	I	7472190	7476603	2364	9.61	247
I	7474779	7475806	9.29883	10.2346	5.77708	4.45754	2.36e-11	1.14e-10	I	7472190	7476603	2364	9.61	1027
I	7476886	7477189	7.16477	7.86096	5.76802	2.09294	4.29e-13	2.39e-12	.	.	.	.	.	0
I	7479242	7479398	6.15333	6.88154	4.61132	2.27023	1.89e-09	7.64e-09	.	.	.	.	.	0
I	7491774	7493235	10.493	10.9918	9.72438	1.2674	5.77e-07	1.76e-06	I	7491258	7493588	1738	8.96	1461
I	7496716	7497007	7.19572	6.43419	7.69155	-1.25736	1.33e-05	3.41e-05	.	.	.	.	.	0
I	7498031	7499291	9.20256	8.57448	9.63868	-1.06421	2.17e-05	5.39e-05	.	.	.	.	.	0
I	7500186	7500530	6.77925	7.77298	-0.0683374	7.84131	1.74e-48	1.01e-46	I	7500277	7502842	679	8.94	253
I	7500593	7500950	7.24221	8.19102	3.39986	4.79116	2.85e-19	2.36e-18	I	7500277	7502842	679	8.94	357
I	7503547	7503832	7.66802	7.93772	7.33603	0.601696	0.0296916	0.0446261	.	.	.	.	.	0
I	7518221	7519124	8.32241	9.27109	4.48382	4.78727	1.31e-08	4.82e-08	I	7517803	7522471	3719	6.71	903
I	7539951	7540299	7.08626	5.24638	7.86922	-2.62283	7.23e-16	4.87e-15	.	.	.	.	.	0
I	7543436	7543837	7.5071	8.0873	6.52129	1.56601	0.000124921	0.000275613	I	7540650	7545783	2880	9.62	401
I	7544941	7545161	6.95193	7.41924	6.25639	1.16284	0.00020415	0.000435597	I	7540650	7545783	2880	9.62	220
I	7548313	7548513	7.12396	7.69504	6.16482	1.53022	0.000715551	0.00139832	.	.	.	.	.	0
I	7550254	7550597	7.49733	8.23211	5.92325	2.30885	4.22e-17	3.08e-16	.	.	.	.	.	0
I	7553533	7553758	6.70595	7.45874	5.03917	2.41957	6.64e-12	3.36e-11	.	.	.	.	.	0
I	7555807	7556358	8.13512	7.62048	8.51367	-0.893188	0.000879412	0.00169546	.	.	.	.	.	0
I	7556947	7559738	11.2126	10.2384	11.7889	-1.55053	1.43e-10	6.4e-10	.	.	.	.	.	0
I	7563080	7563451	7.00261	7.99724	-0.0683374	8.06558	8.87e-42	3.13e-40	.	.	.	.	.	0
I	7566315	7566671	7.4536	7.05872	7.7633	-0.704576	0.00822268	0.0136132	.	.	.	.	.	0
I	7567690	7567971	7.48023	6.8208	7.93111	-1.11032	0.000512782	0.00102819	.	.	.	.	.	0
I	7571163	7571956	9.83334	8.59281	10.4903	-1.89752	2.33e-14	1.43e-13	.	.	.	.	.	0
I	7573136	7573528	6.60827	7.06249	5.94159	1.1209	0.000603215	0.00119337	.	.	.	.	.	0
I	7584539	7587711	13.1614	12.4692	13.6272	-1.15798	3.75e-07	1.17e-06	I	7585260	7585553	105	2.71	293
I	7595439	7595901	7.74098	8.73776	-0.0683374	8.8061	6.79e-62	1.02e-59	I	7595232	7596812	1133	2.96	462
I	7625852	7626186	6.92122	7.6369	5.4382	2.1987	2.37e-08	8.55e-08	.	.	.	.	.	0
I	7626931	7627367	7.2618	7.87493	6.17385	1.70108	2.05e-07	6.63e-07	.	.	.	.	.	0
I	7627919	7628225	7.37054	7.66844	6.9947	0.673739	0.046187	0.0670693	.	.	.	.	.	0
I	7650306	7650553	7.35624	6.55016	7.87031	-1.32015	2.45e-05	6.06e-05	.	.	.	.	.	0
I	7651258	7651520	7.11064	6.52063	7.52819	-1.00757	0.000825071	0.00159791	.	.	.	.	.	0
I	7656515	7659539	11.5107	12.0815	10.5524	1.52903	3.27e-11	1.55e-10	I	7656330	7662231	2211	4.57	3024
I	7661024	7661246	6.84642	7.53539	5.48006	2.05533	1.64e-09	6.64e-09	I	7656330	7662231	2211	4.57	222
I	7679122	7679270	6.5819	7.02635	5.93626	1.09009	0.000167508	0.000362304	.	.	.	.	.	0
I	7697293	7698362	9.46929	9.20223	9.69456	-0.492323	0.0385987	0.0568359	.	.	.	.	.	0
I	7709071	7709493	7.78957	8.45578	6.51415	1.94163	1.16e-07	3.84e-07	I	7706688	7709810	742	2.73	422
I	7711558	7711994	7.61273	8.31342	6.19662	2.11679	6.11e-09	2.34e-08	.	.	.	.	.	0
I	7712447	7713087	8.55204	9.17252	7.43992	1.73261	1.17e-08	4.35e-08	.	.	.	.	.	0
I	7715550	7715856	7.06941	7.42811	6.59092	0.837193	0.0232696	0.0356129	.	.	.	.	.	0
I	7718808	7719024	8.49988	0.0943114	9.49775	-9.40344	1.45e-67	3.34e-65	.	.	.	.	.	0
I	7740571	7741268	6.35766	5.62461	6.84141	-1.21679	0.000817296	0.00158373	.	.	.	.	.	0
I	7766420	7766658	7.16374	6.44607	7.64081	-1.19474	0.000343901	0.000708751	.	.	.	.	.	0
I	7818893	7819118	6.7603	5.9795	7.26411	-1.28461	8.7e-05	0.000197137	.	.	.	.	.	0
I	7835595	7835733	6.22243	7.21319	-0.0683374	7.28153	8.94e-40	2.68e-38	.	.	.	.	.	0
I	7861485	7861729	6.58624	7.57906	-0.0683374	7.6474	1.4e-38	3.77e-37	.	.	.	.	.	0
I	7866052	7866552	8.388	9.02994	7.20216	1.82778	7.91e-09	3e-08	I	7865699	7873371	3369	23.34	500
I	7867701	7868108	8.39181	8.68085	8.02998	0.650863	0.00923462	0.0151655	I	7865699	7873371	3369	23.34	407
I	7868187	7868634	7.4733	5.90125	8.20768	-2.30643	0.000308848	0.0006413	I	7865699	7873371	3369	23.34	447
I	7869021	7869208	8.28536	9.2678	2.91618	6.35162	1.39e-39	4.09e-38	I	7865699	7873371	3369	23.34	187
I	7869970	7872777	11.7409	11.9903	11.4393	0.55105	0.0165177	0.0259888	I	7865699	7873371	3369	23.34	2807
I	7895265	7895542	7.36818	7.61954	7.06358	0.555955	0.0313827	0.0470073	.	.	.	.	.	0
I	7926388	7926987	8.73589	8.96125	8.46868	0.49257	0.0572508	0.0816775	.	.	.	.	.	0
I	7930547	7932379	10.2282	9.5551	10.6854	-1.13028	4.33e-06	1.17e-05	.	.	.	.	.	0
I	7937764	7937991	7.12519	6.6144	7.50166	-0.88726	0.00209398	0.00380906	.	.	.	.	.	0
I	7938103	7938319	6.87834	5.51698	7.5661	-2.04912	4.31e-08	1.51e-07	.	.	.	.	.	0
I	7945492	7945863	7.61903	8.25692	6.44751	1.80941	1.89e-11	9.22e-11	.	.	.	.	.	0
I	7960638	7960995	8.34516	4.09471	9.30675	-5.21204	5.69e-11	2.65e-10	.	.	.	.	.	0
I	7961859	7961966	6.01159	6.99176	0.817288	6.17447	4.85e-34	9.19e-33	.	.	.	.	.	0
I	7965803	7966028	6.60219	5.45207	7.23391	-1.78184	8.02e-05	0.000182428	.	.	.	.	.	0
I	7966743	7967098	7.44859	6.79932	7.89474	-1.09542	2.7e-05	6.63e-05	.	.	.	.	.	0
I	7968741	7969196	7.93598	8.38122	7.28865	1.09257	2e-05	4.98e-05	I	7968632	7969793	433	4.2	455
I	7987954	7988276	7.34573	6.94664	7.65801	-0.711362	0.0115583	0.01867	.	.	.	.	.	0
I	7988677	7988994	7.11864	6.66394	7.46385	-0.799912	0.0291784	0.0439204	.	.	.	.	.	0
I	8010407	8010586	6.59203	7.22016	5.45417	1.76599	1.16e-08	4.31e-08	.	.	.	.	.	0
I	8022535	8022764	6.8977	6.34238	7.29769	-0.955312	0.015357	0.0243094	I	8022148	8022855	266	2.47	229
I	8027932	8028063	6.42118	7.39911	1.37985	6.01926	8.61e-36	1.82e-34	.	.	.	.	.	0
I	8031659	8031887	6.46264	4.73791	7.226	-2.48809	6.4e-11	2.96e-10	.	.	.	.	.	0
I	8032229	8032756	7.82695	6.25997	8.56029	-2.30031	6.25e-07	1.9e-06	.	.	.	.	.	0
I	8055183	8055484	7.46239	7.17233	7.70378	-0.531443	0.0641948	0.0906014	.	.	.	.	.	0
I	8124423	8124719	7.167	7.96939	5.2013	2.76808	3.14e-19	2.59e-18	.	.	.	.	.	0
I	8133655	8133967	7.4688	8.46491	-0.0683374	8.53325	7.35e-59	9.23e-57	I	8133180	8134267	511	9.58	312
I	8218458	8218770	7.31833	7.60042	6.96733	0.633087	0.0596214	0.0847245	.	.	.	.	.	0
I	8218855	8219047	7.47231	6.65738	7.9899	-1.33252	5.93e-07	1.81e-06	.	.	.	.	.	0
I	8223077	8223496	7.97588	7.50178	8.33211	-0.830328	0.00210168	0.00382109	.	.	.	.	.	0
I	8223625	8224119	8.62674	8.10237	9.0105	-0.908128	0.000151301	0.000329425	.	.	.	.	.	0
I	8224211	8224793	11.5052	9.2505	12.3455	-3.09503	2.78e-36	6.11e-35	.	.	.	.	.	0
I	8243783	8244394	7.56859	5.09926	8.43207	-3.33281	1.98e-28	2.71e-27	.	.	.	.	.	0
I	8245466	8245747	7.7614	8.16571	7.19765	0.968061	0.000769115	0.00149675	I	8245380	8245673	105	2.03	207
I	8259243	8259806	11.1037	9.18816	11.8986	-2.71042	6.14e-28	8.2e-27	.	.	.	.	.	0
I	8288782	8289020	7.07476	7.59141	6.2622	1.32921	0.000180971	0.000389329	I	8288605	8289166	212	2.01	238
I	8291102	8291352	7.28095	6.92579	7.56572	-0.639931	0.0181033	0.0282875	.	.	.	.	.	0
I	8291569	8291759	6.30383	5.59325	6.7778	-1.18456	8.81e-05	0.000199354	.	.	.	.	.	0
I	8296539	8297245	8.2431	7.61793	8.67783	-1.0599	0.000443088	0.000898092	I	8296592	8297037	360	2.28	445
I	8300184	8300554	7.48195	6.58077	8.03241	-1.45163	8.82e-08	2.98e-07	.	.	.	.	.	0
I	8315290	8315516	7.04895	7.8603	5.02068	2.83962	7.68e-09	2.92e-08	.	.	.	.	.	0
I	8320137	8320349	6.85429	6.19342	7.30583	-1.11241	0.000123685	0.0002731	.	.	.	.	.	0
I	8322045	8322357	6.82354	5.84032	7.40287	-1.56255	8.08e-07	2.42e-06	.	.	.	.	.	0
I	8331094	8331444	8.11886	7.34431	8.6201	-1.27578	5.98e-07	1.82e-06	.	.	.	.	.	0
I	8335701	8336095	7.41498	6.36521	8.01616	-1.65095	4.66e-09	1.81e-08	.	.	.	.	.	0
I	8336171	8336341	6.46878	3.62522	7.36461	-3.73939	8.76e-10	3.64e-09	.	.	.	.	.	0
I	8351068	8351397	7.20179	7.79396	6.17994	1.61402	4.94e-09	1.91e-08	.	.	.	.	.	0
I	8366364	8366986	7.76314	5.6726	8.58298	-2.91037	2.45e-22	2.42e-21	.	.	.	.	.	0
I	8409813	8410019	6.64086	7.43806	4.70998	2.72808	8.88e-15	5.59e-14	.	.	.	.	.	0
I	8410972	8411481	8.31576	8.76114	7.66813	1.09301	1.81e-05	4.53e-05	.	.	.	.	.	0
I	8412327	8412476	6.25591	7.00778	4.59405	2.41373	4.75e-12	2.43e-11	.	.	.	.	.	0
I	8412576	8412702	6.10607	6.76829	4.84587	1.92243	5.84e-09	2.25e-08	.	.	.	.	.	0
I	8412796	8413002	6.40424	7.29946	3.56882	3.73063	8.64e-10	3.59e-09	.	.	.	.	.	0
I	8416271	8416394	6.12608	6.87846	4.46152	2.41694	3.11e-07	9.82e-07	.	.	.	.	.	0
I	8426833	8427039	6.24072	7.2316	-0.0683374	7.29993	2.97e-37	7.02e-36	I	8426735	8427301	432	2.27	206
I	8489629	8490306	8.44159	7.89446	8.83733	-0.942865	0.000553016	0.0011018	.	.	.	.	.	0
I	8490493	8491088	8.83365	8.11543	9.31097	-1.19553	1.83e-05	4.57e-05	.	.	.	.	.	0
I	8529913	8530500	10.2455	8.40314	11.0289	-2.62571	7.08e-25	8.02e-24	.	.	.	.	.	0
I	8600917	8601120	6.7021	7.31362	5.61936	1.69427	6.6e-05	0.000152396	I	8600872	8601436	198	2.76	203
I	8638366	8638582	6.84143	6.51488	7.10753	-0.59265	0.0364676	0.0539123	.	.	.	.	.	0
I	8676440	8678364	11.318	10.9089	11.6363	-0.727328	0.00139065	0.00260128	I	8676544	8677103	132	1.66	559
I	8678392	8678767	7.77285	7.2005	8.18154	-0.981039	0.000170465	0.000368189	.	.	.	.	.	0
I	8678942	8679097	6.31279	6.70082	5.78036	0.920454	0.00224311	0.00405883	.	.	.	.	.	0
I	8692566	8692733	6.51089	7.395	3.8155	3.5795	2.43e-20	2.14e-19	.	.	.	.	.	0
I	8696348	8696467	6.4382	7.17582	4.84995	2.32587	7.23e-14	4.28e-13	.	.	.	.	.	0
I	8747950	8748182	6.57515	7.25189	5.25853	1.99335	6.61e-10	2.78e-09	.	.	.	.	.	0
I	8757882	8758130	7.00937	7.2775	6.67977	0.597724	0.0278422	0.0420576	.	.	.	.	.	0
I	8764706	8765833	9.52546	9.11605	9.844	-0.727948	0.00254949	0.00456451	.	.	.	.	.	0
I	8781117	8781281	6.66989	2.13396	7.63845	-5.5045	2.22e-37	5.3e-36	.	.	.	.	.	0
I	8786941	8787247	7.29754	7.86759	6.34136	1.52623	1.13e-08	4.19e-08	.	.	.	.	.	0
I	8813376	8813546	7.58174	8.49797	4.43384	4.06413	6.35e-37	1.46e-35	.	.	.	.	.	0
I	8816508	8816619	6.24559	6.82972	5.24808	1.58163	2.74e-07	8.69e-07	.	.	.	.	.	0
I	8827689	8827893	6.45853	7.06772	5.38328	1.68445	2.79e-07	8.86e-07	.	.	.	.	.	0
I	8839105	8839363	6.93886	7.83503	4.0908	3.74423	2.12e-16	1.48e-15	.	.	.	.	.	0
I	8865704	8865884	6.38917	7.00522	5.29168	1.71353	1.07e-05	2.76e-05	.	.	.	.	.	0
I	8910904	8913004	10.4593	9.86613	10.8784	-1.01231	1.17e-05	3.01e-05	.	.	.	.	.	0
I	8913088	8913836	8.49497	7.85881	8.93493	-1.07612	2.71e-05	6.65e-05	.	.	.	.	.	0
I	8913928	8914809	8.86611	8.36473	9.23747	-0.872734	0.000703423	0.00137653	.	.	.	.	.	0
I	8918620	8918961	7.20625	7.90519	5.79766	2.10753	4.99e-14	2.99e-13	.	.	.	.	.	0
I	8953108	8953302	6.24499	0.0943114	7.2348	-7.14049	5.13e-28	6.87e-27	.	.	.	.	.	0
I	8966700	8968275	9.87571	9.28987	10.2912	-1.00132	2.73e-05	6.69e-05	.	.	.	.	.	0
I	8975554	8975811	7.17816	7.52615	6.71861	0.807538	0.00475989	0.00815567	.	.	.	.	.	0
I	9014065	9014272	6.08428	7.07411	-0.0683374	7.14244	3.91e-37	9.1e-36	.	.	.	.	.	0
I	9042840	9042958	6.35304	6.97282	5.24322	1.72961	9.75e-08	3.28e-07	.	.	.	.	.	0
I	9047083	9047218	6.37396	6.87126	5.60891	1.26235	2.39e-05	5.91e-05	.	.	.	.	.	0
I	9051162	9051509	8.69348	7.97494	9.17094	-1.19601	9.61e-06	2.5e-05	I	9048895	9051870	2454	2.29	347
I	9057729	9058121	7.87395	8.25805	7.34895	0.909103	0.000528535	0.00105708	.	.	.	.	.	0
I	9064673	9064782	5.58443	6.57002	-0.0683374	6.63836	5.06e-30	7.59e-29	.	.	.	.	.	0
I	9111723	9111932	6.46044	6.88436	5.85756	1.0268	0.00217386	0.00394162	.	.	.	.	.	0
I	9113048	9113536	7.88907	8.88617	-0.0683374	8.9545	4.25e-68	9.97e-66	.	.	.	.	.	0
I	9116099	9116361	7.08971	7.60918	6.27005	1.33913	3.96e-05	9.45e-05	I	9115810	9118310	491	7.18	262
I	9119764	9120389	8.18913	7.66919	8.57053	-0.90134	0.000326485	0.000675231	.	.	.	.	.	0
I	9128749	9129074	6.83155	7.73086	3.9407	3.79016	2.16e-11	1.05e-10	.	.	.	.	.	0
I	9141734	9141887	6.99356	7.46054	6.29873	1.16181	4.64e-05	0.000109612	.	.	.	.	.	0
I	9163443	9163655	6.66176	7.47411	4.62634	2.84777	6.44e-05	0.0001489	.	.	.	.	.	0
I	9165109	9167499	11.8245	11.1462	12.284	-1.13784	1.25e-06	3.64e-06	I	9165150	9165596	137	2.22	446
I	9168584	9168892	6.96179	7.76119	5.01628	2.74491	1.52e-19	1.28e-18	I	9168583	9169937	456	2.59	308
I	9175845	9176596	10.1517	8.51816	10.8982	-2.38007	9.46e-22	8.98e-21	I	9176363	9176772	248	2	233
I	9221629	9222108	8.11474	7.24194	8.65468	-1.41274	0.000432846	0.000878931	.	.	.	.	.	0
I	9223392	9223934	7.82159	7.03933	8.326	-1.28666	1.86e-05	4.65e-05	.	.	.	.	.	0
I	9244562	9244805	6.36268	7.31456	2.43287	4.88168	1.83e-26	2.26e-25	.	.	.	.	.	0
I	9249296	9249478	6.8015	7.38579	5.80353	1.58226	6.95e-08	2.38e-07	.	.	.	.	.	0
I	9266902	9267504	10.6157	8.76354	11.4007	-2.63715	5.9e-28	7.88e-27	.	.	.	.	.	0
I	9268825	9269176	8.82264	7.85587	9.39635	-1.54048	5.37e-09	2.07e-08	.	.	.	.	.	0
I	9274673	9274809	6.91834	7.16992	6.61342	0.556504	0.0467897	0.0678535	.	.	.	.	.	0
I	9280747	9281219	7.87706	7.1973	8.33726	-1.13996	0.0483466	0.069924	.	.	.	.	.	0
I	9284357	9284709	6.97401	6.07404	7.52403	-1.44999	4.95e-07	1.52e-06	.	.	.	.	.	0
I	9285223	9285477	6.3194	4.18127	7.14545	-2.96418	2.41e-05	5.96e-05	.	.	.	.	.	0
I	9287170	9287336	7.08611	7.36425	6.74122	0.623039	0.0391205	0.0575201	.	.	.	.	.	0
I	9289619	9289963	7.66474	6.98644	8.12427	-1.13783	2.79e-05	6.82e-05	.	.	.	.	.	0
I	9307568	9307840	7.77855	8.48607	6.33239	2.15369	3.88e-12	2.01e-11	.	.	.	.	.	0
I	9309852	9310177	7.66081	7.24397	7.98382	-0.739849	0.0100179	0.0163525	.	.	.	.	.	0
I	9312536	9313082	8.28555	7.72525	8.6881	-0.96285	8.64e-05	0.000195747	.	.	.	.	.	0
I	9314751	9314999	6.19017	6.70902	5.37208	1.33695	2.72e-05	6.66e-05	I	9314274	9315059	425	3.01	248
I	9319844	9320332	9.88525	7.43318	10.747	-3.31382	1.11e-32	1.91e-31	.	.	.	.	.	0
I	9320411	9320843	7.73504	6.81449	8.29252	-1.47804	1.78e-06	5.08e-06	.	.	.	.	.	0
I	9320902	9321072	6.26863	5.47515	6.77761	-1.30246	2.65e-05	6.51e-05	.	.	.	.	.	0
I	9321316	9321574	6.62127	5.34196	7.28849	-1.94653	2.04e-06	5.77e-06	.	.	.	.	.	0
I	9322514	9322813	7.20197	7.96876	5.4579	2.51086	8.36e-18	6.4e-17	.	.	.	.	.	0
I	9327331	9327948	10.4982	8.27484	11.3348	-3.05992	9.83e-21	8.81e-20	.	.	.	.	.	0
I	9328260	9328767	9.61041	7.53357	10.4284	-2.89485	3.4e-26	4.16e-25	.	.	.	.	.	0
I	9332604	9332807	6.74062	7.02245	6.39005	0.632399	0.0711558	0.099498	.	.	.	.	.	0
I	9334594	9336608	10.4735	10.6819	10.2297	0.452296	0.0458902	0.0666795	.	.	.	.	.	0
I	9343146	9343443	7.27128	7.56728	6.89843	0.668852	0.0126277	0.0202625	.	.	.	.	.	0
I	9343917	9344474	7.91605	8.62171	6.47818	2.14353	9.49e-16	6.35e-15	.	.	.	.	.	0
I	9372929	9373287	7.25017	7.98503	5.67568	2.30936	6.07e-16	4.11e-15	I	9371756	9373774	1237	5.96	358
I	9375209	9375636	7.54691	8.31234	5.81057	2.50176	6.21e-18	4.77e-17	I	9375204	9375725	187	2.34	427
I	9378456	9378614	6.69265	7.23497	5.81349	1.42149	1e-06	2.96e-06	I	9377293	9382234	2826	10.77	158
I	9379298	9379527	7.20927	7.5482	6.76544	0.782762	0.00300539	0.00531515	I	9377293	9382234	2826	10.77	229
I	9381043	9382090	8.90711	9.85581	5.06797	4.78784	6.61e-51	4.56e-49	I	9377293	9382234	2826	10.77	1047
I	9382741	9383017	7.34868	8.22809	4.70822	3.51987	6.84e-19	5.54e-18	I	9382621	9384618	1142	4.54	276
I	9383205	9383445	7.30153	7.77371	6.59501	1.1787	0.000105644	0.000236004	I	9382621	9384618	1142	4.54	240
I	9383608	9384388	9.58461	10.2312	8.38201	1.84924	7.86e-13	4.27e-12	I	9382621	9384618	1142	4.54	780
I	9385066	9385323	8.35203	0.0943114	9.34967	-9.25536	2.3e-71	6.34e-69	.	.	.	.	.	0
I	9385957	9386428	7.58701	8.57983	0.931663	7.64817	3.33e-59	4.26e-57	.	.	.	.	.	0
I	9394010	9394300	7.16853	6.48857	7.62882	-1.14025	0.000106692	0.000238194	.	.	.	.	.	0
I	9422307	9422434	7.13262	7.64538	6.32978	1.3156	2.49e-05	6.13e-05	.	.	.	.	.	0
I	9433066	9433229	6.72501	6.31436	7.04429	-0.729937	0.0346263	0.0514604	.	.	.	.	.	0
I	9440828	9441192	7.46173	7.78699	7.04111	0.745878	0.0056195	0.00953912	.	.	.	.	.	0
I	9509805	9510084	6.93429	5.99859	7.49716	-1.49857	1.87e-06	5.33e-06	.	.	.	.	.	0
I	9510925	9511330	8.01117	7.40919	8.43464	-1.02545	5.27e-05	0.000123394	.	.	.	.	.	0
I	9512950	9514837	10.8321	9.84358	11.4132	-1.56962	1.02e-11	5.1e-11	.	.	.	.	.	0
I	9515988	9516269	6.61782	7.46054	4.3425	3.11804	6.41e-21	5.79e-20	.	.	.	.	.	0
I	9545665	9545980	6.68793	7.2507	5.75254	1.49816	3.04e-06	8.41e-06	.	.	.	.	.	0
I	9558678	9558972	8.48859	4.10393	9.45364	-5.34971	2.48e-29	3.57e-28	.	.	.	.	.	0
I	9562279	9562476	6.15984	0.0943114	7.14903	-7.05472	2.23e-34	4.32e-33	.	.	.	.	.	0
I	9563767	9564039	7.40079	2.38416	8.37833	-5.99417	1.2e-39	3.57e-38	.	.	.	.	.	0
I	9605481	9605959	9.47471	8.61564	10.0095	-1.39382	2.92e-09	1.16e-08	.	.	.	.	.	0
I	9611490	9611794	6.93677	7.70563	5.18086	2.52476	1.3e-13	7.57e-13	.	.	.	.	.	0
I	9618040	9618573	8.25767	7.35908	8.80718	-1.4481	5.48e-06	1.47e-05	.	.	.	.	.	0
I	9619913	9620049	6.56327	7.4162	4.19616	3.22004	3.54e-14	2.14e-13	.	.	.	.	.	0
I	9625909	9626141	7.29237	8.26754	2.4196	5.84794	4.17e-41	1.42e-39	I	9625776	9626333	211	2.47	232
I	9628099	9628486	7.28988	7.00247	7.52944	-0.526973	0.049325	0.0712073	.	.	.	.	.	0
I	9630339	9631018	8.2853	7.73742	8.68143	-0.944014	0.00205923	0.00375216	.	.	.	.	.	0
I	9659988	9660313	7.80369	7.2214	8.21739	-0.995986	0.00418102	0.00721919	.	.	.	.	.	0
I	9660759	9661063	6.96816	5.85221	7.58979	-1.73758	2.46e-08	8.84e-08	.	.	.	.	.	0
I	9661448	9662166	8.65878	7.38084	9.32564	-1.9448	1.95e-08	7.07e-08	.	.	.	.	.	0
I	9662547	9663438	8.74072	7.60381	9.36858	-1.76477	6.8e-13	3.71e-12	.	.	.	.	.	0
I	9663559	9664140	7.84013	6.72354	8.46195	-1.73841	1.06e-09	4.36e-09	.	.	.	.	.	0
I	9665125	9665250	6.17115	7.16157	-0.0683374	7.22991	1.64e-38	4.34e-37	I	9664965	9665396	162	2.42	125
I	9671703	9672202	7.69388	8.38074	6.33624	2.04451	6.59e-08	2.26e-07	.	.	.	.	.	0
I	9682576	9682812	9.53752	0.0943114	10.5365	-10.4422	4.07e-97	8.18e-94	.	.	.	.	.	0
I	9688811	9688949	6.67723	7.51304	4.46057	3.05247	4.55e-21	4.15e-20	I	9688395	9689109	176	2.32	138
I	9721870	9722606	8.22344	9.02951	6.23238	2.79713	8.1e-20	6.92e-19	I	9720304	9722838	1700	4.69	736
I	9725329	9725546	6.70249	7.46732	4.96952	2.49781	2.82e-05	6.89e-05	.	.	.	.	.	0
I	9732610	9732789	6.3688	7.08924	4.8637	2.22554	4.03e-08	1.41e-07	.	.	.	.	.	0
I	9733991	9734396	8.00245	8.66871	6.72679	1.94192	8.24e-11	3.77e-10	.	.	.	.	.	0
I	9751076	9751219	6.51735	7.50547	0.588129	6.91734	2.76e-39	7.82e-38	.	.	.	.	.	0
I	9768286	9768499	7.34715	6.62825	7.82476	-1.19651	5.97e-06	1.59e-05	.	.	.	.	.	0
I	9770876	9771149	7.30523	6.34874	7.87539	-1.52665	0.000491037	0.00098873	.	.	.	.	.	0
I	9773973	9774247	7.43465	7.76587	7.00398	0.761899	0.00368955	0.00642658	.	.	.	.	.	0
I	9780051	9780230	6.37153	6.89299	5.54682	1.34617	0.00132895	0.00249216	.	.	.	.	.	0
I	9785491	9786768	9.86342	9.34958	10.2415	-0.891953	0.000189888	0.000407205	.	.	.	.	.	0
I	9787708	9788179	7.36858	7.98163	6.28088	1.70076	5.64e-10	2.39e-09	.	.	.	.	.	0
I	9788475	9788849	7.89424	8.70932	5.83899	2.87032	1.32e-21	1.25e-20	I	9788453	9789057	167	2.57	374
I	9795490	9795758	7.50894	6.83862	7.96483	-1.12621	0.000152001	0.000330796	.	.	.	.	.	0
I	9840871	9841327	7.34167	7.98837	6.1388	1.84958	6.47e-10	2.72e-09	.	.	.	.	.	0
I	9845055	9845201	6.17774	6.91445	4.59405	2.3204	2.42e-11	1.16e-10	.	.	.	.	.	0
I	9850061	9850385	7.56737	7.85726	7.20418	0.653085	0.0103049	0.0167899	I	9849439	9851556	1281	10.3	324
I	9853996	9854363	7.41575	8.41171	-0.0683374	8.48005	1.77e-57	2.09e-55	I	9853718	9854460	277	2.91	367
I	9869091	9869564	7.7777	8.77457	-0.0683374	8.8429	8.82e-63	1.44e-60	I	9868999	9869792	393	2.32	473
I	9882128	9882425	6.76458	7.60028	4.54888	3.05139	6.84e-22	6.56e-21	.	.	.	.	.	0
I	9883553	9883988	9.48387	8.03291	10.1925	-2.15956	2.32e-15	1.52e-14	.	.	.	.	.	0
I	9895488	9895647	6.1631	5.14829	6.75297	-1.60468	1.33e-06	3.86e-06	.	.	.	.	.	0
I	9938411	9938673	6.47497	7.44396	1.91952	5.52444	3.85e-35	7.83e-34	.	.	.	.	.	0
I	9949424	9949798	7.4789	6.87575	7.90294	-1.0272	0.00141812	0.00264843	.	.	.	.	.	0
I	9950412	9951353	8.76003	8.12397	9.19995	-1.07598	1.42e-05	3.62e-05	.	.	.	.	.	0
I	9958970	9959378	7.29403	6.78549	7.66928	-0.883795	0.00242258	0.00435502	.	.	.	.	.	0
I	9966669	9966948	6.77619	6.2885	7.14002	-0.851513	0.00765509	0.0127259	.	.	.	.	.	0
I	9970119	9970396	7.04053	6.73325	7.29371	-0.560464	0.0434837	0.0635042	.	.	.	.	.	0
I	9976258	9976940	8.53737	7.83057	9.00968	-1.17911	4.82e-05	0.000113329	.	.	.	.	.	0
I	9976986	9977959	9.15038	8.10244	9.75097	-1.64853	7.01e-10	2.93e-09	.	.	.	.	.	0
I	10028256	10028581	6.87612	5.91603	7.44753	-1.53151	2.21e-05	5.48e-05	.	.	.	.	.	0
I	10029816	10030272	8.11582	7.37244	8.60398	-1.23154	1.62e-06	4.65e-06	I	10030170	10030607	252	1.97	102
I	10032514	10033213	8.38191	8.92186	7.50912	1.41274	8.36e-09	3.16e-08	I	10032378	10033369	599	3.4	699
I	10035019	10035246	6.73565	7.60289	4.22786	3.37504	5.53e-06	1.48e-05	I	10033496	10039542	1816	9.22	227
I	10037578	10038042	7.63106	8.15017	6.81229	1.33788	2.08e-05	5.19e-05	I	10033496	10039542	1816	9.22	464
I	10040413	10040686	7.15881	7.66332	6.37633	1.287	6.01e-06	1.6e-05	I	10039771	10040696	750	2.3	273
I	10076094	10076276	1.50052	0.0943114	2.19891	-2.1046	0.0249218	0.0379353	.	.	.	.	.	0
I	10099227	10099394	6.23059	7.04718	4.16424	2.88294	5.83e-05	0.00013558	I	10096730	10100509	2528	2.94	167
I	10103485	10103760	6.83487	7.56458	5.28567	2.27891	2.69e-14	1.64e-13	I	10102274	10103938	1058	6.66	275
I	10145286	10145502	6.93664	7.19814	6.61701	0.581126	0.033884	0.0504746	.	.	.	.	.	0
I	10169477	10169667	6.22752	5.52058	6.69989	-1.17931	0.000154601	0.000336143	.	.	.	.	.	0
I	10176580	10176708	6.41881	6.78698	5.92325	0.863726	0.00255765	0.00457736	I	10176138	10177650	663	2.4	128
I	10177835	10179116	9.19192	9.60341	8.61402	0.989397	8.62e-05	0.00019546	I	10177831	10179415	464	2.31	1281
I	10181797	10181982	5.94524	3.55355	6.80079	-3.24724	3.59e-17	2.65e-16	.	.	.	.	.	0
I	10187281	10188928	10.5295	9.72968	11.0411	-1.31139	2.15e-08	7.77e-08	.	.	.	.	.	0
I	10227601	10228288	8.52701	8.18936	8.80044	-0.61108	0.0115664	0.0186808	.	.	.	.	.	0
I	10231662	10231991	6.88707	7.60207	5.4072	2.19487	1.12e-09	4.62e-09	I	10230802	10232772	1301	2.96	329
I	10232492	10232669	5.86498	6.74465	3.22157	3.52307	2.93e-12	1.53e-11	I	10230802	10232772	1301	2.96	177
I	10235136	10235444	7.76604	8.59142	5.63312	2.9583	1.22e-16	8.69e-16	I	10233468	10235591	1651	3.01	308
I	10282090	10282298	7.36941	6.9425	7.69841	-0.755913	0.00404531	0.00700137	.	.	.	.	.	0
I	10330542	10330698	6.28742	7.27859	-0.0683374	7.34693	8.77e-41	2.86e-39	.	.	.	.	.	0
I	10333141	10333271	6.32408	7.31546	-0.0683374	7.3838	1.47e-33	2.68e-32	.	.	.	.	.	0
I	10337330	10337984	8.25509	7.29716	8.82575	-1.52859	2.54e-08	9.13e-08	.	.	.	.	.	0
I	10340024	10340782	7.96111	6.62661	8.64231	-2.0157	2.44e-11	1.17e-10	.	.	.	.	.	0
I	10373954	10374093	6.43613	7.34008	3.4795	3.86058	8.97e-27	1.13e-25	.	.	.	.	.	0
I	10378287	10378456	6.66235	6.16273	7.03274	-0.870008	0.00203513	0.00371353	.	.	.	.	.	0
I	10398759	10399257	8.05242	7.4292	8.48621	-1.057	5.46e-05	0.000127482	.	.	.	.	.	0
I	10400703	10400879	6.19465	7.18522	-0.0683374	7.25356	9.82e-39	2.67e-37	.	.	.	.	.	0
I	10406150	10406390	6.5345	7.22584	5.15825	2.06759	1.13e-10	5.09e-10	.	.	.	.	.	0
I	10418024	10418538	8.72499	8.14235	9.13886	-0.996517	0.000103813	0.000232173	.	.	.	.	.	0
I	10420130	10420339	5.48318	5.04837	5.81684	-0.768471	0.0295977	0.0444993	.	.	.	.	.	0
I	10420530	10420791	3.74166	4.35851	2.64155	1.71696	0.0359822	0.0532786	.	.	.	.	.	0
I	10422087	10422460	7.58872	7.89518	7.19911	0.696076	0.0065651	0.0110167	.	.	.	.	.	0
I	10433273	10433637	7.60179	6.62292	8.17964	-1.55671	2.1e-06	5.94e-06	.	.	.	.	.	0
I	10435793	10435945	6.56997	7.26422	5.18144	2.08278	0.000103547	0.000231615	.	.	.	.	.	0
I	10436846	10437181	7.46248	7.85359	6.92422	0.929367	0.000312789	0.000648812	I	10436734	10437231	165	2.65	335
I	10485041	10485178	6.29952	7.08802	4.42508	2.66294	4.15e-09	1.62e-08	.	.	.	.	.	0
I	10516891	10517283	8.01605	8.42464	7.4439	0.980745	0.000144801	0.000316449	I	10516614	10517376	349	5.47	392
I	10518048	10518177	6.5428	7.53541	-0.0683374	7.60374	1.01e-42	3.8e-41	.	.	.	.	.	0
I	10552868	10553312	8.78911	8.18	9.21607	-1.03607	3.79e-05	9.06e-05	.	.	.	.	.	0
I	10553700	10554029	7.94852	8.82818	5.30522	3.52296	3.66e-27	4.68e-26	I	10553420	10554189	477	2.47	329
I	10564524	10564975	8.14321	7.76594	8.44199	-0.676057	0.0208145	0.0321457	I	10564973	10565746	336	5.94	2
I	10565112	10565491	7.25898	7.81146	6.35224	1.45922	2.29e-06	6.45e-06	I	10564973	10565746	336	5.94	379
I	10567584	10567710	5.63686	6.62297	-0.0683374	6.6913	3.01e-29	4.32e-28	.	.	.	.	.	0
I	10569801	10570179	7.97768	7.31572	8.42972	-1.114	0.00110874	0.00210331	.	.	.	.	.	0
I	10585323	10585771	7.71946	8.50646	5.85445	2.65201	1.4e-11	6.87e-11	.	.	.	.	.	0
I	10592922	10593330	10.1304	8.70979	10.8322	-2.12237	3.13e-19	2.59e-18	.	.	.	.	.	0
I	10606595	10606802	6.79335	7.09923	6.40468	0.69455	0.0122626	0.0197149	.	.	.	.	.	0
I	10640529	10640966	7.37433	6.61433	7.86952	-1.25519	1.8e-06	5.13e-06	.	.	.	.	.	0
I	10651062	10651577	7.91515	8.68508	6.15302	2.53207	5.37e-17	3.91e-16	.	.	.	.	.	0
I	10653519	10654302	9.91274	10.2842	9.41112	0.873104	0.000131182	0.000288341	.	.	.	.	.	0
I	10667044	10667162	5.96327	6.9522	-0.0683374	7.02054	5.34e-35	1.08e-33	.	.	.	.	.	0
I	10687138	10687256	6.20653	7.12518	3.01757	4.10761	7.41e-16	4.99e-15	.	.	.	.	.	0
I	10709317	10709601	7.02671	6.17938	7.55697	-1.3776	7.07e-07	2.13e-06	.	.	.	.	.	0
I	10709661	10709938	6.93382	6.3443	7.35114	-1.00684	0.000666321	0.00130993	.	.	.	.	.	0
I	10709993	10710185	6.75063	6.39184	7.03773	-0.645894	0.0368209	0.0543946	.	.	.	.	.	0
I	10713309	10713469	6.9975	5.90744	7.61127	-1.70384	8.96e-08	3.02e-07	.	.	.	.	.	0
I	10728766	10728912	6.58415	7.03676	5.92097	1.11578	0.000195804	0.00041887	.	.	.	.	.	0
I	10730554	10730930	7.76044	7.06272	8.22872	-1.166	0.000126115	0.000277898	.	.	.	.	.	0
I	10733701	10733861	6.02505	7.01445	-0.0683374	7.08279	9.44e-37	2.15e-35	.	.	.	.	.	0
I	10747440	10747640	6.31269	6.86094	5.41754	1.4434	1.57e-06	4.51e-06	.	.	.	.	.	0
I	10748002	10748364	7.42852	7.95851	6.58188	1.37662	1.15e-06	3.38e-06	.	.	.	.	.	0
I	10749946	10750273	7.29749	8.10864	5.27064	2.838	1.14e-19	9.66e-19	.	.	.	.	.	0
I	10750599	10750749	6.6064	7.02761	6.009	1.01861	0.00235696	0.00424409	.	.	.	.	.	0
I	10751983	10752342	7.09162	7.97623	4.3901	3.58613	5.73e-16	3.89e-15	.	.	.	.	.	0
I	10752764	10752964	6.49353	6.95233	5.81684	1.13549	0.000709239	0.00138637	.	.	.	.	.	0
I	10753401	10753532	6.1379	6.76038	5.01913	1.74125	3.89e-08	1.37e-07	.	.	.	.	.	0
I	10757032	10757366	7.08549	7.99513	4.0435	3.95163	3.48e-17	2.57e-16	I	10754562	10759096	1533	3.17	334
I	10769472	10769708	7.21179	7.46446	6.90527	0.559188	0.0312865	0.0468681	I	10768528	10773602	1214	9	236
I	10784706	10785826	8.74182	9.15352	8.16351	0.990008	0.000229397	0.000485056	.	.	.	.	.	0
I	10785955	10786673	8.07263	8.40364	7.64232	0.761321	0.00276598	0.00492703	.	.	.	.	.	0
I	10788647	10788909	7.40856	8.21776	5.39559	2.82218	5.98e-19	4.87e-18	.	.	.	.	.	0
I	10790417	10791800	9.49522	8.09798	10.1915	-2.09353	2.72e-17	2.02e-16	.	.	.	.	.	0
I	10791832	10792241	7.76336	6.71226	8.36497	-1.65271	2.45e-10	1.08e-09	.	.	.	.	.	0
I	10792403	10793464	9.48424	8.59148	10.0316	-1.44013	3.82e-09	1.49e-08	.	.	.	.	.	0
I	10803865	10804021	6.41882	5.36324	7.02184	-1.6586	2.85e-07	9.04e-07	.	.	.	.	.	0
I	10804093	10804402	6.80212	5.55023	7.46214	-1.91191	2.62e-07	8.34e-07	.	.	.	.	.	0
I	10806546	10806844	7.3058	6.51491	7.81373	-1.29882	5.87e-06	1.57e-05	.	.	.	.	.	0
I	10806973	10807560	10.404	8.7135	11.1611	-2.44764	6.9e-22	6.61e-21	.	.	.	.	.	0
I	10830773	10831030	7.21564	7.75883	6.33416	1.42468	1.7e-07	5.55e-07	.	.	.	.	.	0
I	10866519	10867255	9.02438	9.30373	8.67761	0.626117	0.0106015	0.0172272	.	.	.	.	.	0
I	10885424	10885739	7.10253	7.62833	6.26673	1.3616	5.11e-05	0.000119827	.	.	.	.	.	0
I	10895077	10895310	7.02191	7.64554	5.89928	1.74627	5.58e-06	1.49e-05	.	.	.	.	.	0
I	10903695	10904009	7.35828	6.64374	7.83398	-1.19025	6.15e-06	1.64e-05	.	.	.	.	.	0
I	10905192	10905545	7.19592	6.81609	7.4963	-0.680211	0.0461545	0.067029	.	.	.	.	.	0
I	10926982	10927150	6.94214	7.43219	6.19433	1.23786	2.19e-05	5.44e-05	.	.	.	.	.	0
I	10927224	10927843	10.594	8.67342	11.3896	-2.71619	1.51e-24	1.67e-23	.	.	.	.	.	0
I	10935992	10936186	6.05124	6.86834	3.98111	2.88724	0.000125519	0.000276672	.	.	.	.	.	0
I	10938621	10939675	8.46535	6.49048	9.26908	-2.7786	6.27e-21	5.68e-20	.	.	.	.	.	0
I	10964644	10965718	9.57432	9.85269	9.22908	0.623602	0.0110296	0.0178713	.	.	.	.	.	0
I	10974191	10974479	7.40624	7.70579	7.02774	0.678056	0.0300489	0.0451247	.	.	.	.	.	0
I	10977624	10979004	10.1115	10.4202	9.71838	0.701777	0.0121345	0.0195224	.	.	.	.	.	0
I	10981204	10981569	7.34745	7.70577	6.86963	0.83614	0.00405849	0.00702227	.	.	.	.	.	0
I	11001204	11001378	6.8989	6.36099	7.28983	-0.928846	0.00110087	0.00208979	.	.	.	.	.	0
I	11010798	11010985	6.01797	4.62485	6.7133	-2.08846	1.67e-08	6.09e-08	.	.	.	.	.	0
I	11014170	11014398	6.20214	7.18877	0.441391	6.74738	3.27e-38	8.44e-37	.	.	.	.	.	0
I	11016525	11017459	8.74216	9.22814	8.00389	1.22425	3.48e-06	9.56e-06	.	.	.	.	.	0
I	11018593	11019918	9.10945	9.4765	8.61593	0.860572	0.000253979	0.000533985	.	.	.	.	.	0
I	11020980	11021152	5.57148	4.45568	6.19307	-1.7374	5.22e-07	1.6e-06	.	.	.	.	.	0
I	11021232	11021895	7.83108	8.3273	7.06862	1.25867	3.07e-06	8.48e-06	.	.	.	.	.	0
I	11024327	11024903	7.88094	8.22521	7.42788	0.797325	0.00226397	0.00409289	.	.	.	.	.	0
I	11025058	11025297	7.11763	7.57085	6.45312	1.11773	4.37e-05	0.000103543	.	.	.	.	.	0
I	11025366	11026340	8.86521	9.26974	8.30103	0.968707	5.77e-05	0.000134296	.	.	.	.	.	0
I	11026834	11027194	7.5179	7.83945	7.10348	0.735969	0.00395683	0.00685734	.	.	.	.	.	0
I	11035659	11036014	7.58565	6.75873	8.10797	-1.34925	2.26e-06	6.36e-06	.	.	.	.	.	0
I	11045918	11046166	7.97077	7.45571	8.34954	-0.893828	0.00030446	0.000632573	.	.	.	.	.	0
I	11054356	11054556	6.48809	6.9074	5.89456	1.01284	0.00183117	0.00336097	.	.	.	.	.	0
I	11062728	11063496	8.53974	9.00545	7.84774	1.15771	3.72e-05	8.9e-05	.	.	.	.	.	0
I	11075356	11076600	9.13773	9.36185	8.87227	0.489577	0.0452373	0.065826	.	.	.	.	.	0
I	11080070	11080703	8.23942	7.85579	8.54216	-0.686366	0.00614608	0.0103655	.	.	.	.	.	0
I	11091324	11091838	8.14423	8.40356	7.82785	0.575708	0.0278629	0.04208	I	11088210	11092494	2129	3.67	514
I	11091905	11092206	7.56739	8.04003	6.85984	1.18019	2.43e-05	6e-05	I	11088210	11092494	2129	3.67	301
I	11095709	11095869	5.96863	6.76196	4.06321	2.69875	9.68e-05	0.000217664	I	11095510	11095970	119	2.79	160
I	11097200	11097472	7.17947	7.51591	6.73992	0.775986	0.00533454	0.00908388	I	11097286	11098345	594	2.47	186
I	11100324	11100500	6.82015	7.15317	6.38644	0.766726	0.035013	0.0519474	I	11100123	11101063	454	2.96	176
I	11100956	11101474	7.99523	8.63295	6.82426	1.80869	9.45e-11	4.3e-10	I	11100123	11101063	454	2.96	107
I	11123706	11125585	10.6485	11.3234	9.33906	1.98434	1.62e-17	1.21e-16	.	.	.	.	.	0
I	11126258	11127334	9.78969	10.4932	8.3612	2.13202	1.4e-15	9.27e-15	.	.	.	.	.	0
I	11127452	11127980	8.55936	9.26721	7.11175	2.15545	3.06e-16	2.11e-15	.	.	.	.	.	0
I	11131358	11131655	7.46186	7.69579	7.18251	0.513282	0.047318	0.0685561	.	.	.	.	.	0
I	11133778	11134156	3.53653	4.2185	2.19891	2.01959	0.0259692	0.0394443	.	.	.	.	.	0
I	11152965	11153232	6.94163	6.61948	7.20481	-0.585325	0.0476806	0.0690388	.	.	.	.	.	0
I	11158641	11158826	6.2193	4.837	6.91208	-2.07508	2.42e-07	7.75e-07	.	.	.	.	.	0
I	11166189	11166931	8.70468	8.21435	9.06997	-0.855619	0.000640998	0.00126386	.	.	.	.	.	0
I	11167007	11167500	8.74688	8.27192	9.1036	-0.831675	0.000943741	0.0018108	.	.	.	.	.	0
I	11169637	11169894	7.11835	7.62213	6.33764	1.2845	5.31e-06	1.42e-05	I	11169369	11170751	524	3.8	257
I	11179072	11179334	7.01492	4.85475	7.84377	-2.98902	6.33e-09	2.42e-08	I	11178836	11180860	979	5.37	262
I	11183641	11185642	10.1711	10.4567	9.8146	0.64209	0.00646179	0.010855	.	.	.	.	.	0
I	11187138	11187325	6.76827	7.49517	5.23266	2.26251	1.92e-13	1.1e-12	.	.	.	.	.	0
I	11187985	11188558	7.79198	8.42114	6.65064	1.7705	1.26e-06	3.69e-06	.	.	.	.	.	0
I	11194530	11195193	8.29873	8.65858	7.8182	0.840379	0.00828096	0.0137033	.	.	.	.	.	0
I	11200260	11200673	7.25421	7.8938	6.0767	1.8171	0.000400597	0.00081722	.	.	.	.	.	0
I	11203171	11204217	9.03	9.43184	8.47107	0.960769	0.000808408	0.00156694	.	.	.	.	.	0
I	11236815	11237433	2.58273	3.46306	-0.0683374	3.5314	0.000120234	0.0002664	.	.	.	.	.	0
I	11239232	11239572	8.24597	6.94811	8.91797	-1.96986	1.95e-14	1.2e-13	.	.	.	.	.	0
I	11240021	11240412	7.18813	6.65734	7.5753	-0.917964	0.000520556	0.00104218	.	.	.	.	.	0
I	11247246	11247560	4.99803	3.93586	5.60314	-1.66728	0.000210452	0.000448229	.	.	.	.	.	0
I	11249051	11249415	6.17348	2.41581	7.11914	-4.70332	3.16e-22	3.1e-21	.	.	.	.	.	0
I	11253234	11253500	6.96573	7.50458	6.09583	1.40875	3.59e-07	1.12e-06	I	11253444	11255166	479	5.08	56
I	11254382	11254584	6.76589	7.39295	5.63168	1.76127	5.28e-09	2.04e-08	I	11253444	11255166	479	5.08	202
I	11256081	11256288	6.83403	5.78557	7.43479	-1.64922	2e-06	5.66e-06	.	.	.	.	.	0
I	11257258	11257708	8.51096	8.04194	8.86433	-0.822388	0.000867708	0.00167473	.	.	.	.	.	0
I	11260914	11261139	7.65929	6.82205	8.18564	-1.36359	2.27e-05	5.63e-05	.	.	.	.	.	0
I	11261231	11261401	6.73241	7.10169	6.23483	0.866864	0.00316166	0.00556771	.	.	.	.	.	0
I	11262256	11262472	7.29796	6.69568	7.72157	-1.02589	0.0020795	0.00378516	.	.	.	.	.	0
I	11262637	11262931	8.29357	7.95908	8.56491	-0.605836	0.0255505	0.0388461	.	.	.	.	.	0
I	11266501	11266971	7.81879	7.34334	8.17578	-0.832443	0.0122888	0.0197524	.	.	.	.	.	0
I	11269270	11269505	1.4172	2.13343	-0.0683374	2.20177	0.0238288	0.0363778	.	.	.	.	.	0
I	11276631	11276829	7.88036	7.1591	8.359	-1.1999	1.37e-05	3.5e-05	.	.	.	.	.	0
I	11277082	11277385	7.48976	6.88149	7.91631	-1.03482	0.000216102	0.000459152	.	.	.	.	.	0
I	11280892	11281042	6.69412	7.17813	5.96045	1.21768	3.44e-05	8.28e-05	.	.	.	.	.	0
I	11291592	11291821	7.21863	7.48948	6.8849	0.604582	0.0277085	0.0418736	.	.	.	.	.	0
I	11291928	11292889	9.59882	9.97008	9.0976	0.872476	0.000268996	0.000563454	I	11292113	11293150	535	2.42	776
I	11294129	11294305	6.88837	7.20973	6.47427	0.735461	0.00756036	0.0125714	I	11293707	11294304	308	2.86	175
I	11315815	11317129	9.43784	9.09231	9.71639	-0.624075	0.0226888	0.0348262	.	.	.	.	.	0
I	11321274	11322789	10.3183	10.0411	10.5507	-0.509609	0.0292605	0.0440347	.	.	.	.	.	0
I	11323197	11323449	7.41437	8.20453	5.52931	2.67522	1.4e-19	1.17e-18	.	.	.	.	.	0
I	11333832	11334211	7.19375	7.85061	5.95369	1.89691	2.57e-11	1.23e-10	.	.	.	.	.	0
I	11335224	11335452	7.56327	7.09687	7.91516	-0.81829	0.00693255	0.0115822	.	.	.	.	.	0
I	11341086	11341358	6.71721	5.43614	7.38489	-1.94874	9.07e-09	3.41e-08	.	.	.	.	.	0
I	11357253	11357437	5.60186	5.9384	5.16212	0.77628	0.0184761	0.0288316	.	.	.	.	.	0
I	11361535	11361776	6.64075	6.00384	7.08107	-1.07723	0.00033653	0.00069478	.	.	.	.	.	0
I	11373204	11373525	7.73208	7.33051	8.04587	-0.715352	0.00498619	0.00851853	.	.	.	.	.	0
I	11396544	11399822	11.9253	11.6663	12.1448	-0.478516	0.0342915	0.0510005	.	.	.	.	.	0
I	11400979	11402503	10.3922	10.7267	9.9561	0.770552	0.00067762	0.00132973	.	.	.	.	.	0
I	11403397	11404665	8.7899	7.06004	9.55417	-2.49413	1.16e-22	1.17e-21	.	.	.	.	.	0
I	11406786	11408079	8.74516	8.22923	9.12439	-0.895159	0.000215019	0.000456988	.	.	.	.	.	0
I	11408401	11408615	6.85218	5.28211	7.58615	-2.30404	1.16e-08	4.3e-08	.	.	.	.	.	0
I	11408786	11409039	6.97673	3.70547	7.90001	-4.19454	5.01e-28	6.73e-27	.	.	.	.	.	0
I	11409482	11409713	6.68941	5.62127	7.29639	-1.67511	1.21e-08	4.48e-08	.	.	.	.	.	0
I	11416693	11416839	7.17242	8.06	4.43481	3.62519	1.08e-13	6.36e-13	.	.	.	.	.	0
I	11416971	11418154	10.757	10.3625	11.0665	-0.704057	0.00174571	0.00321333	.	.	.	.	.	0
I	11419704	11420888	8.04601	8.39248	7.58911	0.803363	0.041978	0.0614391	.	.	.	.	.	0
I	11429308	11429583	7.38999	6.78853	7.81321	-1.02467	0.000189367	0.00040615	.	.	.	.	.	0
I	11440492	11440718	3.67276	4.61778	-0.0683374	4.68612	5.93e-11	2.75e-10	.	.	.	.	.	0
I	11486189	11486563	7.6556	7.28618	7.94946	-0.663282	0.0318408	0.0476174	.	.	.	.	.	0
I	11499118	11499328	6.82562	4.67256	7.65357	-2.98102	1.94e-18	1.53e-17	.	.	.	.	.	0
I	11499950	11500403	7.83904	6.56273	8.50547	-1.94274	1.52e-12	8.06e-12	.	.	.	.	.	0
I	11500808	11500997	6.6456	5.75721	7.19135	-1.43414	3.01e-05	7.33e-05	.	.	.	.	.	0
I	11504078	11504271	7.26221	6.60906	7.71016	-1.1011	4.02e-05	9.59e-05	.	.	.	.	.	0
I	11505331	11506441	10.7088	9.95961	11.1994	-1.2398	2.99e-07	9.48e-07	.	.	.	.	.	0
I	11506511	11506778	7.21661	6.12654	7.83039	-1.70385	1.03e-08	3.85e-08	.	.	.	.	.	0
I	11507903	11508402	9.35926	5.17203	10.3191	-5.14708	7.88e-32	1.3e-30	.	.	.	.	.	0
I	11509306	11509470	6.52391	5.65232	7.06339	-1.41108	6.36e-06	1.69e-05	.	.	.	.	.	0
I	11520912	11521392	7.85476	8.22011	7.36433	0.855774	0.000574582	0.00114154	I	11520618	11521321	426	2.02	409
I	11526981	11527190	7.38779	6.93289	7.73311	-0.800227	0.0155921	0.0246482	.	.	.	.	.	0
I	11540256	11540675	7.36281	6.60735	7.8561	-1.24875	2.35e-06	6.6e-06	.	.	.	.	.	0
I	11541444	11541910	8.49703	7.80925	8.96085	-1.1516	3.14e-06	8.67e-06	.	.	.	.	.	0
I	11552849	11553138	7.75368	7.43513	8.01446	-0.579334	0.0231594	0.0354713	.	.	.	.	.	0
I	11553254	11553379	6.56317	6.23032	6.83345	-0.603133	0.0636484	0.0899476	.	.	.	.	.	0
I	11554528	11555427	8.71049	9.02364	8.30996	0.713684	0.00381979	0.006637	.	.	.	.	.	0
I	11577479	11577682	7.01068	7.52606	6.2013	1.32476	8.53e-06	2.23e-05	.	.	.	.	.	0
I	11579530	11579896	9.93048	7.96055	10.7335	-2.77294	1.54e-26	1.91e-25	.	.	.	.	.	0
I	11583927	11584370	9.03001	8.06768	9.60219	-1.53451	5.5e-10	2.33e-09	.	.	.	.	.	0
I	11584594	11585589	10.7788	9.20424	11.5137	-2.30944	4.75e-22	4.59e-21	.	.	.	.	.	0
I	11585705	11585856	6.74387	6.38982	7.02793	-0.638109	0.0325514	0.0486078	.	.	.	.	.	0
I	11587431	11587890	7.83696	7.30805	8.22313	-0.915084	0.000627106	0.00123785	.	.	.	.	.	0
I	11593278	11593735	6.6393	5.71226	7.19911	-1.48685	2.55e-07	8.14e-07	.	.	.	.	.	0
I	11595703	11595975	4.95289	0.0943114	5.92781	-5.8335	7.94e-17	5.7e-16	.	.	.	.	.	0
I	11603679	11603977	7.29571	6.29079	7.88231	-1.59152	3.01e-06	8.33e-06	.	.	.	.	.	0
I	11612211	11613134	8.98651	7.59415	9.68167	-2.08753	3.34e-16	2.3e-15	.	.	.	.	.	0
I	11613266	11613960	8.51891	7.59753	9.07668	-1.47915	1.96e-06	5.58e-06	.	.	.	.	.	0
I	11614176	11614353	6.73837	5.32104	7.43934	-2.11829	4.03e-11	1.9e-10	.	.	.	.	.	0
I	11615151	11615802	8.36681	6.00915	9.21872	-3.20957	6.01e-29	8.46e-28	.	.	.	.	.	0
I	11649357	11649706	6.63638	6.20987	6.96516	-0.755284	0.0487204	0.0703995	.	.	.	.	.	0
I	11655352	11655586	6.26573	7.22594	2.06597	5.15997	7.39e-25	8.35e-24	.	.	.	.	.	0
I	11656254	11657865	8.52748	9.52561	-0.0683374	9.59395	7.09e-80	3.99e-77	.	.	.	.	.	0
I	11657938	11658459	8.36451	8.86646	7.58822	1.27824	1e-06	2.96e-06	.	.	.	.	.	0
I	11658673	11659062	7.63451	7.93355	7.25683	0.67672	0.0237671	0.0362914	.	.	.	.	.	0
I	11659360	11659510	7.0547	7.51402	6.37688	1.13714	3.58e-05	8.61e-05	.	.	.	.	.	0
I	11660448	11660839	8.01593	8.55096	7.15611	1.39486	4.64e-08	1.62e-07	.	.	.	.	.	0
I	11662060	11663020	9.06917	9.53561	8.37554	1.16007	1.29e-06	3.76e-06	.	.	.	.	.	0
I	11667412	11668898	10.0131	10.3255	9.61388	0.711631	0.00230211	0.00415703	.	.	.	.	.	0
I	11671931	11672148	6.90386	6.30799	7.32432	-1.01633	0.000968388	0.00185253	.	.	.	.	.	0
I	11673017	11673539	8.09964	8.51676	7.51052	1.00624	6.6e-05	0.000152435	.	.	.	.	.	0
I	11681367	11681794	7.75666	7.47024	7.99552	-0.525278	0.0638235	0.0901406	.	.	.	.	.	0
I	11683419	11683665	7.02193	7.36829	6.56523	0.803056	0.00270363	0.00482243	.	.	.	.	.	0
I	11684470	11685228	7.61781	8.12766	6.82219	1.30547	5.05e-07	1.55e-06	.	.	.	.	.	0
I	11689671	11690193	7.91051	7.37339	8.30101	-0.927617	0.0069035	0.0115405	I	11689582	11690170	404	2.02	499
I	11713519	11713939	7.26714	4.764	8.13394	-3.36993	0.000132606	0.000291289	.	.	.	.	.	0
I	11742946	11743215	6.78175	5.91561	7.31918	-1.40357	0.00153198	0.00284523	.	.	.	.	.	0
I	11744196	11744459	7.51047	7.10179	7.82857	-0.726774	0.00639465	0.0107538	.	.	.	.	.	0
I	11745198	11745390	6.77014	6.41619	7.05414	-0.637958	0.0194665	0.0302297	.	.	.	.	.	0
I	11767054	11767278	7.14115	6.83265	7.39516	-0.562514	0.0632138	0.0894142	.	.	.	.	.	0
I	11768390	11768778	7.72515	7.43417	7.96717	-0.532992	0.0483537	0.069925	.	.	.	.	.	0
I	11768838	11769057	6.89856	6.61776	7.13352	-0.515762	0.0709318	0.0992241	.	.	.	.	.	0
I	11771477	11771771	7.16165	7.4674	6.77317	0.694228	0.0339372	0.0505484	I	11771159	11771788	168	2.72	294
I	11779104	11779386	6.70479	7.59941	3.87733	3.72208	1.71e-08	6.23e-08	I	11777191	11779436	1840	4.94	282
I	11792591	11793055	7.51875	8.17518	6.28028	1.89489	6.85e-11	3.16e-10	.	.	.	.	.	0
I	11794283	11794606	7.36358	6.79323	7.77125	-0.978028	0.00420859	0.00726235	.	.	.	.	.	0
I	11798669	11798908	7.17973	7.63616	6.50822	1.12795	0.00239158	0.00430368	.	.	.	.	.	0
I	11803101	11803573	9.6651	8.17637	10.382	-2.20566	1.24e-18	9.87e-18	.	.	.	.	.	0
I	11805289	11805549	7.38843	6.65577	7.87201	-1.21624	9.32e-05	0.000210162	.	.	.	.	.	0
I	11839659	11839786	6.69893	7.18645	5.95707	1.22937	1.93e-05	4.81e-05	.	.	.	.	.	0
I	11840664	11841001	7.20285	7.83799	6.04089	1.7971	3.12e-09	1.23e-08	.	.	.	.	.	0
I	11842503	11842703	6.90712	7.54637	5.73083	1.81554	0.0012798	0.0024064	.	.	.	.	.	0
I	11842817	11842986	6.61819	6.19336	6.94596	-0.752596	0.0168844	0.0265272	.	.	.	.	.	0
I	11870348	11871396	8.96283	9.47168	8.16969	1.30199	1.12e-07	3.72e-07	.	.	.	.	.	0
I	11871611	11872778	9.21113	9.6089	8.66011	0.948786	0.000175775	0.000378903	.	.	.	.	.	0
I	11873115	11873465	7.01355	7.81524	5.05263	2.76261	4.53e-10	1.94e-09	.	.	.	.	.	0
I	11874282	11874935	7.97571	8.29547	7.56428	0.731187	0.0257533	0.039129	.	.	.	.	.	0
I	11896436	11896698	7.82005	8.14292	7.40344	0.739484	0.00380488	0.00661273	.	.	.	.	.	0
I	11908049	11908214	6.61082	5.64204	7.18522	-1.54318	2.15e-07	6.93e-07	.	.	.	.	.	0
I	11910977	11911130	6.6557	7.57801	3.40225	4.17576	1.79e-25	2.1e-24	.	.	.	.	.	0
I	11911785	11912240	8.10598	7.66742	8.44184	-0.774413	0.00357214	0.0062375	I	11911890	11912263	194	2.86	350
I	11926247	11926727	7.16087	2.85467	8.12394	-5.26927	3.36e-33	6e-32	.	.	.	.	.	0
I	11930603	11930851	7.07485	7.91862	4.7904	3.12822	4.87e-08	1.69e-07	.	.	.	.	.	0
I	11933828	11934454	9.17278	9.66706	8.41495	1.25211	1.19e-07	3.94e-07	.	.	.	.	.	0
I	11946339	11946886	8.45901	8.01504	8.79802	-0.782976	0.0030598	0.00540458	.	.	.	.	.	0
I	11949747	11950040	7.74288	7.33147	8.06263	-0.73116	0.0247858	0.0377527	I	11949320	11950378	205	2.27	293
I	11955339	11955490	6.47015	5.45192	7.06113	-1.60922	5.27e-07	1.62e-06	.	.	.	.	.	0
I	11964974	11965194	7.23272	7.98841	5.55032	2.43809	7.71e-10	3.21e-09	.	.	.	.	.	0
I	11965682	11966150	7.74053	8.08867	7.28072	0.807958	0.00297579	0.00526809	.	.	.	.	.	0
I	11976979	11978318	10.8508	9.62762	11.5031	-1.87551	1.27e-14	7.92e-14	.	.	.	.	.	0
I	11978475	11978996	10.4857	8.61482	11.2736	-2.65882	7.29e-24	7.87e-23	.	.	.	.	.	0
I	11984029	11984474	7.80491	7.53533	8.03196	-0.496626	0.0521585	0.0749366	.	.	.	.	.	0
I	11986157	11986426	7.34923	6.83421	7.72798	-0.893766	0.000646756	0.00127395	.	.	.	.	.	0
I	11995518	11995814	7.21784	7.59674	6.70255	0.894188	0.000847098	0.00163675	I	11995728	11997053	385	3.21	86
I	11998561	12000216	10.155	10.4189	9.83179	0.587137	0.00986485	0.0161233	I	11998903	12000690	864	3.78	1313
I	12004896	12005033	6.41203	7.40393	-0.0683374	7.47227	1.18e-26	1.48e-25	.	.	.	.	.	0
I	12009764	12010023	7.47084	6.49429	8.0479	-1.55361	2.19e-07	7.04e-07	.	.	.	.	.	0
I	12020176	12020605	6.96139	6.3546	7.38722	-1.03262	0.00681059	0.0114015	.	.	.	.	.	0
I	12039646	12040027	7.46894	8.28244	5.42518	2.85726	5.17e-23	5.31e-22	.	.	.	.	.	0
I	12045929	12046215	7.40491	7.95711	6.49897	1.45814	9.56e-08	3.21e-07	.	.	.	.	.	0
I	12055140	12055392	7.25802	7.65819	6.70235	0.955838	0.000349902	0.000720802	.	.	.	.	.	0
I	12060339	12060700	7.98497	7.3433	8.42754	-1.08425	3.92e-05	9.35e-05	.	.	.	.	.	0
I	12061509	12062224	8.16733	7.44597	8.64601	-1.20005	2.21e-05	5.49e-05	.	.	.	.	.	0
I	12062661	12062857	6.42668	1.3164	7.40564	-6.08924	1.66e-36	3.73e-35	.	.	.	.	.	0
I	12063598	12064229	7.99745	6.96588	8.59278	-1.62689	4.88e-07	1.5e-06	.	.	.	.	.	0
I	12065292	12066100	10.283	9.34718	10.8459	-1.49874	7.82e-11	3.59e-10	.	.	.	.	.	0
I	12070300	12070704	7.77737	8.01579	7.4916	0.524185	0.0362566	0.0536342	.	.	.	.	.	0
I	12079906	12080253	6.40987	0.0943114	7.40078	-7.30647	3.17e-35	6.47e-34	.	.	.	.	.	0
I	12093344	12094319	10.6258	11.1317	9.83981	1.29191	0.000168878	0.000365042	.	.	.	.	.	0
I	12094661	12094827	6.40397	6.74925	5.94915	0.8001	0.00583384	0.00987676	.	.	.	.	.	0
I	12094935	12095073	6.38341	6.83728	5.7175	1.11979	0.000263194	0.000552206	.	.	.	.	.	0
I	12095309	12096184	8.69137	9.29559	7.632	1.66359	7.26e-11	3.33e-10	I	12095314	12096049	427	2.18	735
I	12097064	12097230	6.51741	6.81926	6.13522	0.684034	0.0655282	0.0922613	.	.	.	.	.	0
I	12099222	12099412	6.70665	5.9659	7.1937	-1.2278	5.46e-05	0.000127539	.	.	.	.	.	0
I	12106062	12106531	6.97826	7.60118	5.858	1.74318	6.58e-10	2.77e-09	.	.	.	.	.	0
I	12119878	12120111	6.38223	4.44026	7.1811	-2.74083	2.78e-10	1.22e-09	.	.	.	.	.	0
I	12142804	12143070	8.90588	6.29073	9.78306	-3.49233	1.21e-32	2.08e-31	.	.	.	.	.	0
I	12146410	12146724	7.85428	8.16449	7.45857	0.705922	0.00565987	0.00960186	.	.	.	.	.	0
I	12153880	12154153	7.03074	6.62299	7.34828	-0.725291	0.0186343	0.0290464	.	.	.	.	.	0
I	12163035	12163393	8.06289	7.70409	8.34999	-0.645901	0.0211767	0.0326625	.	.	.	.	.	0
I	12165845	12166305	7.75145	7.08778	8.20428	-1.1165	0.00612535	0.0103342	.	.	.	.	.	0
I	12168550	12169533	8.81919	8.53346	9.05757	-0.524118	0.0473233	0.0685567	I	12168601	12169622	746	3.7	932
I	12184851	12185144	7.13665	7.69174	6.22275	1.46898	2.07e-06	5.85e-06	.	.	.	.	.	0
I	12195086	12195279	6.4126	5.24608	7.04905	-1.80297	1.06e-06	3.11e-06	.	.	.	.	.	0
I	12198182	12198913	9.95576	9.00077	10.5254	-1.52463	6.99e-10	2.93e-09	.	.	.	.	.	0
I	12203390	12203609	6.7411	7.07278	6.30967	0.763114	0.00572829	0.00971325	.	.	.	.	.	0
I	12206641	12206858	6.37552	7.36721	-0.0683374	7.43555	7.85e-39	2.15e-37	.	.	.	.	.	0
I	12212079	12212518	9.06397	8.43206	9.50192	-1.06986	4.5e-05	0.000106505	.	.	.	.	.	0
I	12214748	12214990	7.33472	6.81306	7.71704	-0.903974	0.000602278	0.00119169	.	.	.	.	.	0
I	12215829	12216238	7.57606	7.08154	7.94366	-0.862113	0.0102248	0.0166632	.	.	.	.	.	0
I	12219740	12220166	7.39545	7.00513	7.70235	-0.697221	0.0085896	0.0141657	.	.	.	.	.	0
I	12225075	12226831	11.0091	10.6624	11.2884	-0.626	0.00545567	0.0092778	.	.	.	.	.	0
I	12227223	12227430	7.27394	6.253	7.86582	-1.61282	3.29e-09	1.29e-08	.	.	.	.	.	0
I	12228893	12229544	9.34641	8.52614	9.86611	-1.33997	6.89e-08	2.36e-07	.	.	.	.	.	0
I	12236957	12237177	6.69021	6.33159	6.97719	-0.645596	0.0195599	0.0303647	.	.	.	.	.	0
I	12252308	12252480	6.27164	5.46358	6.78649	-1.32291	2.74e-05	6.71e-05	.	.	.	.	.	0
I	12283868	12284223	8.57056	5.87259	9.45488	-3.58229	3.43e-29	4.87e-28	.	.	.	.	.	0
I	12285596	12285940	3.4245	4.35895	-0.0683374	4.42729	2.32e-09	9.27e-09	I	12285642	12286066	199	2.42	298
I	12286442	12286815	3.54634	4.48622	-0.0683374	4.55456	3.15e-07	9.96e-07	I	12286537	12286885	199	2.37	278
I	12343587	12343732	5.5874	6.27326	4.23388	2.03938	1.08e-05	2.79e-05	.	.	.	.	.	0
I	12476713	12476880	6.50582	6.95504	5.84995	1.1051	0.000168997	0.000365242	.	.	.	.	.	0
I	12480636	12481258	7.60027	8.59673	-0.0683374	8.66506	1.22e-61	1.79e-59	.	.	.	.	.	0
I	12483645	12483841	7.20855	7.59587	6.67748	0.918393	0.000503491	0.001011	.	.	.	.	.	0
I	12484456	12484693	7.26681	8.04132	5.4779	2.56343	3.47e-17	2.56e-16	I	12483926	12486180	616	4.74	237
I	12484748	12485068	8.23768	8.8923	7.00593	1.88636	8.8e-11	4.02e-10	I	12483926	12486180	616	4.74	320
I	12485413	12485925	8.82336	9.5594	7.24302	2.31637	3.06e-19	2.53e-18	I	12483926	12486180	616	4.74	512
I	12486846	12487018	7.37309	7.80696	6.7497	1.05726	4.8e-05	0.00011303	.	.	.	.	.	0
I	12489232	12489461	7.05661	6.50365	7.45537	-0.951716	0.000574433	0.00114152	.	.	.	.	.	0
I	12489871	12490078	7.4975	7.05353	7.83652	-0.782988	0.0105648	0.0171795	.	.	.	.	.	0
I	12490904	12492092	9.70037	10.0424	9.25113	0.791307	0.000725815	0.0014166	.	.	.	.	.	0
I	12492545	12492683	6.70394	6.37553	6.97129	-0.595756	0.0495017	0.0714258	.	.	.	.	.	0
I	12495528	12496059	8.21275	7.87116	8.48874	-0.617579	0.0244397	0.0372539	.	.	.	.	.	0
I	12501312	12501623	7.14296	7.6573	6.33618	1.32112	2.07e-06	5.87e-06	.	.	.	.	.	0
I	12512439	12512874	8.13291	7.8521	8.36787	-0.515763	0.03395	0.0505621	.	.	.	.	.	0
I	12515134	12515631	7.75407	8.34005	6.75103	1.58903	2.99e-08	1.06e-07	.	.	.	.	.	0
I	12516515	12517422	9.92467	9.62514	10.1726	-0.547435	0.0341219	0.050761	.	.	.	.	.	0
I	12520363	12520698	7.34341	7.76269	6.74993	1.01275	0.000497812	0.0010006	I	12520395	12522443	1647	2.94	303
I	12521795	12522058	6.76872	7.22237	6.1033	1.11907	7.02e-05	0.000161464	I	12520395	12522443	1647	2.94	263
I	12523582	12524030	7.99843	8.38745	7.46414	0.923311	0.00282357	0.00502007	.	.	.	.	.	0
I	12524196	12524597	7.92426	8.58346	6.67543	1.90803	3.99e-13	2.23e-12	I	12524189	12525413	219	2.91	401
I	12526903	12527526	8.55155	8.93204	8.0333	0.898736	0.000615456	0.00121605	.	.	.	.	.	0
I	12534521	12534758	6.52841	7.33266	4.54996	2.7827	4.73e-12	2.42e-11	.	.	.	.	.	0
I	12535488	12536705	10.5271	10.1696	10.8134	-0.643843	0.00485659	0.00831528	.	.	.	.	.	0
I	12539229	12539343	6.49014	7.08795	5.45091	1.63704	0.000103977	0.000232503	.	.	.	.	.	0
I	12540731	12540914	6.35854	6.98241	5.23511	1.7473	2.53e-06	7.08e-06	.	.	.	.	.	0
I	12546628	12546818	6.7347	7.3672	5.58193	1.78527	4.26e-07	1.32e-06	.	.	.	.	.	0
I	12552832	12553011	6.4493	6.95222	5.67066	1.28156	3.03e-05	7.37e-05	.	.	.	.	.	0
I	12562613	12563125	8.17934	8.65864	7.45659	1.20205	2.37e-06	6.64e-06	.	.	.	.	.	0
I	12570962	12571425	7.9874	8.31079	7.56992	0.740864	0.00686028	0.0114765	I	12570518	12575095	2640	3.55	463
I	12575010	12575484	8.06255	8.71949	6.82219	1.8973	3.72e-11	1.76e-10	I	12570518	12575095	2640	3.55	85
I	12601628	12601949	10.2537	7.76749	11.1189	-3.35141	6.65e-39	1.84e-37	.	.	.	.	.	0
I	12609842	12610027	7.56759	7.171	7.87834	-0.707337	0.0290062	0.0437064	.	.	.	.	.	0
I	12610269	12610668	7.86162	8.37863	7.04813	1.3305	3.72e-06	1.02e-05	.	.	.	.	.	0
I	12615095	12616796	10.1958	10.8494	8.96807	1.88129	3.45e-12	1.79e-11	.	.	.	.	.	0
I	12617102	12617394	7.15746	7.7179	6.22864	1.48926	8.47e-08	2.87e-07	.	.	.	.	.	0
I	12617699	12618271	8.90878	9.63452	7.3787	2.25582	5.97e-19	4.86e-18	.	.	.	.	.	0
I	12618833	12619549	8.76328	9.35325	7.74816	1.60509	7.16e-09	2.73e-08	.	.	.	.	.	0
I	12619643	12620004	7.62743	8.00181	7.12049	0.881316	0.000676414	0.00132755	.	.	.	.	.	0
I	12649225	12650052	9.10922	8.55092	9.51074	-0.959823	7.57e-05	0.000173264	.	.	.	.	.	0
I	12652193	12652421	6.69565	7.60116	3.71622	3.88494	7.43e-25	8.39e-24	.	.	.	.	.	0
I	12653291	12654991	10.9985	10.5493	11.3406	-0.791312	0.000483464	0.000974825	I	12653357	12654189	137	2.07	832
I	12674191	12676794	11.2858	12.0286	9.67112	2.3575	2.72e-23	2.84e-22	.	.	.	.	.	0
I	12676874	12678827	10.5811	11.1747	9.55464	1.62008	2.77e-12	1.45e-11	.	.	.	.	.	0
I	12678961	12679466	8.54279	9.21469	7.24532	1.96937	1.39e-12	7.42e-12	.	.	.	.	.	0
I	12680216	12680555	7.43561	7.88574	6.7778	1.10794	4.49e-05	0.000106167	.	.	.	.	.	0
I	12681939	12682880	9.26037	9.97185	7.79647	2.17538	1.12e-12	6.03e-12	.	.	.	.	.	0
I	12710835	12711020	6.49613	5.27722	7.14726	-1.87004	3.43e-05	8.27e-05	.	.	.	.	.	0
I	12730076	12730325	7.26044	7.51404	6.95254	0.561502	0.0435485	0.0635922	.	.	.	.	.	0
I	12731400	12732233	9.70172	10.37	8.41835	1.95163	3.1e-14	1.88e-13	.	.	.	.	.	0
I	12733434	12733763	7.54278	8.25751	6.06408	2.19343	1.06e-13	6.23e-13	.	.	.	.	.	0
I	12736812	12737075	6.82608	7.58879	5.10501	2.48379	1.33e-16	9.4e-16	I	12736337	12737276	551	2.47	263
I	12741197	12741333	6.42192	7.20277	4.59492	2.60786	3.93e-13	2.2e-12	.	.	.	.	.	0
I	12742679	12743018	7.43279	6.86532	7.83899	-0.973669	0.000411109	0.000838058	.	.	.	.	.	0
I	12748685	12748985	7.78371	6.92447	8.31852	-1.39405	2.88e-05	7.03e-05	.	.	.	.	.	0
I	12750937	12751213	5.97372	6.46143	5.23143	1.23	0.000465083	0.000940592	I	12750830	12751862	520	2.68	276
I	12753020	12753174	5.88487	0.0943114	6.87178	-6.77747	1.13e-27	1.48e-26	.	.	.	.	.	0
I	12756189	12756421	5.50592	0.0943114	6.48887	-6.39456	1.43e-27	1.87e-26	.	.	.	.	.	0
I	12773376	12773568	7.54764	7.80163	7.23917	0.56246	0.0275616	0.041683	.	.	.	.	.	0
I	12787654	12788038	7.91297	7.62736	8.15128	-0.523915	0.0370325	0.0546613	.	.	.	.	.	0
I	12798064	12798260	6.94954	6.37349	7.3601	-0.986612	0.000519865	0.00104106	.	.	.	.	.	0
I	12813979	12814231	7.01499	7.65899	5.82182	1.83717	1.42e-07	4.66e-07	.	.	.	.	.	0
I	12814914	12815273	7.56076	7.86826	7.16946	0.6988	0.0114994	0.0185791	.	.	.	.	.	0
I	12815635	12816245	8.2929	9.06194	6.53592	2.52601	8.99e-14	5.3e-13	I	12815791	12816596	418	2.32	454
I	12825092	12825384	7.64559	7.38586	7.86562	-0.479767	0.0647848	0.0913518	.	.	.	.	.	0
I	12826430	12826829	8.12306	8.66456	7.24612	1.41843	8.08e-08	2.74e-07	.	.	.	.	.	0
I	12827568	12827798	4.54643	5.51668	-0.0683374	5.58502	3.82e-17	2.81e-16	I	12827426	12828082	278	3.36	230
I	12838639	12838838	7.99372	6.89162	8.61116	-1.71954	2.6e-10	1.14e-09	.	.	.	.	.	0
I	12840160	12840459	8.2076	0.0943114	9.20499	-9.11068	7.92e-65	1.47e-62	.	.	.	.	.	0
I	12858456	12858569	6.36682	6.7381	5.86557	0.872535	0.0178527	0.0279332	.	.	.	.	.	0
I	12861226	12861951	8.98959	8.46488	9.37353	-0.908656	0.000708436	0.00138518	.	.	.	.	.	0
I	12893182	12893566	5.23911	6.22077	-0.0683374	6.28911	8.24e-06	2.16e-05	.	.	.	.	.	0
I	12893653	12893809	6.67185	7.00514	6.23767	0.767474	0.0175657	0.0275177	.	.	.	.	.	0
I	12896293	12896603	7.46719	7.06388	7.78204	-0.71816	0.00883972	0.0145458	.	.	.	.	.	0
I	12899535	12900024	6.77747	5.56809	7.42598	-1.85789	2.46e-09	9.78e-09	.	.	.	.	.	0
I	12904002	12904147	6.13202	7.08178	2.26323	4.81855	1.21e-22	1.22e-21	.	.	.	.	.	0
I	12905035	12906407	11.0553	10.5214	11.4442	-0.922803	5.8e-05	0.000134967	I	12905876	12906153	130	2.67	277
I	12910136	12910757	10.93	6.87553	11.8859	-5.0104	2.9e-56	3.12e-54	.	.	.	.	.	0
I	12918160	12918355	6.62631	7.53168	3.64892	3.88275	1.63e-27	2.12e-26	.	.	.	.	.	0
I	12919241	12919509	7.17382	7.59847	6.56944	1.02904	0.000426758	0.00086757	.	.	.	.	.	0
I	12919625	12919937	7.4767	7.81611	7.03204	0.784074	0.00211409	0.00384118	.	.	.	.	.	0
I	12920621	12921225	8.05583	8.60335	7.16265	1.4407	5.95e-07	1.81e-06	.	.	.	.	.	0
I	12937690	12937929	6.55401	7.29179	4.96495	2.32684	2.15e-12	1.14e-11	.	.	.	.	.	0
I	12942191	12942410	6.86198	7.23725	6.35342	0.883828	0.00333374	0.00585391	.	.	.	.	.	0
I	12955873	12957353	10.3627	10.0771	10.601	-0.523903	0.0232571	0.0356054	.	.	.	.	.	0
I	12957594	12957719	6.38789	6.71877	5.95782	0.76095	0.00848024	0.0140083	.	.	.	.	.	0
I	12961844	12962547	8.48758	8.9324	7.84114	1.09126	1.57e-05	3.98e-05	.	.	.	.	.	0
I	12964431	12965847	10.0937	9.75348	10.3688	-0.615281	0.00728083	0.0121324	I	12964133	12965037	380	3.31	606
I	12966750	12967010	7.33463	7.94392	6.25908	1.68485	7.6e-09	2.89e-08	I	12966420	12967113	148	2.27	260
I	12967109	12967455	7.16613	6.00943	7.79975	-1.79032	0.000354124	0.000728433	I	12966420	12967113	148	2.27	4
I	12970262	12970431	6.53576	6.78694	6.23143	0.555509	0.0487789	0.0704479	I	12970105	12970775	370	3.92	169
I	12973214	12973425	6.64703	7.38587	5.05263	2.33324	8.41e-09	3.17e-08	.	.	.	.	.	0
I	13029822	13029967	6.63881	6.06131	7.0501	-0.988785	0.000448489	0.000908468	.	.	.	.	.	0
I	13030066	13030351	7.62488	7.85207	7.35509	0.496988	0.0664312	0.0934393	.	.	.	.	.	0
I	13040566	13040864	7.44981	7.77059	7.03668	0.73391	0.00613935	0.0103554	.	.	.	.	.	0
I	13055252	13055853	8.67484	7.92925	9.16395	-1.2347	9.43e-07	2.79e-06	.	.	.	.	.	0
I	13060371	13060558	6.6086	7.01312	6.04445	0.968669	0.000547612	0.00109197	I	13059405	13060460	310	2.47	89
I	13062659	13062950	7.32086	7.59144	6.98754	0.603901	0.0298226	0.044804	.	.	.	.	.	0
I	13063384	13063864	7.56679	8.18407	6.46528	1.71879	2.32e-08	8.37e-08	.	.	.	.	.	0
I	13065630	13066096	7.7462	8.44053	6.35736	2.08316	3.57e-14	2.16e-13	.	.	.	.	.	0
I	13129614	13129896	6.8897	6.6143	7.12086	-0.506552	0.0692154	0.0970508	.	.	.	.	.	0
I	13156255	13156549	8.59617	6.09662	9.46262	-3.366	2.01e-22	2e-21	.	.	.	.	.	0
I	13157251	13157524	7.22453	6.6691	7.62458	-0.955476	0.000741587	0.00144518	.	.	.	.	.	0
I	13160924	13161220	9.4987	6.63681	10.3959	-3.75909	2.72e-40	8.55e-39	.	.	.	.	.	0
I	13181243	13181405	6.54822	5.94109	6.97422	-1.03314	0.000445971	0.000903497	.	.	.	.	.	0
I	13182550	13183335	8.67733	9.25448	7.70053	1.55394	1.69e-08	6.16e-08	.	.	.	.	.	0
I	13219957	13220228	9.38486	6.39189	10.2913	-3.89938	1.43e-40	4.62e-39	.	.	.	.	.	0
I	13260284	13260530	6.68444	7.14344	6.00731	1.13613	0.00866064	0.0142728	.	.	.	.	.	0
I	13280917	13281183	7.30287	6.69756	7.72798	-1.03042	0.000368097	0.000755629	.	.	.	.	.	0
I	13284355	13284662	7.50595	6.25516	8.16568	-1.91052	5.43e-08	1.88e-07	I	13283745	13284677	287	5.76	307
I	13287181	13287456	7.56553	8.03353	6.86845	1.16508	2.68e-05	6.57e-05	I	13286428	13287402	793	2.76	221
I	13290969	13291102	6.12073	6.82221	4.70114	2.12107	0.00895191	0.0147201	I	13290549	13293320	459	5.01	133
I	13294774	13295821	8.89582	8.13008	9.39341	-1.26333	4.91e-07	1.51e-06	.	.	.	.	.	0
I	13295888	13296114	6.57172	6.03548	6.96176	-0.926276	0.00128244	0.00241072	.	.	.	.	.	0
I	13297240	13298045	11.1021	9.22527	11.891	-2.66568	3.38e-27	4.34e-26	I	13297394	13298049	239	2.58	651
I	13309610	13309899	7.72127	7.22812	8.08812	-0.859996	0.00143235	0.0026743	.	.	.	.	.	0
I	13310155	13310628	10.1976	8.57318	10.9423	-2.3691	1.02e-20	9.16e-20	I	13310063	13310332	93	2.03	177
I	13317693	13318325	8.66003	8.99879	8.2165	0.782285	0.0136595	0.0217828	I	13316611	13318325	683	3.21	632
I	13321883	13322081	7.01607	7.37445	6.53814	0.836318	0.00286298	0.0050818	.	.	.	.	.	0
I	13322856	13323073	6.98946	7.33793	6.52908	0.808851	0.00287139	0.00509544	.	.	.	.	.	0
I	13324059	13324412	9.80612	8.17054	10.553	-2.38246	2.32e-19	1.93e-18	.	.	.	.	.	0
I	13324892	13325121	7.93537	7.16155	8.43631	-1.27476	6.1e-07	1.85e-06	.	.	.	.	.	0
I	13330953	13331348	9.89917	7.9749	10.6954	-2.72047	2.48e-26	3.05e-25	I	13330693	13331300	151	2.12	347
I	13337153	13337387	6.88127	7.69089	4.86528	2.82561	8.94e-15	5.62e-14	.	.	.	.	.	0
I	13338952	13339099	6.13974	7.07911	2.53701	4.5421	1.44e-23	1.53e-22	.	.	.	.	.	0
I	13347746	13347953	6.37038	0.0943114	7.36104	-7.26673	1.75e-33	3.19e-32	.	.	.	.	.	0
I	13349164	13349276	6.10219	6.79164	4.73383	2.05781	1.2e-09	4.93e-09	.	.	.	.	.	0
I	13359005	13359258	7.19453	6.21441	7.77281	-1.5584	3.47e-08	1.23e-07	.	.	.	.	.	0
I	13368967	13370369	9.75813	10.2117	9.09276	1.11898	2.62e-06	7.29e-06	I	13369601	13371276	1113	3.74	768
I	13372795	13373540	8.73126	9.35819	7.5975	1.76069	9.73e-13	5.26e-12	.	.	.	.	.	0
I	13394151	13394322	7.0747	6.43029	7.51857	-1.08828	0.00145761	0.00271643	.	.	.	.	.	0
I	13394656	13394803	7.1268	6.86687	7.34697	-0.480093	0.0691463	0.0969674	.	.	.	.	.	0
I	13395036	13395313	7.00475	7.45862	6.33883	1.11979	0.00198841	0.00363157	.	.	.	.	.	0
I	13421549	13422019	7.58594	8.09799	6.78486	1.31313	0.000134586	0.000295364	.	.	.	.	.	0
I	13434451	13434731	7.96226	8.20277	7.67348	0.529294	0.0405853	0.059475	.	.	.	.	.	0
I	13437730	13438003	7.52553	6.98899	7.91573	-0.926749	0.00165822	0.00306271	.	.	.	.	.	0
I	13446802	13447311	7.62064	7.1958	7.94842	-0.752624	0.00587113	0.00993391	.	.	.	.	.	0
I	13447346	13447736	4.92015	0.0943114	5.89449	-5.80018	1.92e-17	1.43e-16	.	.	.	.	.	0
I	13463826	13464308	11.4279	8.91864	12.2953	-3.37666	1.19e-37	2.94e-36	I	13463713	13464310	343	2.91	482
I	13475432	13475752	6.71286	7.58083	4.19754	3.38329	3.37e-21	3.11e-20	.	.	.	.	.	0
I	13500196	13501214	9.61964	10.0039	9.0944	0.909465	0.00108047	0.00205382	.	.	.	.	.	0
I	13546621	13547117	8.14107	8.63811	7.37663	1.26148	2.62e-05	6.44e-05	.	.	.	.	.	0
I	13547271	13547552	7.39733	7.64798	7.09378	0.554198	0.0306973	0.0460443	.	.	.	.	.	0
I	13553756	13554441	8.47814	6.94525	9.20446	-2.25921	3.65e-16	2.5e-15	.	.	.	.	.	0
I	13555704	13556462	8.36825	6.18184	9.20038	-3.01854	1.83e-21	1.72e-20	.	.	.	.	.	0
I	13564318	13564493	6.53546	6.82377	6.17478	0.648989	0.0334958	0.0499333	.	.	.	.	.	0
I	13566077	13566288	7.20549	6.78389	7.53135	-0.747461	0.00449314	0.00772684	.	.	.	.	.	0
I	13569753	13569950	6.63012	0.0943114	7.62232	-7.52801	4.8e-42	1.72e-40	.	.	.	.	.	0
I	13578988	13579458	8.57594	7.71057	9.11308	-1.40251	3.75e-08	1.32e-07	I	13578815	13579372	478	1.67	384
I	13580290	13581272	9.04144	8.57905	9.39104	-0.811996	0.00282733	0.00502613	.	.	.	.	.	0
I	13588911	13589039	6.11295	6.56995	5.44023	1.12972	0.00217217	0.00393908	.	.	.	.	.	0
I	13601981	13602260	6.68695	7.4876	4.73304	2.75456	1.09e-05	2.82e-05	.	.	.	.	.	0
I	13620300	13620459	6.41303	4.76324	7.16262	-2.39938	2.35e-07	7.53e-07	.	.	.	.	.	0
I	13626298	13626431	7.135	7.42516	6.7714	0.653757	0.0175718	0.0275212	.	.	.	.	.	0
I	13631904	13632581	8.67082	7.75733	9.22576	-1.46843	1.13e-06	3.31e-06	.	.	.	.	.	0
I	13633419	13633640	7.02873	6.62999	7.3408	-0.71081	0.00798587	0.0132461	.	.	.	.	.	0
I	13638222	13638438	6.49975	5.87559	6.934	-1.05841	0.000495257	0.00099605	.	.	.	.	.	0
I	13638762	13639219	8.91319	8.32526	9.32972	-1.00446	8.6e-05	0.000195085	.	.	.	.	.	0
I	13641559	13642445	9.79282	9.43489	10.0794	-0.64449	0.00882266	0.0145211	.	.	.	.	.	0
I	13642516	13643295	10.4063	10.0833	10.67	-0.586672	0.0138311	0.0220327	.	.	.	.	.	0
I	13643354	13644089	9.52507	9.2611	9.74814	-0.487045	0.0445477	0.0649233	.	.	.	.	.	0
I	13653888	13654049	6.75225	7.69342	3.10695	4.58647	4.66e-27	5.94e-26	.	.	.	.	.	0
I	13659389	13659657	7.71623	8.38223	6.44163	1.94059	1.66e-13	9.59e-13	.	.	.	.	.	0
I	13662916	13663049	5.68236	5.25516	6.01154	-0.75638	0.050661	0.0729863	.	.	.	.	.	0
I	13663230	13663604	8.15764	8.80809	6.94118	1.8669	3.45e-11	1.64e-10	I	13663096	13663754	170	3.26	374
I	13684777	13687611	11.4522	12.1765	9.92927	2.24719	1.18e-21	1.11e-20	.	.	.	.	.	0
I	13688542	13689850	10.0916	10.7292	8.92138	1.8078	1.35e-14	8.37e-14	.	.	.	.	.	0
I	13690008	13691257	10.2774	10.9586	8.94283	2.01581	6.83e-16	4.61e-15	.	.	.	.	.	0
I	13691771	13693827	10.881	11.5963	9.39996	2.1963	1.34e-15	8.88e-15	.	.	.	.	.	0
I	13694747	13695121	9.98502	7.86685	10.8085	-2.94165	7.39e-30	1.1e-28	.	.	.	.	.	0
I	13695393	13695793	7.99822	8.46544	7.30288	1.16256	4.13e-06	1.12e-05	.	.	.	.	.	0
I	13700872	13702388	10.8503	11.5985	9.20787	2.39061	1.84e-20	1.63e-19	.	.	.	.	.	0
I	13702439	13703077	8.68881	9.22011	7.83877	1.38134	1.65e-08	6.03e-08	.	.	.	.	.	0
I	13703220	13704032	9.16476	9.8165	7.94357	1.87293	1.16e-14	7.26e-14	.	.	.	.	.	0
I	13723166	13723645	7.61718	6.97555	8.05974	-1.08418	3.63e-05	8.72e-05	.	.	.	.	.	0
I	13729796	13730295	8.81795	0.0943114	9.81624	-9.72193	6.59e-83	5.46e-80	.	.	.	.	.	0
I	13768798	13771277	12.1116	11.6807	12.443	-0.762308	0.000659057	0.00129619	.	.	.	.	.	0
I	13775655	13775893	6.76272	4.10379	7.64373	-3.53994	2.45e-07	7.83e-07	.	.	.	.	.	0
I	13776056	13778488	11.0912	10.8621	11.289	-0.426894	0.0555078	0.0794243	.	.	.	.	.	0
I	13781741	13781979	8.06837	7.65055	8.39196	-0.741405	0.0025955	0.00464097	I	13781017	13782137	948	2.27	238
I	13783521	13784898	10.3592	9.95635	10.6737	-0.717341	0.00197481	0.00360986	.	.	.	.	.	0
I	13785099	13787997	11.7601	11.2651	12.128	-0.862834	0.000137994	0.000302371	.	.	.	.	.	0
I	13800663	13801071	5.89516	4.56103	6.57627	-2.01523	2.96e-09	1.17e-08	.	.	.	.	.	0
I	13817009	13817240	7.06797	6.57711	7.43355	-0.85644	0.00301585	0.00533163	.	.	.	.	.	0
I	13820204	13822776	11.1641	10.7658	11.476	-0.710169	0.00145022	0.00270479	.	.	.	.	.	0
I	13843189	13843461	5.22152	6.20296	-0.0683374	6.2713	4.59e-19	3.77e-18	.	.	.	.	.	0
I	13854103	13854372	6.42496	4.58954	7.20719	-2.61765	5.43e-14	3.24e-13	.	.	.	.	.	0
I	13870559	13870962	7.33444	6.49609	7.86123	-1.36514	3.52e-07	1.1e-06	.	.	.	.	.	0
I	13894797	13895012	7.50125	6.7651	7.98633	-1.22124	3.77e-06	1.03e-05	.	.	.	.	.	0
I	13895159	13895370	7.35875	5.0585	8.20432	-3.14582	2.27e-12	1.2e-11	.	.	.	.	.	0
I	13903750	13903966	6.50347	5.52068	7.08265	-1.56197	6.22e-06	1.65e-05	.	.	.	.	.	0
I	13937156	13937292	7.80219	7.23725	8.20711	-0.969858	0.000163113	0.000353558	.	.	.	.	.	0
I	13941776	13942568	8.8995	9.41471	8.09053	1.32418	6.42e-08	2.2e-07	.	.	.	.	.	0
I	13952925	13953389	8.76965	8.41068	9.05686	-0.646174	0.00655819	0.0110091	I	13953001	13953539	297	1.73	388
I	13957150	13957824	8.02436	8.48849	7.3359	1.15259	4.21e-06	1.14e-05	.	.	.	.	.	0
I	13958858	13959088	6.52506	6.90455	6.00867	0.895879	0.00385012	0.00668558	.	.	.	.	.	0
I	13967822	13968101	7.16251	6.78073	7.46411	-0.683385	0.0124821	0.0200472	.	.	.	.	.	0
I	13978728	13978898	6.2622	4.98525	6.92881	-1.94356	1.08e-06	3.19e-06	.	.	.	.	.	0
I	13988746	13989193	5.88625	4.28234	6.62698	-2.34463	0.00247831	0.0044478	.	.	.	.	.	0
I	14000953	14001094	6.69362	6.39595	6.94026	-0.544316	0.0604005	0.0857526	.	.	.	.	.	0
I	14002149	14002541	9.00277	7.87559	9.62775	-1.75216	4.5e-12	2.31e-11	.	.	.	.	.	0
I	14005283	14005578	8.59992	7.79156	9.11489	-1.32333	4.17e-07	1.29e-06	I	14005250	14005575	145	4.15	292
I	14012599	14012906	7.24117	6.31663	7.80007	-1.48345	6.06e-08	2.09e-07	.	.	.	.	.	0
I	14028974	14029312	6.87333	7.58871	5.3917	2.19702	9.35e-12	4.68e-11	I	14029142	14029566	208	2.52	170
I	14046261	14046903	9.35683	9.55368	9.12881	0.42487	0.0686593	0.0963516	.	.	.	.	.	0
I	14048221	14048410	6.98571	6.70082	7.22351	-0.522691	0.0570384	0.0814239	.	.	.	.	.	0
I	14048636	14049012	7.94518	7.11655	8.46817	-1.35162	9.68e-06	2.52e-05	.	.	.	.	.	0
I	14057225	14057780	8.00742	7.58783	8.33207	-0.744244	0.00693859	0.0115909	.	.	.	.	.	0
I	14058659	14059009	7.63627	8.04786	7.05818	0.98968	0.000260937	0.000547797	I	14058621	14059133	127	2.02	350
I	14065847	14067090	9.384	9.57985	9.15732	0.422535	0.0670732	0.0942669	.	.	.	.	.	0
I	14070833	14071138	7.45541	7.95015	6.69649	1.25365	1.84e-06	5.26e-06	.	.	.	.	.	0
I	14072845	14073929	9.30772	9.68943	8.78719	0.902242	0.000115778	0.000257093	.	.	.	.	.	0
I	14073986	14074676	8.47969	9.28049	6.52476	2.75573	5.38e-23	5.52e-22	.	.	.	.	.	0
I	14089868	14090037	6.12452	5.27302	6.65639	-1.38336	1.04e-05	2.69e-05	.	.	.	.	.	0
I	14096234	14097385	9.93599	10.5854	8.72317	1.86227	5.4e-15	3.45e-14	.	.	.	.	.	0
I	14097461	14098084	8.68026	9.16813	7.93758	1.23056	3.21e-06	8.86e-06	.	.	.	.	.	0
I	14101144	14101299	6.64142	7.47221	4.4657	3.00651	3.85e-05	9.19e-05	.	.	.	.	.	0
I	14103567	14104884	10.356	9.76335	10.7749	-1.01157	9.4e-06	2.45e-05	I	14104070	14104654	296	3.06	584
I	14121531	14122071	8.95604	8.01579	9.52051	-1.50472	4.24e-09	1.65e-08	.	.	.	.	.	0
I	14142971	14143204	7.24769	7.6683	6.65151	1.01679	0.000122391	0.00027054	.	.	.	.	.	0
I	14162006	14162233	7.8081	7.46834	8.0829	-0.614553	0.0134599	0.0214997	.	.	.	.	.	0
I	14165064	14166321	9.92118	9.66577	10.1381	-0.472333	0.0437334	0.0638225	.	.	.	.	.	0
I	14168326	14169126	9.64372	10.0755	9.02468	1.05082	1.11e-05	2.87e-05	.	.	.	.	.	0
I	14170960	14171721	9.3899	9.63623	9.09266	0.543563	0.0192004	0.0298461	.	.	.	.	.	0
I	14178275	14178714	7.58994	8.02103	6.97232	1.04871	0.00268486	0.00479161	.	.	.	.	.	0
I	14179667	14179969	7.73823	8.28515	6.8467	1.43844	3.64e-08	1.28e-07	.	.	.	.	.	0
I	14181127	14182319	9.72472	9.98757	9.40305	0.584521	0.0109702	0.0177798	.	.	.	.	.	0
I	14196082	14196233	6.44976	5.54627	7.00106	-1.45479	8.09e-06	2.12e-05	.	.	.	.	.	0
I	14201995	14202218	6.96623	0.0943114	7.96006	-7.86575	1.36e-49	8.53e-48	.	.	.	.	.	0
I	14203799	14204001	6.73545	6.15074	7.15036	-0.999622	0.000336039	0.000693869	.	.	.	.	.	0
I	14215136	14215458	7.48302	7.78619	7.09871	0.687478	0.00730819	0.0121737	.	.	.	.	.	0
I	14215552	14215731	6.54439	6.91301	6.04801	0.865002	0.00355818	0.00621621	.	.	.	.	.	0
I	14216136	14216458	7.4412	7.77607	7.00434	0.771734	0.0027718	0.00493551	.	.	.	.	.	0
I	14217084	14217759	8.42111	8.64457	8.15658	0.48799	0.0465557	0.0675559	.	.	.	.	.	0
I	14218086	14218284	6.75756	6.39798	7.04515	-0.647168	0.0274968	0.0415894	.	.	.	.	.	0
I	14219034	14219204	6.70639	6.07669	7.14328	-1.0666	0.000247431	0.000520609	.	.	.	.	.	0
I	14220268	14220476	7.09698	6.2708	7.61902	-1.34822	1.28e-06	3.73e-06	.	.	.	.	.	0
I	14224584	14225020	7.8529	8.44348	6.83591	1.60757	9.61e-10	3.98e-09	.	.	.	.	.	0
I	14227634	14229719	10.4955	11.1296	9.33736	1.79223	2.2e-13	1.26e-12	.	.	.	.	.	0
I	14229774	14230964	9.55159	10.2251	8.2477	1.97742	2.08e-13	1.19e-12	.	.	.	.	.	0
I	14231153	14237194	12.6669	13.4056	11.0733	2.33227	1.24e-23	1.32e-22	.	.	.	.	.	0
I	14239527	14241644	10.2987	10.5582	9.98206	0.576146	0.0269291	0.0407921	.	.	.	.	.	0
I	14242364	14243620	9.80763	10.5297	8.29484	2.23488	1.38e-17	1.04e-16	.	.	.	.	.	0
I	14243754	14244274	8.39776	9.00418	7.3314	1.67279	1.24e-10	5.56e-10	.	.	.	.	.	0
I	14245101	14246053	9.19306	9.76355	8.23561	1.52794	5.69e-10	2.41e-09	.	.	.	.	.	0
I	14247652	14247947	5.47026	5.00092	5.82382	-0.822901	0.058197	0.082851	.	.	.	.	.	0
I	14256120	14256405	6.79436	5.90991	7.33865	-1.42874	0.00220978	0.00400212	.	.	.	.	.	0
I	14260567	14260752	6.59026	7.08298	5.83613	1.24685	1.81e-05	4.53e-05	.	.	.	.	.	0
I	14271946	14272827	9.84063	10.1304	9.47762	0.652787	0.00617045	0.0103979	.	.	.	.	.	0
I	14282110	14282469	7.1804	5.95506	7.83329	-1.87822	2.98e-10	1.3e-09	.	.	.	.	.	0
I	14291733	14291991	4.52442	5.49421	-0.0683374	5.56255	7.4e-18	5.67e-17	.	.	.	.	.	0
I	14307285	14307593	4.67248	0.0943114	5.64197	-5.54765	3.17e-18	2.47e-17	.	.	.	.	.	0
I	14317514	14317809	7.13459	7.42312	6.77355	0.649569	0.0188554	0.0293683	.	.	.	.	.	0
I	14326490	14326751	6.71655	7.23275	5.9051	1.32765	3.14e-05	7.61e-05	I	14326157	14326845	145	2.42	261
I	14328984	14330161	8.69015	9.16905	7.96829	1.20076	7.43e-06	1.95e-05	I	14328793	14329653	536	2.32	669
I	14330297	14330600	7.19065	6.61068	7.60318	-0.992505	0.00796085	0.0132077	.	.	.	.	.	0
I	14342572	14343791	8.92554	9.16661	8.63596	0.530648	0.0332968	0.0496523	.	.	.	.	.	0
I	14346609	14346980	7.77079	8.04844	7.42667	0.621773	0.0132141	0.0211311	.	.	.	.	.	0
I	14355008	14355210	6.84616	4.61096	7.68419	-3.07323	1.46e-19	1.23e-18	.	.	.	.	.	0
I	14371062	14371271	6.87338	7.44212	5.92097	1.52115	1.28e-05	3.29e-05	.	.	.	.	.	0
I	14375659	14376045	7.72533	7.97079	7.42937	0.541423	0.0309564	0.0464082	.	.	.	.	.	0
I	14384946	14385110	6.58598	7.14472	5.66191	1.48281	2.7e-07	8.58e-07	.	.	.	.	.	0
I	14388266	14388470	5.54594	3.41581	6.37096	-2.95515	3.4e-10	1.48e-09	.	.	.	.	.	0
I	14388813	14389101	7.04703	7.55733	6.25029	1.30704	5.69e-05	0.000132425	.	.	.	.	.	0
I	14409615	14409932	6.45843	0.0943114	7.44964	-7.35533	3.91e-40	1.22e-38	.	.	.	.	.	0
I	14417565	14417874	7.38411	5.36318	8.19443	-2.83125	3.97e-20	3.44e-19	.	.	.	.	.	0
I	14465274	14466043	8.42851	8.13558	8.67188	-0.536291	0.0463962	0.0673453	.	.	.	.	.	0
I	14469232	14469407	8.33673	8.63727	7.95665	0.680619	0.022906	0.0351176	.	.	.	.	.	0
I	14476330	14476807	8.37923	8.05311	8.64505	-0.591942	0.0692406	0.0970529	.	.	.	.	.	0
I	14477989	14478365	7.19082	6.37966	7.70691	-1.32725	1.07e-06	3.15e-06	.	.	.	.	.	0
I	14520496	14520842	7.72966	8.27528	6.84163	1.43365	2.13e-08	7.71e-08	.	.	.	.	.	0
I	14528717	14528966	7.14901	7.81085	5.89025	1.9206	8.11e-09	3.07e-08	.	.	.	.	.	0
I	14570083	14570217	6.7963	7.03543	6.50951	0.525924	0.0587087	0.0835033	.	.	.	.	.	0
I	14570259	14570541	7.13985	6.59673	7.5335	-0.936778	0.000736023	0.00143513	.	.	.	.	.	0
I	14595615	14595848	1.66763	0.0943114	2.40225	-2.30794	0.0145422	0.0230923	.	.	.	.	.	0
I	14604429	14604586	6.97462	7.41527	6.33701	1.07826	0.00124754	0.00234919	.	.	.	.	.	0
I	14610232	14610579	6.63611	5.48668	7.26763	-1.78095	5.71e-08	1.97e-07	.	.	.	.	.	0
I	14612665	14613067	7.88217	8.4635	6.89301	1.57049	1.65e-06	4.73e-06	.	.	.	.	.	0
I	14616604	14616846	7.56274	7.79236	7.28954	0.502821	0.0483053	0.0698714	.	.	.	.	.	0
I	14616911	14617173	7.56248	8.07733	6.75445	1.32288	7.6e-06	1.99e-05	.	.	.	.	.	0
I	14621193	14621348	6.73711	7.08423	6.2791	0.805131	0.010109	0.0164841	I	14620871	14630392	7064	12.16	155
I	14625606	14626232	8.02872	8.56233	7.17266	1.38967	3.51e-07	1.1e-06	I	14620871	14630392	7064	12.16	626
I	14627061	14628398	9.3165	9.61609	8.93793	0.67816	0.00345165	0.00604061	I	14620871	14630392	7064	12.16	1337
I	14635804	14636098	5.5103	0.0943114	6.4933	-6.39899	1.35e-26	1.69e-25	.	.	.	.	.	0
I	14650320	14650698	7.36725	6.89866	7.72038	-0.821724	0.00699202	0.011676	.	.	.	.	.	0
I	14651020	14651601	8.64458	8.14648	9.01414	-0.867665	0.000599504	0.00118714	.	.	.	.	.	0
I	14653748	14654661	9.03792	7.32191	9.79972	-2.47781	2.99e-17	2.21e-16	.	.	.	.	.	0
I	14655386	14655581	6.17333	0.0943114	7.16262	-7.06831	6.43e-37	1.48e-35	.	.	.	.	.	0
I	14662913	14663083	6.74433	7.3423	5.7046	1.63769	3.4e-06	9.33e-06	.	.	.	.	.	0
I	14678285	14678677	8.40491	0.0943114	9.40264	-9.30833	3.02e-76	1.04e-73	.	.	.	.	.	0
I	14685298	14685525	5.87872	0.0943114	6.86557	-6.77126	7.79e-22	7.42e-21	.	.	.	.	.	0
I	14692070	14692364	7.34513	7.80543	6.66513	1.1403	1.37e-05	3.51e-05	.	.	.	.	.	0
I	14692470	14692682	7.60123	7.31452	7.84029	-0.525778	0.0469773	0.0680974	.	.	.	.	.	0
I	14694103	14694499	7.81748	8.18403	7.32487	0.859156	0.00112445	0.00212994	.	.	.	.	.	0
I	14700911	14701216	7.57122	7.0251	7.96643	-0.941328	0.00209158	0.00380519	.	.	.	.	.	0
I	14713989	14714491	7.64247	7.9701	7.21788	0.752215	0.00358559	0.00625793	.	.	.	.	.	0
I	14716126	14716654	8.45127	8.91407	7.76575	1.14832	2.66e-06	7.4e-06	.	.	.	.	.	0
I	14717229	14717723	7.92646	8.33422	7.35596	0.978262	0.000121204	0.000268254	.	.	.	.	.	0
I	14718121	14718327	7.25254	7.50269	6.94973	0.552965	0.0345628	0.0513824	.	.	.	.	.	0
I	14718869	14719474	8.86671	8.20973	9.31645	-1.10672	3.67e-06	1e-05	.	.	.	.	.	0
I	14721556	14721675	6.54429	7.38473	4.28857	3.09617	1.01e-14	6.34e-14	.	.	.	.	.	0
I	14731598	14732715	8.58982	8.85056	8.27132	0.579239	0.0332448	0.0495853	.	.	.	.	.	0
I	14737416	14737559	6.70969	7.42419	5.2321	2.19209	4.65e-11	2.18e-10	.	.	.	.	.	0
I	14738658	14738925	7.28236	6.07149	7.93128	-1.8598	6.53e-10	2.74e-09	.	.	.	.	.	0
I	14755011	14755656	8.16212	7.00243	8.79661	-1.79418	2.12e-11	1.03e-10	.	.	.	.	.	0
I	14756767	14756929	6.58775	7.3443	4.90068	2.44362	2.28e-05	5.65e-05	.	.	.	.	.	0
I	14757984	14759156	9.85583	8.73087	10.4802	-1.74929	2.83e-13	1.6e-12	I	14758570	14759253	348	2.35	586
I	14759447	14759610	6.49983	7.43406	3.01186	4.42219	4.08e-27	5.22e-26	.	.	.	.	.	0
I	14763531	14763749	7.20118	6.93838	7.42339	-0.48501	0.0711335	0.0994766	.	.	.	.	.	0
I	14787860	14788071	6.51344	7.36005	4.20393	3.15613	2.61e-16	1.8e-15	.	.	.	.	.	0
I	14792428	14792686	6.64214	2.65186	7.59602	-4.94416	9.79e-23	9.9e-22	.	.	.	.	.	0
I	14793825	14794252	7.84382	7.18411	8.29482	-1.11072	1.41e-05	3.6e-05	.	.	.	.	.	0
I	14800253	14800522	4.76287	0.0943114	5.73422	-5.63991	6.79e-19	5.51e-18	.	.	.	.	.	0
I	14804954	14805203	7.13059	7.4818	6.66538	0.816415	0.00344393	0.00602935	.	.	.	.	.	0
I	14842008	14842218	2.12059	0.0943114	2.93166	-2.83735	0.00204454	0.00372879	.	.	.	.	.	0
I	14845557	14845962	7.95484	8.83534	5.30182	3.53352	3.77e-09	1.48e-08	.	.	.	.	.	0
I	14855574	14855990	7.34345	7.76747	6.74035	1.02712	7.97e-05	0.000181512	I	14855886	14863100	3669	7.29	104
I	14880281	14880520	7.06025	7.48664	6.45231	1.03434	0.000465607	0.000941402	I	14878864	14880776	511	2.42	239
I	14898645	14898939	7.19299	7.78787	6.16283	1.62504	2.09e-05	5.2e-05	I	14898195	14899616	946	3.06	294
I	14947840	14947983	6.41073	7.05237	5.22595	1.82642	0.00123694	0.00233049	I	14945612	14949961	3155	8.17	143
I	14948072	14948351	6.74943	7.37654	5.61509	1.76145	2.35e-09	9.37e-09	I	14945612	14949961	3155	8.17	279
I	14971282	14972073	8.46163	8.90699	7.81405	1.09295	0.00010722	0.000239148	.	.	.	.	.	0
I	14991701	14991842	6.22518	6.7477	5.39778	1.34992	7.15e-06	1.88e-05	.	.	.	.	.	0
I	14993162	14993368	6.89016	7.18643	6.5169	0.669532	0.0128283	0.020561	I	14992140	14995938	508	5.23	206
I	14994355	14994684	7.38673	7.94601	6.46114	1.48487	7.27e-05	0.00016689	I	14992140	14995938	508	5.23	329
I	15008064	15008853	8.55207	7.88506	9.00644	-1.12138	4.3e-05	0.000102049	.	.	.	.	.	0
I	15025983	15026412	6.91297	4.7635	7.74047	-2.97697	1.73e-20	1.54e-19	.	.	.	.	.	0
I	15033893	15034204	7.99796	8.41511	7.40878	1.00633	0.000424231	0.000862932	.	.	.	.	.	0
I	15040236	15040646	8.08098	7.70407	8.37954	-0.675471	0.00590111	0.00998104	I	15039779	15040638	636	2.61	402
I	15041479	15041891	8.00468	8.48182	7.28685	1.19497	2.42e-06	6.79e-06	.	.	.	.	.	0
I	15041947	15042224	5.28751	6.06385	3.48775	2.5761	9.68e-10	4.01e-09	.	.	.	.	.	0
I	15044267	15044765	7.51232	6.59329	8.06925	-1.47596	1.98e-07	6.41e-07	.	.	.	.	.	0
I	15048970	15049251	6.9584	5.70249	7.61949	-1.917	1.61e-10	7.16e-10	.	.	.	.	.	0
I	15049349	15049660	6.65909	5.04317	7.40217	-2.359	2.34e-12	1.23e-11	.	.	.	.	.	0
I	15053652	15053881	6.84712	5.71883	7.47243	-1.7536	6.71e-09	2.56e-08	.	.	.	.	.	0
II	808	918	5.5714	6.46744	2.72513	3.74231	1.28e-14	7.93e-14	.	.	.	.	.	0
II	23849	24122	6.62749	5.24602	7.32007	-2.07406	8.94e-07	2.66e-06	.	.	.	.	.	0
II	41087	41445	7.30763	7.7205	6.72699	0.993513	0.00315332	0.00555581	.	.	.	.	.	0
II	42087	42771	8.57232	7.04854	9.29673	-2.24819	1.3e-13	7.59e-13	.	.	.	.	.	0
II	50997	51141	5.9209	6.70585	4.06872	2.63713	1.24e-07	4.11e-07	.	.	.	.	.	0
II	122085	122295	6.22632	7.029	4.25865	2.77035	0.000197	0.000421236	.	.	.	.	.	0
II	153357	153533	6.52009	6.13125	6.82607	-0.694826	0.0340313	0.0506601	.	.	.	.	.	0
II	158333	158599	7.18632	7.87634	5.81557	2.06077	1.32e-13	7.68e-13	.	.	.	.	.	0
II	159325	159596	6.36568	7.25414	3.61714	3.63699	6.88e-10	2.89e-09	.	.	.	.	.	0
II	162184	162520	7.1456	8.00051	4.75992	3.24059	6.7e-17	4.85e-16	II	160802	162777	1494	4.01	336
II	167265	167821	8.02647	8.48036	7.36054	1.11982	6.91e-05	0.000159096	II	166741	168275	876	2.27	556
II	216711	216850	7.17923	7.73964	6.25051	1.48913	3.04e-05	7.39e-05	.	.	.	.	.	0
II	221306	221491	6.10182	7.09176	-0.0683374	7.1601	8.2e-38	2.04e-36	II	218635	221864	2521	5.73	185
II	255280	255856	9.06946	8.75369	9.32838	-0.57469	0.0231657	0.0354771	.	.	.	.	.	0
II	270578	270819	6.11837	5.15774	6.68997	-1.53223	9.52e-05	0.000214399	.	.	.	.	.	0
II	301103	301367	6.56221	7.09812	5.70009	1.39804	3.59e-05	8.62e-05	.	.	.	.	.	0
II	323333	323709	7.75496	8.40159	6.55238	1.84921	1.43e-12	7.64e-12	.	.	.	.	.	0
II	341062	341692	9.08357	8.6813	9.39778	-0.716473	0.00227251	0.00410622	.	.	.	.	.	0
II	348024	348154	6.59738	7.06008	5.91208	1.148	9.95e-05	0.000223106	.	.	.	.	.	0
II	387228	387633	7.62823	5.91003	8.39043	-2.48041	5.84e-13	3.2e-12	.	.	.	.	.	0
II	407097	407252	4.43406	2.53866	5.22584	-2.68718	1.01e-07	3.38e-07	.	.	.	.	.	0
II	411003	411116	6.10759	7.09178	0.588129	6.50365	6.12e-36	1.31e-34	.	.	.	.	.	0
II	414901	415216	7.24879	5.63879	7.99071	-2.35193	9.61e-09	3.6e-08	.	.	.	.	.	0
II	415704	416168	8.44615	7.41205	9.04231	-1.63025	3.59e-07	1.12e-06	.	.	.	.	.	0
II	452112	452502	6.87039	6.10662	7.36716	-1.26054	6.17e-05	0.000142875	.	.	.	.	.	0
II	462616	463453	10.4415	10.1087	10.7117	-0.60302	0.0104955	0.0170747	.	.	.	.	.	0
II	464516	464762	5.50922	3.80674	6.26858	-2.46184	2.5e-06	7e-06	.	.	.	.	.	0
II	472886	473249	6.6118	3.03328	7.55012	-4.51683	1.3e-20	1.15e-19	.	.	.	.	.	0
II	490385	490667	8.10828	7.76827	8.38324	-0.614969	0.0135969	0.0216867	.	.	.	.	.	0
II	576298	576555	7.57298	7.18639	7.87757	-0.691186	0.00899082	0.0147806	.	.	.	.	.	0
II	577710	578119	8.17514	7.52981	8.61943	-1.08963	9.29e-06	2.42e-05	.	.	.	.	.	0
II	578659	578995	6.794	3.53925	7.71638	-4.17713	3.17e-28	4.3e-27	.	.	.	.	.	0
II	581773	582343	8.28664	7.86833	8.61052	-0.742187	0.00307484	0.00542842	.	.	.	.	.	0
II	625999	626214	6.92634	7.47886	6.01951	1.45935	5.95e-07	1.81e-06	.	.	.	.	.	0
II	632454	632852	5.97405	6.96306	-0.0683374	7.0314	1.94e-23	2.04e-22	.	.	.	.	.	0
II	654620	654814	5.81405	6.28196	5.11714	1.16482	0.000490633	0.000988146	.	.	.	.	.	0
II	678357	678835	7.59184	6.89295	8.06063	-1.16768	2.15e-05	5.34e-05	.	.	.	.	.	0
II	679028	679408	7.15866	6.71044	7.50013	-0.789687	0.025042	0.0381058	.	.	.	.	.	0
II	697899	699223	3.68571	4.63123	-0.0683374	4.69957	2.86e-05	6.98e-05	.	.	.	.	.	0
II	710806	711519	5.1483	6.12876	-0.0683374	6.1971	6.24e-21	5.65e-20	II	711118	711472	229	2.03	354
II	714310	715595	9.55848	10.0169	8.88254	1.1344	3.57e-06	9.78e-06	.	.	.	.	.	0
II	727178	727518	7.63151	7.34218	7.87239	-0.530206	0.0572015	0.0816236	.	.	.	.	.	0
II	742689	743204	7.55298	6.59668	8.12308	-1.52641	4.57e-07	1.41e-06	.	.	.	.	.	0
II	750261	750492	7.1717	5.54637	7.9166	-2.37024	6.57e-16	4.44e-15	.	.	.	.	.	0
II	751058	751404	7.87609	8.10669	7.60148	0.505215	0.0465419	0.0675429	.	.	.	.	.	0
II	751456	751634	7.34887	5.97149	8.04047	-2.06898	1.47e-13	8.52e-13	.	.	.	.	.	0
II	751881	752223	9.28714	7.70573	10.0234	-2.31767	1.24e-17	9.35e-17	.	.	.	.	.	0
II	754203	754544	8.78615	7.43505	9.47142	-2.03637	4.19e-13	2.34e-12	.	.	.	.	.	0
II	759877	760333	7.95737	8.56275	6.89435	1.6684	2.07e-10	9.15e-10	.	.	.	.	.	0
II	760944	762799	10.1974	10.8479	8.98108	1.86677	3.75e-15	2.42e-14	.	.	.	.	.	0
II	764074	764858	9.03848	9.68858	7.82332	1.86527	1.25e-14	7.79e-14	.	.	.	.	.	0
II	765001	765170	7.32665	6.9536	7.62279	-0.669185	0.0169397	0.0266023	.	.	.	.	.	0
II	769071	769361	7.36589	7.86464	6.59734	1.26729	5.14e-05	0.000120412	.	.	.	.	.	0
II	769382	769607	7.79016	7.09049	8.25931	-1.16882	3.49e-05	8.4e-05	.	.	.	.	.	0
II	814548	814838	3.01502	0.0943114	3.91647	-3.82216	0.000165326	0.000357915	.	.	.	.	.	0
II	877620	878523	8.74196	8.31984	9.06812	-0.748284	0.00253563	0.00454142	.	.	.	.	.	0
II	880694	881048	7.52616	7.85729	7.09565	0.761644	0.00286128	0.00508006	.	.	.	.	.	0
II	942279	943064	8.68165	8.9475	8.35548	0.592013	0.0618749	0.0877143	.	.	.	.	.	0
II	945219	945519	7.03692	6.71703	7.2986	-0.581572	0.0544235	0.0779837	.	.	.	.	.	0
II	946829	947224	7.25878	6.97692	7.49446	-0.517547	0.0578137	0.082372	.	.	.	.	.	0
II	977198	977464	9.27462	1.5679	10.2712	-8.70326	6.61e-77	2.52e-74	.	.	.	.	.	0
II	983075	983406	7.25555	7.49798	6.96398	0.534001	0.0419688	0.061432	.	.	.	.	.	0
II	983484	983834	7.95958	7.61521	8.23738	-0.622162	0.0247439	0.037697	.	.	.	.	.	0
II	1085008	1085229	6.93059	7.50841	5.9518	1.55661	9.95e-08	3.34e-07	.	.	.	.	.	0
II	1085301	1085610	8.26509	7.44884	8.7832	-1.33436	1.77e-06	5.04e-06	.	.	.	.	.	0
II	1085666	1086295	8.98186	8.6399	9.25809	-0.618194	0.0237561	0.0362785	.	.	.	.	.	0
II	1086572	1086825	7.38469	7.73727	6.91709	0.820178	0.00219212	0.00397268	.	.	.	.	.	0
II	1088161	1089389	9.92634	10.1752	9.62537	0.549855	0.0168959	0.0265423	.	.	.	.	.	0
II	1090594	1091159	8.37697	8.72525	7.91692	0.808332	0.00144257	0.00269196	.	.	.	.	.	0
II	1091331	1094093	11.2834	11.6452	10.7993	0.845925	0.000217768	0.000462273	.	.	.	.	.	0
II	1094596	1096827	10.0397	10.5368	9.27499	1.26182	6.32e-07	1.92e-06	.	.	.	.	.	0
II	1097744	1099267	9.91041	10.2373	9.487	0.750353	0.00106897	0.00203361	.	.	.	.	.	0
II	1100027	1100608	9.46896	8.88575	9.88311	-0.997357	3.42e-05	8.25e-05	.	.	.	.	.	0
II	1102299	1102736	8.02971	8.39755	7.53475	0.862802	0.000495189	0.00099605	.	.	.	.	.	0
II	1102833	1103172	8.0684	7.63858	8.39913	-0.760553	0.00539251	0.00917705	.	.	.	.	.	0
II	1105654	1107991	10.9815	11.281	10.6032	0.677741	0.00258461	0.00462267	.	.	.	.	.	0
II	1120634	1121033	8.21471	7.78775	8.54375	-0.756	0.0117232	0.0189168	.	.	.	.	.	0
II	1124231	1124416	6.71351	5.69566	7.30437	-1.60871	4.83e-06	1.3e-05	.	.	.	.	.	0
II	1124698	1125099	7.74687	6.83568	8.30097	-1.46529	4e-08	1.41e-07	.	.	.	.	.	0
II	1126217	1126360	6.74819	6.06381	7.21048	-1.14667	0.000128245	0.000282282	.	.	.	.	.	0
II	1126603	1126856	7.4599	6.84594	7.88923	-1.04329	0.0163641	0.0257645	.	.	.	.	.	0
II	1127197	1127460	7.4524	7.17108	7.68771	-0.516632	0.0432098	0.0631369	.	.	.	.	.	0
II	1128850	1129103	6.99257	6.3568	7.43236	-1.07556	0.000327441	0.000677108	.	.	.	.	.	0
II	1130217	1130720	8.4993	7.65737	9.02748	-1.37011	4.36e-08	1.52e-07	.	.	.	.	.	0
II	1131006	1131947	9.34946	8.87783	9.70431	-0.826477	0.000930015	0.00178769	.	.	.	.	.	0
II	1132162	1132649	7.99867	7.3337	8.45211	-1.11842	1.36e-05	3.48e-05	.	.	.	.	.	0
II	1132886	1133156	7.39439	6.50748	7.9396	-1.43212	2.92e-07	9.27e-07	.	.	.	.	.	0
II	1135194	1135406	7.18261	7.69078	6.39115	1.29964	4.36e-05	0.000103367	II	1135031	1135729	132	2.02	212
II	1138610	1138977	7.56738	7.89725	7.13901	0.758242	0.00749271	0.0124692	.	.	.	.	.	0
II	1142196	1142598	7.47496	7.85946	6.94919	0.910278	0.00224433	0.00406004	.	.	.	.	.	0
II	1145895	1148160	11.0082	9.90714	11.6254	-1.71822	5.11e-13	2.82e-12	II	1145788	1146635	684	2.12	740
II	1148330	1153696	12.3295	11.994	12.6014	-0.607408	0.00703582	0.011745	II	1147253	1153159	511	10.51	4829
II	1157199	1157536	7.99698	7.31767	8.45697	-1.13929	1.49e-05	3.79e-05	.	.	.	.	.	0
II	1162076	1162465	8.29516	7.923	8.59073	-0.667732	0.0166485	0.0261712	.	.	.	.	.	0
II	1164043	1164292	7.58777	7.17217	7.91002	-0.73785	0.011058	0.0179154	.	.	.	.	.	0
II	1165295	1165467	6.89257	7.27092	6.37829	0.892626	0.00315172	0.00555369	.	.	.	.	.	0
II	1172339	1172663	7.1553	7.5986	6.51208	1.08652	0.000629023	0.00124146	.	.	.	.	.	0
II	1175118	1175652	8.30941	7.85354	8.65529	-0.801755	0.00345722	0.00604959	.	.	.	.	.	0
II	1175845	1176052	6.41924	6.89029	5.71526	1.17503	0.00263426	0.0047049	.	.	.	.	.	0
II	1176133	1176269	6.28242	6.87269	5.2664	1.60629	1.12e-07	3.72e-07	.	.	.	.	.	0
II	1179273	1179443	6.94451	7.43122	6.20455	1.22667	0.00162757	0.00300806	.	.	.	.	.	0
II	1180819	1181682	8.54043	8.8402	8.16157	0.678637	0.00438796	0.00755982	.	.	.	.	.	0
II	1188269	1188398	6.55884	7.08041	5.73383	1.34658	2.1e-05	5.22e-05	.	.	.	.	.	0
II	1189212	1190467	9.49718	9.86246	9.00687	0.855599	0.000290916	0.000606032	.	.	.	.	.	0
II	1190531	1191757	9.41001	9.77297	8.92388	0.849097	0.000290796	0.000605871	.	.	.	.	.	0
II	1192018	1192137	5.87745	6.6659	4.00326	2.66265	6.7e-12	3.39e-11	.	.	.	.	.	0
II	1208707	1208951	7.16823	7.60736	6.53384	1.07352	0.000228152	0.000482713	.	.	.	.	.	0
II	1211349	1211799	8.54338	8.74571	8.30797	0.437736	0.0649138	0.0915244	.	.	.	.	.	0
II	1214483	1214871	7.40836	7.70579	7.03325	0.672537	0.0406902	0.0596225	.	.	.	.	.	0
II	1215002	1215250	8.0932	8.30697	7.84214	0.464828	0.0573272	0.0817533	.	.	.	.	.	0
II	1215334	1215778	8.4221	8.66207	8.1341	0.527966	0.0459039	0.0666926	.	.	.	.	.	0
II	1217197	1217542	8.13153	8.63899	7.3418	1.29718	3.17e-07	1e-06	II	1217035	1219032	706	2.96	345
II	1226193	1227132	9.06294	8.4625	9.48566	-1.02315	1.63e-05	4.11e-05	.	.	.	.	.	0
II	1227219	1227391	6.37197	5.43984	6.93359	-1.49375	9.14e-05	0.000206229	.	.	.	.	.	0
II	1228805	1229065	6.98998	6.60213	7.29534	-0.693215	0.0155238	0.024554	.	.	.	.	.	0
II	1233686	1234155	8.461	7.9951	8.81261	-0.817512	0.00111897	0.00212043	II	1233860	1234218	206	1.93	295
II	1244604	1245551	8.67743	9.06611	8.14379	0.922317	0.000145472	0.000317619	.	.	.	.	.	0
II	1247102	1247408	6.90578	7.59585	5.53484	2.06101	9e-11	4.11e-10	.	.	.	.	.	0
II	1250317	1251615	7.65478	8.65137	-0.0683374	8.7197	2.83e-62	4.33e-60	.	.	.	.	.	0
II	1251698	1251897	6.92813	7.54087	5.84141	1.69946	3.1e-09	1.22e-08	.	.	.	.	.	0
II	1252590	1253749	7.9591	8.93862	2.81073	6.12789	1.13e-34	2.22e-33	.	.	.	.	.	0
II	1266241	1266749	7.57738	6.58959	8.15825	-1.56866	1.59e-06	4.56e-06	.	.	.	.	.	0
II	1269894	1270403	8.85456	8.51773	9.12744	-0.609709	0.00973075	0.0159189	.	.	.	.	.	0
II	1273552	1274776	10.0645	9.77354	10.3064	-0.5329	0.0217668	0.0335171	.	.	.	.	.	0
II	1296877	1297221	7.81401	8.04718	7.53577	0.511411	0.0468228	0.0678944	.	.	.	.	.	0
II	1297453	1297666	6.69478	7.34318	5.48579	1.8574	9.44e-09	3.54e-08	.	.	.	.	.	0
II	1298179	1298394	7.60525	7.81991	7.35296	0.466956	0.0657174	0.0924907	.	.	.	.	.	0
II	1300339	1300729	9.47503	8.92499	9.87229	-0.947291	0.000100436	0.00022505	.	.	.	.	.	0
II	1301031	1301538	9.53105	9.11138	9.85576	-0.74438	0.00194377	0.00355696	.	.	.	.	.	0
II	1315252	1315595	7.31712	7.69749	6.79909	0.898399	0.00225595	0.00407999	.	.	.	.	.	0
II	1320549	1320771	7.27088	7.91441	6.07936	1.83505	2.28e-11	1.1e-10	.	.	.	.	.	0
II	1322340	1323137	9.87587	9.50127	10.173	-0.671723	0.00409586	0.00708433	.	.	.	.	.	0
II	1323873	1324371	8.17021	8.5256	7.69763	0.82797	0.00112274	0.00212699	.	.	.	.	.	0
II	1326801	1327161	7.74013	8.1877	7.08781	1.0999	0.000499162	0.0010026	.	.	.	.	.	0
II	1331924	1332153	7.24262	6.2145	7.83683	-1.62233	2.69e-06	7.5e-06	.	.	.	.	.	0
II	1334441	1334626	7.18266	7.52803	6.72766	0.800371	0.00872363	0.0143699	.	.	.	.	.	0
II	1335943	1336129	6.74161	7.16987	6.12984	1.04003	0.000334291	0.000690565	.	.	.	.	.	0
II	1336302	1336473	7.29345	7.61171	6.88451	0.727197	0.00578431	0.00980234	.	.	.	.	.	0
II	1336522	1336822	8.80641	8.25194	9.20595	-0.954009	0.00021165	0.000450508	.	.	.	.	.	0
II	1338745	1339089	7.56151	6.84016	8.04019	-1.20003	5.6e-05	0.000130454	.	.	.	.	.	0
II	1339949	1341131	9.68114	10.2128	8.83014	1.38266	2.07e-08	7.49e-08	.	.	.	.	.	0
II	1344400	1345044	8.95685	8.70691	9.16981	-0.462892	0.0475128	0.0688241	.	.	.	.	.	0
II	1345124	1345993	9.76437	9.51752	9.97509	-0.457567	0.050109	0.0722428	.	.	.	.	.	0
II	1352902	1353103	8.10294	7.80011	8.3531	-0.552989	0.0293906	0.044221	.	.	.	.	.	0
II	1353201	1353867	9.8054	9.4157	10.1119	-0.69621	0.00244408	0.00439029	.	.	.	.	.	0
II	1354534	1354722	7.78446	7.52887	8.00152	-0.472658	0.0649949	0.0916296	.	.	.	.	.	0
[truncated: 8,031 more rows]
