# Supplementary material for: The Caenorhabditis elegans Ortholog of TDP-43 Regulates the Chromatin Localization of the Heterochromatin Protein 1 Homolog HPL-2
Source: Mol Cell Biol. 2018 Jul 16;38(15):e00668-17. doi: 10.1128/MCB.00668-17 (PMC6048318; doi:10.1128/MCB.00668-17)
Supplement: Supplemental material [file MCB.00668-17_zmb999101798sd4.xlsx]

## Sheet: Sheet1
Dataset S4: Transcript abundance changes in HPL-2 deletion mutant. Table shows genes that were identified as having statistically significant differences (FDR <10%) in abundance between wild type and hpl-2(tm1489) animals useing DESeq2 software.
	baseMean	log2FoldChange	lfcSE	stat	pvalue	padj
cyp-35A3	2570.02	6.35804	0.304413	20.8863	7.13993e-97	1.38779e-92
F30H5.3	3910.61	9.57731	0.471004	20.3338	6.45715e-92	6.24113e-88
K04H4.2	4633.44	7.91634	0.389695	20.3142	9.63286e-92	6.24113e-88
K04C1.5	3891.53	-8.94299	0.44992	-19.8769	6.45492e-88	3.13661e-84
F14H3.6	6472.91	-5.66738	0.296606	-19.1074	2.19075e-81	8.51634e-78
C06G1.2	1246.3	7.16947	0.381035	18.8158	5.60617e-79	1.81612e-75
F40E10.5	4528.62	7.09938	0.386095	18.3877	1.64934e-75	4.57974e-72
F15D4.5	2427.65	-6.53104	0.362583	-18.0126	1.55283e-72	3.77279e-69
Y105C5B.20	3622.47	-8.3761	0.472499	-17.7272	2.58518e-70	5.58313e-67
pqn-13	2561.27	7.01652	0.398383	17.6125	1.97443e-69	3.8377e-66
W02D9.6	3696.27	-6.09009	0.34653	-17.5745	3.86127e-69	6.82287e-66
F54F7.6	1474.94	-6.8328	0.395101	-17.2938	5.23745e-67	8.48336e-64
cyn-17	1162.85	5.77909	0.334318	17.2862	5.97332e-67	8.93104e-64
nas-15	1764	6.49481	0.378711	17.1498	6.30869e-66	8.75872e-63
W02D9.7	2818.81	-5.50661	0.328248	-16.7757	3.67244e-63	4.75875e-60
R04D3.2	1283.93	-7.31425	0.437778	-16.7077	1.15267e-62	1.40027e-59
Y47G6A.15	33308.9	4.68411	0.280646	16.6905	1.53774e-62	1.75818e-59
T12G3.6	8050.41	-5.3951	0.324758	-16.6127	5.64325e-62	6.09377e-59
F49E10.2	729.406	7.16657	0.432065	16.5868	8.68466e-62	8.88441e-59
F59A6.12	5234.19	-6.61808	0.399388	-16.5705	1.13787e-61	1.05318e-58
Y49F6C.8	1698.19	-5.63453	0.340017	-16.5713	1.12371e-61	1.05318e-58
ora-1	2609.52	5.54894	0.335284	16.55	1.60215e-61	1.4155e-58
nlp-28	7500.33	-6.08105	0.370519	-16.4123	1.5624e-60	1.32036e-57
R09F10.8	7289.53	-5.87598	0.358425	-16.3939	2.11552e-60	1.7133e-57
ZK813.3	4999.99	-5.02391	0.306633	-16.3841	2.48502e-60	1.93205e-57
D1054.9	1432.9	6.62757	0.404948	16.3665	3.31943e-60	2.48153e-57
F53F8.3	2053.4	-5.96076	0.364714	-16.3437	4.82725e-60	3.47508e-57
F49F1.5	8623.72	-4.5234	0.278222	-16.2582	1.95391e-59	1.35636e-56
ZK218.5	655.645	8.35532	0.515317	16.2139	4.01987e-59	2.69429e-56
C17E7.12	1913.45	-8.34647	0.514872	-16.2107	4.23408e-59	2.74326e-56
ZK470.6	643.639	5.97127	0.369092	16.1783	7.17545e-59	4.49901e-56
Y75B7AR.1	2720.43	6.18858	0.382647	16.1731	7.80705e-59	4.74205e-56
mlt-11	3891.73	5.57295	0.347149	16.0535	5.4032e-58	3.18248e-55
Y51H7C.13	23125.1	5.56117	0.347598	15.9988	1.30179e-57	7.44204e-55
ZC101.1	448.619	6.72904	0.425466	15.8157	2.42439e-56	1.34637e-53
col-41	839.127	5.56883	0.352965	15.7773	4.46055e-56	2.40833e-53
F02H6.3	1313.32	-7.34268	0.467919	-15.6922	1.71004e-55	8.98327e-53
K04F1.9	4999.99	-5.92912	0.380477	-15.5834	9.438e-55	4.82754e-52
M02G9.1	1396.96	6.34898	0.408628	15.5373	1.93978e-54	9.66758e-52
Y51H7C.1	8189.27	4.79522	0.309343	15.5013	3.398e-54	1.65117e-51
clec-229	852.535	4.90626	0.318334	15.4123	1.35252e-53	6.33119e-51
T22F3.11	1080.06	6.03003	0.391266	15.4116	1.36806e-53	6.33119e-51
srg-31	2814.24	-4.98099	0.326848	-15.2395	1.93385e-52	8.74147e-50
C25F6.7	2417.19	4.41397	0.289875	15.2272	2.33504e-52	1.03151e-49
K02E2.8	317.379	6.74252	0.443743	15.1947	3.83661e-52	1.65716e-49
ZK813.1	5964.16	-4.68962	0.310687	-15.0944	1.76356e-51	7.45181e-49
C17E7.4	1445.65	-7.50223	0.50065	-14.985	9.20541e-51	3.7926e-48
K11D12.13	3162.03	-5.68599	0.379475	-14.9838	9.3659e-51	3.7926e-48
C50E3.11	1080.84	-6.19201	0.413436	-14.9769	1.03911e-50	4.12186e-48
F08F3.6	2535.52	-6.25415	0.418046	-14.9604	1.33154e-50	5.17625e-48
F40G12.11	1466.08	-6.36858	0.425924	-14.9524	1.50286e-50	5.72765e-48
F44G3.10	3629.81	-5.78208	0.387248	-14.9312	2.06502e-50	7.71881e-48
col-70	1086.16	6.29069	0.423552	14.8522	6.73035e-50	2.46826e-47
F14D7.2	2385.71	-6.08885	0.410077	-14.8481	7.16206e-50	2.57794e-47
cdh-12	2125.36	5.51418	0.37238	14.8079	1.30166e-49	4.60006e-47
dod-20	1053.18	-5.13636	0.348849	-14.7237	4.53935e-49	1.57556e-46
F17E9.4	24682.3	-6.11981	0.417942	-14.6427	1.49913e-48	5.11203e-46
E02H4.6	994.408	-5.43105	0.372035	-14.5982	2.88191e-48	9.65788e-46
R04D3.3	3458.29	-6.02572	0.413129	-14.5856	3.46929e-48	1.14292e-45
T21C9.13	4704.8	-4.42069	0.303834	-14.5497	5.86947e-48	1.90141e-45
F54D10.7	1338.55	-6.09273	0.421153	-14.4668	1.9645e-47	6.25968e-45
col-95	1205.67	-7.02852	0.489258	-14.3657	8.4991e-47	2.62218e-44
mlt-10	17105.3	5.63579	0.392298	14.3661	8.44621e-47	2.62218e-44
ZK813.7	6474.67	-4.84224	0.337284	-14.3565	9.69475e-47	2.94433e-44
lips-6	2022.17	5.86333	0.408687	14.3467	1.11682e-46	3.33964e-44
clec-222	965.235	-6.84164	0.478171	-14.3079	1.95185e-46	5.74821e-44
Y62H9A.5	25030.6	-5.72093	0.400631	-14.2798	2.92546e-46	8.4869e-44
ceh-49	750.304	-6.55296	0.459797	-14.2518	4.36563e-46	1.24787e-43
Y62H9A.3	3362.15	-4.3218	0.303372	-14.2459	4.75638e-46	1.33985e-43
C46C2.5	2606.65	-6.45958	0.454166	-14.223	6.60036e-46	1.83273e-43
ZC308.4	3315.86	-4.65367	0.328132	-14.1823	1.17952e-45	3.22906e-43
C10C5.3	3523.63	-4.09886	0.289649	-14.1511	1.83792e-45	4.96161e-43
F12A10.1	1251.24	-5.69083	0.402259	-14.1472	1.94436e-45	5.17705e-43
B0393.4	1441.21	5.73172	0.40558	14.1322	2.40588e-45	6.31935e-43
C23H3.9	1240.55	4.71641	0.334626	14.0946	4.10225e-45	1.06314e-42
acs-2	5559.65	4.03768	0.287536	14.0423	8.58436e-45	2.16694e-42
C10G8.4	4608.3	-7.04064	0.501358	-14.0431	8.48572e-45	2.16694e-42
scrm-4	2823.29	-4.41513	0.314624	-14.033	9.78531e-45	2.43842e-42
B0280.7	774.183	4.59365	0.328039	14.0034	1.4868e-44	3.6581e-42
B0416.7	1445.86	-5.50174	0.394078	-13.961	2.69473e-44	6.54719e-42
mltn-3	258.559	6.94729	0.498141	13.9464	3.30714e-44	7.9359e-42
EEED8.3	10975.1	-5.17679	0.371808	-13.9233	4.57357e-44	1.0841e-41
F56D2.3	603.215	5.24334	0.377473	13.8906	7.21865e-44	1.69047e-41
F22E5.17	1801.96	-5.53821	0.398841	-13.8858	7.72805e-44	1.78822e-41
M195.2	1103.72	4.94968	0.35655	13.8821	8.12948e-44	1.85897e-41
F33H12.7	1413.72	-4.91525	0.355833	-13.8134	2.11746e-43	4.78571e-41
gei-12	1733.61	-6.49538	0.473648	-13.7135	8.42735e-43	1.88279e-40
W03F11.1	2235.52	-4.94141	0.362217	-13.6421	2.24892e-42	4.96731e-40
R04A9.9	1116.24	-6.17411	0.453241	-13.6221	2.95766e-42	6.45932e-40
W06D11.3	741.942	-6.24394	0.45932	-13.5939	4.35327e-42	9.40161e-40
asm-3	2950.22	4.11415	0.303272	13.5659	6.38211e-42	1.34836e-39
Y54H5A.5	1573.94	-4.7056	0.346864	-13.5661	6.36044e-42	1.34836e-39
Y62H9A.6	11693.3	-4.51701	0.333023	-13.5637	6.57566e-42	1.37431e-39
C46H11.7	710.876	5.16827	0.381217	13.5573	7.17325e-42	1.48326e-39
T01G5.7	833.925	-7.63676	0.564253	-13.5343	9.81316e-42	2.00777e-39
R01E6.2	421.859	6.23654	0.460897	13.5313	1.02176e-41	2.06874e-39
F15B9.6	993.653	-4.80495	0.355158	-13.5291	1.0537e-41	2.11143e-39
T09D3.8	404.061	4.99816	0.370007	13.5083	1.39704e-41	2.77085e-39
ZK813.2	1970.22	-5.73186	0.424626	-13.4986	1.59393e-41	3.12942e-39
fbxa-215	9823.43	-3.78049	0.281225	-13.4429	3.38692e-41	6.58315e-39
fipr-13	3047.37	-5.97238	0.445843	-13.3957	6.40665e-41	1.23293e-38
C08F11.7	848.051	-4.65849	0.34821	-13.3784	8.08878e-41	1.54139e-38
C49F5.7	27062.2	-4.83723	0.361811	-13.3695	9.11587e-41	1.72024e-38
C45B2.1	42436.4	-4.52061	0.338508	-13.3545	1.11451e-40	2.08296e-38
T04D3.1	1017.78	-5.91932	0.443988	-13.3322	1.50471e-40	2.78543e-38
T04C12.7	1207.46	-4.80789	0.360977	-13.3191	1.79271e-40	3.28726e-38
grd-11	348.102	6.25232	0.470614	13.2854	2.81223e-40	5.10853e-38
T22H9.3	2071.44	5.68113	0.427834	13.2788	3.07173e-40	5.52825e-38
Y37D8A.19	8748.12	-4.45056	0.335391	-13.2698	3.4669e-40	6.18221e-38
T01B6.1	877.066	4.0583	0.307044	13.2173	6.97076e-40	1.23173e-37
nas-14	770.75	5.14835	0.390531	13.183	1.09999e-39	1.92617e-37
D1054.10	43356.3	-4.95448	0.375895	-13.1805	1.13639e-39	1.97214e-37
F26A10.2	2025.22	4.77147	0.362294	13.1702	1.30332e-39	2.24183e-37
W06D11.1	1141.97	-4.796	0.364484	-13.1583	1.52415e-39	2.59867e-37
F45B8.3	267.406	8.57195	0.652303	13.141	1.91563e-39	3.23775e-37
R05G6.9	388.474	4.82195	0.367516	13.1204	2.51622e-39	4.21618e-37
C25F9.11	4819.98	-4.36153	0.332682	-13.1102	2.87907e-39	4.78295e-37
aqp-8	13719.1	-3.86487	0.295643	-13.0727	4.7131e-39	7.76343e-37
lgx-1	2786.87	4.49436	0.344069	13.0624	5.40135e-39	8.82236e-37
F12E12.1	626.483	-6.06489	0.464909	-13.0453	6.75686e-39	1.09444e-36
col-101	12307.1	-4.65058	0.356935	-13.0292	8.34794e-39	1.32999e-36
ttr-50	1193.8	-5.04431	0.38714	-13.0297	8.29673e-39	1.32999e-36
nlp-26	7470.66	-4.85919	0.373904	-12.9958	1.29194e-38	2.04158e-36
T27A8.2	681.205	-6.13393	0.472502	-12.9818	1.55161e-38	2.43215e-36
pqn-32	9949.07	4.8543	0.374319	12.9684	1.84919e-38	2.87542e-36
dod-21	588.119	-6.69161	0.516347	-12.9595	2.07522e-38	3.20127e-36
B0507.1	827.363	4.56974	0.352992	12.9457	2.48412e-38	3.80188e-36
C09F9.2	1852.54	4.80637	0.371503	12.9376	2.75963e-38	4.19054e-36
K08E7.5	1505.22	5.33168	0.412144	12.9365	2.80241e-38	4.22252e-36
ZK180.6	42037.6	4.97549	0.384807	12.9298	3.05437e-38	4.56675e-36
fipr-5	2866.7	-4.60008	0.355962	-12.923	3.34063e-38	4.95662e-36
T24B8.5	4835.99	-4.33536	0.335927	-12.9056	4.18366e-38	6.16044e-36
W02D7.9	793.16	-6.48107	0.502405	-12.9001	4.49601e-38	6.57059e-36
C05C9.1	239.523	5.87365	0.455565	12.8931	4.9211e-38	7.13817e-36
K02E11.10	25246.9	4.8513	0.377282	12.8585	7.70228e-38	1.10896e-35
col-152	1520.89	3.79558	0.295328	12.8521	8.3737e-38	1.19676e-35
F14H3.3	556.095	-6.734	0.524304	-12.8437	9.32917e-38	1.32358e-35
F09E10.1	1102.41	-5.2449	0.40918	-12.8181	1.29892e-37	1.82951e-35
clec-88	13137	-3.73532	0.29159	-12.8102	1.43823e-37	2.01115e-35
R03H10.6	1453.77	-3.87678	0.303425	-12.7767	2.21132e-37	3.07011e-35
fbn-1	653.29	4.64741	0.364085	12.7646	2.58423e-37	3.56239e-35
fbxa-170	453.194	-6.01331	0.471192	-12.7619	2.67552e-37	3.66226e-35
tbx-9	583.472	-4.9767	0.390039	-12.7595	2.76027e-37	3.75184e-35
F26F2.10	636.989	4.74954	0.372307	12.7571	2.84768e-37	3.84377e-35
fipr-9	1732.33	-4.68124	0.367361	-12.7429	3.41587e-37	4.57892e-35
col-135	469.335	-6.26153	0.491598	-12.7371	3.67883e-37	4.89763e-35
nspe-5	684.591	-7.82882	0.615575	-12.7179	4.703e-37	6.21852e-35
F54H12.5	1446.05	-5.10287	0.401385	-12.7132	4.99792e-37	6.56382e-35
col-8	49352.9	-4.95516	0.389916	-12.7083	5.32038e-37	6.94041e-35
R04D3.4	637.331	-5.70848	0.449408	-12.7022	5.74609e-37	7.44578e-35
bath-45	734.943	-4.73437	0.37322	-12.6852	7.14295e-37	9.19453e-35
C24D10.5	606.46	-7.25346	0.572344	-12.6733	8.31888e-37	1.06378e-34
K07A1.6	3956.19	-5.39438	0.426068	-12.6608	9.74511e-37	1.23801e-34
ZK180.5	44812.7	4.48294	0.354395	12.6496	1.12498e-36	1.41988e-34
C30G12.2	9180.64	3.77119	0.298147	12.6488	1.13641e-36	1.42506e-34
C04H5.7	3759.21	-5.59344	0.44276	-12.6331	1.38676e-36	1.72784e-34
K01D12.5	849.758	5.69665	0.45275	12.5823	2.64143e-36	3.26099e-34
ZK849.1	735.003	4.22589	0.335867	12.582	2.6508e-36	3.26099e-34
F41G3.3	281.48	5.12874	0.408196	12.5644	3.31293e-36	4.04989e-34
C49F5.6	1260.38	-4.91389	0.391288	-12.5582	3.58287e-36	4.35252e-34
cyp-14A2	522.422	4.08828	0.325627	12.5551	3.72715e-36	4.49967e-34
ttr-42	3769.46	-6.48922	0.517618	-12.5367	4.70213e-36	5.64169e-34
Y62H9A.4	4504.13	-4.44664	0.354953	-12.5274	5.28653e-36	6.30394e-34
unc-22	5218.11	3.59318	0.286961	12.5215	5.69359e-36	6.74794e-34
wrt-4	27913.1	4.59378	0.366969	12.5182	5.9382e-36	6.9952e-34
wrt-9	1062.22	4.32168	0.345609	12.5045	7.05152e-36	8.25665e-34
F23A7.4	42059.1	-4.47558	0.358038	-12.5003	7.43709e-36	8.65597e-34
F14B8.4	2810.18	-4.33355	0.346815	-12.4953	7.92203e-36	9.1655e-34
rgs-11	656.817	-8.03366	0.644203	-12.4707	1.07878e-35	1.24073e-33
F35A5.1	1707.09	4.02474	0.323306	12.4487	1.42132e-35	1.62507e-33
F15E11.15	34397.9	4.39501	0.353147	12.4453	1.48391e-35	1.68671e-33
F19H6.4	895.905	-5.67559	0.456655	-12.4286	1.82753e-35	2.05783e-33
F55B11.3	1954.71	-3.92537	0.315837	-12.4284	1.83158e-35	2.05783e-33
B0024.4	10630.5	-4.96841	0.400402	-12.4086	2.34863e-35	2.62358e-33
Y75B12B.1	13642.3	-3.57423	0.28839	-12.3937	2.82546e-35	3.1382e-33
T19C9.8	3294.32	-3.87363	0.312575	-12.3926	2.8657e-35	3.16481e-33
unc-52	23506.5	3.96792	0.320539	12.3789	3.39965e-35	3.73328e-33
pes-8	6633.02	3.4661	0.280658	12.3499	4.87686e-35	5.32537e-33
nas-27	1695.19	3.61254	0.293031	12.3281	6.38977e-35	6.93844e-33
ketn-1	14671.5	4.60264	0.374916	12.2765	1.21172e-34	1.30846e-32
F13H8.5	10939.3	4.40176	0.358769	12.2691	1.32797e-34	1.42607e-32
T21B6.3	1463.68	4.03109	0.329444	12.236	1.99543e-34	2.13106e-32
F35A5.4	1188.6	3.91559	0.320275	12.2257	2.26579e-34	2.40656e-32
F30A10.14	3182.4	-4.78237	0.391959	-12.2012	3.0631e-34	3.23574e-32
F23F12.12	6090.6	-4.0125	0.329396	-12.1814	3.90588e-34	4.1037e-32
C10C5.5	1325.93	-4.68783	0.385116	-12.1725	4.35493e-34	4.5509e-32
rgs-9	434.412	-5.81553	0.477786	-12.1718	4.39092e-34	4.56397e-32
rnh-1.3	2532.73	-3.56897	0.29368	-12.1526	5.55849e-34	5.74683e-32
F31B9.3	544.839	-4.91004	0.404343	-12.1433	6.22854e-34	6.40551e-32
Y73B6BL.12	560.726	-4.96108	0.408599	-12.1417	6.34887e-34	6.49489e-32
phat-1	602.524	4.66543	0.384335	12.1389	6.56665e-34	6.68251e-32
Y37H2A.14	3349.59	-3.71306	0.305964	-12.1356	6.8404e-34	6.92484e-32
clec-206	151.657	6.03297	0.497784	12.1197	8.31002e-34	8.36901e-32
rol-1	80400.1	4.49091	0.370611	12.1176	8.52395e-34	8.54021e-32
W09C3.3	756.91	-4.63078	0.382238	-12.1149	8.80539e-34	8.77694e-32
W07B8.4	2443.49	-4.81574	0.397697	-12.1091	9.45487e-34	9.37624e-32
K10C2.8	6989.03	-5.76022	0.476031	-12.1005	1.04973e-33	1.03572e-31
F58D5.2	3804.23	-4.36045	0.360417	-12.0984	1.07725e-33	1.0575e-31
let-805	11125.3	3.9022	0.322572	12.0971	1.0936e-33	1.06816e-31
R10D12.9	2800.32	-4.24773	0.3518	-12.0743	1.4442e-33	1.40355e-31
F18A1.7	11885.1	-3.58738	0.297248	-12.0686	1.54669e-33	1.49567e-31
F57C2.4	5954.91	-5.84359	0.484479	-12.0616	1.68466e-33	1.62103e-31
cdc-25.3	601.358	-7.89759	0.655112	-12.0553	1.81821e-33	1.74092e-31
fipr-1	1631.8	-4.23274	0.351717	-12.0345	2.33971e-33	2.22926e-31
pqn-40	6806.97	4.42793	0.368145	12.0277	2.54244e-33	2.4106e-31
ZK218.7	182.992	7.61944	0.634083	12.0165	2.91134e-33	2.74698e-31
T17H7.1	386.216	6.09211	0.508003	11.9923	3.90138e-33	3.66334e-31
cpg-3	24100.2	-3.50534	0.292617	-11.9793	4.56282e-33	4.26382e-31
nlp-29	3607.8	-4.14592	0.346137	-11.9777	4.65263e-33	4.32695e-31
F08G2.5	2730.3	-3.72009	0.310821	-11.9686	5.18872e-33	4.80254e-31
vit-3	12093.4	4.32035	0.361252	11.9594	5.79951e-33	5.33624e-31
Y43D4A.5	996.208	4.47582	0.374262	11.9591	5.82026e-33	5.33624e-31
let-75	6071.62	3.98741	0.333973	11.9393	7.38519e-33	6.73925e-31
Y52B11B.1	203.631	5.62298	0.471319	11.9303	8.22625e-33	7.47166e-31
C17E7.9	736.442	-5.0335	0.422146	-11.9236	8.91625e-33	8.0607e-31
D1054.11	15354.5	-3.36191	0.282221	-11.9123	1.02098e-32	9.18737e-31
F15E11.12	9323.89	4.60525	0.387819	11.8747	1.60134e-32	1.43434e-30
C09B8.5	613.983	-7.48587	0.631216	-11.8594	1.92269e-32	1.71428e-30
ZK84.1	24914.1	4.1241	0.348848	11.822	3.00286e-32	2.66514e-30
F56D3.1	10292.3	4.30879	0.36502	11.8043	3.71062e-32	3.27833e-30
arf-1.1	4100.49	-3.67453	0.31191	-11.7808	4.90506e-32	4.31402e-30
unc-54	178648	4.3819	0.372154	11.7744	5.2879e-32	4.62977e-30
F16H11.3	740.109	-5.79531	0.492654	-11.7635	6.02208e-32	5.24893e-30
K01D12.9	6051.24	3.3992	0.289053	11.7598	6.29157e-32	5.45934e-30
tsp-2	1045.01	-3.79081	0.322472	-11.7555	6.61948e-32	5.71835e-30
F49C5.11	1451.93	3.89524	0.331373	11.7549	6.66727e-32	5.73414e-30
T16G12.8	645.406	-5.08124	0.43265	-11.7445	7.54017e-32	6.45631e-30
K02B7.4	285.651	6.02648	0.513363	11.7392	8.02273e-32	6.83938e-30
oac-23	378.513	4.53326	0.386815	11.7195	1.01304e-31	8.59849e-30
E02H9.7	562.009	-4.61443	0.393761	-11.7189	1.02033e-31	8.62269e-30
bus-8	5875.54	4.16703	0.356325	11.6945	1.36038e-31	1.14466e-29
ZC373.2	5905.17	-3.68371	0.315246	-11.6852	1.51748e-31	1.27135e-29
C34F6.1	502.389	4.59101	0.393022	11.6813	1.58821e-31	1.32489e-29
C06H2.7	1250.51	-4.37692	0.374744	-11.6797	1.61784e-31	1.34385e-29
T01C3.3	9505.13	-3.54711	0.304145	-11.6626	1.97944e-31	1.63721e-29
F02E8.4	2527.23	-4.55778	0.391064	-11.6548	2.16874e-31	1.78618e-29
fem-3	5275.67	-3.56579	0.306441	-11.6361	2.70039e-31	2.21466e-29
myo-2	7528.22	4.24857	0.365194	11.6338	2.77593e-31	2.26704e-29
let-2	63975.1	4.30165	0.36983	11.6314	2.8532e-31	2.3204e-29
grd-2	1747.98	4.20492	0.361642	11.6273	2.99365e-31	2.42448e-29
F14H3.5	404.287	-6.26622	0.539096	-11.6236	3.12798e-31	2.52276e-29
F23A7.8	26837.9	-4.1312	0.355801	-11.611	3.6238e-31	2.91057e-29
ZC123.1	2612.5	4.49727	0.387802	11.5968	4.27761e-31	3.42156e-29
W01F3.2	7373.37	-3.56205	0.307432	-11.5865	4.82706e-31	3.84523e-29
F53B1.4	8730.71	4.48188	0.38685	11.5856	4.87675e-31	3.86895e-29
W06B4.1	7893.02	-3.63835	0.314142	-11.5819	5.09337e-31	4.02438e-29
taf-11.2	3492.5	-3.69832	0.319397	-11.5791	5.26148e-31	4.14038e-29
ant-1.4	4087.17	4.06475	0.351545	11.5625	6.38074e-31	5.00091e-29
F54E2.4	181.116	5.839	0.505204	11.5577	6.74877e-31	5.2681e-29
R09A8.2	580.979	-7.81354	0.676173	-11.5555	6.92101e-31	5.38095e-29
dod-3	958.424	4.25927	0.368981	11.5433	7.97802e-31	6.17804e-29
Y48G8AL.16	1084.23	4.13904	0.358642	11.5409	8.20997e-31	6.33243e-29
fipr-10	3591.6	-4.10591	0.356034	-11.5323	9.06453e-31	6.96393e-29
col-143	7651.52	-4.92464	0.427263	-11.526	9.75382e-31	7.4347e-29
dpy-4	66533	4.2049	0.364817	11.5261	9.75019e-31	7.4347e-29
flh-3	581.471	-8.43532	0.733461	-11.5007	1.3083e-30	9.93334e-29
T11F8.2	428.637	-4.75705	0.414313	-11.4818	1.62894e-30	1.23198e-28
F07D3.3	376.147	3.8254	0.333543	11.469	1.88835e-30	1.42263e-28
ZK669.3	4267.31	-4.48483	0.391252	-11.4628	2.02925e-30	1.52288e-28
fipr-6	1943.53	-3.93596	0.343687	-11.4522	2.29346e-30	1.70797e-28
ZC84.1	182.079	8.27487	0.722559	11.4522	2.29332e-30	1.70797e-28
F29G9.7	325.821	-5.62468	0.491292	-11.4488	2.38538e-30	1.76964e-28
Y53F4B.25	764.586	4.59411	0.401437	11.4442	2.51494e-30	1.85867e-28
Y47D3B.6	4985.37	3.72756	0.325806	11.4411	2.60663e-30	1.91913e-28
col-17	31725.6	4.29716	0.375798	11.4348	2.80258e-30	2.05561e-28
H11E01.3	1454.97	3.74462	0.327819	11.4228	3.21663e-30	2.35044e-28
sea-2	2038.17	3.48487	0.305227	11.4173	3.42754e-30	2.49517e-28
Y55F3AM.14	857.322	4.48103	0.392506	11.4165	3.45984e-30	2.50929e-28
C04B4.2	2189.59	-4.6971	0.411481	-11.4151	3.51535e-30	2.54007e-28
cyp-35A4	336.695	4.70614	0.412357	11.4128	3.60972e-30	2.5986e-28
W06A11.4	890.551	-3.76588	0.330239	-11.4035	4.01638e-30	2.88068e-28
C32H11.5	1096.58	3.77377	0.331033	11.4	4.18242e-30	2.98874e-28
F07E5.7	179.373	5.53766	0.485914	11.3964	4.35947e-30	3.10385e-28
pyr-1	20943.9	3.81737	0.335122	11.391	4.63567e-30	3.28845e-28
nlp-27	19556.4	-3.88263	0.341021	-11.3853	4.94998e-30	3.49864e-28
F26G5.1	781.785	-5.64764	0.49625	-11.3806	5.22276e-30	3.67807e-28
F27E5.3	981.807	4.92876	0.433237	11.3766	5.47097e-30	3.83896e-28
fipr-8	2054.72	-3.89548	0.342518	-11.3731	5.69572e-30	3.98229e-28
DY3.8	4041.44	-3.38248	0.297452	-11.3715	5.79753e-30	4.03894e-28
T12B3.2	3029.46	-3.80067	0.334536	-11.361	6.53734e-30	4.53808e-28
ZK177.1	489.599	-7.87909	0.694133	-11.351	7.33368e-30	5.07277e-28
T04D3.5	1348.08	-4.35864	0.384133	-11.3467	7.70203e-30	5.30867e-28
Y65B4BL.1	3014.08	4.25767	0.37555	11.3372	8.5893e-30	5.8993e-28
try-1	1930.43	-4.70288	0.415355	-11.3226	1.01468e-29	6.94448e-28
sqt-3	52537.2	4.33406	0.382841	11.3208	1.03548e-29	7.06195e-28
T06D4.1	1519.12	-4.34568	0.38466	-11.2975	1.35044e-29	9.1778e-28
Y1A5A.1	1779.3	3.63258	0.321596	11.2955	1.38144e-29	9.35574e-28
T20B6.3	775.307	3.56953	0.316137	11.2911	1.45259e-29	9.80348e-28
fipr-7	1811.48	-3.93736	0.349549	-11.2641	1.97373e-29	1.32745e-27
cyp-34A9	1912.37	3.20229	0.284307	11.2635	1.98752e-29	1.33212e-27
clec-74	567.774	-5.35696	0.476016	-11.2537	2.21972e-29	1.48263e-27
R09E10.5	129.964	5.52925	0.491383	11.2524	2.25356e-29	1.50008e-27
acn-1	9644.6	3.88224	0.345849	11.2253	3.06515e-29	2.03336e-27
F48E3.4	7862.65	-3.61708	0.322343	-11.2212	3.20885e-29	2.12144e-27
hsp-16.41	3949.87	-3.96127	0.353191	-11.2156	3.4168e-29	2.25127e-27
dpy-5	81038.8	4.0201	0.358484	11.2142	3.47448e-29	2.28153e-27
gna-2	6217.7	-3.22938	0.288014	-11.2126	3.53792e-29	2.31537e-27
C33A12.19	3325.77	-4.62057	0.412773	-11.194	4.36358e-29	2.84614e-27
H19M22.3	384.077	3.90016	0.348674	11.1857	4.79137e-29	3.11471e-27
Y62F5A.12	4182.22	-3.71332	0.332127	-11.1805	5.08312e-29	3.29335e-27
bed-3	3279.84	3.90008	0.349486	11.1595	6.43791e-29	4.15726e-27
R05G9.3	745.429	-5.06819	0.45418	-11.159	6.47262e-29	4.16584e-27
Y48G1C.13	380.659	-4.61778	0.414372	-11.144	7.65573e-29	4.91104e-27
Y43C5A.3	3669.26	-3.93492	0.354116	-11.1119	1.09742e-28	7.01662e-27
nspc-13	504.667	3.7708	0.339378	11.1109	1.11011e-28	7.07449e-27
chs-2	1157.48	3.67356	0.330671	11.1094	1.12914e-28	7.17224e-27
Y102A5C.36	1123.76	-3.6593	0.329804	-11.0954	1.32091e-28	8.36307e-27
B0281.4	369.436	-6.82352	0.615309	-11.0896	1.40945e-28	8.89461e-27
C08F11.6	827.882	-4.3834	0.396013	-11.0688	1.77675e-28	1.11763e-26
Y22D7AR.10	1156.38	-4.59723	0.415508	-11.0641	1.87296e-28	1.17434e-26
C01G6.3	1617.31	-4.64182	0.420332	-11.0432	2.36438e-28	1.4777e-26
F33D4.6	8704.3	3.86752	0.350418	11.0369	2.53746e-28	1.58079e-26
fbxa-200	331.834	-6.78984	0.615363	-11.0339	2.62267e-28	1.62865e-26
R11G11.6	388.38	3.73151	0.338589	11.0208	3.03446e-28	1.87837e-26
pqn-67	312.517	4.17211	0.37861	11.0195	3.0765e-28	1.89835e-26
sqt-2	16374	3.99213	0.362563	11.0109	3.38791e-28	2.08389e-26
H06I04.5	493.41	3.54807	0.322244	11.0105	3.40151e-28	2.08565e-26
grl-16	72557.5	3.85874	0.350587	11.0065	3.55552e-28	2.17323e-26
Y71H2AM.15	1548.6	3.79741	0.345126	11.003	3.69776e-28	2.25308e-26
C44H4.1	169.913	4.85231	0.441189	10.9983	3.89609e-28	2.36651e-26
T13H5.3	547.822	3.60886	0.328534	10.9847	4.526e-28	2.74056e-26
dig-1	760.958	3.40262	0.309915	10.9792	4.81133e-28	2.90428e-26
C50E3.13	662.025	-5.63572	0.51354	-10.9743	5.0821e-28	3.05823e-26
fbxa-182	869.062	-3.73839	0.340724	-10.9719	5.21619e-28	3.12923e-26
Y45F10C.6	429.144	-3.95683	0.360718	-10.9693	5.36794e-28	3.21036e-26
C45G9.4	437.875	3.96986	0.362251	10.9589	6.02526e-28	3.59242e-26
oac-32	212.01	4.21944	0.385145	10.9555	6.25537e-28	3.70688e-26
srp-2	1525.42	-3.49723	0.319217	-10.9556	6.24326e-28	3.70688e-26
ZK218.11	179.587	8.969	0.820152	10.9358	7.77295e-28	4.59218e-26
F15A4.10	482.235	-8.16424	0.74664	-10.9346	7.87255e-28	4.63693e-26
Y14H12A.2	376.301	-4.59285	0.420112	-10.9324	8.06582e-28	4.73642e-26
lin-42	6096.2	4.0919	0.374495	10.9265	8.61522e-28	5.04379e-26
W10C8.6	594.104	-4.72438	0.432518	-10.923	8.95002e-28	5.22407e-26
pqn-26	882.304	4.00072	0.366576	10.9138	9.9067e-28	5.76516e-26
Y54G11A.4	1542.73	-3.83792	0.351725	-10.9117	1.0132e-27	5.87867e-26
F42A8.1	9532.05	-3.64644	0.334527	-10.9003	1.14866e-27	6.62509e-26
Y75D11A.3	414.045	-5.81372	0.533343	-10.9005	1.14601e-27	6.62509e-26
bli-1	7950.11	4.12385	0.378493	10.8955	1.21151e-27	6.9669e-26
R09E10.13	1005.38	-3.8541	0.354071	-10.8851	1.35731e-27	7.78228e-26
F45C12.15	594.841	-4.81202	0.44283	-10.8665	1.66459e-27	9.51609e-26
math-34	614.048	-4.13767	0.381632	-10.8421	2.17515e-27	1.23984e-25
F57B9.3	402.322	-3.92551	0.362397	-10.8321	2.42594e-27	1.37874e-25
F22F7.8	5415.86	-3.57764	0.330313	-10.8311	2.45314e-27	1.39014e-25
ZK1251.5	522.98	3.59344	0.331982	10.8242	2.64449e-27	1.49421e-25
E01G4.6	70829.3	4.27005	0.394734	10.8175	2.84348e-27	1.60199e-25
fbxa-166	1219.65	-4.0069	0.370562	-10.813	2.98706e-27	1.67802e-25
D2024.4	471.825	3.76118	0.348065	10.806	3.22585e-27	1.80175e-25
tsp-1	613.949	-4.66159	0.431381	-10.8062	3.21756e-27	1.80175e-25
Y39B6A.10	1949.95	-4.0686	0.376604	-10.8034	3.31728e-27	1.84751e-25
Y75B8A.18	3383.76	-3.96143	0.366761	-10.8011	3.4005e-27	1.88844e-25
F41E6.11	1430.62	3.90628	0.361963	10.7919	3.75842e-27	2.08127e-25
F11A5.18	312.822	-5.53183	0.512809	-10.7873	3.95196e-27	2.18222e-25
inx-2	339.506	-5.46239	0.50653	-10.784	4.09883e-27	2.25691e-25
col-109	39615.9	3.85937	0.35791	10.7831	4.13833e-27	2.27222e-25
F58H10.1	1498	3.68707	0.341944	10.7827	4.15604e-27	2.27552e-25
B0205.14	633.612	-5.24564	0.487376	-10.763	5.14451e-27	2.80881e-25
T06A4.1	457.673	4.14926	0.385636	10.7595	5.3449e-27	2.91005e-25
dpy-13	79981.1	4.04899	0.37689	10.7432	6.38203e-27	3.46501e-25
F37D6.3	323.187	-4.67869	0.435828	-10.7352	6.95831e-27	3.76737e-25
Y39A3B.1	135.536	5.83285	0.543635	10.7293	7.41161e-27	4.00165e-25
C17E4.3	4859.96	-3.0786	0.287099	-10.7231	7.92979e-27	4.26957e-25
F46F5.11	293.911	3.77776	0.352464	10.7182	8.36546e-27	4.47932e-25
T02G6.5	299.997	-5.74417	0.535924	-10.7183	8.3567e-27	4.47932e-25
T06D8.10	9121.5	3.74807	0.349871	10.7127	8.86908e-27	4.73594e-25
col-38	101109	3.95561	0.36942	10.7076	9.37354e-27	4.9916e-25
alg-1	7126.32	3.55519	0.33251	10.692	1.10984e-26	5.89397e-25
cyp-13A6	1321.38	3.84886	0.360109	10.688	1.158e-26	6.13297e-25
Y71A12B.19	597.376	-3.60785	0.337656	-10.685	1.1967e-26	6.32072e-25
fbxc-42	272.312	-5.95972	0.557998	-10.6805	1.25542e-26	6.61292e-25
nep-1	4766.05	3.4388	0.322002	10.6794	1.27048e-26	6.67416e-25
C11H1.5	472.78	3.67637	0.344335	10.6767	1.30846e-26	6.85515e-25
pqn-47	4105.33	3.53279	0.331274	10.6642	1.49608e-26	7.817e-25
fbxa-88	441.91	-4.75924	0.447158	-10.6433	1.87369e-26	9.76377e-25
meg-1	2776.22	-4.88474	0.458965	-10.6429	1.88107e-26	9.77603e-25
F23F1.2	946.899	3.18404	0.299308	10.638	1.98339e-26	1.02803e-24
F21E9.2	101.359	6.21704	0.585016	10.6271	2.22868e-26	1.15209e-24
gcy-19	515.905	-3.77611	0.355768	-10.614	2.56625e-26	1.32308e-24
H42K12.3	5224.9	3.99582	0.376554	10.6115	2.63374e-26	1.35428e-24
F13D12.9	4488.57	3.70082	0.348811	10.6098	2.68253e-26	1.37573e-24
ins-36	557.612	-4.70907	0.444309	-10.5986	3.02339e-26	1.54646e-24
col-71	68178.7	3.82558	0.361191	10.5916	3.26125e-26	1.66375e-24
F53F1.5	13087.7	3.84127	0.362825	10.5871	3.42002e-26	1.74018e-24
sqt-1	36317.2	3.83759	0.362539	10.5853	3.48597e-26	1.76911e-24
F53G2.2	278.538	-5.6059	0.529701	-10.5831	3.56768e-26	1.80586e-24
fbxa-206	3958.47	-3.72182	0.352252	-10.5658	4.29397e-26	2.16784e-24
T05A7.1	2908.67	-3.86392	0.365861	-10.5612	4.50943e-26	2.27072e-24
ptc-3	11600.9	3.76824	0.357023	10.5546	4.83571e-26	2.42873e-24
Y55F3AM.11	1853.31	-3.10405	0.294141	-10.5529	4.9237e-26	2.46655e-24
C08F11.12	384.111	-6.66822	0.632138	-10.5487	5.1514e-26	2.57398e-24
col-63	106614	3.82429	0.362965	10.5362	5.87988e-26	2.93044e-24
C49F5.3	511.163	-3.65648	0.347491	-10.5225	6.80323e-26	3.38195e-24
clec-97	715.939	-4.2442	0.403727	-10.5126	7.56187e-26	3.74949e-24
W02C12.1	139.247	4.80945	0.458124	10.4981	8.80948e-26	4.357e-24
F44E2.4	3592.23	3.60087	0.343013	10.4978	8.84514e-26	4.36353e-24
egg-2	7620.41	-3.67031	0.349664	-10.4967	8.94664e-26	4.40243e-24
C05D9.9	2525.15	-3.14807	0.300749	-10.4674	1.21903e-25	5.98341e-24
EEED8.15	244.266	-5.10091	0.487586	-10.4615	1.2972e-25	6.35104e-24
F48G7.8	1670.33	-3.29399	0.314941	-10.4591	1.33127e-25	6.50147e-24
fipr-4	2166.99	-3.71925	0.355728	-10.4553	1.38539e-25	6.74881e-24
Y46G5A.25	489.397	3.75905	0.359547	10.455	1.39033e-25	6.75595e-24
unc-89	6399.81	3.11381	0.298052	10.4472	1.50898e-25	7.31421e-24
igcm-1	646.505	4.00063	0.382989	10.4458	1.53145e-25	7.40465e-24
alh-5	1247.36	3.12679	0.299464	10.4413	1.6061e-25	7.74633e-24
B0416.4	487.68	-8.52528	0.81691	-10.436	1.6979e-25	8.16885e-24
C08A9.10	7463.59	-5.00056	0.479202	-10.4352	1.71297e-25	8.22099e-24
clec-126	324.342	-4.68469	0.449469	-10.4227	1.95305e-25	9.35011e-24
F43D9.1	718.902	3.53796	0.33947	10.422	1.9675e-25	9.39616e-24
btb-7	276.82	-5.5328	0.531134	-10.417	2.0746e-25	9.88333e-24
C34D4.2	1869.15	2.97623	0.285791	10.414	2.14038e-25	1.01718e-23
T21C9.3	16546.3	-3.45148	0.332031	-10.3951	2.61089e-25	1.23775e-23
col-138	122764	3.78115	0.363812	10.3932	2.66388e-25	1.2598e-23
Y11D7A.7	3011.12	-3.23954	0.311928	-10.3855	2.88549e-25	1.36129e-23
F41E6.15	350.325	-4.64776	0.448064	-10.373	3.29132e-25	1.54525e-23
pqn-46	7311.41	3.58453	0.345562	10.373	3.28902e-25	1.54525e-23
T27A10.6	3850.95	3.64101	0.351464	10.3596	3.7865e-25	1.77345e-23
C44C10.3	1520.4	-4.01266	0.387359	-10.359	3.8087e-25	1.77956e-23
F08A8.5	602.259	-4.1288	0.398582	-10.3587	3.81995e-25	1.78054e-23
ZC13.3	439.217	3.56356	0.344142	10.3549	3.97497e-25	1.84836e-23
col-49	56720.3	3.60057	0.34776	10.3536	4.0303e-25	1.86962e-23
mlt-8	20604.8	3.68184	0.35582	10.3475	4.29704e-25	1.98861e-23
cyb-2.2	8805.16	-2.9811	0.288141	-10.346	4.36531e-25	2.01541e-23
nspc-14	2507.59	3.05841	0.295691	10.3433	4.4887e-25	2.06746e-23
fkb-8	6283.46	-3.34486	0.323457	-10.341	4.59815e-25	2.11287e-23
col-48	31442.1	3.73225	0.361117	10.3353	4.87984e-25	2.23702e-23
Y5H2A.4	241.216	4.29074	0.41559	10.3245	5.46205e-25	2.49802e-23
K02E7.12	324.988	-5.13807	0.49874	-10.3021	6.89435e-25	3.14567e-23
col-68	1659.53	3.18968	0.309663	10.3005	7.0108e-25	3.19131e-23
ech-9	1094.91	-4.7974	0.465959	-10.2957	7.36466e-25	3.34456e-23
F46C8.8	6030.73	3.7154	0.361096	10.2892	7.88126e-25	3.57082e-23
C16C8.2	2308.92	3.54787	0.344846	10.2883	7.96046e-25	3.59832e-23
K10C2.1	20644.9	3.12132	0.303884	10.2714	9.47849e-25	4.27456e-23
lpr-3	3336.42	4.05927	0.395254	10.27	9.616e-25	4.32653e-23
col-175	73610.7	3.57008	0.347883	10.2623	1.04218e-24	4.67827e-23
K09C4.4	102.314	5.07775	0.494949	10.2591	1.0767e-24	4.82207e-23
Y71G12B.11	13151.7	3.28706	0.320602	10.2528	1.14996e-24	5.13833e-23
fipr-3	2675.4	-3.75025	0.365967	-10.2475	1.21439e-24	5.41376e-23
C26B2.8	428.867	4.10642	0.401877	10.2181	1.64532e-24	7.31809e-23
C04G6.13	116.976	4.87978	0.478257	10.2033	1.91718e-24	8.5078e-23
grl-7	9969.82	3.74928	0.367653	10.1979	2.02671e-24	8.97341e-23
E01G6.1	1937.1	3.614	0.354419	10.197	2.04589e-24	9.0377e-23
cpar-1	4026.31	-3.18804	0.312793	-10.1922	2.14877e-24	9.47068e-23
nos-2	2132.89	-4.34946	0.426779	-10.1914	2.16704e-24	9.52959e-23
clec-169	2882.53	-3.27725	0.322135	-10.1735	2.60291e-24	1.14205e-22
pqn-95	15447.1	3.63331	0.357446	10.1646	2.85245e-24	1.24872e-22
C31G12.1	377.51	-7.80073	0.767782	-10.1601	2.98842e-24	1.3053e-22
cyp-13A5	543.004	-3.98877	0.392914	-10.1518	3.25373e-24	1.418e-22
T04G9.7	3372.56	-3.50525	0.345317	-10.1508	3.28643e-24	1.42905e-22
F36H2.5	383.926	3.54394	0.34918	10.1493	3.3373e-24	1.44793e-22
nspe-7	834.036	-3.60752	0.355571	-10.1457	3.46181e-24	1.4986e-22
T24E12.1	276.768	-5.56403	0.548761	-10.1393	3.69876e-24	1.59762e-22
C38D9.2	232.574	-4.54164	0.448019	-10.1372	3.77895e-24	1.62864e-22
attf-1	284.087	4.15527	0.410631	10.1192	4.53956e-24	1.95211e-22
D1086.11	32015.1	-4.09226	0.404453	-10.118	4.59717e-24	1.97252e-22
nspc-4	688.823	3.28688	0.325187	10.1077	5.109e-24	2.18731e-22
T10C6.7	492.782	-4.56564	0.451875	-10.1038	5.31543e-24	2.27068e-22
grl-5	8337.76	3.60756	0.357743	10.0842	6.48896e-24	2.76592e-22
gei-13	2188.18	3.19894	0.317466	10.0765	7.01941e-24	2.98548e-22
Y4C6A.3	1830.84	-3.06731	0.304561	-10.0713	7.40282e-24	3.14167e-22
fbxa-30	415.862	-4.00993	0.398263	-10.0685	7.60948e-24	3.22234e-22
R05H10.1	492.951	-4.01378	0.398791	-10.0649	7.89866e-24	3.33753e-22
D1086.6	5508.38	-3.08791	0.306853	-10.0632	8.03799e-24	3.38903e-22
C30G7.4	1311.28	-4.08153	0.405888	-10.0558	8.66123e-24	3.6439e-22
C38C6.3	1225.77	3.88367	0.386382	10.0514	9.05878e-24	3.80293e-22
R13G10.4	418.918	4.05001	0.403142	10.0461	9.55829e-24	4.00397e-22
C25A8.4	7786.1	-3.49968	0.348499	-10.0422	9.94815e-24	4.15833e-22
T19A5.3	4921.71	3.34033	0.332665	10.0411	1.00533e-23	4.19327e-22
col-10	14924.5	3.1356	0.312521	10.0332	1.08879e-23	4.53164e-22
cyp-31A2	8124.46	-3.30218	0.329458	-10.0231	1.20687e-23	5.01237e-22
F01D5.7	99.4982	5.35769	0.534575	10.0223	1.21594e-23	5.03927e-22
K06A9.1	2060.43	3.15273	0.315203	10.0022	1.49034e-23	6.16336e-22
Y105C5B.5	6523.19	-3.07568	0.307889	-9.98955	1.69348e-23	6.98857e-22
math-45	1216.85	-3.4743	0.34784	-9.9882	1.71665e-23	7.05645e-22
Y37E11B.9	97.9779	5.32523	0.533154	9.98817	1.71719e-23	7.05645e-22
C17F4.3	141.976	4.19257	0.420108	9.97973	1.86967e-23	7.65069e-22
T12B5.15	10961.1	-4.09875	0.4107	-9.97992	1.8662e-23	7.65069e-22
bus-19	2956.3	3.43805	0.344696	9.97417	1.97756e-23	8.07519e-22
col-157	17825.4	3.43895	0.344823	9.97309	1.99916e-23	8.14625e-22
rol-8	21131.7	3.76615	0.377884	9.96643	2.13769e-23	8.69254e-22
F41F3.8	845.514	3.35559	0.3367	9.96611	2.14462e-23	8.7025e-22
F44E5.4	216.092	-5.47493	0.549464	-9.96413	2.18788e-23	8.85955e-22
fln-2	5574.24	2.81022	0.282181	9.95893	2.30538e-23	9.31594e-22
gfi-1	12262.9	2.9122	0.292545	9.95469	2.40581e-23	9.70158e-22
wrt-2	923.906	3.6858	0.37052	9.94765	2.58216e-23	1.03912e-21
lpr-5	2545.13	3.70571	0.372667	9.94373	2.68571e-23	1.07856e-21
lsy-27	500.115	-4.45386	0.448497	-9.93064	3.06284e-23	1.22747e-21
msp-74	254.67	3.74612	0.377405	9.926	3.20872e-23	1.28329e-21
Y53C12B.7	2167.54	-3.23432	0.325859	-9.92551	3.22459e-23	1.28699e-21
pqn-35	3456.3	3.40286	0.342972	9.92169	3.35041e-23	1.33446e-21
C06E7.4	2543.21	3.09264	0.311739	9.9206	3.38705e-23	1.3463e-21
Y39A1A.9	629.935	3.52636	0.355729	9.91307	3.65261e-23	1.44889e-21
K07C5.13	888.233	-3.73476	0.376933	-9.90829	3.83156e-23	1.51678e-21
C44B9.2	1078.84	3.75236	0.379038	9.89968	4.17601e-23	1.64978e-21
C36C9.1	605.868	-4.14073	0.418666	-9.89029	4.58717e-23	1.80854e-21
Y43C5A.7	883.621	-3.04939	0.308393	-9.88798	4.69392e-23	1.84688e-21
F57A10.4	1768.79	-4.02901	0.407832	-9.8791	5.12911e-23	2.01403e-21
cutl-8	177.696	4.10855	0.41614	9.87301	5.45041e-23	2.13588e-21
C29G2.1	306.11	-3.81985	0.387007	-9.87024	5.60298e-23	2.19125e-21
ptr-4	4551.78	3.37407	0.341952	9.86709	5.78154e-23	2.25654e-21
cutl-5	164.768	3.94972	0.400388	9.86473	5.91941e-23	2.30572e-21
F02H6.4	466.087	-4.33748	0.440066	-9.85642	6.43e-23	2.49461e-21
lat-2	546.161	3.43272	0.348268	9.85655	6.42157e-23	2.49461e-21
fbxa-158	889.577	-4.02039	0.408014	-9.85358	6.61452e-23	2.56109e-21
phat-2	1641.14	2.97494	0.301924	9.85327	6.63466e-23	2.56377e-21
srm-1	249.675	-4.71413	0.478809	-9.84554	7.16569e-23	2.76348e-21
C17G1.2	4639.74	-3.87833	0.394504	-9.8309	8.28761e-23	3.18983e-21
plx-2	751.202	3.10318	0.315716	9.82905	8.44118e-23	3.24252e-21
gei-3	5264.97	2.91835	0.296926	9.82854	8.48405e-23	3.25255e-21
K08H2.3	440.347	-4.0427	0.411344	-9.82804	8.52608e-23	3.26223e-21
ZC155.4	10928.7	-3.30611	0.336619	-9.8215	9.09764e-23	3.47408e-21
kbp-1	4950.02	-3.49123	0.355547	-9.81933	9.29606e-23	3.54289e-21
srsx-34	1251.34	-3.24753	0.331138	-9.80718	1.04857e-22	3.98847e-21
Y52E8A.2	4973.99	-3.42978	0.35021	-9.7935	1.20068e-22	4.55813e-21
hsp-16.2	2412.33	-3.25304	0.332448	-9.78511	1.3045e-22	4.94259e-21
C01F1.5	769.735	3.83777	0.392288	9.78306	1.33127e-22	5.03424e-21
C52D10.1	5299.96	3.18657	0.325797	9.78086	1.36046e-22	5.13462e-21
tbx-36	420.379	-4.7024	0.480828	-9.77981	1.37466e-22	5.17817e-21
cdh-1	836.081	3.17668	0.325288	9.76575	1.57945e-22	5.93804e-21
T26F2.2	1125.77	-3.60627	0.36937	-9.7633	1.61796e-22	6.07108e-21
polk-1	5879.64	-3.39368	0.347839	-9.75647	1.73078e-22	6.48194e-21
ptr-18	8094.87	3.3664	0.345392	9.74661	1.90724e-22	7.12904e-21
lpr-6	1595.77	3.44046	0.353009	9.7461	1.91685e-22	7.15119e-21
mlt-9	4889.79	3.47494	0.356704	9.7418	1.9998e-22	7.44638e-21
D1014.6	485.823	3.74018	0.38402	9.73953	2.04495e-22	7.59994e-21
pqn-74	9937.14	3.24801	0.333617	9.73577	2.12202e-22	7.87133e-21
C25H3.10	2910.93	-4.43779	0.456145	-9.7289	2.27032e-22	8.40536e-21
T26F2.3	583.859	-3.80643	0.391326	-9.727	2.31316e-22	8.54771e-21
nhr-74	84.6092	6.17685	0.635223	9.72391	2.38455e-22	8.79478e-21
C32H11.9	425.033	-8.95697	0.921442	-9.7206	2.46323e-22	9.06777e-21
Y34B4A.10	3317.97	3.45942	0.355929	9.71939	2.49276e-22	9.15913e-21
aat-8	174.194	3.819	0.393095	9.7152	2.59743e-22	9.52571e-21
eat-20	2212.01	3.3959	0.349573	9.71442	2.61742e-22	9.58095e-21
ZK380.t2	5003.08	-3.50237	0.360683	-9.7104	2.72272e-22	9.94764e-21
F33A8.7	5233.1	3.27697	0.337545	9.70824	2.78095e-22	1.01413e-20
R13A5.10	3058.46	-3.27779	0.337744	-9.70495	2.87224e-22	1.04546e-20
C52D10.3	2576.43	3.14216	0.324064	9.69613	3.13158e-22	1.13773e-20
nas-20	5808.06	-4.45979	0.460109	-9.69289	3.2324e-22	1.17217e-20
nspc-10	1320	3.44734	0.3558	9.689	3.358e-22	1.21545e-20
fbxb-67	253.278	-7.3314	0.756713	-9.68848	3.37511e-22	1.21937e-20
Y71G12B.25	7156.31	3.5479	0.366274	9.68646	3.44265e-22	1.24146e-20
T14G12.6	153.018	4.41823	0.456282	9.68312	3.55705e-22	1.28034e-20
mltn-13	295.883	3.9094	0.403752	9.68267	3.5725e-22	1.28352e-20
C44B7.5	7620.23	-4.03902	0.417378	-9.67713	3.77139e-22	1.35248e-20
cutl-4	149.6	4.05952	0.419557	9.67571	3.82435e-22	1.36895e-20
T03D3.5	2781.09	-3.06167	0.316473	-9.67434	3.87578e-22	1.38481e-20
F54D5.5	1078.07	-4.38434	0.453426	-9.66937	4.06873e-22	1.45108e-20
M03E7.4	720.87	3.48751	0.360708	9.66852	4.10261e-22	1.46048e-20
noah-1	4726.55	3.36359	0.348058	9.66386	4.29355e-22	1.52566e-20
clec-147	846.377	-3.86304	0.399886	-9.66036	4.44294e-22	1.57587e-20
K10D3.4	2299.96	3.67113	0.380269	9.65403	4.72622e-22	1.67329e-20
ztf-25	336.568	-5.1507	0.534643	-9.6339	5.75032e-22	2.03216e-20
fbxc-48	180.112	4.19213	0.435554	9.62482	6.28167e-22	2.21591e-20
gmd-2	158.413	4.01098	0.417487	9.60744	7.43734e-22	2.61883e-20
Y71G12B.2	574.895	-3.50203	0.364804	-9.59975	8.0137e-22	2.81668e-20
ZK287.4	243.326	4.53742	0.472765	9.59763	8.18001e-22	2.86994e-20
C49A1.3	503.975	3.00649	0.313297	9.59631	8.28569e-22	2.90178e-20
Y43F8B.3	1694.05	3.23065	0.336888	9.58967	8.83698e-22	3.08929e-20
F59E11.5	9257.6	-3.66971	0.382827	-9.58581	9.1737e-22	3.20124e-20
Y54F10AM.11	1736.06	-3.88777	0.405676	-9.58342	9.3888e-22	3.27043e-20
C47A4.4	215.18	3.46849	0.362059	9.57989	9.71468e-22	3.37789e-20
abu-4	243.158	3.48016	0.363376	9.5773	9.96102e-22	3.45736e-20
col-99	739.843	3.0563	0.319271	9.57275	1.04101e-21	3.60679e-20
nspc-9	1556.29	2.9785	0.311306	9.56774	1.09267e-21	3.77904e-20
vab-19	4392.21	3.2252	0.337136	9.56646	1.10627e-21	3.8193e-20
C04G6.2	8695.8	2.99576	0.313429	9.55802	1.20029e-21	4.13654e-20
lips-3	5357.61	3.33049	0.348627	9.55317	1.25783e-21	4.32717e-20
ant-1.3	5110.8	3.47135	0.363639	9.54614	1.34617e-21	4.62287e-20
acs-20	6732.46	3.03818	0.318881	9.52764	1.60895e-21	5.51553e-20
C26B9.3	4503.78	2.93966	0.308668	9.52369	1.6714e-21	5.71955e-20
wrt-8	2543.61	3.25872	0.342188	9.52319	1.67946e-21	5.73701e-20
B0207.7	659.931	2.88478	0.303017	9.52018	1.72883e-21	5.88499e-20
cyb-2.1	5780.11	-2.94158	0.308984	-9.52018	1.72877e-21	5.88499e-20
C13G5.2	5356.06	-2.75429	0.289333	-9.51945	1.74103e-21	5.91616e-20
col-97	65596.5	3.38844	0.356079	9.51599	1.79997e-21	6.10576e-20
F13B9.1	5375.66	2.85844	0.300778	9.50348	2.02987e-21	6.87362e-20
F27C8.6	22276	-3.33797	0.351298	-9.5018	2.06293e-21	6.97342e-20
ZC513.2	469.839	3.49975	0.368388	9.50017	2.09548e-21	7.07115e-20
F19B10.2	476.226	-3.55882	0.374674	-9.49845	2.13043e-21	7.17662e-20
ZC374.2	1134.57	2.96733	0.312981	9.48085	2.52208e-21	8.48127e-20
F07E5.9	232.946	-4.28474	0.452234	-9.4746	2.67785e-21	8.98953e-20
T07D4.5	6182.57	-3.39864	0.358751	-9.47353	2.70535e-21	9.0662e-20
wrt-6	16088.1	3.40649	0.359726	9.4697	2.80644e-21	9.38878e-20
F35E2.3	180.208	4.3164	0.455826	9.4694	2.8145e-21	9.39956e-20
T22B2.6	437.757	3.41079	0.360411	9.46361	2.97481e-21	9.91791e-20
spp-7	182.496	4.12397	0.436094	9.45663	3.18041e-21	1.05852e-19
grd-12	231.516	3.6756	0.388841	9.4527	3.30204e-21	1.09713e-19
F46G11.1	227.338	3.81226	0.403522	9.44747	3.47122e-21	1.15137e-19
ttr-21	505.057	-3.60311	0.381489	-9.44487	3.55862e-21	1.17835e-19
F10A3.1	218.093	-6.47714	0.686914	-9.42933	4.12708e-21	1.36194e-19
noah-2	5339.7	3.57946	0.379606	9.42941	4.12394e-21	1.36194e-19
F17A2.13	362.414	-8.75718	0.929056	-9.42589	4.26472e-21	1.40497e-19
grl-15	3768.32	3.29061	0.34931	9.42033	4.49678e-21	1.47892e-19
abu-7	1009.25	3.14284	0.334145	9.40562	5.17237e-21	1.69823e-19
ttr-59	4983.05	-2.66487	0.283353	-9.40479	5.21366e-21	1.7089e-19
F40B5.3	375.577	3.29228	0.350287	9.39881	5.51815e-21	1.80566e-19
F59C6.16	2016.5	-4.20925	0.448239	-9.39063	5.9644e-21	1.94841e-19
Y48A6B.7	6060.73	-2.88259	0.306984	-9.39001	5.99934e-21	1.95653e-19
srd-7	101.738	4.63861	0.494052	9.38892	6.06188e-21	1.97361e-19
adt-1	3773.98	3.12954	0.33343	9.38591	6.23772e-21	2.02747e-19
spc-1	12228.7	2.93742	0.313065	9.38279	6.4252e-21	2.08492e-19
sodh-1	28237.6	2.93876	0.313518	9.37349	7.01698e-21	2.27315e-19
T22C1.4	1430.27	-3.15539	0.336766	-9.36968	7.27557e-21	2.353e-19
B0281.5	202.749	-6.41365	0.684865	-9.36484	7.61692e-21	2.4593e-19
R12A1.3	2041.12	3.48048	0.371917	9.35823	8.10822e-21	2.61359e-19
cyp-35A2	7899.15	2.5699	0.274728	9.35432	8.41388e-21	2.70763e-19
ZC84.6	133.311	5.15019	0.550816	9.35011	8.75555e-21	2.81292e-19
tag-218	2743.25	2.73882	0.29319	9.34144	9.50356e-21	3.0482e-19
clec-44	221.449	-5.03664	0.539261	-9.33988	9.64389e-21	3.08811e-19
gon-1	3214.15	2.73794	0.293154	9.33958	9.67152e-21	3.09186e-19
K09B11.10	1664.31	3.20323	0.343086	9.33652	9.95504e-21	3.17728e-19
F36H9.4	3397.76	-3.49053	0.374145	-9.32937	1.065e-20	3.39349e-19
mig-6	32776.1	3.43715	0.368601	9.32485	1.11143e-20	3.53567e-19
vit-6	151484	3.07323	0.329626	9.32337	1.12703e-20	3.57943e-19
F40H3.2	1960.51	-3.43202	0.368357	-9.3171	1.19565e-20	3.79117e-19
K01D12.8	2102.63	2.96932	0.318779	9.31468	1.22322e-20	3.87226e-19
F45E4.5	4559.56	-3.3654	0.361332	-9.31388	1.23247e-20	3.8952e-19
ZK546.7	374.482	4.24676	0.456032	9.31241	1.24968e-20	3.94318e-19
clec-91	4766.19	-3.09797	0.332891	-9.30629	1.32381e-20	4.17033e-19
T11F8.4	694.192	3.00019	0.322587	9.30041	1.39904e-20	4.40019e-19
K02E10.4	485.444	3.43987	0.36988	9.29995	1.40508e-20	4.41204e-19
F42A10.7	6421.5	2.64799	0.28485	9.29608	1.45724e-20	4.56844e-19
Y42H9B.3	4579.27	-2.99487	0.322383	-9.28977	1.54618e-20	4.83948e-19
ptr-16	3659.74	3.38183	0.364118	9.28774	1.57593e-20	4.92464e-19
col-170	4278.34	2.88276	0.310651	9.27976	1.69864e-20	5.29109e-19
ptr-17	458.384	3.46002	0.372853	9.27984	1.69733e-20	5.29109e-19
F46F3.3	535.336	3.19962	0.344908	9.27674	1.74739e-20	5.43425e-19
ZC513.1	699.813	2.92772	0.315743	9.27249	1.81859e-20	5.64662e-19
Y38E10A.28	693.435	-3.4722	0.374489	-9.27183	1.82983e-20	5.67247e-19
F49F1.1	320.046	-4.45448	0.480594	-9.2687	1.88434e-20	5.83215e-19
emb-9	48317.3	3.7155	0.400891	9.26811	1.89477e-20	5.85512e-19
C05E11.7	69.7938	6.07007	0.655492	9.26034	2.0379e-20	6.28741e-19
T17H7.7	6566.72	3.30273	0.35666	9.26017	2.04115e-20	6.28744e-19
T23E7.2	10919.5	2.92301	0.315731	9.2579	2.08488e-20	6.412e-19
ttr-23	446.875	-3.82022	0.412753	-9.25545	2.13324e-20	6.55038e-19
T04A8.8	11722	-3.04985	0.329825	-9.24688	2.31137e-20	7.08613e-19
ttr-26	2480.84	-3.40139	0.367916	-9.245	2.35235e-20	7.20042e-19
K08D12.8	431.127	3.13019	0.338822	9.23844	2.50124e-20	7.64413e-19
fbxa-120	197.322	-4.49569	0.487219	-9.22724	2.77693e-20	8.47333e-19
col-14	91458.3	3.24195	0.351736	9.21701	3.05503e-20	9.3073e-19
nhr-25	434.635	3.09316	0.335704	9.21394	3.14355e-20	9.56199e-19
dur-1	5284.61	2.95034	0.320215	9.21361	3.15326e-20	9.57656e-19
F35E12.5	62647.7	-2.90381	0.315198	-9.21266	3.18138e-20	9.64687e-19
Y47D7A.6	467.256	-4.04388	0.439638	-9.19821	3.6397e-20	1.10194e-18
vet-2	203.646	-4.65849	0.506626	-9.19513	3.74547e-20	1.1322e-18
C32H11.6	134.035	4.05	0.440563	9.19278	3.82814e-20	1.15528e-18
cpn-2	1667.4	2.90555	0.316074	9.19263	3.83369e-20	1.15528e-18
ptr-19	292.48	3.92835	0.427436	9.1905	3.91009e-20	1.17611e-18
sea-1	360.934	-8.65624	0.941882	-9.19037	3.91493e-20	1.17611e-18
Y6G8.5	306.626	-4.09896	0.446758	-9.17492	4.51924e-20	1.35556e-18
oac-56	87.967	4.68991	0.511209	9.17416	4.55107e-20	1.36301e-18
F54A3.4	1474.11	3.05272	0.332845	9.1716	4.66059e-20	1.39323e-18
F56A4.3	333.257	-8.61021	0.938805	-9.17147	4.66632e-20	1.39323e-18
qua-1	4998.36	3.08037	0.335909	9.17027	4.71838e-20	1.40661e-18
T10H10.2	1444.91	2.76545	0.301773	9.164	5.00106e-20	1.4886e-18
C06C3.5	592.046	-3.27946	0.357876	-9.16369	5.01533e-20	1.49057e-18
M05B5.3	697.612	3.31759	0.362227	9.15888	5.24391e-20	1.55612e-18
aagr-4	14581.6	2.76442	0.301835	9.15871	5.25195e-20	1.55613e-18
lpr-4	2697.62	3.38291	0.369404	9.15774	5.29932e-20	1.56778e-18
W06D11.4	220.05	3.66842	0.400657	9.15601	5.38533e-20	1.5908e-18
C09B8.4	230.569	-4.70746	0.514152	-9.15577	5.39696e-20	1.59182e-18
C45G9.12	1485.28	-3.3693	0.368078	-9.15376	5.49841e-20	1.61928e-18
W08E12.8	445.366	3.35883	0.367231	9.14636	5.88839e-20	1.73151e-18
BE0003N10.3	5775.12	3.41569	0.373487	9.14539	5.9417e-20	1.74454e-18
F57H12.5	326.835	3.16989	0.346695	9.14315	6.06599e-20	1.77835e-18
C49F8.3	8575.84	3.0918	0.338227	9.14122	6.17508e-20	1.80761e-18
col-142	15945.8	-3.40336	0.372361	-9.13995	6.24828e-20	1.82628e-18
san-1	4842	-3.36777	0.368484	-9.13953	6.27235e-20	1.83057e-18
lon-3	15930.9	3.20493	0.35096	9.1319	6.73094e-20	1.96146e-18
fipr-22	166.291	-4.63214	0.507358	-9.12992	6.85502e-20	1.99463e-18
T01B11.5	3239.18	-2.67975	0.293554	-9.12866	6.93543e-20	2.01501e-18
tbh-1	4458.24	-2.83812	0.310924	-9.12803	6.97554e-20	2.02062e-18
Y45F10C.2	306.732	-7.85678	0.860719	-9.12816	6.9671e-20	2.02062e-18
B0348.2	1246.99	-3.07013	0.336364	-9.1274	7.01641e-20	2.02943e-18
W04H10.1	260.11	-4.79365	0.525279	-9.1259	7.11434e-20	2.0547e-18
F59A6.8	947.904	3.33821	0.36583	9.12503	7.17164e-20	2.06818e-18
C27B7.9	453.531	-4.31198	0.473137	-9.11361	7.96861e-20	2.29461e-18
H06A10.1	2886.03	-3.44611	0.378153	-9.11301	8.01284e-20	2.30393e-18
spp-18	12193.6	-2.64068	0.289788	-9.11248	8.05189e-20	2.31174e-18
Y54G2A.10	761.385	2.81752	0.309224	9.11156	8.12063e-20	2.32803e-18
C38D9.11	223.243	-4.88659	0.537417	-9.09274	9.65778e-20	2.76463e-18
F35A5.5	79.609	7.8532	0.864134	9.08794	1.0093e-19	2.88495e-18
F38B6.7	131.693	3.91686	0.431197	9.0837	1.04941e-19	2.99522e-18
T03F6.10	939.17	-3.69085	0.40665	-9.07622	1.12409e-19	3.20367e-18
klc-1	11309.1	-2.52989	0.278783	-9.07477	1.13915e-19	3.24183e-18
Y43F8C.18	268.159	-3.94233	0.4345	-9.07325	1.1552e-19	3.28268e-18
set-26	1648.89	3.06132	0.337759	9.06361	1.26198e-19	3.58088e-18
C34F11.8	509.996	-3.17653	0.350565	-9.06117	1.29062e-19	3.65683e-18
F57B1.1	190.281	-5.50008	0.607357	-9.05576	1.35625e-19	3.83718e-18
dpy-18	21141	2.86702	0.316617	9.05516	1.36373e-19	3.85273e-18
mab-10	1111.85	3.05778	0.337706	9.05455	1.37126e-19	3.86838e-18
gln-5	10043.4	-3.54689	0.391848	-9.05168	1.4078e-19	3.9657e-18
C29A12.1	7313.81	-2.81188	0.310689	-9.05048	1.42347e-19	4.00405e-18
F13G11.3	11123	-3.22685	0.35656	-9.04996	1.43021e-19	4.01721e-18
gei-7	46159.5	3.07347	0.340078	9.03753	1.60247e-19	4.49455e-18
C49C8.3	1041.96	-3.62326	0.400945	-9.03681	1.61316e-19	4.51801e-18
T24D1.5	3165.74	-2.55905	0.283215	-9.0357	1.62952e-19	4.55727e-18
B0454.8	329.691	4.3748	0.484187	9.03536	1.63461e-19	4.56493e-18
Y75B8A.39	194.016	-6.33187	0.70115	-9.03068	1.70601e-19	4.75749e-18
F32A7.5	8964.24	2.99116	0.331381	9.02633	1.77519e-19	4.94331e-18
W03D8.10	660.577	3.55715	0.394493	9.01701	1.93285e-19	5.37465e-18
F36A4.5	320.828	-4.03024	0.44745	-9.00713	2.11516e-19	5.8732e-18
T10C6.8	1082.84	-3.47781	0.386167	-9.00597	2.13773e-19	5.9274e-18
F13B12.4	1394.96	3.27459	0.363968	8.9969	2.32171e-19	6.42836e-18
grd-1	1731.55	3.21209	0.357162	8.99336	2.39784e-19	6.6297e-18
kin-15	1689.2	-3.28927	0.366097	-8.9847	2.59448e-19	7.16319e-18
Y54G2A.50	2847.61	-2.67586	0.29788	-8.98302	2.63438e-19	7.26303e-18
F31F6.2	409.157	-4.48738	0.499587	-8.98216	2.65499e-19	7.30949e-18
F58E6.13	11052.6	3.17545	0.353799	8.9753	2.8259e-19	7.76902e-18
dao-2	9607.99	3.20247	0.357032	8.96969	2.97351e-19	8.1633e-18
W02D9.5	264.654	-3.51469	0.391896	-8.96843	3.00759e-19	8.2452e-18
F15A4.2	296.907	-8.46778	0.944214	-8.96808	3.01735e-19	8.26032e-18
F28F8.9	2938.33	-3.02862	0.337793	-8.96588	3.07807e-19	8.41468e-18
sym-1	2505.69	3.0655	0.342418	8.95252	3.47457e-19	9.4853e-18
B0507.10	334.175	-3.35712	0.375023	-8.95177	3.49824e-19	9.53651e-18
F57G8.5	916.557	2.74003	0.30618	8.94908	3.58467e-19	9.75845e-18
F20G2.1	472.153	-3.05844	0.341859	-8.94649	3.66973e-19	9.97602e-18
C09B9.3	375.67	3.01392	0.336935	8.94513	3.71517e-19	1.00854e-17
C35C5.10	3856.49	2.64985	0.296409	8.93985	3.89701e-19	1.05643e-17
F35H10.10	9066.39	2.68926	0.30087	8.93828	3.95274e-19	1.07005e-17
dod-22	12361.7	-2.81388	0.314822	-8.93799	3.96323e-19	1.07139e-17
C15A11.7	3261.9	-3.09785	0.346611	-8.93755	3.97909e-19	1.07419e-17
F36H2.3	1072.34	2.90761	0.325518	8.93228	4.17323e-19	1.12504e-17
fipr-11	2087.33	-3.39793	0.380462	-8.93107	4.21904e-19	1.13581e-17
asd-2	4822.92	2.73962	0.306761	8.9308	4.22948e-19	1.13704e-17
F08A8.2	7425.68	2.6978	0.302163	8.92828	4.32689e-19	1.16002e-17
W05F2.4	4223.67	2.78219	0.311611	8.92842	4.32155e-19	1.16002e-17
Y95D11A.3	2668.04	-2.50688	0.281072	-8.91899	4.70565e-19	1.25983e-17
F47C12.1	76.3085	7.77336	0.87213	8.91308	4.96349e-19	1.32703e-17
C54G4.4	528.579	3.224	0.362097	8.90369	5.40203e-19	1.4423e-17
C08G9.2	108.018	4.04246	0.454072	8.90269	5.45113e-19	1.45341e-17
C34G6.5	4527.11	-3.12284	0.350862	-8.90047	5.56103e-19	1.48068e-17
Y32G9B.1	1847.03	2.9455	0.330961	8.89984	5.59269e-19	1.48707e-17
C37C3.9	5202.71	-2.67984	0.301122	-8.89953	5.60842e-19	1.48922e-17
nspa-5	483.11	-3.10674	0.349153	-8.89793	5.68962e-19	1.50872e-17
dao-3	7169.09	2.77257	0.311832	8.89123	6.04364e-19	1.60041e-17
ztf-19	1950.16	2.98016	0.335664	8.87841	6.78223e-19	1.79356e-17
F23D12.10	159.133	-5.13698	0.579	-8.87216	7.17395e-19	1.89457e-17
fbxc-50	2765.82	-3.28051	0.369798	-8.87108	7.24376e-19	1.91041e-17
arrd-24	204.565	-4.13769	0.466527	-8.86913	7.37209e-19	1.94162e-17
D1046.2	5833.61	-2.96238	0.334046	-8.86819	7.43452e-19	1.95541e-17
C36H8.1	2597.21	2.84562	0.320887	8.86798	7.44815e-19	1.95635e-17
Y18H1A.9	2626.39	2.92392	0.329982	8.86087	7.93945e-19	2.07977e-17
ZK783.6	525.279	3.62208	0.408767	8.861	7.93024e-19	2.07977e-17
set-22	3464.44	-2.78877	0.314875	-8.85675	8.23809e-19	2.1551e-17
T07A5.7	152.758	-4.76391	0.537902	-8.85646	8.25954e-19	2.1578e-17
mel-26	9775.5	-2.4715	0.279341	-8.8476	8.942e-19	2.33296e-17
T06D10.3	393.994	-4.1211	0.466013	-8.84332	9.29155e-19	2.42091e-17
fbxa-162	455.968	-4.17427	0.472284	-8.83846	9.70471e-19	2.52517e-17
E04D5.4	1991.24	-2.67808	0.303172	-8.83353	1.0142e-18	2.63544e-17
C35A5.11	307.555	3.31172	0.375293	8.82435	1.10098e-18	2.8571e-17
F57F4.4	18570.4	2.60222	0.294952	8.82252	1.11913e-18	2.90035e-17
T25B9.5	371.279	3.02681	0.343176	8.81999	1.14472e-18	2.96269e-17
cpna-1	4092.5	2.77766	0.314938	8.81969	1.14777e-18	2.96665e-17
col-182	3360.61	3.21581	0.364746	8.81657	1.18014e-18	3.04628e-17
C16C8.5	2236.96	-3.24807	0.368447	-8.81559	1.19057e-18	3.06912e-17
F09G2.8	7633.07	-2.53717	0.288262	-8.80159	1.34892e-18	3.4727e-17
T06E4.14	2633.8	2.9781	0.338366	8.8014	1.35119e-18	3.47395e-17
pqn-73	109.158	3.87834	0.440671	8.80098	1.35622e-18	3.48227e-17
R02F11.1	3344.46	3.05886	0.347733	8.79659	1.41036e-18	3.61651e-17
T10B5.10	953.136	3.17121	0.360537	8.79579	1.42043e-18	3.63753e-17
ZK662.2	5053.69	2.95618	0.336321	8.78977	1.49866e-18	3.83281e-17
cyp-34A4	613.849	3.42855	0.390285	8.78474	1.5672e-18	4.00285e-17
pot-2	3272.44	-3.02136	0.34396	-8.78403	1.57718e-18	4.02306e-17
F23D12.2	178.553	-6.48845	0.738896	-8.78128	1.61622e-18	4.11723e-17
F43D2.2	871.557	-4.07211	0.464039	-8.77536	1.70356e-18	4.33405e-17
W08E12.2	314.333	-4.42534	0.504399	-8.77348	1.73223e-18	4.40122e-17
prmt-6	1588.28	-2.6615	0.303401	-8.77221	1.75192e-18	4.44543e-17
F20B10.3	659.519	3.32787	0.379935	8.75905	1.96909e-18	4.98999e-17
col-104	64478.8	3.05304	0.348653	8.75668	2.01094e-18	5.0894e-17
spo-11	4841.27	-3.4355	0.392635	-8.74987	2.13592e-18	5.39869e-17
K11G9.2	758.319	2.76807	0.316459	8.74699	2.19112e-18	5.53101e-17
nhl-1	2067.03	2.60965	0.298353	8.74683	2.19434e-18	5.53196e-17
T10C6.10	504.126	-4.08264	0.466795	-8.7461	2.20862e-18	5.56075e-17
T13C2.3	902.013	2.83786	0.32463	8.74184	2.29354e-18	5.76709e-17
cav-1	270.795	-3.99132	0.45686	-8.7364	2.40646e-18	6.04321e-17
egl-30	8855.82	2.7143	0.310713	8.73572	2.42117e-18	6.07229e-17
F32B5.1	1511.95	2.95655	0.338567	8.73256	2.48966e-18	6.23602e-17
dpy-3	1018.09	3.28299	0.376004	8.73127	2.51821e-18	6.29942e-17
pqn-54	2976.9	2.93412	0.336128	8.72919	2.56508e-18	6.4084e-17
Y82E9BR.17	149.548	-5.77486	0.661605	-8.72857	2.57908e-18	6.43512e-17
T24F1.7	518.411	3.18731	0.36517	8.72829	2.58562e-18	6.44317e-17
Y65B4BR.8	4483.33	-2.58679	0.296389	-8.72768	2.59956e-18	6.46961e-17
ZK662.6	710.501	2.92029	0.334653	8.72632	2.63105e-18	6.5396e-17
col-144	7859.38	2.81214	0.322388	8.72286	2.71252e-18	6.73349e-17
Y57G11B.5	4638.61	-3.4089	0.390818	-8.72248	2.7218e-18	6.74791e-17
unc-53	2582.33	2.72085	0.312086	8.71827	2.82477e-18	6.99427e-17
srw-86	816.582	-2.6997	0.309699	-8.71715	2.85294e-18	7.05505e-17
F16F9.1	641.18	2.97826	0.34174	8.71496	2.90851e-18	7.18333e-17
col-73	145637	3.16952	0.363936	8.709	3.06578e-18	7.56214e-17
F13H6.1	8567.96	2.59357	0.298062	8.70145	3.27666e-18	8.07204e-17
F36A2.3	25255.1	-2.79468	0.321257	-8.6992	3.34218e-18	8.22304e-17
fer-1	950.019	3.87196	0.44564	8.68855	3.67097e-18	9.02055e-17
vab-10	17686.8	2.55888	0.294646	8.68459	3.80105e-18	9.32841e-17
blmp-1	2508.42	2.50518	0.288703	8.67739	4.04952e-18	9.92566e-17
C06B8.7	1324.31	2.64438	0.30488	8.67351	4.19e-18	1.02571e-16
ZK849.4	381.644	3.72555	0.429574	8.67267	4.22111e-18	1.03202e-16
fipr-29	179.02	-4.61751	0.532627	-8.66931	4.34756e-18	1.0616e-16
btb-6	248.177	-8.25214	0.952228	-8.66614	4.47027e-18	1.0902e-16
F02E11.2	626.342	-2.82312	0.325802	-8.66513	4.50989e-18	1.09848e-16
F36H12.14	473.376	2.9046	0.335396	8.66021	4.70903e-18	1.14412e-16
R74.2	2649.66	2.98197	0.344326	8.66034	4.70377e-18	1.14412e-16
alh-13	18008.9	2.99298	0.345619	8.65974	4.7283e-18	1.14737e-16
clec-230	1532.15	3.51704	0.406241	8.65752	4.82148e-18	1.16852e-16
nhr-41	1903.59	2.72177	0.314393	8.65722	4.83429e-18	1.17016e-16
clec-87	32101.8	-3.37414	0.389847	-8.65502	4.92825e-18	1.18994e-16
ZK1025.3	6182.67	3.19854	0.369556	8.6551	4.92476e-18	1.18994e-16
T13B5.9	159.777	-4.85344	0.561168	-8.64882	5.20365e-18	1.25488e-16
F26A1.1	4717.23	-2.66965	0.308863	-8.64346	5.45339e-18	1.31233e-16
mtl-2	5115.98	2.5186	0.291389	8.64342	5.4554e-18	1.31233e-16
F35E2.5	402.417	3.4282	0.396719	8.64137	5.55445e-18	1.33451e-16
C18D4.6	904.631	-3.41106	0.394784	-8.64032	5.60552e-18	1.34512e-16
T25B9.1	8344.55	-2.41782	0.279844	-8.63986	5.62806e-18	1.34886e-16
lrx-1	708.517	3.40188	0.394092	8.6322	6.01807e-18	1.44056e-16
cutl-15	2901.71	2.83292	0.328521	8.62326	6.50772e-18	1.55585e-16
lab-1	5082.35	-3.05671	0.354584	-8.62055	6.66348e-18	1.59113e-16
F33G12.2	2748.45	-3.24732	0.376738	-8.61957	6.72046e-18	1.59884e-16
Y47D3B.3	288.728	3.23589	0.375411	8.6196	6.71906e-18	1.59884e-16
Y48G8AL.12	11242.1	3.01206	0.349444	8.61958	6.72022e-18	1.59884e-16
T25B2.2	1747.76	-2.51008	0.291269	-8.61774	6.82908e-18	1.6227e-16
C41D11.9	1801.96	-3.33008	0.387193	-8.60057	7.93201e-18	1.88247e-16
tag-76	5342.08	2.9896	0.347743	8.59717	8.17061e-18	1.93673e-16
unc-70	17795.2	2.70751	0.315226	8.5891	8.7656e-18	2.07524e-16
din-1	4467.81	2.91747	0.339777	8.58642	8.9719e-18	2.12149e-16
eel-1	13932.4	2.81521	0.328047	8.58173	9.34573e-18	2.20721e-16
scl-22	2277.29	-2.97117	0.346257	-8.58082	9.41973e-18	2.22198e-16
ztf-15	3009.93	-2.54938	0.297117	-8.5804	9.45446e-18	2.22747e-16
C27A12.6	3103.02	-2.38971	0.278651	-8.57598	9.82452e-18	2.31185e-16
F14D2.15	1003.15	-2.78037	0.32431	-8.57318	1.00664e-17	2.36591e-16
C38C3.7	269.744	3.27049	0.381523	8.57218	1.01544e-17	2.38372e-16
T21C12.8	3193.38	-2.58396	0.301459	-8.57153	1.02117e-17	2.39426e-16
C03A7.2	80.177	4.25666	0.496796	8.56822	1.05093e-17	2.46108e-16
gsa-1	1505.31	2.77469	0.323903	8.56642	1.06749e-17	2.49614e-16
moe-3	6296.95	2.87836	0.336009	8.56632	1.06847e-17	2.49614e-16
F43C11.3	5607.61	-3.26759	0.381877	-8.55666	1.16182e-17	2.71096e-16
F02D10.6	134.724	-5.54203	0.648015	-8.55231	1.20647e-17	2.81178e-16
C09B9.7	383.556	3.20528	0.374828	8.55133	1.21673e-17	2.83229e-16
skr-14	223.211	-8.15023	0.953601	-8.54679	1.26556e-17	2.94242e-16
F49E12.6	3711.59	2.66488	0.312207	8.53561	1.39418e-17	3.23759e-16
M163.8	393.03	-3.25166	0.381334	-8.52705	1.50131e-17	3.48222e-16
Y17G9A.2	180.131	-4.39287	0.515269	-8.52539	1.52299e-17	3.52829e-16
T22B11.2	2361.85	2.94753	0.345811	8.52352	1.54771e-17	3.58129e-16
him-5	2222.83	-2.89393	0.339957	-8.51264	1.70018e-17	3.92942e-16
B0198.3	639.271	3.04268	0.357487	8.51131	1.71972e-17	3.9672e-16
Y54G9A.5	2861.61	-2.92214	0.343327	-8.51125	1.72061e-17	3.9672e-16
T10H9.8	910.495	-3.52992	0.414799	-8.50996	1.73997e-17	4.00708e-16
lin-10	5748.62	2.55704	0.300511	8.50898	1.75475e-17	4.03634e-16
elo-7	687.617	2.66515	0.313399	8.50403	1.83115e-17	4.2071e-16
sym-5	574.195	3.03508	0.35695	8.50281	1.85058e-17	4.24672e-16
ttr-8	4363.19	-3.03353	0.356845	-8.50097	1.88014e-17	4.30946e-16
D2096.13	232.293	-4.89593	0.575962	-8.50045	1.88865e-17	4.32387e-16
dpy-6	231.45	3.39755	0.399729	8.49964	1.90186e-17	4.349e-16
lam-2	5937.95	2.78534	0.327826	8.49639	1.95583e-17	4.46715e-16
K01A6.7	450.868	-3.3148	0.390487	-8.48888	2.08639e-17	4.75976e-16
F07H5.8	1424	3.19063	0.375885	8.4883	2.09674e-17	4.77777e-16
myo-3	16198.3	3.12424	0.368094	8.48761	2.10939e-17	4.80096e-16
dpy-2	2183.57	2.60677	0.307253	8.48411	2.1737e-17	4.94155e-16
ZK666.14	106.383	3.83085	0.451618	8.48251	2.20386e-17	5.00425e-16
C16C8.4	2439.05	-3.06909	0.361846	-8.48175	2.21825e-17	5.03106e-16
F56H6.6	138.767	3.99686	0.471278	8.48088	2.23489e-17	5.06288e-16
Y51H7C.3	1692.19	-3.01698	0.355918	-8.47661	2.3186e-17	5.24641e-16
col-147	37928.9	-2.41932	0.285469	-8.47488	2.35321e-17	5.31479e-16
fbxa-83	166.391	-6.65489	0.785254	-8.47483	2.35429e-17	5.31479e-16
lpr-7	1608.54	2.86383	0.338015	8.47251	2.40157e-17	5.41523e-16
F49E12.1	7775.96	-2.60226	0.307176	-8.47156	2.4213e-17	5.45339e-16
dhs-26	93.9738	4.13284	0.488056	8.46796	2.49723e-17	5.61791e-16
fbxa-184	138.346	-6.09675	0.720474	-8.46215	2.62497e-17	5.89843e-16
unc-15	83123.3	3.14133	0.371296	8.46046	2.66334e-17	5.97776e-16
col-173	5491.8	2.98708	0.353238	8.45629	2.76022e-17	6.18806e-16
cpz-1	54755.1	2.50693	0.296691	8.44963	2.92221e-17	6.54367e-16
deb-1	8008.8	2.68436	0.31796	8.44243	3.10815e-17	6.95203e-16
F28B4.1	134.395	-5.42811	0.64342	-8.43633	3.27444e-17	7.31556e-16
F32H2.10	1890.63	-2.62855	0.311751	-8.43158	3.41035e-17	7.61045e-16
oma-2	11521.2	-3.46092	0.410489	-8.43119	3.42159e-17	7.62676e-16
R12E2.6	562.701	3.17624	0.376825	8.42895	3.48781e-17	7.76547e-16
srsx-25	218.468	-4.13132	0.490163	-8.42846	3.50236e-17	7.78895e-16
cdh-7	474.715	2.89138	0.343127	8.42656	3.55979e-17	7.90762e-16
wht-4	876.227	2.99296	0.355247	8.42501	3.60711e-17	8.00357e-16
dos-2	364.274	3.22124	0.382352	8.42479	3.61393e-17	8.00957e-16
C41G11.1	2278.56	-3.36593	0.399538	-8.42455	3.62126e-17	8.01668e-16
F31F6.1	180.479	-6.08057	0.72233	-8.418	3.82955e-17	8.46814e-16
B0432.10	2806.12	-2.46492	0.292834	-8.41745	3.84771e-17	8.49863e-16
fkh-4	266.346	-3.87229	0.460098	-8.41623	3.88805e-17	8.57799e-16
C45G9.7	2488.18	-3.23992	0.384983	-8.41573	3.90443e-17	8.60435e-16
pqn-63	2131.1	2.96981	0.352944	8.4144	3.94905e-17	8.69284e-16
Y48G1BM.6	353.343	-2.94174	0.349637	-8.4137	3.97278e-17	8.73517e-16
glf-1	5803.66	3.10457	0.369047	8.41239	4.01747e-17	8.82345e-16
bus-2	221.471	3.38991	0.403147	8.40862	4.14862e-17	9.10121e-16
K08H10.6	560.39	2.6477	0.314912	8.40773	4.18038e-17	9.16055e-16
abu-8	2703.58	2.91985	0.347322	8.40676	4.21477e-17	9.2255e-16
C54D10.10	2767.78	-2.7876	0.331933	-8.3981	4.53764e-17	9.92105e-16
oac-30	1237.34	2.97486	0.354324	8.39586	4.6248e-17	1.01002e-15
dpy-9	1951.52	2.87972	0.343069	8.39399	4.69919e-17	1.02512e-15
dys-1	3618.14	2.39491	0.285321	8.39376	4.70848e-17	1.026e-15
abu-2	73.2516	4.7359	0.56424	8.39342	4.72206e-17	1.0278e-15
Y47D3B.12	271.197	-3.57893	0.426529	-8.39083	4.82711e-17	1.04949e-15
meg-2	392.199	-4.22993	0.50425	-8.38856	4.92134e-17	1.06878e-15
msp-79	132.023	-4.48269	0.534694	-8.38366	5.13083e-17	1.11303e-15
rol-6	19233	2.96489	0.353885	8.37811	5.37847e-17	1.16546e-15
C14B1.9	8017.21	-2.54542	0.30392	-8.37529	5.50888e-17	1.19238e-15
Y48E1B.8	495.129	3.4385	0.410746	8.37137	5.69535e-17	1.23137e-15
F43G6.7	397.226	-4.43566	0.530039	-8.36854	5.83372e-17	1.25989e-15
Y116A8C.463	68.3515	4.8006	0.574248	8.35981	6.28202e-17	1.3552e-15
pos-1	17640.4	-3.23129	0.386615	-8.35791	6.38413e-17	1.3757e-15
C40H1.7	2912.96	-2.45045	0.293279	-8.35536	6.52344e-17	1.40416e-15
C44B7.12	7773.35	-2.77875	0.332748	-8.35089	6.775e-17	1.4567e-15
F30A10.7	239.071	3.45782	0.414259	8.34699	7.00238e-17	1.50393e-15
clec-17	298.539	-3.20466	0.384023	-8.34497	7.1232e-17	1.52819e-15
dnj-26	2627.64	-3.76577	0.451322	-8.34387	7.18988e-17	1.54079e-15
bath-15	1976.72	-2.50817	0.300706	-8.34096	7.3692e-17	1.57748e-15
hus-1	2666.97	-2.67507	0.320721	-8.34081	7.37864e-17	1.57776e-15
T06D4.3	157.35	3.40069	0.407994	8.33514	7.74097e-17	1.65342e-15
Y39B6A.13	2761.97	-2.48819	0.298623	-8.33221	7.93465e-17	1.69293e-15
R11A5.3	137.425	-4.94546	0.593837	-8.32797	8.2239e-17	1.75272e-15
AH10.4	218.254	-4.55123	0.546702	-8.32487	8.44188e-17	1.79721e-15
F08F3.12	149.84	-6.24313	0.750138	-8.32264	8.60246e-17	1.82939e-15
abu-6	721.305	2.75452	0.331202	8.31674	9.04164e-17	1.92068e-15
H32C10.3	468.602	2.65237	0.318939	8.31622	9.08124e-17	1.92699e-15
F17C8.9	2925.42	-2.91246	0.350331	-8.31344	9.29656e-17	1.97053e-15
R09H10.6	361.538	3.02868	0.364526	8.30854	9.68833e-17	2.05133e-15
ZK484.6	418.899	2.71273	0.326622	8.30542	9.94659e-17	2.10372e-15
col-176	854.447	2.61004	0.314322	8.30371	1.00907e-16	2.13188e-15
T19D7.6	798.768	2.73584	0.329818	8.29502	1.08563e-16	2.29113e-15
C35C5.9	1990.58	-3.239	0.390534	-8.29376	1.0972e-16	2.31305e-15
fkb-5	10075.9	2.60385	0.314146	8.28865	1.1454e-16	2.41204e-15
F10E9.7	4989.42	-3.06912	0.370329	-8.28755	1.15606e-16	2.43186e-15
F11E6.11	842.471	-3.68431	0.444693	-8.28506	1.18051e-16	2.48061e-15
D1044.2	1446.83	2.65002	0.319894	8.28407	1.19037e-16	2.49862e-15
dhs-31	226.106	-3.81425	0.460635	-8.28042	1.22739e-16	2.57354e-15
C44B9.3	1020.22	-2.95657	0.357122	-8.27887	1.24345e-16	2.60442e-15
ZK643.2	2825.86	-2.70215	0.326418	-8.27818	1.25067e-16	2.61671e-15
M151.7	265.302	-5.07267	0.612798	-8.27787	1.25397e-16	2.62079e-15
K10B3.1	1982.51	2.51731	0.304251	8.27379	1.29771e-16	2.70931e-15
mup-4	21065	2.51369	0.303852	8.27276	1.30893e-16	2.72979e-15
K02D3.2	386.445	2.86702	0.346614	8.27151	1.32269e-16	2.75554e-15
Y71A12B.23	366.436	-2.8783	0.348012	-8.27069	1.33184e-16	2.77162e-15
E03A3.1	160.886	4.13846	0.500445	8.26956	1.34455e-16	2.79507e-15
Y44A6D.1	209.784	-7.99678	0.967232	-8.2677	1.36574e-16	2.83609e-15
K03A11.6	122.988	4.13103	0.499853	8.2645	1.40286e-16	2.91007e-15
kbp-4	3500.22	-3.0771	0.372416	-8.26255	1.42588e-16	2.95467e-15
gst-10	18024.5	2.67602	0.32399	8.2596	1.46165e-16	3.02557e-15
grd-10	2606.39	-2.62064	0.317362	-8.25759	1.48639e-16	3.0735e-15
K01G12.3	131.475	-6.01028	0.728069	-8.2551	1.51778e-16	3.13508e-15
T27A1.2	184.498	-4.15077	0.503071	-8.25086	1.57258e-16	3.24482e-15
F10E9.12	891.306	-3.10349	0.376357	-8.24613	1.63603e-16	3.37217e-15
ins-9	63.3638	4.99411	0.605681	8.24544	1.64548e-16	3.38805e-15
R03H10.2	430.195	2.83796	0.344209	8.24487	1.6534e-16	3.40076e-15
str-135	143.446	-5.24586	0.636967	-8.23568	1.78538e-16	3.66834e-15
nspe-6	155.66	-7.08521	0.860926	-8.22976	1.87594e-16	3.85034e-15
egg-3	7168.33	-3.08897	0.375471	-8.22691	1.92108e-16	3.93882e-15
F38B6.1	64.9112	8.12149	0.987316	8.22583	1.93846e-16	3.97027e-15
F01F1.11	6930.73	-2.63039	0.319862	-8.22353	1.97604e-16	4.04297e-15
ZK154.1	2743.08	2.90426	0.353186	8.22306	1.98381e-16	4.05461e-15
col-168	2688.01	2.66075	0.323578	8.22291	1.98625e-16	4.05534e-15
nspc-3	103.746	3.62504	0.440904	8.22182	2.00441e-16	4.08811e-15
F29C6.1	4020.41	-3.0563	0.371975	-8.21642	2.09675e-16	4.27197e-15
F54F7.3	13363.2	-3.5708	0.434681	-8.21476	2.12595e-16	4.32693e-15
pqn-36	803.58	2.50936	0.305503	8.21388	2.14152e-16	4.35405e-15
ZC123.3	2792.43	2.42383	0.295242	8.20962	2.21887e-16	4.50661e-15
sre-15	128.776	-6.03921	0.736238	-8.2028	2.34857e-16	4.76505e-15
F28H6.8	209.186	-4.15191	0.506248	-8.20133	2.37735e-16	4.81841e-15
Y71F9B.8	903.537	2.59831	0.317	8.19657	2.47348e-16	5.00803e-15
F31A3.3	448.173	2.83388	0.345823	8.1946	2.51432e-16	5.08541e-15
B0205.13	3801.02	-3.92679	0.479354	-8.19185	2.57248e-16	5.19763e-15
K05B2.4	231.294	3.21907	0.393038	8.19022	2.60749e-16	5.2629e-15
F35E2.10	252.951	3.09584	0.378021	8.1896	2.62087e-16	5.28442e-15
dpy-11	27325.4	2.63664	0.322217	8.18283	2.77253e-16	5.58443e-15
ZC376.4	810.282	-3.00754	0.367562	-8.18242	2.78205e-16	5.5978e-15
col-7	10741.2	-2.47141	0.302062	-8.18179	2.79658e-16	5.62122e-15
F40F11.3	3863.31	-3.06539	0.374753	-8.17976	2.84399e-16	5.71061e-15
ZK1010.5	1936.27	2.8576	0.349409	8.1784	2.87637e-16	5.76966e-15
F26D10.11	130.635	3.59694	0.439826	8.17808	2.88402e-16	5.77904e-15
F10D11.6	21956	2.74239	0.335356	8.17756	2.89645e-16	5.79798e-15
T23F6.1	1235.21	2.74263	0.335497	8.17483	2.96289e-16	5.92487e-15
hlb-1	5014.95	2.4903	0.304667	8.17386	2.98677e-16	5.96649e-15
pzf-1	505.457	-4.2485	0.519806	-8.17323	3.00238e-16	5.99151e-15
nekl-1	598.326	-3.1957	0.391181	-8.16935	3.10049e-16	6.18095e-15
Y102A11A.5	2847.66	2.8082	0.343785	8.16848	3.12303e-16	6.2195e-15
R01E6.5	304.326	3.01685	0.36935	8.16801	3.13521e-16	6.23737e-15
C34C6.7	791.585	-2.94229	0.360242	-8.16753	3.14773e-16	6.25586e-15
T03D8.6	6987.97	2.40786	0.29491	8.16473	3.22154e-16	6.39602e-15
swd-2.1	2494.28	-2.60835	0.319478	-8.16443	3.2296e-16	6.40549e-15
F31E3.6	1252.84	-2.54888	0.312201	-8.16422	3.23524e-16	6.41012e-15
gyg-2	8919.78	-3.28913	0.403105	-8.1595	3.36428e-16	6.65224e-15
tts-2	6833.18	2.83776	0.347784	8.15955	3.36288e-16	6.65224e-15
C41D11.5	5930	-2.61958	0.321062	-8.15909	3.37551e-16	6.66767e-15
paqr-3	1221.13	2.84581	0.34891	8.15627	3.45518e-16	6.81811e-15
T27C4.2	551.785	2.89076	0.35452	8.15401	3.52059e-16	6.94013e-15
F18C5.5	799.72	2.89969	0.355765	8.15057	3.62215e-16	7.13311e-15
W03G9.8	6147.79	-2.93098	0.360012	-8.14134	3.90928e-16	7.69076e-15
Y41C4A.1	98.675	4.02671	0.494863	8.13704	4.05071e-16	7.96094e-15
T19D12.1	6463.92	2.28469	0.280954	8.13189	4.2266e-16	8.29822e-15
K06B4.4	124.253	-6.01968	0.740376	-8.13058	4.27251e-16	8.37991e-15
hsp-70	2374.56	-2.93937	0.361737	-8.1257	4.44775e-16	8.71481e-15
aat-1	2122.75	2.55928	0.315003	8.12464	4.48703e-16	8.78291e-15
F56D5.5	175.87	-7.85075	0.966703	-8.12117	4.61726e-16	9.02874e-15
lgc-27	1691.87	3.04046	0.374393	8.12103	4.62245e-16	9.0298e-15
try-10	1123.53	-2.99449	0.368824	-8.11902	4.69974e-16	9.17156e-15
ugt-43	770.069	-3.45223	0.425382	-8.11559	4.83418e-16	9.42446e-15
tni-3	2639.2	2.65114	0.326876	8.11054	5.03972e-16	9.81533e-15
C07E3.4	345.391	3.43599	0.423941	8.10488	5.27958e-16	1.02722e-14
T05H10.4	1708.04	-2.51517	0.310668	-8.09599	5.68027e-16	1.10407e-14
ncx-2	6179.21	2.6732	0.33035	8.09203	5.86799e-16	1.13942e-14
K03B8.8	483.606	-2.68163	0.331455	-8.09047	5.94358e-16	1.15295e-14
R07G3.6	439.946	2.98441	0.369361	8.07992	6.481e-16	1.25594e-14
R02D5.1	563.572	2.59577	0.321496	8.07405	6.8005e-16	1.31655e-14
F32A11.3	5081.77	2.72422	0.337485	8.07213	6.9085e-16	1.33612e-14
F47B7.4	90.7666	4.16321	0.515839	8.07075	6.98704e-16	1.34997e-14
C27C12.3	586.752	-4.19836	0.520457	-8.06669	7.22296e-16	1.39417e-14
C04E7.5	178.64	-4.21219	0.522358	-8.0638	7.39581e-16	1.42576e-14
ugt-2	2762.19	-2.57887	0.319812	-8.06371	7.40133e-16	1.42576e-14
set-23	2420.78	-2.30945	0.286425	-8.06303	7.44262e-16	1.4323e-14
cnp-2	6079.95	2.30647	0.286151	8.06031	7.61029e-16	1.46312e-14
arrd-3	157.985	-3.78607	0.469759	-8.05961	7.65402e-16	1.47007e-14
F26H9.4	1650.89	-2.49162	0.3093	-8.05567	7.90477e-16	1.51524e-14
W03G11.4	1639.36	2.49077	0.309192	8.05572	7.90122e-16	1.51524e-14
B0228.1	374.296	-3.16927	0.393466	-8.05473	7.96515e-16	1.52531e-14
ZK1037.6	917.367	-2.7331	0.339343	-8.05409	8.00734e-16	1.53188e-14
C18E9.8	1033.68	2.54954	0.316721	8.0498	8.29295e-16	1.58496e-14
F10C1.9	6000.87	-2.99326	0.37232	-8.0395	9.02054e-16	1.72232e-14
dlg-1	6285.89	2.45849	0.30582	8.03902	9.05607e-16	1.72741e-14
ram-2	62315.4	2.66024	0.330956	8.03805	9.12826e-16	1.73947e-14
T27D12.6	211.833	-3.93709	0.489863	-8.03714	9.19627e-16	1.75071e-14
F55B11.2	10323.2	-2.5888	0.322143	-8.03618	9.26832e-16	1.7627e-14
wrt-10	2090.79	2.58896	0.322218	8.0348	9.37289e-16	1.78085e-14
C03A7.12	148.115	3.54565	0.441357	8.03352	9.47137e-16	1.7978e-14
rbc-1	4320.68	2.53978	0.316256	8.03078	9.68563e-16	1.83668e-14
C08B6.4	206.462	3.10516	0.386966	8.02436	1.02054e-15	1.93336e-14
abu-11	5120.7	2.60028	0.324249	8.01939	1.06276e-15	2.01137e-14
fan-1	3635.21	-2.50043	0.311809	-8.0191	1.06521e-15	2.01406e-14
tnt-3	4101	2.34336	0.292281	8.01749	1.07931e-15	2.03873e-14
H05L03.3	1458.25	2.9992	0.374093	8.01725	1.08139e-15	2.04067e-14
R107.5	13778	-2.25501	0.281459	-8.01186	1.1299e-15	2.13015e-14
F10G2.4	117.55	-5.66411	0.707244	-8.0087	1.15925e-15	2.18336e-14
vha-18	5693.14	-2.42596	0.302977	-8.00708	1.17466e-15	2.21024e-14
T11F8.1	1530.14	-3.12001	0.389897	-8.00213	1.22289e-15	2.29878e-14
F55H2.7	5948.74	-2.75382	0.344596	-7.99144	1.33367e-15	2.50459e-14
gly-8	20326.6	2.55881	0.320311	7.98851	1.36576e-15	2.55992e-14
T06E4.9	3091.35	2.59757	0.32516	7.98858	1.365e-15	2.55992e-14
C50D2.2	532.864	2.78346	0.348609	7.98447	1.41122e-15	2.64257e-14
Y59A8B.12	2485.54	-2.39952	0.300605	-7.98229	1.43638e-15	2.68709e-14
R144.3	5396.15	-2.72504	0.341758	-7.97359	1.54134e-15	2.88068e-14
sre-36	120.496	-5.90642	0.740791	-7.97313	1.54707e-15	2.88861e-14
gst-3	953.901	-3.012	0.377931	-7.96972	1.59031e-15	2.9665e-14
F53G2.8	160.866	-7.73989	0.971641	-7.9658	1.64161e-15	3.05925e-14
Y71H2B.11	1342.5	-2.98036	0.374257	-7.96339	1.67385e-15	3.11635e-14
W01B6.4	229.952	3.05108	0.38317	7.96273	1.68282e-15	3.13005e-14
R09A8.1	227.603	-4.36828	0.548691	-7.96126	1.70296e-15	3.16447e-14
C31H1.1	970.622	3.12601	0.392717	7.95995	1.72105e-15	3.19503e-14
C30F2.4	312.468	-3.48109	0.437411	-7.9584	1.74282e-15	3.23236e-14
Y73F8A.13	776.178	-3.22314	0.405321	-7.95208	1.83407e-15	3.39837e-14
fog-2	2873.4	-2.42706	0.305321	-7.9492	1.87722e-15	3.475e-14
F18A12.7	120.628	-4.94154	0.621789	-7.94729	1.90631e-15	3.52549e-14
dod-23	2309.38	-2.47409	0.311394	-7.94521	1.93857e-15	3.58175e-14
ZC334.7	84.3795	3.75277	0.472454	7.94314	1.9712e-15	3.63857e-14
F42C5.3	228.146	-3.69333	0.465093	-7.94105	2.00472e-15	3.69694e-14
Y40C5A.3	115.878	3.52184	0.443518	7.94069	2.01057e-15	3.70422e-14
ccch-3	4326.15	-3.13803	0.395344	-7.93749	2.06318e-15	3.79754e-14
W06A7.4	925.748	-2.55843	0.322333	-7.93724	2.06724e-15	3.80141e-14
ZC190.4	2015.17	2.31415	0.291612	7.93574	2.09251e-15	3.84424e-14
F22B7.9	3152.49	-2.66857	0.336306	-7.93494	2.10599e-15	3.86535e-14
unc-2	962.03	2.47605	0.312135	7.93264	2.1454e-15	3.93397e-14
B0304.4	725.167	-2.95081	0.372129	-7.92953	2.19981e-15	4.02994e-14
tyr-1	2782.75	-2.23601	0.282181	-7.924	2.29986e-15	4.20925e-14
F54B11.11	709.065	2.59631	0.327665	7.92368	2.30585e-15	4.21625e-14
F08F1.4	1024.23	-3.17962	0.401374	-7.92184	2.34028e-15	4.27519e-14
C25A1.12	6120.2	-2.24835	0.283831	-7.92142	2.34816e-15	4.28556e-14
T24H7.4	3537.19	-3.22495	0.407163	-7.92054	2.36476e-15	4.3118e-14
haao-1	8281.71	-2.88038	0.363889	-7.91556	2.46145e-15	4.4839e-14
F01D4.5	2947.9	-3.00573	0.379739	-7.91525	2.46755e-15	4.49081e-14
C16A3.2	2586.49	-2.73881	0.346183	-7.91146	2.54394e-15	4.6255e-14
T24E12.11	170.5	-7.73978	0.978317	-7.91132	2.54674e-15	4.62626e-14
C25F6.6	46.0052	5.80953	0.73436	7.91102	2.55298e-15	4.63327e-14
gbf-1	12564.5	2.90913	0.367789	7.90977	2.57856e-15	4.67532e-14
F45D3.2	1015.29	2.72036	0.343984	7.90841	2.60704e-15	4.72255e-14
bus-17	556.326	2.62541	0.332108	7.90529	2.67319e-15	4.83787e-14
W03F8.10	3703.12	2.3995	0.303601	7.90347	2.71242e-15	4.9043e-14
Y61A9LA.7	247.55	3.16901	0.401091	7.90098	2.76727e-15	4.99884e-14
F13C5.3	125.966	3.76383	0.476696	7.89566	2.88784e-15	5.21178e-14
Y38F1A.7	477.035	2.73223	0.346062	7.8952	2.89845e-15	5.22608e-14
col-145	20026.6	2.61733	0.331517	7.89501	2.90281e-15	5.22909e-14
Y77E11A.14	593.333	2.58789	0.327876	7.89291	2.95214e-15	5.31303e-14
Y40B10A.2	6218.72	-2.1894	0.277462	-7.89079	3.0029e-15	5.39938e-14
C03C10.4	8022.72	-2.61563	0.331541	-7.88933	3.03822e-15	5.45784e-14
him-8	3081.09	-2.65628	0.336854	-7.88555	3.13163e-15	5.62045e-14
F59A7.12	154.307	-4.05438	0.514194	-7.88492	3.14729e-15	5.64334e-14
Y15E3A.3	129.06	-5.02223	0.637077	-7.88323	3.19016e-15	5.71495e-14
C18E3.1	500.732	2.52659	0.320517	7.88286	3.19983e-15	5.72698e-14
gei-1	3228.4	2.3892	0.303152	7.88118	3.24316e-15	5.79921e-14
exc-7	1979.21	2.44302	0.310361	7.87153	3.50324e-15	6.2585e-14
Y52B11A.2	2098.91	-2.49292	0.316803	-7.869	3.57488e-15	6.38061e-14
clec-247	136.15	3.64207	0.462968	7.86677	3.63903e-15	6.48915e-14
F08F8.4	5786.51	-2.98654	0.379679	-7.86597	3.66255e-15	6.52511e-14
R07E3.6	783.078	3.30881	0.420735	7.86437	3.70967e-15	6.603e-14
daf-18	10747.7	-2.73023	0.34727	-7.86197	3.78125e-15	6.72426e-14
K09H9.8	3716.62	-2.85444	0.36308	-7.86172	3.78881e-15	6.73154e-14
F59E11.6	344.981	3.04674	0.387701	7.85847	3.88843e-15	6.90222e-14
gcy-12	3075.19	2.25147	0.286555	7.85701	3.934e-15	6.97675e-14
Y49F6A.5	167.868	-7.70654	0.981025	-7.8556	3.97854e-15	7.04931e-14
Y71F9B.13	1879.41	-2.42	0.308141	-7.85354	4.04442e-15	7.15951e-14
F23B12.1	1014.5	2.50392	0.318862	7.85266	4.07319e-15	7.20387e-14
T28A8.3	3224.34	-2.31086	0.294356	-7.85057	4.14155e-15	7.31811e-14
pal-1	5314.29	-2.19561	0.279729	-7.84906	4.19162e-15	7.39987e-14
F01D5.10	1457.07	2.76151	0.351894	7.84757	4.2418e-15	7.48166e-14
oac-51	116.975	-4.41966	0.563278	-7.84632	4.28408e-15	7.54938e-14
T11B7.1	456.809	-3.47601	0.443152	-7.84383	4.3702e-15	7.69416e-14
pch-2	3574.73	-2.29136	0.292234	-7.84084	4.47525e-15	7.87199e-14
ZC434.3	1709.17	2.86291	0.36517	7.83993	4.50803e-15	7.92248e-14
Y39B6A.8	181.427	3.37643	0.430793	7.83771	4.58821e-15	8.0561e-14
C17E4.2	798.217	-3.06959	0.391781	-7.83497	4.68967e-15	8.22681e-14
fbxb-97	114.315	-4.54138	0.579744	-7.83342	4.74779e-15	8.32126e-14
lam-1	3441.81	2.37899	0.303889	7.82847	4.93841e-15	8.64756e-14
gln-6	17709.6	-3.11549	0.398186	-7.82421	5.10841e-15	8.93719e-14
C14F11.6	2518.28	2.80668	0.358788	7.82268	5.17122e-15	9.03895e-14
F36D1.9	729.211	-2.54057	0.32479	-7.8222	5.19061e-15	9.06467e-14
col-112	78596.8	2.87366	0.367693	7.8154	5.47902e-15	9.55976e-14
C35D10.13	5264.04	-2.48175	0.31768	-7.81209	5.62455e-15	9.80487e-14
C23H5.12	119.947	-6.28775	0.805143	-7.80948	5.74233e-15	1.00012e-13
unc-68	2965.14	2.58248	0.33073	7.80843	5.79042e-15	1.0076e-13
zhp-3	2499.75	-2.23827	0.286731	-7.80614	5.89643e-15	1.02512e-13
F21D5.2	7637.97	-2.19215	0.280865	-7.805	5.95013e-15	1.03354e-13
C02F5.13	2488.37	-2.34158	0.300071	-7.80342	6.02497e-15	1.0456e-13
C25F9.12	1192.86	-2.52952	0.324231	-7.80158	6.11389e-15	1.06009e-13
F14F3.4	73.3872	4.58158	0.587697	7.79582	6.39899e-15	1.10853e-13
Y54G2A.4	7353.6	2.56899	0.329571	7.79495	6.44335e-15	1.11522e-13
kbp-3	7168.89	-3.08825	0.396247	-7.79376	6.5046e-15	1.12482e-13
F59D12.5	1183.39	-2.69696	0.346193	-7.79035	6.68233e-15	1.15453e-13
M04B2.2	2925.04	-2.89364	0.371465	-7.78982	6.71068e-15	1.1584e-13
ilys-5	71657.7	2.28007	0.292726	7.7891	6.74872e-15	1.16393e-13
tag-168	713.181	2.5176	0.323371	7.7855	6.9438e-15	1.19651e-13
C16C8.16	5282.94	-2.811	0.361088	-7.78481	6.98185e-15	1.202e-13
K10D3.6	1472.77	-2.58341	0.331865	-7.78453	6.99756e-15	1.20363e-13
T23B12.1	4251.48	-2.8904	0.371306	-7.78441	7.00369e-15	1.20363e-13
tag-191	641.024	2.61418	0.335905	7.78249	7.11086e-15	1.22097e-13
abu-1	1226.21	2.68003	0.344534	7.7787	7.32748e-15	1.25705e-13
M117.6	1187.68	-2.50548	0.322353	-7.77247	7.69731e-15	1.31933e-13
fbxa-181	149.347	-7.6168	0.980024	-7.77205	7.72273e-15	1.32253e-13
arrd-18	554.832	2.48159	0.319321	7.77147	7.7582e-15	1.32743e-13
K02E11.11	93.2888	3.71608	0.478223	7.7706	7.8116e-15	1.33539e-13
W03D2.6	4804.43	-2.55996	0.329487	-7.76953	7.87779e-15	1.34434e-13
Y54F10BM.6	224.323	-3.2735	0.421322	-7.7696	7.8735e-15	1.34434e-13
Y62E10A.3	195.68	3.1126	0.400744	7.76707	8.03229e-15	1.36951e-13
dnj-27	2115.96	2.35864	0.303926	7.76059	8.45361e-15	1.44008e-13
ZK1307.9	2840.89	-2.20143	0.283818	-7.75649	8.73126e-15	1.48607e-13
F57B1.9	1150.53	-3.07156	0.39617	-7.75314	8.96472e-15	1.52447e-13
lfi-1	8635.82	2.28714	0.295002	7.75297	8.97711e-15	1.52525e-13
Y41C4A.11	5944.08	-2.21494	0.285772	-7.75073	9.13689e-15	1.55104e-13
cdh-10	1260.68	2.52968	0.326506	7.74772	9.35567e-15	1.58679e-13
C52A10.3	147.2	-7.59834	0.980882	-7.74644	9.45071e-15	1.60151e-13
C51E3.10	4632.68	-2.80399	0.36202	-7.7454	9.52787e-15	1.61318e-13
pqn-2	1138.26	2.74742	0.354931	7.74073	9.88472e-15	1.67214e-13
egg-1	12993.5	-2.93708	0.379614	-7.73702	1.01772e-14	1.72011e-13
F48F5.2	544.253	3.00026	0.387785	7.73691	1.0186e-14	1.72011e-13
T19H5.7	148.684	-7.59799	0.982088	-7.73657	1.02137e-14	1.7233e-13
T10E9.2	5146.72	-2.61227	0.337747	-7.73439	1.03902e-14	1.75155e-13
F27D4.8	777.878	-2.40521	0.31099	-7.73405	1.04177e-14	1.75466e-13
D1086.7	5726.73	-2.93398	0.379512	-7.73094	1.06757e-14	1.79656e-13
agmo-1	4194.2	2.67662	0.346317	7.72881	1.0856e-14	1.82374e-13
flp-3	598.805	2.59405	0.33563	7.72888	1.08496e-14	1.82374e-13
T12F5.1	2338.16	-2.51007	0.324783	-7.72845	1.08864e-14	1.82728e-13
C56A3.4	2585.81	-2.42933	0.314366	-7.72772	1.09488e-14	1.83616e-13
F54F7.9	157.389	-4.7956	0.620879	-7.72388	1.1284e-14	1.89076e-13
T07C12.14	2695.03	-2.31293	0.299467	-7.7235	1.13175e-14	1.89474e-13
C16C8.14	613.906	-2.47509	0.3205	-7.72259	1.13994e-14	1.90679e-13
B0205.10	3153.83	2.76114	0.357595	7.72142	1.15037e-14	1.92259e-13
math-36	800.42	-3.1723	0.410851	-7.7213	1.15153e-14	1.92288e-13
clec-12	851.647	-3.63893	0.471451	-7.71857	1.17642e-14	1.96276e-13
D2023.1	1193.35	2.39432	0.310219	7.71816	1.1802e-14	1.96738e-13
col-54	569.62	2.52001	0.326609	7.7157	1.20323e-14	2.00404e-13
Y46G5A.29	2115.44	2.56575	0.33256	7.71514	1.20851e-14	2.01111e-13
C14B1.2	3209.5	-2.32634	0.301748	-7.70957	1.26245e-14	2.09907e-13
T12E12.6	53.1326	4.85781	0.630228	7.70802	1.27781e-14	2.12281e-13
lipl-3	107.825	4.33054	0.562027	7.70522	1.30621e-14	2.16813e-13
Y34F4.4	800.026	-2.58314	0.335262	-7.70484	1.31011e-14	2.17275e-13
ten-1	1557.19	2.40674	0.312392	7.70423	1.31634e-14	2.18122e-13
dnj-22	6942.82	-2.74805	0.356785	-7.70226	1.33677e-14	2.21151e-13
W02F12.3	4469.76	-3.31446	0.430323	-7.70225	1.3369e-14	2.21151e-13
F54E7.8	4129.86	-2.49149	0.323551	-7.70046	1.35577e-14	2.24082e-13
grl-27	789.973	2.54774	0.330918	7.699	1.37134e-14	2.26463e-13
W08G11.6	230.338	-4.30486	0.559285	-7.69708	1.39208e-14	2.29693e-13
W01A11.2	2319.81	-2.84029	0.369065	-7.6959	1.40498e-14	2.31625e-13
nhr-17	2303.7	-2.61023	0.339251	-7.6941	1.42489e-14	2.34709e-13
clec-80	1991.34	2.20749	0.286962	7.69262	1.44147e-14	2.37238e-13
F26F12.5	545.354	-3.15257	0.409849	-7.69202	1.44824e-14	2.38152e-13
Y48B6A.16	346.973	-3.20217	0.416438	-7.68943	1.47793e-14	2.42828e-13
EEED8.14	2047.08	-3.24857	0.422498	-7.68897	1.48324e-14	2.43494e-13
inx-14	5876.37	-2.21632	0.28832	-7.68702	1.50599e-14	2.4702e-13
F42A9.8	2752.21	-2.67736	0.348546	-7.68149	1.57244e-14	2.57702e-13
F54F11.2	43688.4	2.53507	0.330072	7.68037	1.58631e-14	2.59757e-13
sst-20	1341.03	2.30926	0.300779	7.67759	1.62108e-14	2.65227e-13
let-653	445.226	2.42175	0.315486	7.67624	1.6382e-14	2.67802e-13
F21F3.4	2108.99	-2.66436	0.34711	-7.67586	1.64312e-14	2.68012e-13
mai-1	1624.08	-2.21827	0.288994	-7.67582	1.64362e-14	2.68012e-13
sym-2	1627.4	2.44475	0.318499	7.67585	1.64325e-14	2.68012e-13
C49C3.6	4543.34	-2.58751	0.337249	-7.67241	1.68792e-14	2.75005e-13
kin-25	3756.08	2.52396	0.329078	7.66979	1.72283e-14	2.80458e-13
hum-7	1107.2	2.40469	0.313555	7.66913	1.73168e-14	2.81663e-13
Y5F2A.4	2612.76	-2.37757	0.310246	-7.66352	1.80907e-14	2.94004e-13
spsb-2	2520.8	-2.9305	0.382408	-7.66328	1.81237e-14	2.94295e-13
F12F6.7	7307.41	-2.37831	0.310387	-7.66239	1.82505e-14	2.96106e-13
T23F6.2	81.1889	4.01134	0.523588	7.66125	1.84126e-14	2.98487e-13
F19G12.t1	541.98	-3.52363	0.459979	-7.66042	1.85325e-14	3.00181e-13
C55C3.7	134.312	-7.51768	0.981494	-7.65942	1.86772e-14	3.02272e-13
pqn-5	1695.44	2.6277	0.343079	7.65917	1.87133e-14	3.02604e-13
C02E7.6	15179.6	2.67305	0.349032	7.65847	1.88167e-14	3.04023e-13
nspc-16	188.136	2.94716	0.384881	7.65733	1.89836e-14	3.06466e-13
T22D1.5	12686.4	-2.57933	0.336875	-7.65664	1.90867e-14	3.07875e-13
fbxa-114	3428.67	-2.81964	0.368406	-7.65362	1.95393e-14	3.14913e-13
F52B5.7	914.62	-2.93072	0.382937	-7.65328	1.95922e-14	3.15504e-13
tag-322	7680.41	-2.3574	0.308177	-7.64948	2.01789e-14	3.24572e-13
ZK945.8	178.06	2.87378	0.375686	7.64942	2.01887e-14	3.24572e-13
Y47D9A.3	211.967	3.0144	0.394089	7.64905	2.02477e-14	3.25252e-13
C06G4.6	742.618	2.54021	0.332119	7.6485	2.03338e-14	3.26365e-13
C46A5.8	318.193	-3.13234	0.409745	-7.64461	2.0958e-14	3.36106e-13
C46E10.8	123.03	-4.43339	0.580074	-7.64281	2.12531e-14	3.40558e-13
dpy-10	1636.86	2.25174	0.294645	7.64221	2.1353e-14	3.41876e-13
T06D8.3	990.601	2.7395	0.358701	7.63728	2.21851e-14	3.54615e-13
trt-1	3323.14	-3.16513	0.414427	-7.63736	2.21717e-14	3.54615e-13
F52C6.4	279.514	-2.80786	0.367869	-7.63278	2.29744e-14	3.66929e-13
W04E12.2	106.964	-5.51917	0.723352	-7.62999	2.34766e-14	3.74642e-13
C04A11.5	261.847	-3.62695	0.47561	-7.6259	2.42343e-14	3.86416e-13
T22C8.4	109.323	-4.8007	0.630016	-7.61996	2.5376e-14	4.0429e-13
C32D5.1	559.283	-2.99136	0.392642	-7.61853	2.56575e-14	4.08301e-13
C56C10.10	3905.37	-2.50638	0.328994	-7.61832	2.57002e-14	4.08301e-13
K06H6.2	272.815	3.29935	0.433085	7.61826	2.57118e-14	4.08301e-13
ZK783.3	97.1387	3.53898	0.464532	7.61837	2.56903e-14	4.08301e-13
clec-47	4241.33	-2.70483	0.355087	-7.61737	2.58888e-14	4.10776e-13
T04F8.8	13768.2	-2.17919	0.286093	-7.61707	2.59506e-14	4.11421e-13
W04E12.4	499.527	2.45157	0.321867	7.61672	2.60198e-14	4.12182e-13
gst-35	757.7	2.76885	0.363591	7.61528	2.63113e-14	4.1646e-13
fbxa-153	260.922	-3.06783	0.403054	-7.61146	2.7101e-14	4.28611e-13
C18A3.1	1923.44	-2.74224	0.360421	-7.60844	2.77419e-14	4.38034e-13
Y73B6BL.35	238.909	3.20274	0.420944	7.60848	2.77339e-14	4.38034e-13
C42C1.13	2575.49	-2.25253	0.296182	-7.60522	2.84416e-14	4.48717e-13
oac-14	2596.36	-2.37118	0.311822	-7.60428	2.86495e-14	4.5163e-13
R11G1.1	73.5083	3.76367	0.494963	7.60394	2.87259e-14	4.52468e-13
F52G3.1	2770.22	2.4055	0.316363	7.60362	2.87953e-14	4.53194e-13
ins-23	250.283	-3.61109	0.474931	-7.60339	2.88472e-14	4.53643e-13
W08F4.11	112.138	-4.75581	0.625996	-7.59719	3.02641e-14	4.75541e-13
M7.12	2004.88	-2.77176	0.364869	-7.59659	3.04041e-14	4.77354e-13
F53F1.4	34838.9	2.6467	0.348446	7.59575	3.0602e-14	4.80073e-13
T02E1.7	1198.95	2.20097	0.289823	7.5942	3.09693e-14	4.85444e-13
syp-3	2620.96	-2.76892	0.364713	-7.59204	3.14909e-14	4.93222e-13
ZC373.3	342.034	-3.27619	0.432096	-7.58208	3.40058e-14	5.32183e-13
ugt-4	782.511	-3.15058	0.415656	-7.5798	3.46094e-14	5.41193e-13
C47E12.6	3824.18	2.55029	0.336766	7.57289	3.65022e-14	5.70332e-13
F14D2.11	1186.13	-2.98606	0.394357	-7.57198	3.67573e-14	5.73857e-13
F25H5.8	15860.5	-2.86274	0.378176	-7.56986	3.73626e-14	5.82839e-13
clec-70	59.5439	4.76583	0.629715	7.56824	3.78325e-14	5.89696e-13
Y71G12B.18	857.846	3.11116	0.411113	7.56765	3.80033e-14	5.91883e-13
skr-15	128.333	-7.45266	0.985281	-7.56399	3.9089e-14	6.08305e-13
wrt-1	2457.34	2.7908	0.368968	7.56379	3.91503e-14	6.08772e-13
fbxa-140	922.433	-2.68973	0.355668	-7.56247	3.95492e-14	6.14483e-13
M03F4.6	2054.68	2.55795	0.338294	7.56133	3.9898e-14	6.19407e-13
T01C8.2	4630.5	-2.74095	0.362507	-7.56109	3.99712e-14	6.20047e-13
imp-3	7062.06	-2.38686	0.315734	-7.55973	4.03919e-14	6.26074e-13
otpl-1	233.898	2.90426	0.384192	7.55939	4.04951e-14	6.27174e-13
F49E2.5	12220.2	2.46885	0.32667	7.55763	4.10464e-14	6.35206e-13
atf-2	481.796	2.70304	0.357733	7.55603	4.1555e-14	6.42062e-13
C06G1.6	638.097	2.60935	0.345334	7.55603	4.15555e-14	6.42062e-13
K03H1.7	765.411	-2.42254	0.32071	-7.55368	4.2313e-14	6.53247e-13
clec-3	166.165	3.47749	0.460473	7.55201	4.28598e-14	6.61163e-13
fkh-3	139.146	-7.48057	0.990614	-7.55145	4.3044e-14	6.63479e-13
tpk-1	772.077	-2.56456	0.339681	-7.5499	4.3558e-14	6.70869e-13
C01B10.11	5537.92	2.23702	0.29635	7.54856	4.40093e-14	6.77284e-13
T19C4.5	1313.44	-2.76962	0.367018	-7.54626	4.47924e-14	6.8879e-13
Y46E12A.5	79.6555	4.39102	0.58189	7.54614	4.4836e-14	6.88914e-13
Y105C5A.8	829.297	-3.46062	0.458713	-7.5442	4.5508e-14	6.98689e-13
F57H12.6	3339.51	2.51955	0.334051	7.5424	4.61405e-14	7.07839e-13
R07E3.2	628.38	2.74434	0.363864	7.54222	4.62021e-14	7.08226e-13
F54D10.8	330.337	3.16903	0.420267	7.54051	4.68152e-14	7.17058e-13
T06D10.2	4488.86	-2.90654	0.385642	-7.53689	4.81312e-14	7.36634e-13
B0432.13	911.028	-2.59497	0.344412	-7.5345	4.90217e-14	7.49083e-13
Y102A5C.35	139.739	-4.45221	0.590904	-7.53457	4.89946e-14	7.49083e-13
vit-5	23541.5	2.64977	0.351744	7.53322	4.95038e-14	7.55856e-13
C16A11.2	4173.42	-2.17808	0.289185	-7.53178	5.00534e-14	7.63648e-13
Y47D7A.15	29458.3	2.56523	0.340626	7.53095	5.03727e-14	7.67918e-13
mab-7	4516.47	2.5834	0.343065	7.53036	5.05992e-14	7.70766e-13
M03F8.1	1119.83	2.62563	0.348743	7.52885	5.11909e-14	7.79168e-13
C47E12.2	7550.09	-2.27425	0.302088	-7.52846	5.13435e-14	7.80879e-13
T23F6.3	1083.08	2.29687	0.305314	7.523	5.35341e-14	8.13559e-13
T21C9.9	4282.8	2.39666	0.318699	7.52014	5.47161e-14	8.30873e-13
C16E9.1	1524.24	-2.26812	0.301663	-7.5187	5.53229e-14	8.39431e-13
Y25C1A.14	228.507	-3.22714	0.429231	-7.51842	5.54429e-14	8.40596e-13
ztf-2	350.811	2.67362	0.35577	7.51502	5.69034e-14	8.62066e-13
kcnl-1	468.837	2.55635	0.340173	7.51486	5.69737e-14	8.6246e-13
Y22D7AR.12	344.519	2.80522	0.373383	7.51299	5.77908e-14	8.74148e-13
B0513.9	706.95	-2.96243	0.394439	-7.51049	5.89054e-14	8.89622e-13
cdr-5	278.035	-3.62961	0.48327	-7.51052	5.88951e-14	8.89622e-13
dao-4	13347.7	2.5476	0.339238	7.50975	5.92405e-14	8.93989e-13
C11E4.7	1801.95	-3.28268	0.437204	-7.50834	5.98802e-14	9.02942e-13
ugt-13	1015.18	-2.21263	0.294889	-7.50324	6.22607e-14	9.3811e-13
col-167	14117.4	2.37413	0.316422	7.50305	6.23517e-14	9.38753e-13
ZC410.3	3523.34	-2.24787	0.299699	-7.50041	6.36208e-14	9.57119e-13
F35H10.5	1326.97	-2.44732	0.326299	-7.50023	6.37039e-14	9.57628e-13
F22F4.1	1376.32	2.53217	0.337853	7.49489	6.63552e-14	9.96713e-13
T06E4.12	3157.88	2.60999	0.348296	7.4936	6.70081e-14	1.00574e-12
T04D3.8	1427.3	-2.92846	0.390845	-7.49262	6.75109e-14	1.01251e-12
Y73B6A.1	374.383	2.46917	0.329881	7.48504	7.15267e-14	1.07191e-12
Y106G6H.16	1069.85	-2.78151	0.371667	-7.48388	7.21613e-14	1.08058e-12
T21H8.5	385.578	2.57033	0.34355	7.48169	7.33724e-14	1.09787e-12
F10F2.2	8992.11	2.22539	0.297473	7.48097	7.37766e-14	1.10307e-12
ZC412.5	607.168	2.34744	0.313795	7.48083	7.38568e-14	1.10342e-12
D2062.5	108.756	3.2719	0.437669	7.47575	7.67643e-14	1.14598e-12
ZC376.1	131.293	-4.28395	0.573141	-7.47452	7.74884e-14	1.1559e-12
F47G3.3	600.742	-2.47691	0.331434	-7.47333	7.81884e-14	1.16545e-12
M01B2.8	114.615	3.64001	0.487393	7.46832	8.12222e-14	1.20974e-12
ugt-18	510.479	-3.57517	0.478728	-7.46806	8.13852e-14	1.21124e-12
upp-1	10336	-2.14572	0.287353	-7.46721	8.1915e-14	1.2182e-12
C17F4.8	102.724	-4.81298	0.644576	-7.4669	8.21088e-14	1.22014e-12
Y51A2D.15	1577.42	2.42791	0.325238	7.46501	8.32941e-14	1.23681e-12
T19C3.2	11274.1	2.64341	0.354143	7.46425	8.37735e-14	1.24298e-12
F01G10.9	1164.69	2.42977	0.325686	7.46045	8.62286e-14	1.27759e-12
nhr-85	581.503	2.40081	0.321806	7.46043	8.62376e-14	1.27759e-12
F21F8.4	2465.61	2.36064	0.316486	7.45891	8.72428e-14	1.2915e-12
fbxb-36	212.388	2.70793	0.363127	7.45725	8.83451e-14	1.30682e-12
R12E2.15	21433	2.4838	0.333202	7.45433	9.03234e-14	1.33507e-12
Y16B4A.2	17815.9	2.19161	0.294043	7.45334	9.1005e-14	1.34412e-12
C18A11.4	188.693	-3.73437	0.501185	-7.45107	9.25876e-14	1.36633e-12
T09B4.2	6653.91	-2.94595	0.395377	-7.45098	9.26495e-14	1.36633e-12
Y53F4B.27	3676.48	2.54645	0.34181	7.44988	9.34282e-14	1.37677e-12
C26E6.12	5982.93	-2.53642	0.340475	-7.44964	9.3597e-14	1.37822e-12
T06D8.1	1540.72	3.66197	0.491638	7.44851	9.43978e-14	1.38895e-12
bah-1	808.592	2.78802	0.374443	7.44578	9.63766e-14	1.417e-12
Y73F4A.3	624.478	-3.08449	0.414368	-7.44385	9.77927e-14	1.43673e-12
F54D5.17	961.123	-2.80607	0.376974	-7.44368	9.79196e-14	1.43751e-12
eef-1A.2	101464	2.33149	0.313327	7.44106	9.98811e-14	1.4652e-12
ugt-15	116.728	5.10785	0.68647	7.44075	1.00116e-13	1.46754e-12
dpf-1	1021.57	2.21418	0.297594	7.44028	1.00474e-13	1.47167e-12
Y69H2.17	198.355	-3.33238	0.448033	-7.43781	1.0237e-13	1.49832e-12
F02E9.7	4216.57	-2.26473	0.304617	-7.43467	1.04831e-13	1.53319e-12
dhfr-1	9562.61	-2.47787	0.333391	-7.43234	1.06693e-13	1.55924e-12
ptr-14	3426.01	2.26703	0.305322	7.42505	1.1274e-13	1.64638e-12
clec-60	17035.9	-2.23314	0.300778	-7.42453	1.13178e-13	1.65154e-12
B0507.6	516.36	-3.47762	0.468698	-7.41974	1.17354e-13	1.71118e-12
F59A6.5	3657.56	-2.59933	0.350437	-7.4174	1.19439e-13	1.74028e-12
W10G11.17	749.106	2.51655	0.339324	7.41638	1.20366e-13	1.75248e-12
C06G1.5	1975.35	2.22982	0.300692	7.41565	1.21033e-13	1.76086e-12
asns-2	5929.16	2.25758	0.304467	7.41486	1.21752e-13	1.77e-12
C55A6.7	5387.03	-2.76164	0.372553	-7.41275	1.23709e-13	1.79711e-12
nasp-2	27811.4	-2.74868	0.370855	-7.41175	1.24646e-13	1.80936e-12
Y55F3BR.11	1625.21	-2.44175	0.329607	-7.40808	1.28137e-13	1.85865e-12
C46E10.9	148.738	-4.20693	0.568026	-7.40623	1.29936e-13	1.88334e-12
H13N06.2	870.929	2.38839	0.322498	7.40589	1.30269e-13	1.88677e-12
B0563.10	141.302	-4.6425	0.627494	-7.39848	1.37749e-13	1.99361e-12
cog-1	307.868	2.63662	0.356553	7.39477	1.41658e-13	2.04866e-12
T16G1.2	1390.83	2.68006	0.362471	7.39387	1.42616e-13	2.06099e-12
B0222.5	1877.21	-2.25928	0.305577	-7.39347	1.43042e-13	2.06407e-12
F41F3.3	99994.1	2.58935	0.350217	7.39355	1.42955e-13	2.06407e-12
K02B12.2	100.925	-6.04564	0.817977	-7.39097	1.45765e-13	2.10181e-12
F49C5.12	38.0265	6.83155	0.924513	7.38935	1.47548e-13	2.12594e-12
Y62E10A.19	1008.84	2.54724	0.344974	7.38385	1.5378e-13	2.21408e-12
C13F10.6	3566.6	-2.0935	0.28353	-7.38371	1.53943e-13	2.21479e-12
F09C8.2	2456.01	2.27598	0.308306	7.3822	1.557e-13	2.23842e-12
B0393.5	1300.95	2.2671	0.307341	7.37649	1.62515e-13	2.33467e-12
sir-2.4	2815.35	-2.53386	0.3436	-7.37444	1.65041e-13	2.3692e-12
M01A8.1	442.371	2.43599	0.330406	7.37271	1.6719e-13	2.39829e-12
K01D12.2	97.7932	-4.0647	0.551395	-7.37165	1.68524e-13	2.41563e-12
T25C8.3	560.704	2.51178	0.340835	7.36949	1.71277e-13	2.45328e-12
col-77	146412	2.52819	0.343193	7.36665	1.74965e-13	2.50426e-12
C50D2.1	1288.15	2.43406	0.330722	7.35985	1.84116e-13	2.63331e-12
slo-1	1341.21	2.53565	0.344657	7.35703	1.88049e-13	2.68561e-12
W05F2.3	7676.29	-3.38005	0.459431	-7.35704	1.8803e-13	2.68561e-12
Y57A10A.23	41534.1	2.49631	0.339381	7.35547	1.90254e-13	2.7151e-12
M02G9.3	158.707	2.86635	0.38976	7.35413	1.92176e-13	2.74052e-12
T05H4.7	423.023	2.46105	0.334672	7.35364	1.92888e-13	2.74865e-12
Y47D3B.1	728.233	2.78777	0.379239	7.35097	1.96781e-13	2.80207e-12
E03H4.4	80.5471	4.5801	0.623545	7.34526	2.05354e-13	2.92201e-12
B0513.4	3826.58	-2.42957	0.330994	-7.34022	2.13236e-13	3.03194e-12
F54D5.15	392.82	2.60402	0.354794	7.33953	2.14345e-13	3.04549e-12
C05C10.7	3496.7	-2.50526	0.341344	-7.33941	2.14531e-13	3.0459e-12
Y47H9C.11	676.918	-2.24732	0.306632	-7.32907	2.31759e-13	3.2881e-12
hsd-2	162.403	-3.70635	0.505831	-7.32725	2.34929e-13	3.33064e-12
Y51A2D.21	725.45	-2.4693	0.337008	-7.32711	2.3516e-13	3.33149e-12
mdf-2	4573.67	-2.03277	0.277452	-7.32654	2.36167e-13	3.34332e-12
ZC53.1	156.936	-5.14921	0.702885	-7.32583	2.3743e-13	3.35875e-12
T24B8.4	3420.44	2.1993	0.30029	7.32393	2.40814e-13	3.40415e-12
F12E12.11	400.709	2.52421	0.344788	7.32105	2.46038e-13	3.47547e-12
T10E9.1	3287.85	-2.45066	0.33476	-7.32064	2.46784e-13	3.48347e-12
Y17G9B.4	1282.46	-2.47728	0.338415	-7.32024	2.47535e-13	3.49153e-12
btb-19	2246.69	-2.31574	0.316566	-7.31519	2.57018e-13	3.62266e-12
fasn-1	13661.7	2.65403	0.36285	7.31441	2.58519e-13	3.64119e-12
frm-3	618.507	2.34602	0.320786	7.31335	2.60554e-13	3.66719e-12
E04F6.6	1635.33	-3.01901	0.412857	-7.31249	2.62246e-13	3.68833e-12
Y106G6H.6	4835.93	-2.27875	0.311688	-7.31099	2.65189e-13	3.72703e-12
cey-3	75210.5	-2.16868	0.297032	-7.30118	2.85254e-13	4.00613e-12
skr-13	109.584	-7.2577	0.994387	-7.29867	2.90624e-13	4.07859e-12
M151.3	119.931	-7.28557	1.00069	-7.28056	3.3244e-13	4.66207e-12
C35E7.3	95.1908	-5.96937	0.819939	-7.28027	3.33163e-13	4.66549e-12
dsl-2	107.743	-7.24151	0.99467	-7.28031	3.33058e-13	4.66549e-12
his-70	1462.83	2.27259	0.312242	7.2783	3.38053e-13	4.73055e-12
F55A12.6	157.459	-3.29652	0.452991	-7.27724	3.40723e-13	4.76448e-12
cyp-35A5	1260.22	2.17583	0.299068	7.27538	3.45438e-13	4.82695e-12
col-154	15540.5	2.46787	0.339333	7.27272	3.52317e-13	4.91952e-12
fbxa-145	617.448	-2.70244	0.371611	-7.27223	3.5361e-13	4.93405e-12
shn-1	2619.16	2.23206	0.306986	7.27091	3.57068e-13	4.97872e-12
hsp-12.6	133.109	-4.35319	0.59875	-7.27047	3.58245e-13	4.99155e-12
Y39B6A.40	987.409	-2.26722	0.311869	-7.26978	3.60073e-13	5.01342e-12
F10E9.5	3442.32	-2.99344	0.411831	-7.26862	3.63186e-13	5.05315e-12
ajm-1	10118.6	2.03462	0.279974	7.26719	3.67052e-13	5.10328e-12
hsp-43	6543.76	-2.06581	0.28448	-7.2617	3.82263e-13	5.31097e-12
F21F3.2	742.778	2.40435	0.331106	7.26157	3.82611e-13	5.31201e-12
T14E8.4	200.285	2.741	0.377504	7.26084	3.84705e-13	5.33727e-12
Y56A3A.6	3443.75	2.29464	0.316181	7.25737	3.94699e-13	5.47201e-12
pab-2	5606.98	2.28414	0.314818	7.25542	4.00407e-13	5.5472e-12
R02F2.5	168.801	2.86512	0.394903	7.25526	4.00895e-13	5.55e-12
dhs-8	265.201	-3.67857	0.50707	-7.25456	4.02958e-13	5.57459e-12
T21F4.1	1654.13	-2.27196	0.313195	-7.25416	4.04168e-13	5.58735e-12
skr-10	98.3436	-4.00934	0.552788	-7.25294	4.07829e-13	5.63395e-12
ZC196.1	92.2706	-5.48505	0.756334	-7.25216	4.10176e-13	5.66236e-12
T25B9.6	1432.17	2.29664	0.316701	7.25176	4.11384e-13	5.67499e-12
C47F8.1	104.53	-7.21474	0.995035	-7.25074	4.14516e-13	5.71414e-12
C01B10.9	8980.66	-2.34201	0.323117	-7.24817	4.22434e-13	5.81916e-12
tag-146	4091.54	-2.51204	0.346646	-7.24671	4.27029e-13	5.87415e-12
ZC250.3	543.452	2.5607	0.353358	7.24676	4.26873e-13	5.87415e-12
Y73E7A.8	339.249	2.79101	0.385167	7.24623	4.28517e-13	5.89044e-12
Y39G8C.2	662.326	2.29561	0.316985	7.24202	4.42042e-13	6.07206e-12
F21H12.7	415.833	-2.78551	0.384676	-7.24119	4.44776e-13	6.10132e-12
lips-9	2839.55	2.50893	0.346481	7.24118	4.44799e-13	6.10132e-12
F48G7.2	335.728	-3.16988	0.43781	-7.24031	4.4766e-13	6.13623e-12
dod-6	3957.01	2.70236	0.373409	7.23699	4.58738e-13	6.28365e-12
flp-11	746.14	2.31294	0.319616	7.2366	4.60082e-13	6.29761e-12
col-65	15238.1	2.40636	0.332629	7.23437	4.67702e-13	6.39741e-12
ZK1240.1	145.577	-3.1972	0.441952	-7.23427	4.68043e-13	6.39757e-12
fipr-2	1295.99	-2.22582	0.307732	-7.23296	4.72581e-13	6.45507e-12
acd-1	1141.88	2.28381	0.315782	7.23221	4.75187e-13	6.4861e-12
T28D6.4	1490.78	2.271	0.314157	7.22887	4.87024e-13	6.643e-12
T03D8.7	262.299	-3.26275	0.45156	-7.22552	4.9919e-13	6.80418e-12
act-4	126006	2.10087	0.290851	7.22316	5.07938e-13	6.91856e-12
hhat-1	4065.29	2.49862	0.345922	7.22305	5.08334e-13	6.9191e-12
spp-6	348.849	-3.74367	0.518441	-7.22102	5.15989e-13	7.01839e-12
Y62F5A.10	406.322	2.32285	0.321755	7.21932	5.22489e-13	7.10183e-12
pash-1	4428	-2.24856	0.311492	-7.21868	5.24939e-13	7.13001e-12
pen-2	3135.44	-2.32102	0.321534	-7.21859	5.25295e-13	7.13001e-12
lon-8	13162.1	2.30456	0.319297	7.21761	5.29077e-13	7.17632e-12
spp-23	4785.89	-2.14624	0.297379	-7.21718	5.30767e-13	7.19423e-12
gly-1	154.146	3.23171	0.447909	7.21511	5.38922e-13	7.29968e-12
W06H8.5	9859.18	2.24421	0.311246	7.21039	5.57924e-13	7.55179e-12
F11G11.9	1391.73	2.14616	0.297688	7.20943	5.61858e-13	7.59974e-12
R10D12.1	685.479	2.19832	0.305194	7.20301	5.88961e-13	7.96081e-12
hyls-1	2287.93	-2.08079	0.288913	-7.20215	5.92706e-13	8.00585e-12
C14A4.9	921.625	2.81704	0.391378	7.19775	6.12143e-13	8.26265e-12
C27H6.9	2035.91	-2.19522	0.305095	-7.19522	6.23609e-13	8.41158e-12
col-130	25462.4	2.58285	0.358984	7.19489	6.25112e-13	8.42601e-12
F41B5.1	406.186	-2.63569	0.366367	-7.19412	6.28627e-13	8.46751e-12
scl-2	8300.16	2.06003	0.286404	7.19275	6.34986e-13	8.54725e-12
mboa-1	876.107	2.64559	0.367865	7.19175	6.3968e-13	8.60448e-12
gck-4	2559.99	2.33535	0.324864	7.18868	6.54203e-13	8.79374e-12
F29A7.6	3933.3	-2.10222	0.29249	-7.1873	6.60843e-13	8.87685e-12
T12B3.1	231.391	-3.23265	0.449815	-7.18661	6.6418e-13	8.91551e-12
C08F11.11	57701.3	-2.77132	0.385673	-7.18566	6.68831e-13	8.97175e-12
F52E1.5	1063.59	-2.43136	0.338463	-7.18353	6.79354e-13	9.10662e-12
C10B5.1	1679.67	-2.51145	0.349654	-7.18267	6.83638e-13	9.15181e-12
EEED8.2	119.211	-3.71716	0.517518	-7.18266	6.83667e-13	9.15181e-12
peb-1	248.196	2.77293	0.386184	7.18035	6.9532e-13	9.3014e-12
Y38H6C.9	130.55	-4.00453	0.557964	-7.17705	7.12335e-13	9.52246e-12
ptp-3	2872.64	2.28034	0.317743	7.17667	7.14296e-13	9.54212e-12
ent-2	7119.16	2.27454	0.317103	7.17288	7.3438e-13	9.80367e-12
pes-23	1342	-2.84275	0.396485	-7.16988	7.50653e-13	1.0014e-11
F26G1.8	691.992	2.21527	0.309024	7.16859	7.57751e-13	1.01018e-11
crb-1	790.234	2.18587	0.304995	7.16693	7.66986e-13	1.02179e-11
M02D8.5	802.785	2.36701	0.330434	7.16333	7.87419e-13	1.04829e-11
mboa-5	53.3829	4.75467	0.663788	7.16294	7.89668e-13	1.05057e-11
C30A5.10	45.5086	4.8822	0.68162	7.16265	7.91325e-13	1.05205e-11
col-179	12752.9	-2.27624	0.317816	-7.16213	7.94354e-13	1.05536e-11
C18A11.1	2828.24	-2.6156	0.365245	-7.16122	7.99608e-13	1.06161e-11
T22D1.17	315.971	-3.39871	0.474748	-7.15898	8.12816e-13	1.07841e-11
col-46	219.229	2.87153	0.401253	7.1564	8.28255e-13	1.09814e-11
vab-3	309.009	3.04177	0.425098	7.15546	8.33926e-13	1.10491e-11
nhr-2	207.695	-3.39387	0.474497	-7.15257	8.51666e-13	1.12765e-11
C18D11.6	87.9427	-6.31155	0.882537	-7.1516	8.57706e-13	1.13487e-11
F20G2.3	1809.58	2.26046	0.316127	7.15047	8.64836e-13	1.14352e-11
F47G6.3	480.965	2.40758	0.336801	7.14836	8.78204e-13	1.16041e-11
str-131	78.4933	3.59491	0.502955	7.14757	8.83247e-13	1.16628e-11
fbxa-223	191.672	2.87148	0.401893	7.14489	9.0066e-13	1.18847e-11
H14E04.3	378.856	-2.52963	0.354087	-7.14409	9.05936e-13	1.19462e-11
apc-2	5181.62	-2.05488	0.287638	-7.14399	9.06577e-13	1.19465e-11
fbxb-7	214.07	-2.75152	0.38527	-7.1418	9.2115e-13	1.21303e-11
T05H4.15	633.986	-2.78734	0.390294	-7.14165	9.22153e-13	1.21353e-11
col-120	54274.4	2.23874	0.313508	7.14092	9.27103e-13	1.2184e-11
F42A9.6	13564.7	-2.61662	0.366426	-7.14093	9.27006e-13	1.2184e-11
bli-2	18734.4	2.55846	0.358328	7.13999	9.33409e-13	1.22586e-11
Y26D4A.12	255.371	-3.49249	0.489181	-7.13946	9.36984e-13	1.22972e-11
rlbp-1	3373.69	-2.06837	0.289729	-7.13896	9.40375e-13	1.23334e-11
F36G9.3	538.729	-2.73662	0.383372	-7.13828	9.45034e-13	1.23861e-11
daf-6	972.612	2.34815	0.329014	7.13692	9.54438e-13	1.24972e-11
H04J21.1	526.767	2.5494	0.357215	7.13687	9.54793e-13	1.24972e-11
ttr-15	55948.9	-2.2851	0.320222	-7.13598	9.61031e-13	1.25704e-11
R02D3.7	4580.79	-2.51157	0.351981	-7.13553	9.64153e-13	1.26027e-11
sago-1	4062.76	1.99872	0.280169	7.13397	9.75126e-13	1.27376e-11
dyf-3	564.77	-2.73141	0.382994	-7.13172	9.91246e-13	1.29394e-11
Y51A2D.20	156.618	3.0545	0.428421	7.12967	1.0061e-12	1.31245e-11
cuti-1	1905.94	2.48702	0.34896	7.12696	1.02613e-12	1.33768e-11
F19C7.8	396.876	2.36975	0.332574	7.12547	1.03728e-12	1.35132e-11
Y73B6BL.14	135.736	-3.5017	0.4916	-7.12306	1.05559e-12	1.37425e-11
Y25C1A.5	25664.2	2.65291	0.372483	7.12223	1.06197e-12	1.38163e-11
F32E10.5	2521.92	-2.18028	0.306224	-7.11986	1.08035e-12	1.40459e-11
F55H12.2	1767.19	-2.44714	0.343719	-7.11958	1.08254e-12	1.40651e-11
abu-10	1925.48	2.30311	0.323554	7.11818	1.09359e-12	1.41991e-11
C15C6.1	3694.52	2.40883	0.338467	7.11688	1.10396e-12	1.43146e-11
F40E10.6	9041.58	2.26572	0.318357	7.11693	1.10357e-12	1.43146e-11
pot-1	2822.63	-2.58749	0.363616	-7.116	1.11104e-12	1.43968e-11
clec-170	2430.62	2.01188	0.282807	7.11398	1.12747e-12	1.45903e-11
R155.3	557.2	2.37246	0.33349	7.11405	1.12682e-12	1.45903e-11
C08E8.10	142.748	2.88693	0.40587	7.11294	1.136e-12	1.46909e-11
W05B2.3	103.346	3.35611	0.471905	7.11184	1.14505e-12	1.47981e-11
K10C2.3	33287.9	2.21668	0.311773	7.1099	1.16127e-12	1.49977e-11
ZK616.7	330.099	2.47626	0.348298	7.10962	1.16365e-12	1.50185e-11
B0334.4	7228.86	-2.50202	0.35194	-7.10921	1.16709e-12	1.50529e-11
C30H6.5	4502.95	2.3906	0.336292	7.10871	1.17131e-12	1.50973e-11
ccch-5	86.5301	-4.60506	0.648098	-7.10551	1.19879e-12	1.54412e-11
chs-1	7978.68	-2.64104	0.371839	-7.10264	1.22393e-12	1.57476e-11
his-64	243.654	-3.36179	0.473318	-7.10261	1.22419e-12	1.57476e-11
F54E4.4	131.248	2.90602	0.409315	7.09971	1.25015e-12	1.60708e-11
C36B1.14	3182.3	-2.69744	0.379978	-7.09894	1.25715e-12	1.61502e-11
Y53C10A.13	792.686	-2.4155	0.340273	-7.09869	1.25943e-12	1.61687e-11
col-155	16692.4	2.17615	0.306573	7.09829	1.26309e-12	1.62051e-11
col-113	10238.8	2.27493	0.320559	7.09675	1.27725e-12	1.6376e-11
dgn-1	3446.39	2.39356	0.337524	7.09152	1.32643e-12	1.69953e-11
T24C4.5	2136.96	-2.08201	0.293737	-7.08803	1.36039e-12	1.74189e-11
F30A10.15	100.683	-5.24046	0.739524	-7.08626	1.37786e-12	1.7631e-11
F53H4.5	243.841	2.49897	0.352717	7.08492	1.39129e-12	1.77911e-11
pqn-29	228.859	3.15851	0.445859	7.08411	1.39937e-12	1.78827e-11
C04G2.3	2648.34	2.30522	0.325566	7.08064	1.43485e-12	1.83241e-11
F34D10.2	3943.53	-2.02245	0.285645	-7.08029	1.43855e-12	1.83472e-11
glb-15	264.099	-2.88683	0.407723	-7.08037	1.43768e-12	1.83472e-11
lips-14	210.9	2.93644	0.414823	7.07877	1.45441e-12	1.85372e-11
H02I12.5	3922.69	-2.76388	0.390808	-7.07222	1.52469e-12	1.94203e-11
K10H10.7	411.926	2.31335	0.327123	7.07182	1.52916e-12	1.94645e-11
lim-8	3902.65	2.01399	0.284891	7.06935	1.55662e-12	1.97883e-11
T13C5.2	116.83	3.34325	0.472923	7.06935	1.55664e-12	1.97883e-11
T22B3.2	4371.99	2.62935	0.371945	7.06919	1.55837e-12	1.97974e-11
cep-1	5404.82	-2.22284	0.314626	-7.06503	1.60583e-12	2.0387e-11
col-62	7982.27	-2.08576	0.29524	-7.06462	1.61056e-12	2.04337e-11
C29H12.5	1960.89	-2.05317	0.290823	-7.05985	1.66684e-12	2.11339e-11
C05D12.2	813.794	-2.44603	0.346622	-7.05676	1.70426e-12	2.15943e-11
unc-7	583.481	2.51945	0.357355	7.05027	1.78574e-12	2.2612e-11
C49C3.2	303.601	2.37693	0.337154	7.05	1.7892e-12	2.26411e-11
C54F6.5	96.5523	-3.8114	0.540727	-7.04866	1.80653e-12	2.28455e-11
C50E3.12	238.119	-3.79758	0.538962	-7.04609	1.84009e-12	2.32396e-11
dpy-1	123.811	3.57043	0.506723	7.0461	1.83997e-12	2.32396e-11
AC7.3	425.492	2.27049	0.322663	7.03672	1.9682e-12	2.48363e-11
W06H8.6	2859.13	2.07856	0.29539	7.03666	1.96906e-12	2.48363e-11
fkh-9	6087.88	2.06983	0.294158	7.03644	1.97214e-12	2.48589e-11
spr-1	4181.4	-2.39791	0.340958	-7.03285	2.02355e-12	2.54904e-11
rrn-3.1	1.77013e+06	-3.54549	0.504219	-7.03165	2.04103e-12	2.5694e-11
ttr-3	326.688	-3.07038	0.436657	-7.03155	2.04253e-12	2.56962e-11
D2005.6	284.018	2.46761	0.350983	7.03055	2.05718e-12	2.58471e-11
Y8A9A.2	59.6667	4.91382	0.698919	7.0306	2.05643e-12	2.58471e-11
col-119	61507.8	-2.35131	0.334467	-7.03002	2.0651e-12	2.59299e-11
F15B9.8	10460.2	2.35816	0.335459	7.02966	2.07033e-12	2.59787e-11
F01F1.2	9325.1	-2.533	0.360361	-7.02905	2.07941e-12	2.60758e-11
col-125	68128.7	2.3538	0.334896	7.02845	2.08841e-12	2.61717e-11
C17H1.7	310.112	-3.85619	0.548687	-7.02803	2.09466e-12	2.62332e-11
W06H8.4	46.3503	4.27381	0.608207	7.0269	2.11175e-12	2.64266e-11
ZK632.11	7106.03	-2.29763	0.32698	-7.02683	2.11282e-12	2.64266e-11
F32B4.2	1331.81	2.25398	0.320778	7.02662	2.11593e-12	2.64484e-11
col-60	48187.2	2.30467	0.328014	7.02614	2.12333e-12	2.65118e-11
tfg-1	9592.13	2.467	0.351119	7.02611	2.12372e-12	2.65118e-11
bath-30	3011.44	-2.12287	0.302157	-7.02572	2.12959e-12	2.65679e-11
hpk-1	4096.07	2.30206	0.327673	7.02548	2.13338e-12	2.65981e-11
F45G2.7	1589.15	-2.40561	0.342459	-7.02453	2.14794e-12	2.67625e-11
scd-1	3377.2	2.17557	0.309937	7.01941	2.2281e-12	2.77434e-11
clec-52	4130.78	2.1868	0.311551	7.01907	2.23353e-12	2.77933e-11
T05F1.8	1438.86	2.14702	0.305938	7.01783	2.25344e-12	2.80231e-11
C17H12.11	2462.97	-2.6279	0.374502	-7.01705	2.26608e-12	2.81623e-11
fbxa-155	420.241	2.23781	0.318973	7.01567	2.2885e-12	2.84227e-11
ZC47.8	229.057	-3.33471	0.475535	-7.01255	2.34012e-12	2.90453e-11
mdt-18	3295.51	-2.21952	0.31655	-7.01158	2.35642e-12	2.92243e-11
rga-2	567.183	2.31353	0.329962	7.01151	2.35755e-12	2.92243e-11
T13F3.6	1638.18	-2.19993	0.313766	-7.01137	2.3599e-12	2.92348e-11
ZC190.10	81.1362	-4.2966	0.613031	-7.00877	2.40415e-12	2.97639e-11
mps-3	737.054	2.45219	0.350049	7.00527	2.46513e-12	3.04995e-11
F46F11.8	2989.7	-2.01579	0.287828	-7.00344	2.49753e-12	3.08808e-11
F40A3.2	3935.73	-2.0673	0.295337	-6.99979	2.56349e-12	3.16762e-11
C28H8.1	3145.44	-2.29957	0.328546	-6.99921	2.57404e-12	3.17862e-11
C25G4.7	327.333	2.39761	0.342622	6.99784	2.59939e-12	3.20789e-11
sca-1	51351.7	2.52157	0.360376	6.99705	2.61404e-12	3.22393e-11
T08B2.12	889.54	-2.34924	0.33585	-6.9949	2.65456e-12	3.27183e-11
R10H10.7	2819.95	-2.13106	0.30476	-6.99259	2.69864e-12	3.32405e-11
ZK945.4	445.8	-3.24867	0.464621	-6.99208	2.70831e-12	3.33385e-11
C17E4.11	2738.66	-2.61806	0.374466	-6.99145	2.72058e-12	3.34682e-11
mig-1	1450.32	2.16741	0.310101	6.98937	2.76124e-12	3.3947e-11
ptr-11	4574.38	2.19243	0.313854	6.98552	2.83807e-12	3.48695e-11
Y39H10A.1	84.0808	-6.2639	0.896753	-6.98509	2.84671e-12	3.49535e-11
cyn-10	2721.48	-2.31269	0.331176	-6.98328	2.88366e-12	3.53849e-11
M142.3	185.163	2.84295	0.407132	6.98288	2.89189e-12	3.54635e-11
Y41G9A.10	572.926	-2.25503	0.322971	-6.98214	2.90708e-12	3.56273e-11
nas-9	1389.82	-2.11981	0.303663	-6.9808	2.93502e-12	3.5947e-11
F55G11.2	867.437	2.14102	0.306716	6.98046	2.94223e-12	3.60127e-11
T06A4.3	5446.86	2.4122	0.345573	6.98029	2.94568e-12	3.60322e-11
acp-7	764.307	-2.43305	0.348605	-6.97939	2.96475e-12	3.62426e-11
snf-7	413.72	2.79709	0.40086	6.97773	2.99994e-12	3.66498e-11
F01F1.3	2320.95	-2.54652	0.365006	-6.97666	3.02289e-12	3.6907e-11
bath-9	90.3343	-7.01775	1.00611	-6.97514	3.05571e-12	3.72842e-11
ugt-22	16497.3	1.95993	0.281019	6.97438	3.07232e-12	3.74634e-11
F13E6.3	337.51	-2.5743	0.369193	-6.97279	3.1071e-12	3.78638e-11
F56D2.2	3433.6	-2.1932	0.314587	-6.97168	3.13179e-12	3.81407e-11
abf-5	305.704	-2.63515	0.378037	-6.97062	3.15542e-12	3.84045e-11
ZK84.4	84.9018	-5.72287	0.821179	-6.96909	3.18988e-12	3.87996e-11
F28A10.1	359.294	2.243	0.322291	6.95954	3.41381e-12	4.14973e-11
F56D6.13	1892.46	-2.62448	0.377268	-6.95655	3.48696e-12	4.236e-11
tag-192	2161.05	2.0385	0.29309	6.95519	3.52089e-12	4.27455e-11
fbxc-28	78.2201	-5.09533	0.732767	-6.95355	3.56219e-12	4.32199e-11
phat-4	4830.48	2.9321	0.421754	6.95215	3.59767e-12	4.36231e-11
C10A4.1	87.8183	-6.99014	1.00683	-6.9427	3.84673e-12	4.6614e-11
C18E9.7	1423.85	2.33116	0.33586	6.94086	3.89714e-12	4.71661e-11
T19B10.2	25899.4	2.33794	0.336836	6.9409	3.89614e-12	4.71661e-11
C06E4.8	446.179	-3.19104	0.45988	-6.93886	3.95279e-12	4.78098e-11
F22B3.4	20238.2	-2.73457	0.394435	-6.93289	4.12339e-12	4.98422e-11
sams-1	41698.8	2.12366	0.306415	6.93065	4.189e-12	5.06038e-11
grh-1	977.909	2.33862	0.337492	6.9294	4.22625e-12	5.10221e-11
C10C5.2	1361.96	-2.48326	0.358472	-6.92735	4.28789e-12	5.17342e-11
smn-1	7601.71	-2.14918	0.310266	-6.92688	4.30238e-12	5.18768e-11
hda-2	2664.67	-2.04657	0.295542	-6.92481	4.36574e-12	5.26081e-11
T16A9.4	1402.26	2.09812	0.303084	6.92255	4.43583e-12	5.34196e-11
odc-1	15133.1	2.20978	0.319222	6.92239	4.44078e-12	5.3446e-11
ceh-40	87.604	-6.97805	1.00826	-6.92091	4.4874e-12	5.39738e-11
F58A3.3	205.686	-2.96081	0.427873	-6.91983	4.52186e-12	5.43547e-11
R11A8.2	5150.58	-2.35998	0.341066	-6.91943	4.53467e-12	5.4475e-11
T05D4.3	342.387	2.38518	0.344749	6.9186	4.56128e-12	5.47607e-11
C27C12.1	474.974	-2.37756	0.343744	-6.91667	4.62399e-12	5.54793e-11
F57G4.11	89.418	-6.98347	1.00975	-6.91602	4.64518e-12	5.56992e-11
F38B6.4	7338.59	2.02022	0.292244	6.91278	4.75252e-12	5.69511e-11
cpr-6	95522.8	2.07216	0.299765	6.91263	4.75765e-12	5.69774e-11
tag-279	1214.11	2.08167	0.301365	6.90747	4.93377e-12	5.90503e-11
tag-97	797.98	2.1058	0.305038	6.90338	5.07783e-12	6.07371e-11
ima-1	5941.19	-1.97184	0.285665	-6.90261	5.10573e-12	6.10333e-11
Y38H8A.1	415.478	2.57944	0.373767	6.90119	5.15673e-12	6.16051e-11
chn-1	10079.9	-2.49895	0.362122	-6.90084	5.1695e-12	6.16817e-11
ZK1248.19	2107.7	-2.53756	0.367715	-6.90088	5.16804e-12	6.16817e-11
ptr-24	5510.06	1.89808	0.275062	6.90057	5.17925e-12	6.17602e-11
F43H9.4	2961.18	-2.42961	0.352114	-6.90006	5.19795e-12	6.19072e-11
ttr-30	1766.69	-2.5379	0.367809	-6.90006	5.19795e-12	6.19072e-11
atg-10	530.058	-2.94821	0.427432	-6.89749	5.29307e-12	6.30015e-11
dim-1	64943.2	2.15817	0.312922	6.89682	5.31795e-12	6.32588e-11
grl-2	147.485	2.81327	0.407979	6.89561	5.36345e-12	6.37611e-11
C34C12.6	925.163	2.24551	0.325682	6.89478	5.39465e-12	6.40928e-11
M153.1	8983.81	2.33963	0.339378	6.89388	5.42899e-12	6.44614e-11
Y37E11B.6	2116.7	-2.4764	0.359399	-6.8904	5.5634e-12	6.60169e-11
F52F10.2	595.813	2.7797	0.403454	6.88975	5.58908e-12	6.62409e-11
tsn-1	39900.8	2.44324	0.354617	6.88981	5.58668e-12	6.62409e-11
Y39B6A.25	578.853	2.79065	0.405147	6.88798	5.65885e-12	6.70268e-11
F13E9.13	676.299	2.16158	0.313913	6.88593	5.74098e-12	6.79583e-11
F16C3.2	1752.32	-2.23972	0.325326	-6.88454	5.79739e-12	6.85842e-11
C50F4.4	2239.76	-2.54031	0.36905	-6.88338	5.84474e-12	6.91024e-11
C23H4.8	326.734	-2.96455	0.430751	-6.88227	5.89071e-12	6.96034e-11
F45E4.7	130.331	3.15896	0.459044	6.88162	5.91761e-12	6.98789e-11
sqv-8	6230.46	-2.04762	0.297634	-6.87965	5.99992e-12	7.08078e-11
dct-16	116595	1.95123	0.283697	6.87787	6.0755e-12	7.16563e-11
B0001.2	7787.55	-2.68361	0.390208	-6.87737	6.09672e-12	7.18629e-11
C31H5.7	225.008	-4.09119	0.595054	-6.87532	6.18491e-12	7.28583e-11
gpa-1	421.276	-3.03345	0.441353	-6.87309	6.28275e-12	7.3966e-11
sem-2	3242.9	2.15961	0.314296	6.87127	6.36335e-12	7.48695e-11
T10F2.5	3663.53	-2.53373	0.368939	-6.86761	6.52872e-12	7.67687e-11
C44E4.8	447.551	-2.48723	0.36222	-6.86663	6.57356e-12	7.72492e-11
fog-3	281.133	2.51172	0.365816	6.86608	6.59911e-12	7.75027e-11
tag-208	918.303	2.04102	0.297299	6.8652	6.63981e-12	7.79336e-11
R07E5.4	6863.4	2.22359	0.324038	6.86213	6.78435e-12	7.9582e-11
F26G1.9	324.018	2.56661	0.37403	6.86203	6.78868e-12	7.95848e-11
C33A12.12	85.7283	-6.93895	1.01135	-6.86109	6.83375e-12	8.00649e-11
tdc-1	8710.67	-2.21264	0.322646	-6.85778	6.99406e-12	8.18937e-11
T02C12.2	3325.32	-1.96277	0.286251	-6.85683	7.04034e-12	8.2386e-11
K10D2.5	5645.24	-2.30886	0.336749	-6.85631	7.06627e-12	8.26397e-11
F59H5.3	509.391	-2.6836	0.391507	-6.85454	7.15408e-12	8.36162e-11
bath-39	1173.82	-2.53003	0.369121	-6.85422	7.17048e-12	8.37576e-11
cpt-5	2685.53	2.30584	0.336436	6.85373	7.1947e-12	8.399e-11
F19C7.3	88.3009	-6.94579	1.01373	-6.85173	7.29613e-12	8.50719e-11
Y48B6A.5	1789.43	2.25618	0.329284	6.85179	7.29323e-12	8.50719e-11
B0361.2	4292.57	-2.16818	0.316555	-6.84929	7.42158e-12	8.64828e-11
ZK1025.4	184.407	2.63279	0.38456	6.84625	7.58098e-12	8.82873e-11
C06G1.1	6687.83	2.29865	0.335879	6.84368	7.71866e-12	8.98368e-11
T09B4.7	369.167	2.68459	0.392313	6.84298	7.75629e-12	9.02208e-11
C50F4.1	12400.3	-2.65273	0.387731	-6.84168	7.82698e-12	9.0949e-11
T25E4.1	3109.71	2.438	0.356347	6.84166	7.82825e-12	9.0949e-11
T09F3.4	1256.77	-2.52153	0.368586	-6.84107	7.86014e-12	9.1265e-11
C31C9.2	11340.4	2.13435	0.312095	6.83879	7.98631e-12	9.26746e-11
C48D5.3	106.879	3.15388	0.461916	6.82781	8.6223e-12	9.9995e-11
K03D7.1	90.216	-3.85636	0.564945	-6.82608	8.72658e-12	1.01144e-10
T01G9.1	71.1497	3.77202	0.552798	6.82351	8.88438e-12	1.02912e-10
B0034.1	1288.76	-2.25075	0.32992	-6.82211	8.97111e-12	1.03854e-10
T25E12.6	86.0894	-6.9203	1.01441	-6.82202	8.97663e-12	1.03856e-10
tag-342	3861.24	-2.25978	0.331399	-6.81889	9.17455e-12	1.06083e-10
F55B11.4	10147.1	-2.21291	0.324608	-6.81717	9.28542e-12	1.07301e-10
F56C4.4	513.788	-2.74988	0.403423	-6.81638	9.33637e-12	1.07826e-10
ttn-1	934.7	2.25194	0.330379	6.81624	9.34511e-12	1.07863e-10
tbc-4	688.387	2.38421	0.349804	6.81585	9.37076e-12	1.08095e-10
E02H1.5	6917.23	-2.39463	0.351402	-6.81451	9.45876e-12	1.09045e-10
R08A2.3	2632.23	-2.58337	0.379195	-6.81277	9.57345e-12	1.10302e-10
Y42A5A.5	827.619	-2.67549	0.392732	-6.81253	9.58994e-12	1.10426e-10
C05C8.5	3553.11	-2.0535	0.301448	-6.81211	9.61744e-12	1.10677e-10
F36D3.1	2685.56	-2.01801	0.296353	-6.80949	9.79447e-12	1.12648e-10
W03C9.5	4071.33	-2.25249	0.33085	-6.8082	9.88299e-12	1.13599e-10
F28F8.7	1200.54	-2.02713	0.297865	-6.80553	1.00679e-11	1.15656e-10
M03B6.3	573.416	2.44013	0.358557	6.80543	1.00747e-11	1.15666e-10
col-79	7554.61	2.33413	0.343002	6.80501	1.0104e-11	1.15933e-10
Y37A1B.17	3226.51	2.3535	0.345979	6.80241	1.02881e-11	1.17977e-10
C45B11.7	723.345	-2.70711	0.397983	-6.80208	1.0312e-11	1.1818e-10
K06H6.1	146.779	2.9009	0.426532	6.80112	1.03809e-11	1.189e-10
clec-204	924.716	-2.17347	0.319594	-6.80072	1.041e-11	1.19164e-10
T05F1.2	6769.61	-2.46193	0.362022	-6.80051	1.04247e-11	1.19261e-10
abf-4	94.3128	-4.51007	0.66338	-6.79861	1.05631e-11	1.20773e-10
C15C8.4	3684.99	-2.2554	0.331816	-6.79714	1.06718e-11	1.21945e-10
sulp-5	234.063	-2.77827	0.408773	-6.7966	1.07115e-11	1.22326e-10
inft-1	1496.63	2.18073	0.32086	6.7965	1.07189e-11	1.22339e-10
puf-9	5068.01	2.03575	0.299559	6.79583	1.07692e-11	1.22782e-10
ztf-20	445.455	-2.67663	0.393864	-6.79581	1.07703e-11	1.22782e-10
Y116F11B.8	249.519	2.8733	0.423014	6.79246	1.10239e-11	1.25599e-10
igcm-3	3014.27	2.07023	0.304827	6.79147	1.10995e-11	1.26386e-10
Y97E10AR.4	5199.5	-1.99121	0.293213	-6.79102	1.1134e-11	1.26705e-10
fig-1	509.771	2.1907	0.322793	6.7867	1.14727e-11	1.30483e-10
T01C3.2	5248.33	-2.61096	0.384743	-6.78624	1.15095e-11	1.30748e-10
T12B5.12	157.785	-3.38042	0.498125	-6.7863	1.15049e-11	1.30748e-10
F35C11.5	5731.55	-2.21282	0.3263	-6.78155	1.18896e-11	1.34987e-10
btb-4	1422.29	-2.51315	0.370591	-6.78146	1.1897e-11	1.34993e-10
memb-2	5192.6	-2.48811	0.366924	-6.78098	1.19366e-11	1.35363e-10
C06E1.11	211.156	-2.98506	0.440386	-6.77829	1.21608e-11	1.37825e-10
ZK121.2	1489.08	1.93912	0.286094	6.77791	1.2193e-11	1.38109e-10
rfc-4	17516.3	-1.9793	0.292029	-6.77776	1.22053e-11	1.38168e-10
add-2	4086.64	-2.32184	0.342596	-6.77719	1.22538e-11	1.38637e-10
F31E9.11	1775.33	-2.34376	0.345936	-6.77512	1.24304e-11	1.40553e-10
F30A10.13	740.596	-3.16683	0.467501	-6.77396	1.25305e-11	1.41602e-10
dyc-1	801.191	2.16249	0.319359	6.77134	1.27594e-11	1.44105e-10
sre-9	81.0549	-6.87056	1.01474	-6.77079	1.28084e-11	1.44575e-10
T06E4.10	467.018	2.35557	0.348101	6.76691	1.31563e-11	1.48415e-10
aldo-1	12235.9	1.95901	0.28961	6.7643	1.33955e-11	1.51026e-10
ugt-63	1227.65	-2.23012	0.329735	-6.76338	1.34807e-11	1.51898e-10
C30A5.4	91.8104	3.34182	0.494324	6.76039	1.37619e-11	1.54977e-10
Y47G6A.31	102.287	-4.01353	0.593731	-6.75985	1.38137e-11	1.55471e-10
gcy-15	98.601	4.12219	0.610108	6.75649	1.41376e-11	1.59023e-10
F09F9.2	1866.04	2.56203	0.379272	6.75514	1.42697e-11	1.60417e-10
F58H7.1	94.593	3.30962	0.489984	6.75456	1.43271e-11	1.60968e-10
puf-5	15939.1	-3.05126	0.451907	-6.75197	1.45854e-11	1.63776e-10
Y54G11A.17	839.44	-2.24455	0.332458	-6.75137	1.46456e-11	1.64357e-10
T25B6.2	16844.8	1.87615	0.277927	6.75053	1.47307e-11	1.65216e-10
T04H1.5	1797.09	-2.31052	0.342309	-6.74979	1.48055e-11	1.65959e-10
C36B1.11	4353.52	-2.18779	0.32417	-6.74892	1.48953e-11	1.6687e-10
F10D11.2	2421.14	-2.42668	0.359594	-6.74838	1.49508e-11	1.67395e-10
eff-1	575.2	2.18315	0.323519	6.74814	1.49757e-11	1.67578e-10
Y38A10A.7	6894.65	-2.60453	0.386242	-6.74326	1.54867e-11	1.73196e-10
F36D1.8	114.134	2.98076	0.442097	6.74232	1.55876e-11	1.74225e-10
cyp-13B2	78.3453	-6.84123	1.015	-6.74012	1.58258e-11	1.76785e-10
T19C4.1	311.159	2.30376	0.341829	6.7395	1.58931e-11	1.77435e-10
Y81G3A.4	256.362	2.76109	0.409695	6.73938	1.59064e-11	1.77482e-10
col-169	2728.86	2.26436	0.336018	6.73879	1.59708e-11	1.78098e-10
Y50E8A.10	461.129	2.81365	0.417567	6.73821	1.60349e-11	1.7871e-10
taf-7.2	4172.69	-2.267	0.336473	-6.73756	1.61072e-11	1.79413e-10
Y41C4A.7	376.649	2.38801	0.354498	6.73632	1.62446e-11	1.8084e-10
Y46G5A.35	1796.72	-1.95275	0.28996	-6.73456	1.64431e-11	1.82945e-10
T24B8.2	6030.4	-2.26227	0.335967	-6.7336	1.65518e-11	1.84049e-10
B0041.8	5973.78	-1.98876	0.295384	-6.73281	1.66415e-11	1.84941e-10
ptr-15	494.29	2.20619	0.327723	6.73188	1.67485e-11	1.8595e-10
Y68A4A.12	114.762	-3.45299	0.512933	-6.73185	1.67515e-11	1.8595e-10
F18F11.4	458.391	2.57093	0.381918	6.73162	1.67787e-11	1.86146e-10
fbxa-185	532.689	-2.51701	0.373931	-6.7312	1.68274e-11	1.86579e-10
clec-75	865.86	-2.27368	0.337787	-6.73111	1.68379e-11	1.8659e-10
C13C12.2	786.31	2.35564	0.350035	6.72973	1.69973e-11	1.88248e-10
Y48G1BL.4	229.387	-2.67389	0.397378	-6.72885	1.71014e-11	1.89294e-10
C38C3.8	63.9719	3.68126	0.547155	6.72801	1.72e-11	1.90277e-10
ZK1320.7	1898.73	-2.42465	0.360462	-6.72651	1.73784e-11	1.92141e-10
lin-14	1699.38	1.99332	0.296353	6.72618	1.7417e-11	1.92458e-10
nspe-2	610.946	-2.30506	0.342706	-6.72606	1.74315e-11	1.92509e-10
ugt-57	57.2592	4.03388	0.599917	6.72406	1.76729e-11	1.95064e-10
crn-4	717.759	-2.16524	0.322079	-6.72269	1.78403e-11	1.96801e-10
C10A4.4	434.508	-2.59541	0.386243	-6.71964	1.8217e-11	2.00841e-10
C01B9.1	885.941	2.07753	0.309213	6.71876	1.83276e-11	2.01947e-10
C39E9.11	6010.5	-2.02844	0.301928	-6.71828	1.8388e-11	2.02497e-10
F52C6.3	351.809	-2.67555	0.398258	-6.71814	1.8406e-11	2.02581e-10
clec-239	175.519	2.68262	0.399373	6.71707	1.85415e-11	2.03957e-10
osm-7	6436.94	2.05638	0.306205	6.71568	1.87185e-11	2.05787e-10
kin-29	2838.52	1.93917	0.288829	6.71391	1.89475e-11	2.08187e-10
fbxa-66	220.974	-2.72496	0.405927	-6.71292	1.90773e-11	2.09376e-10
his-31	66.7327	-5.17225	0.770488	-6.71295	1.90727e-11	2.09376e-10
F34D10.8	3527.38	-2.47905	0.369315	-6.71256	1.91239e-11	2.09769e-10
F14D2.7	1146.21	-2.37253	0.353547	-6.71064	1.93767e-11	2.12422e-10
bath-25	76.7989	-4.20629	0.626926	-6.70939	1.95436e-11	2.14131e-10
spe-12	1219.03	-2.89821	0.432113	-6.70707	1.9857e-11	2.17442e-10
K06H7.7	3015.28	-2.14263	0.31952	-6.70579	2.00324e-11	2.19239e-10
rmd-1	9727.45	-2.6194	0.390662	-6.70502	2.01374e-11	2.20264e-10
ercc-1	2369.46	-1.97823	0.295105	-6.70348	2.03511e-11	2.22477e-10
T25B9.8	1488.12	-2.42075	0.361142	-6.70304	2.04132e-11	2.23031e-10
D1007.4	2584.22	-2.48926	0.371576	-6.69919	2.09581e-11	2.28727e-10
ost-1	60122.4	1.92536	0.287399	6.69926	2.09479e-11	2.28727e-10
vit-4	7037.78	2.49322	0.372248	6.69775	2.11647e-11	2.30852e-10
Y18H1A.15	427.732	2.78101	0.415306	6.6963	2.13766e-11	2.33003e-10
Y4C6A.1	367.442	2.57947	0.385212	6.69623	2.13859e-11	2.33003e-10
hop-1	1548.29	-2.01594	0.301062	-6.6961	2.14051e-11	2.33082e-10
M04G7.2	415.633	2.41707	0.360972	6.696	2.14202e-11	2.33116e-10
R12C12.7	8561.14	-2.56199	0.382755	-6.69356	2.17808e-11	2.36908e-10
oac-1	730.746	2.49635	0.372984	6.69294	2.18737e-11	2.37784e-10
F58E6.7	1516.56	-3.04596	0.455117	-6.6927	2.19085e-11	2.3803e-10
nhr-53	289.232	-2.53654	0.379088	-6.69117	2.21388e-11	2.40397e-10
R102.11	686.884	2.06979	0.309422	6.68921	2.24371e-11	2.43501e-10
C08B11.6	5208.5	-1.97705	0.295597	-6.68834	2.25715e-11	2.44823e-10
K06A1.2	471.586	2.11859	0.316769	6.68811	2.26069e-11	2.4507e-10
T05E12.7	894.974	-2.54083	0.379947	-6.68733	2.27274e-11	2.46239e-10
Y17G7B.8	4440.02	-2.25883	0.337899	-6.68491	2.31067e-11	2.50209e-10
Y25C1A.13	4503.7	1.9378	0.290204	6.67737	2.43265e-11	2.63271e-10
R03E9.2	942.636	2.09439	0.313698	6.67645	2.44792e-11	2.64776e-10
C35E7.5	301.267	-2.52166	0.377743	-6.67559	2.46238e-11	2.66192e-10
F59A1.13	262.122	-2.4737	0.370654	-6.67389	2.4911e-11	2.69147e-10
C06A8.2	3977.58	-2.05073	0.307295	-6.67349	2.49782e-11	2.69723e-10
F14H3.12	1032.88	-2.33665	0.350201	-6.67231	2.51815e-11	2.71767e-10
gpa-15	389.614	-2.85579	0.428091	-6.67099	2.54076e-11	2.73997e-10
Y38H6C.8	87.1448	-3.61439	0.541812	-6.67094	2.54163e-11	2.73997e-10
K07B1.8	614.004	2.43949	0.365767	6.66952	2.56636e-11	2.7651e-10
C30F12.3	262.212	-2.67618	0.401306	-6.66868	2.58106e-11	2.7794e-10
Y9C9A.8	1912.68	-2.40139	0.360256	-6.6658	2.63234e-11	2.83304e-10
C01A2.5	12359.1	-2.2234	0.333586	-6.66515	2.64398e-11	2.844e-10
ZK1058.5	2513.28	-2.1172	0.317699	-6.66418	2.66152e-11	2.86128e-10
Y54G2A.41	407.479	-2.50727	0.376278	-6.66335	2.67661e-11	2.87592e-10
abf-1	79.8399	-4.35307	0.65337	-6.66249	2.69231e-11	2.89118e-10
fbxa-71	83.5255	-4.14653	0.622377	-6.6624	2.69383e-11	2.89122e-10
C43G2.3	3343.63	-2.65255	0.398185	-6.66159	2.70872e-11	2.90559e-10
cpna-3	4328.97	-1.88899	0.283622	-6.66022	2.73419e-11	2.9313e-10
F13D11.4	2113.84	2.27683	0.341971	6.65798	2.77618e-11	2.97468e-10
ocrl-1	6492.78	-2.01187	0.302186	-6.65771	2.78131e-11	2.97853e-10
catp-5	2780.14	1.92028	0.288444	6.65738	2.78743e-11	2.98344e-10
F23F1.6	1911.98	-2.29045	0.344068	-6.65698	2.7951e-11	2.99001e-10
C01A2.4	5116.18	-2.09045	0.314115	-6.65507	2.83173e-11	3.02752e-10
atg-13	5097.46	-2.26332	0.340118	-6.6545	2.8426e-11	3.0368e-10
W02B12.13	705.4	2.05853	0.309346	6.65445	2.84353e-11	3.0368e-10
unc-80	728.112	2.34655	0.352782	6.65156	2.90007e-11	3.09548e-10
ptr-1	3243.83	2.17551	0.327145	6.65	2.93088e-11	3.12665e-10
fbxa-69	1434.17	-2.50477	0.37668	-6.64959	2.93916e-11	3.13376e-10
Y38C1AA.8	84.0158	3.38153	0.508558	6.64927	2.94559e-11	3.13889e-10
her-1	80.8116	-4.03551	0.606947	-6.64887	2.95357e-11	3.14568e-10
R57.2	525.46	2.42764	0.365187	6.64765	2.97814e-11	3.1701e-10
C27H2.2	1430.37	1.8886	0.284136	6.64682	2.99491e-11	3.18621e-10
Y48A6B.8	133.024	-3.28352	0.494181	-6.64438	3.04506e-11	3.23779e-10
C36F7.2	1470.93	-2.00508	0.301807	-6.64358	3.06161e-11	3.25183e-10
F32D1.7	1505.82	-2.85137	0.429187	-6.64365	3.06016e-11	3.25183e-10
Y53C12A.11	863.325	-2.006	0.301971	-6.64303	3.0729e-11	3.26204e-10
mec-8	1768.94	2.05704	0.309667	6.64274	3.07902e-11	3.26675e-10
F44F1.4	148.95	-3.10906	0.46809	-6.64202	3.09414e-11	3.28101e-10
mua-3	7667.01	1.94544	0.29307	6.63814	3.17666e-11	3.36667e-10
F09E5.11	11097.9	-2.55938	0.385563	-6.63803	3.17895e-11	3.36726e-10
ssp-31	3146.07	-2.41168	0.363398	-6.63647	3.21275e-11	3.40121e-10
F17A9.5	5103.64	-2.0891	0.314801	-6.63624	3.2179e-11	3.40481e-10
C35D10.6	6633.85	-1.89327	0.28535	-6.6349	3.24714e-11	3.43126e-10
tep-1	5702.27	2.16755	0.326687	6.63495	3.24615e-11	3.43126e-10
zim-2	1637.09	-2.07023	0.312023	-6.63486	3.24819e-11	3.43126e-10
grl-22	382.98	2.25489	0.339884	6.63431	3.26023e-11	3.4421e-10
C49C3.9	6414.1	-2.03913	0.307387	-6.63377	3.27216e-11	3.45283e-10
W10G11.3	446.258	-2.18096	0.328791	-6.63326	3.2836e-11	3.46301e-10
arl-5	2831.93	-2.42444	0.365536	-6.63255	3.29936e-11	3.47774e-10
C49A9.10	2313.76	-2.63995	0.398048	-6.63223	3.30643e-11	3.48331e-10
B0511.13	4380.52	-1.96438	0.296304	-6.62959	3.36629e-11	3.54445e-10
ncl-1	4568.53	2.22299	0.335396	6.62796	3.40362e-11	3.58182e-10
erl-1	3161.75	-2.22902	0.336312	-6.62783	3.4065e-11	3.58291e-10
col-105	50.6733	3.83705	0.578981	6.62724	3.42016e-11	3.59533e-10
T22F7.3	162.424	3.77615	0.56984	6.62667	3.4334e-11	3.60729e-10
C17G10.10	80.4447	-4.8662	0.734713	-6.62328	3.51326e-11	3.68921e-10
F58B4.5	11082.6	-2.11451	0.319304	-6.62226	3.5375e-11	3.71266e-10
tatn-1	10177.4	1.99787	0.301746	6.62105	3.56656e-11	3.73912e-10
ZK973.1	10620.5	-1.89211	0.285768	-6.62112	3.56475e-11	3.73912e-10
C02G6.2	146.149	2.62616	0.396643	6.62096	3.56875e-11	3.73939e-10
C33F10.8	528.448	2.32415	0.351051	6.62055	3.57869e-11	3.74779e-10
F49H12.7	96.2117	-4.06619	0.614212	-6.62017	3.58796e-11	3.75548e-10
F22D6.8	929.134	-2.74931	0.415308	-6.61993	3.59363e-11	3.75939e-10
F21C3.6	301.97	-3.07501	0.464629	-6.6182	3.63588e-11	3.80154e-10
grd-3	3393.47	-2.12011	0.320384	-6.61741	3.65536e-11	3.81853e-10
ndc-80	5560.92	-2.36333	0.357139	-6.61739	3.65606e-11	3.81853e-10
F59F4.2	13190	1.85278	0.280085	6.61508	3.7136e-11	3.87654e-10
mua-6	11509.6	2.08406	0.315054	6.61494	3.71706e-11	3.87807e-10
fut-3	4567.96	-1.94155	0.293562	-6.61376	3.74682e-11	3.90702e-10
C18D11.10	81.9416	-4.69677	0.71029	-6.61246	3.77975e-11	3.93722e-10
gln-3	14739.9	1.96494	0.297157	6.61246	3.77983e-11	3.93722e-10
B0416.2	77.7254	-4.63493	0.701126	-6.61069	3.82536e-11	3.98252e-10
col-156	11308.5	2.11135	0.319486	6.60857	3.8806e-11	4.03786e-10
F07F6.1	1215.43	1.97254	0.298654	6.60477	3.98126e-11	4.14038e-10
sna-2	6656.11	-2.18411	0.33074	-6.6037	4.01016e-11	4.16821e-10
C05D12.1	1076.34	2.27165	0.344052	6.60265	4.03884e-11	4.19577e-10
ego-2	4641.14	2.31878	0.351265	6.60124	4.07744e-11	4.23361e-10
che-14	1633.14	2.25048	0.340949	6.60064	4.09394e-11	4.24848e-10
hog-1	1892.27	2.18295	0.330747	6.60006	4.10996e-11	4.26283e-10
F22G12.5	3128.93	2.33468	0.353744	6.59991	4.1141e-11	4.26484e-10
dpy-7	2195.33	2.27395	0.344768	6.59561	4.23508e-11	4.38792e-10
F07G6.10	1929.17	-2.73103	0.414244	-6.59281	4.31584e-11	4.46921e-10
H03E18.1	1525.63	2.44002	0.370119	6.59252	4.3242e-11	4.47548e-10
fpn-1.1	3225.88	1.86001	0.282207	6.59094	4.3704e-11	4.52089e-10
B0285.3	2059.92	-2.04248	0.310007	-6.58852	4.44242e-11	4.59294e-10
C08H9.2	79220.7	2.2446	0.341032	6.58178	4.64863e-11	4.80358e-10
F54E7.6	198.117	2.70554	0.411125	6.58083	4.67824e-11	4.83161e-10
F40B5.1	252.153	-3.03509	0.461228	-6.58046	4.68995e-11	4.84114e-10
spe-4	1825.98	1.90029	0.288845	6.57895	4.73783e-11	4.88797e-10
C05C8.6	11309	-1.87842	0.285539	-6.5785	4.75229e-11	4.90027e-10
Y53F4B.24	417.587	2.33225	0.354601	6.57711	4.79665e-11	4.94339e-10
Y39B6A.37	2906.65	-1.976	0.300518	-6.57532	4.85472e-11	5.0006e-10
pde-4	3944.09	1.95176	0.296877	6.5743	4.88842e-11	5.03264e-10
epi-1	5740.55	2.27969	0.347113	6.56757	5.11441e-11	5.26251e-10
kin-24	666.444	2.13288	0.324843	6.56588	5.17249e-11	5.31945e-10
rnh-2	3631.83	-2.07212	0.315603	-6.56558	5.18299e-11	5.32743e-10
C45B11.9	470.02	-2.89197	0.440695	-6.56228	5.29901e-11	5.44381e-10
Y116A8C.4	929.633	2.02349	0.308423	6.56076	5.35356e-11	5.49695e-10
tag-141	463.585	2.11426	0.322274	6.56043	5.36536e-11	5.50615e-10
syd-1	253.416	2.41764	0.368633	6.55837	5.4398e-11	5.5796e-10
clec-223	163.611	-3.37496	0.51462	-6.55817	5.44716e-11	5.5842e-10
mbl-1	2822.26	2.01991	0.308006	6.55802	5.45268e-11	5.58691e-10
tax-6	9725.61	1.97079	0.300568	6.55689	5.49409e-11	5.62638e-10
ZK652.8	1215.29	1.9676	0.300306	6.55197	5.67813e-11	5.81178e-10
Y48G9A.7	173.696	-2.66371	0.406866	-6.5469	5.87437e-11	6.00948e-10
T07C12.12	1673.19	-2.01048	0.307185	-6.54484	5.95576e-11	6.08953e-10
Y27F2A.9	30.0219	5.65717	0.864439	6.54432	5.97657e-11	6.10599e-10
ZC449.1	250.569	2.50323	0.382507	6.54428	5.97813e-11	6.10599e-10
C02F4.4	1248.01	2.36523	0.36147	6.54337	6.01493e-11	6.14034e-10
C07E3.3	1802.39	2.07966	0.317864	6.54262	6.04499e-11	6.16779e-10
ell-1	5369.36	2.17107	0.331909	6.54116	6.10445e-11	6.22519e-10
Y69A2AR.9	469.346	2.68665	0.410788	6.54023	6.14236e-11	6.26057e-10
F46C5.10	1167.28	-2.13196	0.326168	-6.53641	6.3014e-11	6.4193e-10
T15H9.2	3546.62	-1.94688	0.297915	-6.53503	6.3595e-11	6.4751e-10
F49H6.13	106.559	-3.20244	0.49023	-6.53254	6.46643e-11	6.58052e-10
F01G12.6	2293.28	2.19813	0.336725	6.52796	6.66714e-11	6.78122e-10
set-15	1155.15	1.90867	0.292413	6.52731	6.69616e-11	6.80718e-10
Y57G11C.56	73.8498	-6.70644	1.02747	-6.52711	6.70501e-11	6.81261e-10
ZK1225.7	266.717	-2.36631	0.362577	-6.52637	6.73829e-11	6.84285e-10
egl-19	1412.07	1.92849	0.295497	6.52625	6.74351e-11	6.84458e-10
inx-1	1567.44	2.08985	0.320277	6.52514	6.79364e-11	6.89185e-10
unc-73	3115.81	1.99236	0.305343	6.52498	6.80086e-11	6.89558e-10
sul-1	291.995	2.22932	0.341694	6.52432	6.83118e-11	6.92272e-10
ncr-2	937.628	1.94303	0.297884	6.5228	6.90068e-11	6.9895e-10
ugt-61	1035.71	1.9446	0.29818	6.52156	6.9581e-11	7.04399e-10
F07A11.4	4711.8	1.86075	0.28534	6.52117	6.97602e-11	7.05846e-10
set-1	10744.3	-2.083	0.319446	-6.52068	6.99899e-11	7.07802e-10
R11F4.3	1084.75	2.08802	0.320265	6.51966	7.04656e-11	7.12241e-10
K09E3.6	120.831	-3.18207	0.488216	-6.51776	7.13662e-11	7.20969e-10
T28B4.4	733.223	-2.15033	0.32997	-6.51675	7.18492e-11	7.25472e-10
T22F7.5	71.6551	3.70123	0.568021	6.51601	7.22039e-11	7.28674e-10
H32K16.2	1187.44	-2.52334	0.38727	-6.51571	7.23489e-11	7.29759e-10
C02B10.2	2309.93	-1.93457	0.296924	-6.51538	7.25075e-11	7.30979e-10
F53B1.6	466.923	2.2616	0.34724	6.51308	7.3627e-11	7.41881e-10
tag-275	332.224	2.30921	0.354663	6.511	7.46519e-11	7.51818e-10
F38A6.4	1518.49	2.3355	0.358732	6.51043	7.49353e-11	7.54282e-10
zag-1	402.731	2.42729	0.372902	6.50918	7.55604e-11	7.6018e-10
dapk-1	5427.32	2.04249	0.313808	6.50873	7.57909e-11	7.62105e-10
K08B12.1	1543.77	2.43944	0.374815	6.50839	7.59617e-11	7.63427e-10
F53C11.1	7024.28	-1.96248	0.301645	-6.50594	7.7209e-11	7.75189e-10
T26A5.6	3518.65	-2.11282	0.324753	-6.50593	7.72118e-11	7.75189e-10
ttll-15	1451.17	-2.3979	0.368638	-6.50476	7.78194e-11	7.80886e-10
C30F2.3	609.057	-2.15197	0.330882	-6.50373	7.83543e-11	7.85786e-10
F19C7.4	1585.35	-1.94852	0.299604	-6.50366	7.83886e-11	7.85786e-10
T12G3.4	2482.5	-1.89593	0.291527	-6.50343	7.85081e-11	7.86578e-10
T05B4.8	26.9344	6.89815	1.06094	6.50195	7.92845e-11	7.93948e-10
C01G5.5	1556.83	-1.86149	0.286321	-6.50142	7.95653e-11	7.9635e-10
F25C8.1	71.2627	3.38626	0.520872	6.50114	7.97128e-11	7.96595e-10
F31B9.4	53.8504	3.89254	0.598743	6.50118	7.96917e-11	7.96595e-10
F31F6.3	172.256	-3.66744	0.564119	-6.50118	7.96926e-11	7.96595e-10
col-98	18154.6	-2.35551	0.362343	-6.50078	7.99028e-11	7.98083e-10
col-80	47510.5	-2.38851	0.367527	-6.49889	8.09168e-11	8.07796e-10
ZK1320.13	1472.82	-2.20114	0.338744	-6.49794	8.14263e-11	8.12466e-10
nab-1	1821.87	2.0449	0.314732	6.49728	8.17854e-11	8.1563e-10
C14B1.12	2248.4	-2.0633	0.317617	-6.49618	8.23833e-11	8.21172e-10
T05H4.4	131.776	-2.96436	0.456579	-6.49256	8.43895e-11	8.40738e-10
K05C4.9	184.585	-2.78483	0.428945	-6.49228	8.45466e-11	8.41871e-10
F11D5.5	107.929	2.97664	0.458848	6.4872	8.74482e-11	8.70318e-10
C28H8.5	888.952	2.40618	0.370985	6.48594	8.81814e-11	8.77166e-10
dpy-21	1349.47	2.08155	0.320955	6.48547	8.84549e-11	8.79436e-10
R03C1.1	1499.73	2.19026	0.337749	6.48486	8.88146e-11	8.82561e-10
lit-1	6971.08	2.41194	0.37215	6.48109	9.10626e-11	9.04437e-10
C06A5.8	1925.15	-2.4442	0.37721	-6.47966	9.19275e-11	9.12561e-10
lgc-22	6418.86	2.08179	0.321336	6.47855	9.26111e-11	9.18878e-10
skr-5	359.021	-2.66557	0.411521	-6.47737	9.33379e-11	9.25617e-10
F59A7.7	191.479	-2.75059	0.424688	-6.47673	9.37346e-11	9.29077e-10
F58E1.13	68.6562	-6.651	1.02727	-6.47443	9.51722e-11	9.42845e-10
B0228.6	206.991	-2.70401	0.417986	-6.46914	9.85615e-11	9.75428e-10
K08H10.9	7323.85	-2.38531	0.368718	-6.46921	9.85195e-11	9.75428e-10
Y57A10A.3	1176.91	-2.07056	0.320114	-6.4682	9.91786e-11	9.81035e-10
hsp-12.2	3689.19	2.15741	0.333585	6.46735	9.97364e-11	9.86051e-10
Y73F8A.5	219.39	2.32577	0.359777	6.46446	1.01659e-10	1.00455e-09
Y52B11A.8	2163.64	-2.18824	0.338538	-6.4638	1.02108e-10	1.00848e-09
mlt-4	373.071	2.3187	0.358868	6.46115	1.03912e-10	1.02577e-09
C04G2.8	8965.82	2.0852	0.322773	6.46026	1.04522e-10	1.03127e-09
dre-1	5961.92	1.83999	0.284836	6.45983	1.04822e-10	1.0337e-09
Y23H5A.4	755.341	2.9155	0.451432	6.45833	1.05864e-10	1.04345e-09
F36H9.5	1236.4	2.20572	0.341536	6.45825	1.05923e-10	1.0435e-09
ZK616.3	2512.52	-2.37561	0.368012	-6.45525	1.0804e-10	1.06381e-09
C54G6.1	1886.04	-1.95004	0.302109	-6.45476	1.08387e-10	1.0667e-09
F19H8.2	662.011	2.07325	0.321215	6.45442	1.08635e-10	1.06859e-09
C30H6.8	4656.71	-2.28229	0.35369	-6.4528	1.09804e-10	1.07955e-09
vha-7	6580.12	-1.94878	0.302072	-6.45138	1.10834e-10	1.08912e-09
T05F1.9	475.647	-2.43642	0.377668	-6.45122	1.10953e-10	1.08974e-09
K03H1.12	657.038	1.95881	0.303655	6.45079	1.11267e-10	1.09172e-09
Y69H2.14	17799.8	-2.30132	0.356749	-6.45082	1.11248e-10	1.09172e-09
lgc-45	551.344	2.26899	0.351755	6.45048	1.11495e-10	1.0934e-09
M162.10	193.363	-2.74136	0.425001	-6.45024	1.11677e-10	1.09463e-09
lgc-21	6569.72	2.26214	0.350821	6.44814	1.13229e-10	1.10873e-09
Y106G6D.1	70.6598	-4.5089	0.699253	-6.44817	1.13206e-10	1.10873e-09
Y53F4B.23	325.397	-2.59552	0.402723	-6.44492	1.15659e-10	1.13196e-09
F17E9.2	69.8002	-5.17758	0.803541	-6.44345	1.16787e-10	1.14242e-09
C25A11.1	167.87	-3.04017	0.471936	-6.4419	1.17984e-10	1.15355e-09
kin-20	4821.9	2.06816	0.32108	6.44125	1.18495e-10	1.15796e-09
F46G11.2	968.423	1.97076	0.306002	6.44037	1.19182e-10	1.16409e-09
ZK384.4	582.153	-2.35864	0.366234	-6.44026	1.19273e-10	1.16439e-09
K02C4.3	8944.6	-2.30944	0.358666	-6.43897	1.2029e-10	1.17373e-09
ZC317.7	1083.13	-2.36961	0.368085	-6.43767	1.21319e-10	1.18318e-09
C10A4.10	1025.2	-2.13157	0.331131	-6.43725	1.21656e-10	1.18587e-09
rhgf-2	1106.63	2.04809	0.318166	6.43716	1.21727e-10	1.18597e-09
F43G6.10	186.29	-3.95272	0.614229	-6.43525	1.23271e-10	1.20041e-09
pes-7	7842.75	1.99041	0.309328	6.43461	1.23792e-10	1.20488e-09
cyp-42A1	1454.67	2.21152	0.343728	6.43391	1.2436e-10	1.20981e-09
[truncated: 19,998 more rows]
