# Supplementary material for: The Caenorhabditis elegans Ortholog of TDP-43 Regulates the Chromatin Localization of the Heterochromatin Protein 1 Homolog HPL-2
Source: Mol Cell Biol. 2018 Jul 16;38(15):e00668-17. doi: 10.1128/MCB.00668-17 (PMC6048318; doi:10.1128/MCB.00668-17)
Supplement: Supplemental material [file MCB.00668-17_zmb015181798sd5.xlsx]

## Sheet: info
Dataset S5. J2 enriched Repeats in tdp-1 and hpl-2 mutants.
Repeat counts were obtained using the software RepEnrich and a WS220 repeatmasker file from repeatmasker.org. Repeat counts were normalized by first finding the difference between total mapped reads and reads aligning to ribosomal RNA, calculating the mean difference of all samples, and dividing each samples difference by the mean-difference. The mean-difference transformed values were then input…
Columns
RE: repetitive element analyzed
repeat: repeat name
baseMean: mean of normallized counts N2 and mutant samples
log2FC: log2 fold change of mutant over control.
pval: likelihood ratio test result
padj: Benjamini & Hochberg correction

## Sheet: hpl-2(tm1489)
repeat	class	baseMean	log2FC(hpl-2/N2)	pval	padj
_GT_n	Simple_repeat	12717.3	7.16925	0	0
_TG_n	Simple_repeat	15558.3	6.08404	5.76599e-297	1.06152e-293
_AC_n	Simple_repeat	9686.99	5.45301	7.85033e-243	9.63497e-240
_CA_n	Simple_repeat	10846.4	5.09444	2.34e-220	2.15397e-217
_CAGGCT_n	Simple_repeat	403.645	3.57917	1.25358e-79	9.23137e-77
_CAGG_n	Simple_repeat	473.714	3.66659	1.79179e-79	1.09956e-76
_GAGCCA_n	Simple_repeat	232.041	4.22811	1.43712e-77	7.55927e-75
_CATCAG_n	Simple_repeat	314.403	3.65819	6.32072e-74	2.90911e-71
_GCAACA_n	Simple_repeat	404.397	3.36843	9.29083e-73	3.80098e-70
_CGG_n	Simple_repeat	313.181	3.48443	1.28929e-68	4.74717e-66
NeSL-1	LINE/R2	2951.03	2.63952	1.23865e-66	4.14609e-64
_TCTCCT_n	Simple_repeat	905.954	4.98541	2.81222e-66	8.62882e-64
_CCTG_n	Simple_repeat	838.762	3.5669	1.57613e-65	4.46409e-63
_TCTTCC_n	Simple_repeat	434.621	3.08054	1.26308e-64	3.3219e-62
_CTCTCT_n	Simple_repeat	87.6239	7.35006	4.57642e-64	1.12336e-61
_TCC_n	Simple_repeat	5146.55	2.80978	1.66302e-53	3.82702e-51
_GAACGA_n	Simple_repeat	370.803	2.85859	4.20585e-53	9.10937e-51
CER9-LTR_CE	LTR/Pao	234.694	3.07264	3.15541e-49	6.45457e-47
_TCCTCCACG_n	Simple_repeat	2832.06	2.23518	1.83834e-48	3.5625e-46
Mariner2_CE	DNA/TcMar-Mariner	576.055	2.44753	4.96706e-47	9.14435e-45
_AGCAAC_n	Simple_repeat	299.886	2.79841	9.70644e-47	1.70186e-44
_CAGGCA_n	Simple_repeat	123.643	3.71724	2.89131e-46	4.839e-44
CER16-2-LTR_CE	LTR/Pao	94.6918	4.26849	3.82358e-46	6.12105e-44
CER16-2-I_CE	LTR/Pao	360.027	2.6463	6.79139e-46	1.04191e-43
Vingi-2_CE	LINE/Jockey	297.288	2.7083	8.22984e-45	1.21209e-42
LINE2F_CE	LINE/CR1	132.798	3.45674	6.96824e-44	9.86809e-42
Vingi-1_CE	LINE/Jockey	266.616	2.74726	2.26337e-43	3.08657e-41
NPAL5A_CE	DNA/CMC-Chapaev?	170.269	3.04169	2.26183e-41	2.97431e-39
_CTTCCT_n	Simple_repeat	174.436	4.41059	2.43986e-40	3.09778e-38
_AAGGAA_n	Simple_repeat	52.4855	5.8838	2.17527e-39	2.66978e-37
_CT_n	Simple_repeat	1164.37	2.05487	5.23701e-39	6.22021e-37
CER10-I_CE	LTR/Pao	3113.11	-5.07184	2.35291e-38	2.70731e-36
_TGGCGA_n	Simple_repeat	158.585	2.99214	3.63066e-38	4.05094e-36
_CAG_n	Simple_repeat	1705.83	1.9944	4.31039e-38	4.6679e-36
CER2-I_CE	LTR/Gypsy	299.064	2.47132	6.76255e-38	7.1142e-36
_GA_n	Simple_repeat	650.252	2.07254	1.4988e-35	1.53294e-33
_CAT_n	Simple_repeat	4048.67	1.92237	3.81191e-35	3.79337e-33
_CCACGA_n	Simple_repeat	166.504	2.74745	1.99768e-34	1.93565e-32
_CCTCCG_n	Simple_repeat	79.0046	3.64159	2.19098e-34	2.06851e-32
_ACCTCC_n	Simple_repeat	328.042	2.30582	2.46668e-34	2.27058e-32
_TCG_n	Simple_repeat	1646.17	1.86515	4.40048e-33	3.95185e-31
CER1	LTR/Gypsy	3291.38	1.83857	1.76819e-32	1.55011e-30
_CGC_n	Simple_repeat	279.252	2.29103	2.88635e-32	2.47152e-30
_GGATGA_n	Simple_repeat	1087.31	1.87896	4.94861e-32	4.14109e-30
LINE2C_CE	LINE/CR1	238.269	2.36658	7.16224e-32	5.8603e-30
_GTTGTA_n	Simple_repeat	597.91	1.97783	1.17545e-31	9.40869e-30
Helitron2_CE	RC/Helitron	2290.54	1.80863	1.5783e-31	1.23645e-29
_TTTTCT_n	Simple_repeat	121.106	2.8881	2.27592e-31	1.74582e-29
_TCATCC_n	Simple_repeat	3754.99	3.95824	8.28542e-31	6.2259e-29
_ATCCTG_n	Simple_repeat	150.067	3.29239	3.42709e-30	2.52371e-28
_TGGAGA_n	Simple_repeat	67.2559	3.6613	4.65822e-30	3.36305e-28
Mariner3_CE	DNA/TcMar-Mariner	250.373	2.91049	1.57928e-29	1.11825e-27
_GATGCT_n	Simple_repeat	244.503	2.23692	3.1649e-29	2.19871e-27
_CAACAA_n	Simple_repeat	396.386	1.99824	5.12084e-29	3.49165e-27
_ATG_n	Simple_repeat	1154.15	1.77471	7.11462e-29	4.76291e-27
_ACG_n	Simple_repeat	112.039	2.80911	1.33576e-28	8.78265e-27
PAL5A_CE	DNA	798.782	-3.44156	4.09093e-28	2.6426e-26
_TGTTGT_n	Simple_repeat	92.1507	2.96358	3.03314e-27	1.92552e-25
_CTTTTT_n	Simple_repeat	156.16	2.444	4.41781e-27	2.75701e-25
_GGAT_n	Simple_repeat	67.5534	3.35979	5.01046e-27	3.07475e-25
_GGT_n	Simple_repeat	681.587	1.79597	5.54729e-27	3.34838e-25
_AGA_n	Simple_repeat	820.251	1.74667	2.09777e-26	1.24581e-24
_CCA_n	Simple_repeat	1399.55	1.66927	2.94688e-26	1.72229e-24
_TC_n	Simple_repeat	1714.44	1.62687	7.72418e-26	4.44382e-24
_TCT_n	Simple_repeat	3431.78	1.64034	1.12968e-25	6.39918e-24
_TGCTGC_n	Simple_repeat	219.219	2.12719	1.35886e-25	7.58079e-24
RTE1	LINE/RTE	367.116	1.89284	1.95686e-25	1.0754e-23
CELE12A	DNA/TcMar-Pogo	221.71	2.13435	2.04878e-25	1.10935e-23
_TTCCT_n	Simple_repeat	118.93	2.54867	2.24804e-25	1.19961e-23
_TGGTCCTGG_n	Simple_repeat	2249.46	1.60798	8.78335e-25	4.62004e-23
_ATCCATCCCG_n	Simple_repeat	68.8444	3.06107	2.39181e-24	1.24037e-22
_TCCTTTT_n	Simple_repeat	204.445	2.10656	4.8099e-24	2.45973e-22
_ACCACC_n	Simple_repeat	374.618	1.894	7.69844e-24	3.88297e-22
RCD1	Satellite	177.338	4.83823	7.95348e-24	3.9574e-22
_CTTTTG_n	Simple_repeat	35.8365	4.41806	1.31072e-23	6.43475e-22
RC123	Satellite	1317.81	1.57767	1.96556e-23	9.52264e-22
CER9-I_CE	LTR/Pao	419.508	1.81727	2.43727e-23	1.16546e-21
_ATCTCG_n	Simple_repeat	140.152	2.28523	3.80875e-23	1.79793e-21
Helitron1_CE	RC/Helitron	576.195	1.67002	5.33301e-23	2.48559e-21
_GTTCCT_n	Simple_repeat	63.6928	2.99279	8.06701e-23	3.71284e-21
_TCCTTC_n	Simple_repeat	386.518	3.53105	1.06087e-22	4.82238e-21
_GGAGCACCA_n	Simple_repeat	46.1994	3.58968	1.22656e-22	5.50755e-21
_TCTT_n	Simple_repeat	162.974	2.1496	2.02501e-22	8.98325e-21
_TGTA_n	Simple_repeat	58.427	3.09346	2.93836e-22	1.28798e-20
_AATGGA_n	Simple_repeat	32.5628	4.43013	4.89929e-22	2.12226e-20
_AG_n	Simple_repeat	580.684	1.61505	8.18858e-22	3.50585e-20
CERP1	Unknown	92.1961	2.60237	1.03656e-21	4.38691e-20
_ACAACT_n	Simple_repeat	56.9215	3.0233	1.4222e-21	5.95062e-20
_TCTCCA_n	Simple_repeat	158.268	2.09351	1.63089e-21	6.74712e-20
_GGTGGC_n	Simple_repeat	74.9857	2.80708	1.74707e-21	7.14748e-20
_AGC_n	Simple_repeat	1397.66	1.95889	3.62418e-21	1.4664e-19
_GCAAG_n	Simple_repeat	25.2664	5.53396	4.57393e-21	1.83057e-19
_ATCC_n	Simple_repeat	236.748	3.0816	5.84927e-21	2.31581e-19
_TCTCA_n	Simple_repeat	73.3482	2.67788	8.91833e-21	3.49333e-19
LINE2C1_CE	LINE/CR1	453.631	1.65306	9.2951e-21	3.60259e-19
_CTCTTCT_n	Simple_repeat	95.2451	2.42098	2.11914e-20	8.1278e-19
_TCTTTCC_n	Simple_repeat	32.5222	4.08805	2.17605e-20	8.26001e-19
_ACAGCA_n	Simple_repeat	195.474	1.94639	2.65279e-20	9.96692e-19
_AACGTG_n	Simple_repeat	95.8515	3.14692	3.52837e-20	1.31227e-18
_GGACGT_n	Simple_repeat	143.136	2.08619	4.43599e-20	1.63333e-18
_TTC_n	Simple_repeat	1329.21	1.45333	1.18734e-19	4.32849e-18
_GATG_n	Simple_repeat	89.934	2.37239	1.36404e-19	4.92391e-18
Tc1	DNA/TcMar-Tc1	173.761	1.92866	2.46253e-19	8.80295e-18
_CAACAAGCT_n	Simple_repeat	100.921	2.29096	3.28605e-19	1.16339e-17
_GATGAT_n	Simple_repeat	63.8565	2.69741	4.57073e-19	1.6028e-17
_TTCATC_n	Simple_repeat	303.436	2.54731	4.86407e-19	1.67379e-17
_CCT_n	Simple_repeat	244.014	1.75723	4.85859e-19	1.67379e-17
_CTTCAT_n	Simple_repeat	363.609	1.63479	5.23323e-19	1.78414e-17
_AGGAGC_n	Simple_repeat	68.4158	2.59238	5.61833e-19	1.89786e-17
CER17-I_CE	LTR/Pao	409.819	1.57138	1.02386e-18	3.42404e-17
_AAGATT_n	Simple_repeat	64.5281	2.64539	1.03223e-18	3.42404e-17
_TCA_n	Simple_repeat	2609.67	1.38631	1.29315e-18	4.25122e-17
_GGAGTA_n	Simple_repeat	42.7524	3.20807	1.68909e-18	5.50375e-17
_GATGGA_n	Simple_repeat	65.5	2.60231	2.10264e-18	6.79116e-17
CELE46B	DNA	1705.86	-2.83112	2.9297e-18	9.38015e-17
_TTCTCGC_n	Simple_repeat	62.8361	2.59586	3.51454e-18	1.11556e-16
_TTCTCTT_n	Simple_repeat	111.192	2.12684	3.89798e-18	1.2267e-16
_CGGGATGGAT_n	Simple_repeat	69.0248	2.5058	5.89313e-18	1.83885e-16
_GCA_n	Simple_repeat	459.143	1.52132	7.32855e-18	2.26754e-16
_ATCGA_n	Simple_repeat	35.5653	3.48038	9.03351e-18	2.77178e-16
_CTG_n	Simple_repeat	630.706	1.44883	9.51602e-18	2.8957e-16
_TATCTC_n	Simple_repeat	111.597	2.09269	1.2243e-17	3.69498e-16
_TCGTCC_n	Simple_repeat	32.1013	3.61233	1.43776e-17	4.30393e-16
PALTTTAAA1	DNA	674.351	-2.19504	1.96489e-17	5.83444e-16
_TCTTGC_n	Simple_repeat	63.2149	2.51426	2.23378e-17	6.57983e-16
_TTCAATT_n	Simple_repeat	40.9953	3.13141	3.15997e-17	9.23414e-16
_ACC_n	Simple_repeat	359.418	1.55001	3.91947e-17	1.13634e-15
_ATTTTT_n	Simple_repeat	523.853	-2.19457	3.98623e-17	1.14666e-15
CER16-1-LTR_CE	LTR/Pao	42.3871	3.80554	9.98798e-17	2.85083e-15
_GATGGATCGG_n	Simple_repeat	34.7088	3.27513	1.22913e-16	3.48127e-15
_CTCCAG_n	Simple_repeat	800.06	1.36438	1.3473e-16	3.78685e-15
_TTTTAA_n	Simple_repeat	121.582	1.96761	1.75082e-16	4.88373e-15
_ATGGTG_n	Simple_repeat	24.3778	4.16681	1.89747e-16	5.25299e-15
_GAGACA_n	Simple_repeat	110.601	3.30166	5.358e-16	1.47225e-14
MIRAGE1	DNA/CMC-Mirage	261.232	1.57152	8.87934e-16	2.42176e-14
_TTTTCAT_n	Simple_repeat	65.3875	2.32607	1.14118e-15	3.0744e-14
_TATGGA_n	Simple_repeat	21.5109	4.25917	1.14393e-15	3.0744e-14
_TGGAGG_n	Simple_repeat	26.1627	3.79403	1.19261e-15	3.18203e-14
CeRep55	Satellite	1134.65	4.55487	1.74507e-15	4.62255e-14
_GAGCTG_n	Simple_repeat	545.898	1.37036	2.0388e-15	5.36206e-14
MARINCE1	DNA/TcMar-Tc1	171.809	1.72316	2.43726e-15	6.36453e-14
_TGGTGC_n	Simple_repeat	26.0631	3.53956	4.75208e-15	1.2322e-13
Tc1A	DNA/TcMar-Tc1	184.45	-3.64272	6.09247e-15	1.56871e-13
_TCTTTC_n	Simple_repeat	85.8072	2.57469	7.96879e-15	2.03757e-13
_CTT_n	Simple_repeat	1536.97	1.22193	1.15871e-14	2.94233e-13
_TCTTTTT_n	Simple_repeat	46.8076	2.59423	1.20513e-14	3.03925e-13
_TCCGCCT_n	Simple_repeat	22.1379	3.82968	2.48641e-14	6.22785e-13
_CTTTTTC_n	Simple_repeat	72.7892	2.9189	2.95629e-14	7.35476e-13
_TTGTGC_n	Simple_repeat	61.9908	2.27857	3.80755e-14	9.40899e-13
_GTT_n	Simple_repeat	1070.88	1.23098	4.36707e-14	1.07197e-12
_CAGCCG_n	Simple_repeat	27.7965	3.19925	4.69105e-14	1.14387e-12
_TTTTTTGACA_n	Simple_repeat	116.994	-2.94876	5.84768e-14	1.41652e-12
_GTGAGG_n	Simple_repeat	16.3049	4.88483	9.59015e-14	2.3079e-12
_TGTTGC_n	Simple_repeat	146.644	1.66316	1.13772e-13	2.72018e-12
CeRep52	Satellite	446.053	2.49655	1.42611e-13	3.3877e-12
_GGCGTC_n	Simple_repeat	39.1266	3.25786	2.20704e-13	5.20918e-12
_TTCATTT_n	Simple_repeat	35.9923	2.67786	2.29119e-13	5.37334e-12
_ATTTTG_n	Simple_repeat	25.9213	3.25942	2.88927e-13	6.7331e-12
_GAT_n	Simple_repeat	1619.98	1.16589	3.38955e-13	7.84927e-12
CELE1	DNA/TcMar-Tc1?	1828.54	-2.4385	5.60924e-13	1.28281e-11
_CAGATC_n	Simple_repeat	56.8802	2.19927	5.57507e-13	1.28281e-11
_TTCCAT_n	Simple_repeat	58.2083	2.21124	5.72745e-13	1.30176e-11
_CCTAAG_n	Simple_repeat	29.976	2.92726	7.89787e-13	1.78405e-11
_CTC_n	Simple_repeat	520.563	1.2572	1.1442e-12	2.56887e-11
_CTTCTC_n	Simple_repeat	296.981	1.35571	1.51813e-12	3.38772e-11
NDNAX3_CE	DNA?	447.957	1.25896	1.52996e-12	3.39356e-11
_TGGCCG_n	Simple_repeat	50.0151	2.40756	1.55779e-12	3.4346e-11
_CCCCAG_n	Simple_repeat	773.463	1.17439	1.6798e-12	3.68156e-11
_TCTCT_n	Simple_repeat	131.158	1.673	1.85894e-12	4.05008e-11
_CTTCTT_n	Simple_repeat	139.977	1.7642	1.873e-12	4.0567e-11
CELE45	SINE/tRNA-RTE	222.054	-2.59669	2.7147e-12	5.84534e-11
_CAAGAG_n	Simple_repeat	316.582	2.96173	2.73973e-12	5.86494e-11
_TCACCA_n	Simple_repeat	88.2337	1.80245	2.98042e-12	6.3433e-11
NPALTA1_CE	DNA	109.069	-2.65837	3.37796e-12	7.14808e-11
_GTC_n	Simple_repeat	137.944	1.59733	4.03397e-12	8.48748e-11
_TCGTC_n	Simple_repeat	49.2336	2.25651	4.3942e-12	9.19286e-11
_ATCATC_n	Simple_repeat	257.833	1.36082	4.6756e-12	9.7263e-11
_GCC_n	Simple_repeat	125.435	1.61048	5.88947e-12	1.21826e-10
_TCAA_n	Simple_repeat	71.047	2.34352	6.01281e-12	1.23683e-10
_CGTGAA_n	Simple_repeat	70.0777	1.94752	6.27531e-12	1.28365e-10
_TTATTTT_n	Simple_repeat	24.9178	3.06746	7.00485e-12	1.42496e-10
_ATTGGCT_n	Simple_repeat	21.2473	3.32462	7.26011e-12	1.46878e-10
_GTAG_n	Simple_repeat	29.8643	2.74303	9.81539e-12	1.97488e-10
_CGATGA_n	Simple_repeat	47.6818	2.18624	1.17416e-11	2.3496e-10
_AGAAGC_n	Simple_repeat	206.419	3.49558	1.30412e-11	2.59555e-10
_GAG_n	Simple_repeat	286.434	2.0581	1.94221e-11	3.84475e-10
_TCATCT_n	Simple_repeat	391.797	1.21794	2.90007e-11	5.7102e-10
_TGAAGA_n	Simple_repeat	878.569	1.09621	3.43262e-11	6.72282e-10
GA-rich	Low_complexity	13418.8	1.05682	3.90072e-11	7.59919e-10
_TTCAGTT_n	Simple_repeat	30.0179	2.6105	4.51009e-11	8.74008e-10
_CCTCTT_n	Simple_repeat	32.567	2.57362	5.71521e-11	1.10175e-09
_CATCAA_n	Simple_repeat	57.2937	1.93368	6.28123e-11	1.20456e-09
_TATAAA_n	Simple_repeat	35.12	3.27562	1.03381e-10	1.97228e-09
_AGCAGG_n	Simple_repeat	72.2179	2.45609	1.06275e-10	2.01704e-09
_CCGCCTTG_n	Simple_repeat	18.1171	3.42694	1.27941e-10	2.4158e-09
_TTGTTG_n	Simple_repeat	68.845	3.43295	1.40287e-10	2.63539e-09
_GCTCCA_n	Simple_repeat	48.0533	2.03489	1.51653e-10	2.83446e-09
_CAGTTT_n	Simple_repeat	56.023	1.92649	1.70051e-10	3.16226e-09
_AAT_n	Simple_repeat	360.275	1.16861	1.79754e-10	3.3259e-09
_GTTGCT_n	Simple_repeat	63.299	1.85247	1.82678e-10	3.3631e-09
_TTTC_n	Simple_repeat	267.109	1.24776	2.16538e-10	3.96662e-09
_TGA_n	Simple_repeat	2073.49	1.00884	2.86598e-10	5.22402e-09
_CTTTAT_n	Simple_repeat	80.733	1.68787	2.89001e-10	5.24189e-09
_AGAAGA_n	Simple_repeat	39.7577	2.21048	3.09948e-10	5.59425e-09
_CAAC_n	Simple_repeat	15.1585	3.70619	3.22944e-10	5.8004e-09
_TTTTCA_n	Simple_repeat	112.447	1.5252	3.86385e-10	6.90616e-09
_AAC_n	Simple_repeat	151.463	1.39667	3.98831e-10	7.09418e-09
_TAGG_n	Simple_repeat	86.765	1.62576	4.70154e-10	8.32263e-09
_TAG_n	Simple_repeat	86.8388	2.16544	4.92645e-10	8.67904e-09
_GGCA_n	Simple_repeat	17.7037	3.19017	5.07507e-10	8.89828e-09
PALTTAA1_CE	DNA/PiggyBac?	1350.38	-2.61305	5.83786e-10	1.01872e-08
PALTA4_CE	DNA/TcMar-Tc1?	44.9832	-3.54537	6.24994e-10	1.08548e-08
_AGAAGCG_n	Simple_repeat	101.628	2.49435	7.93511e-10	1.37169e-08
_TTG_n	Simple_repeat	1055.31	1.00727	9.41132e-10	1.61927e-08
_GTG_n	Simple_repeat	381.7	1.12498	1.06463e-09	1.82324e-08
_CTCT_n	Simple_repeat	200.605	1.27723	1.071e-09	1.82567e-08
LONGPAL3	DNA/MULE-MuDR	261.837	-1.62087	1.08159e-09	1.83521e-08
_TGGAAC_n	Simple_repeat	48.3058	1.907	1.34635e-09	2.27398e-08
_CATATG_n	Simple_repeat	83.3944	4.97547	1.43928e-09	2.41983e-08
_CTGGAA_n	Simple_repeat	16.7824	3.02992	1.53797e-09	2.57401e-08
_AATTGAAGAA_n	Simple_repeat	35.4646	3.85308	1.65501e-09	2.75736e-08
_AAG_n	Simple_repeat	223.724	1.2204	2.2961e-09	3.80822e-08
_TCCGA_n	Simple_repeat	25.6226	2.49668	2.32254e-09	3.8348e-08
_GCGGCT_n	Simple_repeat	18.8677	2.95161	2.37732e-09	3.90772e-08
_GTGGCT_n	Simple_repeat	27.6171	2.36111	2.3884e-09	3.90849e-08
_TACACC_n	Simple_repeat	19.3326	2.85104	3.11737e-09	5.07883e-08
CER5-I_CE	LTR/Gypsy	24.2592	2.57658	3.33944e-09	5.41665e-08
_GAAGAC_n	Simple_repeat	252.567	1.18954	3.56363e-09	5.75494e-08
PALTTAA3_CE	DNA/PiggyBac?	1465.94	-2.11036	3.86848e-09	6.21997e-08
_TGGACG_n	Simple_repeat	12.0005	3.95411	4.12585e-09	6.60495e-08
_TTTTAAC_n	Simple_repeat	34.1598	2.90848	4.6493e-09	7.4107e-08
_TCCTTT_n	Simple_repeat	348.369	1.09927	4.72365e-09	7.49677e-08
_ATGAAG_n	Simple_repeat	201.089	1.20142	5.10045e-09	8.02557e-08
_CTGCTTA_n	Simple_repeat	72.6648	3.621	5.08102e-09	8.02557e-08
_TGATTCATT_n	Simple_repeat	32.3255	2.21607	5.18548e-09	8.12466e-08
_CCGCCA_n	Simple_repeat	60.27	1.75036	5.22713e-09	8.13276e-08
_TGAGTT_n	Simple_repeat	20.9666	2.58333	5.23483e-09	8.13276e-08
_TCGTGA_n	Simple_repeat	64.5107	2.11112	5.53253e-09	8.55914e-08
_TCTTCG_n	Simple_repeat	49.9128	1.85849	5.62173e-09	8.66075e-08
_GCCTGA_n	Simple_repeat	31.4731	2.16839	6.03906e-09	9.26493e-08
_AATCAA_n	Simple_repeat	43.8963	1.93658	6.14911e-09	9.39462e-08
_GCGGAGA_n	Simple_repeat	57.6801	1.72499	6.21947e-09	9.46284e-08
_CGA_n	Simple_repeat	252.218	1.16752	6.39088e-09	9.64395e-08
_ATAACA_n	Simple_repeat	22.9029	2.47918	6.38164e-09	9.64395e-08
_CATCTT_n	Simple_repeat	129.199	1.3303	8.74055e-09	1.31358e-07
_TTTCAG_n	Simple_repeat	51.4635	1.82366	8.78862e-09	1.31544e-07
_AGCTGC_n	Simple_repeat	123.972	1.70284	9.16836e-09	1.36672e-07
PALTTTAAA3	DNA	101.452	-1.99605	1.04032e-08	1.54454e-07
_GGATGGATCG_n	Simple_repeat	11.1478	3.86446	1.12866e-08	1.66896e-07
_TGT_n	Simple_repeat	303.637	1.26672	1.87885e-08	2.76718e-07
CERP4	DNA	440.732	-2.17012	2.31518e-08	3.39621e-07
_TTTCAA_n	Simple_repeat	15.39	2.88889	2.49599e-08	3.64691e-07
_TCAGA_n	Simple_repeat	132.805	2.55361	2.76233e-08	4.02011e-07
_GAGCTC_n	Simple_repeat	31.6903	2.07953	2.87709e-08	4.17065e-07
PAL8D_CE	DNA/hAT?	171.712	-1.61982	2.98293e-08	4.30711e-07
_TCGTCT_n	Simple_repeat	60.7496	1.64778	3.04019e-08	4.37264e-07
_TTATTG_n	Simple_repeat	275.389	-1.38173	3.1548e-08	4.51983e-07
_TGACTC_n	Simple_repeat	11.6307	3.60157	3.90164e-08	5.56815e-07
_ATTCTC_n	Simple_repeat	56.4864	1.65277	4.01171e-08	5.70313e-07
_ATTCT_n	Simple_repeat	12.9422	3.28933	4.36346e-08	6.17933e-07
_GATGAG_n	Simple_repeat	116.857	1.31434	4.93593e-08	6.96326e-07
_GAATTTT_n	Simple_repeat	18.324	2.68609	5.01116e-08	7.0424e-07
_TTTTTA_n	Simple_repeat	65.3686	2.4808	5.20863e-08	7.29209e-07
Chapaev-2_CE	DNA/CMC-Chapaev	221.547	1.10811	6.23112e-08	8.69052e-07
_TTCTTTC_n	Simple_repeat	309.908	2.89076	6.424e-08	8.89216e-07
HelitronY2_CE	RC/Helitron	369.471	0.989149	8.54369e-08	1.1782e-06
_ATCGAG_n	Simple_repeat	36.8428	1.92448	8.69667e-08	1.19482e-06
_TGG_n	Simple_repeat	1750.63	0.866678	1.03855e-07	1.42154e-06
_GATGAC_n	Simple_repeat	104.343	1.33919	1.05604e-07	1.44012e-06
_CGT_n	Simple_repeat	55.9652	2.81959	1.18859e-07	1.6149e-06
_TAATAT_n	Simple_repeat	31.3657	1.96599	1.29131e-07	1.74801e-06
_ATCCTC_n	Simple_repeat	112.242	4.1219	1.34403e-07	1.81271e-06
_TTCTTC_n	Simple_repeat	81.739	1.42121	1.43939e-07	1.93424e-06
_GCTTGA_n	Simple_repeat	31.3647	1.96278	1.48522e-07	1.98857e-06
CER12-1-LTR_CE	LTR/Pao	20.6578	2.358	1.57346e-07	2.09909e-06
_CTTTCT_n	Simple_repeat	95.6086	1.62763	1.63044e-07	2.16724e-06
_TTGA_n	Simple_repeat	40.8838	1.76991	1.689e-07	2.23701e-06
CELE7	DNA	1162.47	-2.08685	1.71801e-07	2.26729e-06
_TTTT_n	Simple_repeat	16.7246	2.53426	2.01496e-07	2.64968e-06
NDNAX2_CE	DNA?	167.634	1.1263	2.09671e-07	2.74736e-06
_GACCAG_n	Simple_repeat	21.4419	2.37851	2.12636e-07	2.77633e-06
_TTCTATT_n	Simple_repeat	51.883	1.59719	2.15199e-07	2.79986e-06
_CAA_n	Simple_repeat	699.97	0.876558	2.22497e-07	2.88463e-06
_CTCCTT_n	Simple_repeat	19.8931	2.3936	2.7597e-07	3.56534e-06
_TTGAGC_n	Simple_repeat	137.555	2.51417	2.79329e-07	3.59612e-06
_ATTT_n	Simple_repeat	91.1606	1.30861	3.20451e-07	4.11115e-06
_GCCT_n	Simple_repeat	17.1467	2.43232	3.839e-07	4.89107e-06
_TGCTCA_n	Simple_repeat	26.1214	2.31687	4.17204e-07	5.29705e-06
_CATCTG_n	Simple_repeat	19.7596	2.41604	4.23569e-07	5.35938e-06
PAL8A_CE	DNA/hAT	11.8802	-5.44702	4.41513e-07	5.5673e-06
_CAC_n	Simple_repeat	186.147	1.07827	4.45253e-07	5.59529e-06
RCA1	Satellite	36.742	2.90301	4.64163e-07	5.79339e-06
_TTATTT_n	Simple_repeat	20419.8	1.2482	5.54809e-07	6.87814e-06
_AATAA_n	Simple_repeat	88.1161	1.26251	5.71035e-07	7.05554e-06
_AATTT_n	Simple_repeat	26.6828	1.98748	6.01841e-07	7.4113e-06
_TTTTC_n	Simple_repeat	23.1784	2.12175	6.04884e-07	7.42395e-06
_TGC_n	Simple_repeat	807.619	0.857952	6.24884e-07	7.64393e-06
_CTAAGC_n	Simple_repeat	63.9812	1.70844	8.6112e-07	1.04988e-05
_TAATTC_n	Simple_repeat	18.8899	3.38691	8.73696e-07	1.0617e-05
_ACGTCG_n	Simple_repeat	90.861	1.67109	8.98331e-07	1.08804e-05
_AAGGCC_n	Simple_repeat	24.6143	2.05302	9.49057e-07	1.14571e-05
_TTTTATT_n	Simple_repeat	39.6559	1.65017	9.82261e-07	1.18192e-05
LINE2G_CE	LINE/CR1	173.994	1.06369	1.16618e-06	1.39866e-05
_TTCT_n	Simple_repeat	160.195	1.50755	1.18905e-06	1.42145e-05
TIR23T5A_CE	DNA	73.8412	-1.79767	1.19702e-06	1.42197e-05
_TTCTA_n	Simple_repeat	11.7392	2.88847	1.1972e-06	1.42197e-05
PAL3A_CE	DNA	188.181	-1.31074	1.37087e-06	1.623e-05
NDNAX1_CE	DNA?	128.43	1.11646	1.52578e-06	1.80061e-05
_CTGAAT_n	Simple_repeat	23.7286	2.03305	1.76074e-06	2.07127e-05
SSU-rRNA_Cel	rRNA	3.86432e+06	1.25611	1.78649e-06	2.08821e-05
_TGGTGT_n	Simple_repeat	38.664	1.6259	1.78093e-06	2.08821e-05
_GAA_n	Simple_repeat	1064.03	0.797571	1.81883e-06	2.11929e-05
CELE2	DNA	1680.37	-1.36583	1.92011e-06	2.23023e-05
Tc6	DNA/TcMar-Tc1	50.4558	-2.49974	2.01064e-06	2.32805e-05
SINE1_CE	SINE/R2?	24.7507	1.94763	2.24989e-06	2.5969e-05
_GGTGCT_n	Simple_repeat	107.178	1.15649	2.41982e-06	2.7843e-05
_CACACG_n	Simple_repeat	94.7346	2.45171	2.48399e-06	2.84924e-05
_CCACCAGGA_n	Simple_repeat	27.2659	2.15419	2.92989e-06	3.35026e-05
_TGAGCC_n	Simple_repeat	45.123	2.26999	3.26884e-06	3.72627e-05
_TCCTGGTGG_n	Simple_repeat	93.277	1.21612	3.29702e-06	3.7468e-05
_TTT_n	Simple_repeat	109.8	2.12047	4.13604e-06	4.68581e-05
LINE2B_CE	LINE/CR1	29.8328	1.77129	4.32521e-06	4.8851e-05
HAT3_CE	DNA/hAT	156.08	1.01711	4.67873e-06	5.26822e-05
PAL8C_4	DNA/hAT	175.317	-2.12192	4.78375e-06	5.37005e-05
_ATTTTC_n	Simple_repeat	22.8266	1.93041	5.84382e-06	6.50405e-05
_AT_n	Simple_repeat	480.475	1.06418	5.84693e-06	6.50405e-05
CER7-LTR_CE	LTR/Pao	27.2647	1.81902	6.05029e-06	6.68984e-05
_CCACCG_n	Simple_repeat	161.5	3.20997	6.63096e-06	7.30994e-05
_TACGGA_n	Simple_repeat	40.4131	2.46211	6.87426e-06	7.55553e-05
_AATT_n	Simple_repeat	33.0405	1.77838	8.14022e-06	8.92032e-05
CER7-I_CE	LTR/Pao	74.137	1.22302	1.15534e-05	0.000125857
_ATATACC_n	Simple_repeat	13.6971	-3.5369	1.22603e-05	0.000133164
_CACCAA_n	Simple_repeat	20.5856	3.19692	1.2338e-05	0.000133613
_TCCTGGTGC_n	Simple_repeat	34.0462	1.6219	1.23936e-05	0.000133822
A-rich	Low_complexity	5295.14	0.71677	1.34504e-05	0.000144386
_AAGACG_n	Simple_repeat	66.3068	1.24426	1.37097e-05	0.000146741
_AGT_n	Simple_repeat	34.2571	1.56286	1.54246e-05	0.000164618
_CCGCCT_n	Simple_repeat	11.8633	2.48781	1.54701e-05	0.000164627
_TCCTCT_n	Simple_repeat	921.006	1.21141	1.58759e-05	0.000168458
_ATC_n	Simple_repeat	816.989	0.723619	1.75599e-05	0.000185792
CELE4	DNA	1120.64	-2.14263	1.85991e-05	0.000196223
_G_n	Simple_repeat	252.992	-1.17934	2.243e-05	0.000235291
_ATATTTC_n	Simple_repeat	40.3935	1.37444	2.34082e-05	0.000244855
_CTGATG_n	Simple_repeat	43.095	1.39764	2.44859e-05	0.000255402
_TCCCGATCCA_n	Simple_repeat	17.6707	2.22983	2.86733e-05	0.000298235
PALTA3_CE	DNA/TcMar-Tc1?	70.4945	-1.50594	2.88868e-05	0.000299609
_ACA_n	Simple_repeat	749.172	0.709915	3.30757e-05	0.000342092
CER6-I_CE	LTR/Gypsy	18.9242	2.1792	3.65797e-05	0.000377273
_AGG_n	Simple_repeat	148.719	0.939213	3.99964e-05	0.000411359
_CAGCAG_n	Simple_repeat	86.1445	2.31849	4.29069e-05	0.000440064
_ATAA_n	Simple_repeat	41.6231	2.5702	4.3482e-05	0.000444724
_ATAT_n	Simple_repeat	27.4981	1.56944	4.43614e-05	0.000452462
_CCACAA_n	Simple_repeat	52.5592	2.47986	5.72702e-05	0.000582511
_AATGG_n	Simple_repeat	51.1526	1.28714	5.98347e-05	0.000606918
PAL8B_CE	DNA/hAT	27.3314	-2.13141	6.09493e-05	0.000614836
CELE14A	DNA	452.466	-0.857192	7.60641e-05	0.000765213
_GAGTG_n	Simple_repeat	28.5475	1.54268	7.78662e-05	0.000776974
_GGTGGT_n	Simple_repeat	16.9846	1.91218	7.78178e-05	0.000776974
_ATCTGAA_n	Simple_repeat	22.4426	2.10047	8.47906e-05	0.000843781
_GCCA_n	Simple_repeat	15.9833	2.99485	8.60037e-05	0.000853546
_GCTCGT_n	Simple_repeat	34.7486	-1.78417	9.02232e-05	0.000893016
_ATA_n	Simple_repeat	131.84	0.924885	9.11742e-05	0.000900009
_CACCTC_n	Simple_repeat	27.3404	1.96824	0.000105786	0.00103868
IR4	DNA	150.885	-1.77137	0.000108371	0.00106123
_TTAT_n	Simple_repeat	919.848	0.646244	0.000110212	0.0010764
_CAGTCG_n	Simple_repeat	62.63	1.1451	0.000110782	0.00107909
TIR9TA1B_CE	DNA/hAT	87.2086	0.985564	0.00011846	0.00114781
_CTGAGC_n	Simple_repeat	33.1275	1.8151	0.000122783	0.00118658
_GATGAA_n	Simple_repeat	654.672	0.871515	0.000141099	0.00135647
TIR9TA1_CE	DNA	64.9055	1.09074	0.000150167	0.00143988
_GGTGGA_n	Simple_repeat	56.9633	1.1013	0.000168939	0.00160318
_GAGAGC_n	Simple_repeat	16.5813	1.78692	0.000178817	0.00169256
_TTAGGC_n	Simple_repeat	344.349	0.729672	0.000186656	0.00176223
_CACGAT_n	Simple_repeat	29.606	1.45816	0.00018769	0.00176746
_GAAGCA_n	Simple_repeat	28.4254	2.06731	0.000200649	0.00188466
_TAC_n	Simple_repeat	28.3559	1.84559	0.000203024	0.00190212
LONGPAL1	DNA/MULE-MuDR	32.1806	-2.45946	0.00020525	0.00191324
_CCTA_n	Simple_repeat	183.533	0.816648	0.000207524	0.00192956
_GCG_n	Simple_repeat	25.4505	2.95276	0.000209023	0.00193859
LINE2D_CE	LINE/CR1	36.9781	1.3068	0.00025878	0.00237613
_GGC_n	Simple_repeat	57.8376	1.06795	0.000282474	0.00258082
_GTTGG_n	Simple_repeat	56.5311	1.08155	0.000284341	0.00259144
LINE2H_CE	LINE/CR1	33.7143	1.28938	0.000305888	0.00276236
_TTGATT_n	Simple_repeat	12.8169	1.85211	0.000306095	0.00276236
_GGA_n	Simple_repeat	72.6167	1.1439	0.000305498	0.00276236
_GGACGC_n	Simple_repeat	43.7405	1.40046	0.000311007	0.00279982
TC5A	DNA/TcMar-Tc4	26.9332	-2.17425	0.000316441	0.00283488
_TGGC_n	Simple_repeat	12.8487	1.93131	0.000316047	0.00283488
_TTA_n	Simple_repeat	225.002	0.829337	0.000347682	0.00309967
CELE6	DNA/TcMar-Tc1?	59.5867	-1.31217	0.000348734	0.00310154
_GACGAA_n	Simple_repeat	17.507	1.6591	0.00035774	0.00317397
PALTTTAAA2	DNA	345.512	-0.824563	0.000363829	0.00322023
_TTTAC_n	Simple_repeat	27.1132	1.41055	0.000367847	0.00324799
_TTCTTT_n	Simple_repeat	30.3839	1.80913	0.000369403	0.00325392
_TTGT_n	Simple_repeat	35.61	2.40342	0.000375822	0.00330257
_CAGTAA_n	Simple_repeat	19.2668	1.63852	0.000380195	0.00333304
_TCCA_n	Simple_repeat	40.6297	1.45429	0.000402528	0.00352045
_AAGGAGC_n	Simple_repeat	16.9461	1.65215	0.00042057	0.00366952
HAT2_CE	DNA/hAT	146.623	0.856868	0.000432215	0.00376221
_GCTGTT_n	Simple_repeat	101.35	1.52413	0.000468617	0.00406945
CERP2	DNA?	135.269	-1.18053	0.000471365	0.00408369
RC35	Satellite	42.6413	-1.45739	0.000485543	0.00419664
_CCATCC_n	Simple_repeat	127.179	0.803728	0.000492365	0.00423572
MAR_CE	DNA/TcMar-Mariner	77.8218	0.92951	0.000499276	0.00428516
_AAGCCT_n	Simple_repeat	31.069	1.30436	0.000508306	0.00435252
_TTTTTTA_n	Simple_repeat	345.713	-0.846525	0.00052543	0.00448871
_ATCATT_n	Simple_repeat	15.6309	1.65917	0.000567807	0.00482832
_AGGT_n	Simple_repeat	26.0892	1.94371	0.000594902	0.00504707
_TCCAAC_n	Simple_repeat	14.3953	1.72898	0.000619389	0.00524274
_CTGGAG_n	Simple_repeat	44.1498	2.55708	0.00064893	0.00548018
_AATAATA_n	Simple_repeat	92.9184	0.838572	0.000793694	0.00663042
CELE11	DNA/TcMar-Pogo	296.846	-0.757089	0.000885501	0.00735985
PAL9A_CE	DNA/MULE-MuDR	61.3191	-1.20787	0.000933605	0.0077248
_ACGATC_n	Simple_repeat	28.5708	1.47173	0.000950693	0.00783099
_TCTTCTT_n	Simple_repeat	86.3027	1.76383	0.00106139	0.0087039
_TATA_n	Simple_repeat	185.807	-1.94256	0.00107891	0.00882791
_TTTA_n	Simple_repeat	51.9901	-2.50988	0.00110972	0.0090398
_AGATGA_n	Simple_repeat	105.43	1.012	0.00112802	0.00914714
TIR54TA1_CE	DNA	105.584	-1.09498	0.00115204	0.0093022
_TGGTGG_n	Simple_repeat	25.1847	1.28848	0.00116485	0.00935825
_TGCC_n	Simple_repeat	20.1431	1.3871	0.0011641	0.00935825
_GCTGGA_n	Simple_repeat	48.502	1.38561	0.00118081	0.00945161
CeRep4	Unknown	221.544	0.877761	0.00127317	0.0101688
_TGATGA_n	Simple_repeat	117.314	-0.928757	0.00138495	0.0110376
_TTTGATA_n	Simple_repeat	14.2073	1.96284	0.00144119	0.011461
_TTCCAC_n	Simple_repeat	74.2869	1.08574	0.00151521	0.0120237
_GCT_n	Simple_repeat	1291.56	0.53752	0.00152562	0.0120803
CeRep1A	DNA/MULE-MuDR	127.683	0.731147	0.001533	0.0121126
CER16-LTR_CE	LTR/Pao	33.8944	-1.40119	0.00172809	0.0135668
_CACATA_n	Simple_repeat	16.2335	1.46475	0.00175265	0.0137303
_TTCTC_n	Simple_repeat	21.7205	1.42348	0.00183856	0.0142764
_ATGTAG_n	Simple_repeat	39.562	1.03595	0.00192472	0.014826
_CCTCAT_n	Simple_repeat	41.6013	2.58946	0.00194246	0.0149003
PALNN1_CE	DNA/CMC-Mirage	23.326	-1.73271	0.00196491	0.0149789
_AAGAGAC_n	Simple_repeat	49.2531	-1.24133	0.00196182	0.0149789
_AATCTC_n	Simple_repeat	15.9013	1.51403	0.00204545	0.0155606
_AATGAA_n	Simple_repeat	62.5496	0.845232	0.00224375	0.016999
_CTGCTT_n	Simple_repeat	42.9656	1.00946	0.00264524	0.0199178
_GGTA_n	Simple_repeat	15.3017	1.71063	0.00269502	0.0202512
IR1_CE	DNA	15.1562	-1.87059	0.00270695	0.0202994
_GTGGTA_n	Simple_repeat	70.881	1.5724	0.00275873	0.0206456
_TGCAGC_n	Simple_repeat	31.1468	1.09333	0.00311358	0.0231133
_GAACCA_n	Simple_repeat	21.268	1.81788	0.00322178	0.0238205
Mariner5_CE	DNA/TcMar-Mariner	126.291	0.678409	0.00341757	0.025167
CER2-LTR_CE	LTR/Gypsy	18.9139	1.44002	0.00395985	0.0289289
_ACAC_n	Simple_repeat	35.8661	0.970371	0.00406474	0.0296364
TC5B	DNA/TcMar-Tc4	62.4994	-0.972927	0.00438099	0.0317535
CER3-I_CE	LTR/Gypsy	23.1522	1.50442	0.00439745	0.0318102
_TCGTTC_n	Simple_repeat	16.8609	1.32184	0.00448495	0.0323796
_TTTCCA_n	Simple_repeat	33.7548	1.02395	0.00453069	0.0326458
_CTCTTT_n	Simple_repeat	63.9719	0.789599	0.0047328	0.0340355
_GTATGT_n	Simple_repeat	21.8997	1.29839	0.00478184	0.0343211
CER12-I_CE	LTR/Pao	22.405	1.18854	0.00492986	0.0352172
_TCGTCA_n	Simple_repeat	14.8505	1.40196	0.00492884	0.0352172
_TTCTCA_n	Simple_repeat	20.0739	1.90699	0.00493538	0.0352172
RC35S	Satellite	24.5952	1.08719	0.00554529	0.0393406
NTC2A	DNA/TcMar-Pogo	71.0301	-1.09756	0.00564598	0.0399011
IR3_CE	DNA/PiggyBac?	210.328	-1.30114	0.00611452	0.042965
_TTCTGT_n	Simple_repeat	39.5254	0.925971	0.0064726	0.0452222
_CAGGCC_n	Simple_repeat	16.8897	1.23058	0.00646487	0.0452222
_TCTCGA_n	Simple_repeat	21.3803	1.20095	0.00656395	0.0457736
_TAT_n	Simple_repeat	174.848	0.915755	0.0080722	0.0556589
_GATGTT_n	Simple_repeat	187.611	0.975907	0.00845529	0.0580828
_TTCTTGTA_n	Simple_repeat	34.3975	0.918515	0.00850321	0.0581948
_CTGTTG_n	Simple_repeat	77.6681	0.726615	0.00862848	0.0588334
_TGATAA_n	Simple_repeat	25.8028	2.50447	0.00890472	0.060493
_TGTC_n	Simple_repeat	17.0723	1.97904	0.00892542	0.0605219
_AACA_n	Simple_repeat	18.831	1.09084	0.00970385	0.0655589
_GAGGAC_n	Simple_repeat	17.7036	1.17862	0.0100297	0.0675122
_AATTTG_n	Simple_repeat	13.3154	-1.75858	0.0101106	0.0678091
_AGGC_n	Simple_repeat	36.5086	1.20005	0.0101043	0.0678091
_GCTTAG_n	Simple_repeat	28.4823	0.979571	0.0103562	0.0693302
_TA_n	Simple_repeat	220.455	0.795274	0.010537	0.0702846
_ATCTC_n	Simple_repeat	66.8835	0.763872	0.0118021	0.078298
_TATTT_n	Simple_repeat	34.5338	0.85617	0.0136044	0.0896086
_TGGAGC_n	Simple_repeat	90.6771	0.636224	0.0139146	0.0914887
LINE2A_CE	LINE/CR1	79.1836	0.67346	0.0142672	0.0936395
_AGCAGA_n	Simple_repeat	14.8255	1.28248	0.0147186	0.0960885

## Sheet: tdp-1(ok803)
repeat	class	baseMean	log2FC(tdp-1/N2)	pval	padj
_TGGTCCTGG_n	Simple_repeat	5359.72	2.69274	1.20111e-69	4.42249e-66
_TCCTCCACG_n	Simple_repeat	4518.73	2.59783	1.423e-63	2.61975e-60
_CCCCAG_n	Simple_repeat	1873.29	2.35119	5.50127e-56	6.75189e-53
_GTT_n	Simple_repeat	2558.46	2.37472	2.85131e-52	2.62463e-49
_CTCCAG_n	Simple_repeat	1512.79	2.0798	1.46184e-43	1.0765e-40
_TCACCA_n	Simple_repeat	227.229	2.99224	1.07986e-42	6.62676e-40
_ACCACC_n	Simple_repeat	584.023	2.22853	1.01168e-33	5.32146e-31
_CCAC_n	Simple_repeat	1268.23	3.96296	1.76367e-33	8.11727e-31
_GTTGTA_n	Simple_repeat	739.516	1.8982	1.1222e-31	4.59106e-29
_CAGATC_n	Simple_repeat	123.834	3.07532	3.43579e-31	1.26506e-28
_GAGCTG_n	Simple_repeat	886.983	1.81159	4.80002e-30	1.6067e-27
_TGG_n	Simple_repeat	3329.2	1.65861	1.43558e-28	4.40485e-26
_TCC_n	Simple_repeat	3542.1	1.70978	5.14637e-28	1.45761e-25
_TCTT_n	Simple_repeat	220.91	2.23498	1.47266e-27	3.87309e-25
_CTCCAC_n	Simple_repeat	70.4912	3.53767	1.67044e-27	4.10037e-25
_GTC_n	Simple_repeat	240.72	2.14788	6.1162e-27	1.40749e-24
_TTCACG_n	Simple_repeat	92.5273	3.08155	1.89607e-26	4.10666e-24
_GGAT_n	Simple_repeat	77.0323	3.1641	1.12841e-25	2.30823e-23
_ATG_n	Simple_repeat	1327.17	1.55431	2.20063e-24	4.26458e-22
_TCG_n	Simple_repeat	1771.92	1.52122	2.70191e-24	4.97422e-22
_GAGCTC_n	Simple_repeat	72.5168	3.04158	1.14276e-23	2.00364e-21
_TTATTT_n	Simple_repeat	50490.6	2.44586	3.46701e-23	5.80252e-21
_TGAGGA_n	Simple_repeat	747.617	1.62642	3.66953e-23	5.87443e-21
_ATTTTT_n	Simple_repeat	2178.14	1.54555	7.31893e-23	1.12285e-20
_AGC_n	Simple_repeat	1543.65	1.67021	7.73968e-23	1.1399e-20
_AACAAG_n	Simple_repeat	271.214	1.90762	9.93005e-23	1.40625e-20
_CTTCAT_n	Simple_repeat	474.814	1.6557	3.05616e-22	4.16769e-20
_TCCTGGTGG_n	Simple_repeat	185.46	2.03972	7.95464e-22	1.04604e-19
_ACC_n	Simple_repeat	483.05	1.62423	1.04677e-21	1.32904e-19
_GTTCCT_n	Simple_repeat	78.4617	2.91381	1.64436e-21	2.01818e-19
_CAGTCG_n	Simple_repeat	149.788	2.30561	2.14665e-21	2.54967e-19
_TTG_n	Simple_repeat	1658.33	1.41141	6.28903e-21	7.23632e-19
_TTGTCC_n	Simple_repeat	54.5829	3.17191	2.22852e-20	2.48648e-18
_TCTCCT_n	Simple_repeat	216.14	2.33389	5.05723e-20	5.47669e-18
_GAACGA_n	Simple_repeat	262.225	1.81517	9.676e-20	1.01792e-17
_TCATCG_n	Simple_repeat	336.812	1.7222	1.02694e-19	1.05033e-17
CER1	LTR/Gypsy	3307.45	1.35488	1.07174e-19	1.06652e-17
_CCTG_n	Simple_repeat	349.375	1.65432	5.35784e-19	5.19147e-17
_TCCTTT_n	Simple_repeat	538.142	1.46304	1.14543e-18	1.0814e-16
_TCCTCT_n	Simple_repeat	1675.95	1.87821	1.39974e-18	1.28846e-16
_CAA_n	Simple_repeat	1130.27	1.34677	1.44017e-18	1.29335e-16
_GGATGA_n	Simple_repeat	1068.01	1.35517	1.55068e-18	1.35943e-16
_CCAGCT_n	Simple_repeat	2235.03	1.34282	2.64175e-18	2.26208e-16
GA-rich	Low_complexity	19650.7	1.31799	1.37988e-17	1.15471e-15
_ATCCTG_n	Simple_repeat	103.721	2.25899	1.72358e-17	1.41027e-15
_ACG_n	Simple_repeat	101.871	2.21327	3.53054e-17	2.82597e-15
SSU-rRNA_Cel	rRNA	8.61173e+06	2.27771	6.24325e-17	4.89099e-15
_TATA_n	Simple_repeat	2225.35	3.41765	6.53644e-17	4.91167e-15
_TTC_n	Simple_repeat	1557.73	1.25662	6.49911e-17	4.91167e-15
_TGAAGA_n	Simple_repeat	1229.36	1.26326	9.96443e-17	7.33781e-15
_GCAACA_n	Simple_repeat	194.006	1.67914	1.1002e-16	7.943e-15
_CTTCTT_n	Simple_repeat	186.359	1.82033	1.28016e-16	9.06452e-15
_CTT_n	Simple_repeat	1986.42	1.22384	1.35538e-16	9.25598e-15
_TGCTGC_n	Simple_repeat	220.403	1.66541	1.35748e-16	9.25598e-15
_CCT_n	Simple_repeat	279.005	1.52627	2.25814e-16	1.51172e-14
_CCATCC_n	Simple_repeat	236.934	1.56607	4.37468e-16	2.87635e-14
_TCTTCA_n	Simple_repeat	1978.64	1.20343	5.91301e-16	3.8196e-14
_CAGGACCAC_n	Simple_repeat	25.2424	4.72308	7.73427e-16	4.90993e-14
_TCATCC_n	Simple_repeat	1508.75	2.05479	8.84487e-16	5.5198e-14
_ATTCT_n	Simple_repeat	27.4704	4.05261	3.01884e-15	1.80487e-13
_GATGAG_n	Simple_repeat	180.575	1.66408	3.00201e-15	1.80487e-13
_TTTTCT_n	Simple_repeat	97.5519	2.08011	3.03916e-15	1.80487e-13
_TGGCGA_n	Simple_repeat	115.851	2.02266	4.26941e-15	2.49523e-13
_GCTCGT_n	Simple_repeat	155.646	1.79203	6.11728e-15	3.51935e-13
_GATG_n	Simple_repeat	94.9905	2.01681	7.55234e-15	4.27811e-13
_CTCATC_n	Simple_repeat	97.6078	1.96244	8.73097e-15	4.87083e-13
_CACATA_n	Simple_repeat	43.3421	2.758	9.24027e-15	5.07801e-13
_ACA_n	Simple_repeat	1202.24	1.18478	1.02826e-14	5.56775e-13
_CCA_n	Simple_repeat	1400.81	1.16005	1.53734e-14	8.20361e-13
_CAT_n	Simple_repeat	3510.43	1.14793	1.66329e-14	8.74889e-13
_CTTCTC_n	Simple_repeat	397.657	1.42888	1.79785e-14	9.3235e-13
_TATATAA_n	Simple_repeat	74.5105	2.34791	1.97402e-14	1.00949e-12
_TTTCGAG_n	Simple_repeat	32.2641	3.34001	2.64957e-14	1.3364e-12
_TGT_n	Simple_repeat	424.952	1.42867	2.92098e-14	1.45338e-12
_TCA_n	Simple_repeat	2986.67	1.13852	3.63451e-14	1.7843e-12
_ATCATC_n	Simple_repeat	333.258	1.36015	4.10488e-14	1.9887e-12
LSU-rRNA_Cel	rRNA	1.89624e+08	4.47439	4.7146e-14	2.25443e-12
_CAGGCT_n	Simple_repeat	163.225	1.60857	6.41788e-14	3.02957e-12
_CTC_n	Simple_repeat	666.019	1.23701	6.68447e-14	3.11547e-12
_ACCGC_n	Simple_repeat	23.2808	3.77398	7.03572e-14	3.23819e-12
_TTCCT_n	Simple_repeat	102.18	1.82827	1.39909e-13	6.3598e-12
Helitron2_CE	RC/Helitron	2080.79	1.11296	2.00347e-13	8.99608e-12
_TGTTGT_n	Simple_repeat	74.8323	2.17601	2.54024e-13	1.12689e-11
_TGATGA_n	Simple_repeat	350.523	1.33992	2.93988e-13	1.28865e-11
_TTCTCTT_n	Simple_repeat	119.747	1.79651	3.95658e-13	1.7139e-11
_GTTTTT_n	Simple_repeat	104.915	1.81271	5.36257e-13	2.29593e-11
_GCT_n	Simple_repeat	2122.46	1.08252	5.83769e-13	2.47062e-11
_AAGGAA_n	Simple_repeat	19.5038	4.02654	7.81701e-13	3.27071e-11
_GCGGAGA_n	Simple_repeat	81.9746	1.90117	8.04232e-13	3.32717e-11
_AATGG_n	Simple_repeat	95.3207	1.98668	8.64567e-13	3.49817e-11
_GAT_n	Simple_repeat	2006.24	1.07593	8.60629e-13	3.49817e-11
_TTCTTTC_n	Simple_repeat	353.386	2.69053	1.19397e-12	4.77847e-11
_GTTCTC_n	Simple_repeat	29.6869	3.06128	1.20743e-12	4.78038e-11
_TGC_n	Simple_repeat	1164.27	1.09398	1.46406e-12	5.73477e-11
_GGAGCT_n	Simple_repeat	2024.7	1.05994	1.51854e-12	5.88555e-11
_AGCAAC_n	Simple_repeat	186.252	1.49648	1.69086e-12	6.41829e-11
_ATTTCC_n	Simple_repeat	153.93	1.50892	1.68028e-12	6.41829e-11
_TCTCT_n	Simple_repeat	155.904	1.51585	2.72225e-12	1.02279e-10
_TGCTGT_n	Simple_repeat	197.381	1.39997	2.9453e-12	1.09541e-10
_GGACGT_n	Simple_repeat	139.498	1.56067	3.1257e-12	1.15088e-10
_GATGTT_n	Simple_repeat	375.29	1.84952	3.91469e-12	1.42712e-10
_TCT_n	Simple_repeat	3291.19	1.04094	5.25206e-12	1.89589e-10
_GTG_n	Simple_repeat	503.202	1.16449	5.80933e-12	2.07669e-10
_GAAGAC_n	Simple_repeat	337.69	1.25957	8.47428e-12	3.00022e-10
_ATGGA_n	Simple_repeat	25.6383	3.16217	9.18295e-12	3.22015e-10
_CGG_n	Simple_repeat	129.796	1.54213	9.45781e-12	3.28525e-10
_ATGATG_n	Simple_repeat	234.082	1.94416	1.41973e-11	4.88546e-10
_TTGTGC_n	Simple_repeat	70.6839	2.05367	1.49872e-11	5.10951e-10
Helitron1_CE	RC/Helitron	557.934	1.09161	2.36217e-11	7.97936e-10
_ATTTTTG_n	Simple_repeat	16.4013	4.1126	2.8156e-11	9.42456e-10
_TATACC_n	Simple_repeat	29.2738	2.81859	3.04398e-11	1.00972e-09
_CAACAG_n	Simple_repeat	224.296	1.3358	3.09724e-11	1.01822e-09
_ATAGGT_n	Simple_repeat	15.9347	4.06852	3.4822e-11	1.125e-09
_TGA_n	Simple_repeat	2655.07	0.989147	3.48315e-11	1.125e-09
_TGCTCA_n	Simple_repeat	41.2383	2.66066	3.9704e-11	1.27122e-09
_AT_n	Simple_repeat	742.806	1.42873	4.3231e-11	1.37221e-09
_CTG_n	Simple_repeat	673.135	1.05705	4.86481e-11	1.53096e-09
_TACCTACCC_n	Simple_repeat	38.7257	2.57602	6.09146e-11	1.90074e-09
_TTCTCTCA_n	Simple_repeat	24.1971	3.29981	7.72531e-11	2.3903e-09
_TCATAT_n	Simple_repeat	165.763	1.36556	8.33675e-11	2.55799e-09
_TTTTCAT_n	Simple_repeat	65.6041	1.87846	9.21297e-11	2.80348e-09
_TCTTCC_n	Simple_repeat	205.922	1.30616	1.28501e-10	3.87821e-09
_TTATAAT_n	Simple_repeat	240.744	1.68967	1.4075e-10	4.21335e-09
_ACCTCC_n	Simple_repeat	242.455	1.26062	1.65501e-10	4.89623e-09
CER2-I_CE	LTR/Gypsy	202.723	1.28002	1.66222e-10	4.89623e-09
_CAACAA_n	Simple_repeat	336.399	1.19067	1.92579e-10	5.62759e-09
_GCTCAACAA_n	Simple_repeat	162.791	1.37643	2.47016e-10	7.16153e-09
_TCTATC_n	Simple_repeat	17.9531	3.58702	2.54579e-10	7.32312e-09
_AAGTAG_n	Simple_repeat	17.1012	3.82439	2.71287e-10	7.66818e-09
_GAAAA_n	Simple_repeat	103.356	1.54365	2.72822e-10	7.66818e-09
_TAATTAA_n	Simple_repeat	16.6031	4.05659	2.68887e-10	7.66818e-09
_TGGTTC_n	Simple_repeat	22.876	3.1612	3.18181e-10	8.87532e-09
CER15-I_CE	LTR/Pao	209.166	1.31543	5.3642e-10	1.48504e-08
_GTTGG_n	Simple_repeat	92.19	1.55487	5.78249e-10	1.58889e-08
_TCATCT_n	Simple_repeat	466.306	1.0442	5.9263e-10	1.61634e-08
_CTTCCT_n	Simple_repeat	57.6255	2.22586	8.35969e-10	2.26326e-08
_TGGACG_n	Simple_repeat	15.348	3.93609	8.83393e-10	2.3742e-08
_ATATTTC_n	Simple_repeat	63.9795	1.76531	1.08393e-09	2.89204e-08
_TTGG_n	Simple_repeat	22.059	2.83378	1.19047e-09	3.15346e-08
_CCGCCA_n	Simple_repeat	75.5483	1.69128	1.25063e-09	3.28916e-08
_TTTCCTT_n	Simple_repeat	14.0288	3.87301	1.79913e-09	4.69816e-08
_GCCAAGT_n	Simple_repeat	30.1868	2.4078	1.81977e-09	4.7186e-08
_CATCAA_n	Simple_repeat	66.2257	1.72388	1.98754e-09	5.11757e-08
_GCAAG_n	Simple_repeat	12.9399	4.15092	2.25792e-09	5.77338e-08
_TGTTGC_n	Simple_repeat	154.813	1.26449	3.26259e-09	8.28474e-08
_AGA_n	Simple_repeat	720.986	0.972792	3.32989e-09	8.39772e-08
_GGACAA_n	Simple_repeat	70.3049	1.67884	3.45568e-09	8.65567e-08
_ACCTCTG_n	Simple_repeat	54.4748	2.05166	3.7782e-09	9.39955e-08
_ACGACG_n	Simple_repeat	23.809	2.56406	4.0256e-09	9.94783e-08
_CTCT_n	Simple_repeat	245.237	1.16422	4.12331e-09	1.01214e-07
_CATCCT_n	Simple_repeat	119.852	1.36847	4.58589e-09	1.11823e-07
_ATCTCG_n	Simple_repeat	112.186	1.39963	4.67768e-09	1.13311e-07
_AAAG_n	Simple_repeat	80.676	1.54623	6.78995e-09	1.62585e-07
_ATCC_n	Simple_repeat	139.384	1.72962	6.80013e-09	1.62585e-07
_TGTGTA_n	Simple_repeat	14.5793	3.89064	7.43958e-09	1.76726e-07
_TTCTGG_n	Simple_repeat	43.098	2.05478	8.31547e-09	1.96266e-07
_TATCTC_n	Simple_repeat	101.099	1.42911	8.40055e-09	1.97012e-07
_CAC_n	Simple_repeat	240.909	1.08101	9.86152e-09	2.29811e-07
_CAGGCGA_n	Simple_repeat	13.9529	3.47382	1.00762e-08	2.33337e-07
_AAT_n	Simple_repeat	428.431	0.991035	1.08094e-08	2.48752e-07
_TTAGATT_n	Simple_repeat	12.6175	3.70898	1.09828e-08	2.51172e-07
_AAATGTGCAA_n	Simple_repeat	13.0422	4.16292	1.11178e-08	2.52689e-07
_ACATCA_n	Simple_repeat	66.6645	1.60357	1.12914e-08	2.55061e-07
_GAA_n	Simple_repeat	1428	0.883217	1.17822e-08	2.64525e-07
_CCTA_n	Simple_repeat	268.044	1.08618	1.48752e-08	3.31941e-07
_CCAACT_n	Simple_repeat	25.7525	2.49238	1.50484e-08	3.33785e-07
CER16-2-I_CE	LTR/Pao	209.147	1.17531	1.57919e-08	3.48178e-07
_TCCTTTT_n	Simple_repeat	164.228	1.20032	1.75518e-08	3.84678e-07
_CAGTAA_n	Simple_repeat	34.3048	2.21845	1.94511e-08	4.23782e-07
_TGGTGC_n	Simple_repeat	20.2487	2.7198	2.0145e-08	4.36318e-07
_TCCAGC_n	Simple_repeat	112.557	1.36463	2.22641e-08	4.79394e-07
_GAGACA_n	Simple_repeat	71.4655	2.14521	2.26366e-08	4.84582e-07
_GAGAGC_n	Simple_repeat	27.9748	2.26897	2.58537e-08	5.50251e-07
_TTGCGG_n	Simple_repeat	18.6695	2.89661	2.68432e-08	5.68027e-07
_TTCATC_n	Simple_repeat	199.765	1.3178	2.90743e-08	6.11723e-07
_TTTCT_n	Simple_repeat	68.8896	1.60941	3.08912e-08	6.45153e-07
A-rich	Low_complexity	7306.82	0.865579	3.10136e-08	6.45153e-07
_AGATAG_n	Simple_repeat	16.568	2.96373	3.55449e-08	7.3526e-07
_C_n	Simple_repeat	635.324	0.941998	3.68818e-08	7.58652e-07
_ACGGTC_n	Simple_repeat	14.1596	3.23576	3.91815e-08	8.0148e-07
_CACGAT_n	Simple_repeat	48.0681	1.89075	4.41076e-08	8.9726e-07
_TCTTCTT_n	Simple_repeat	152.82	2.33364	4.88315e-08	9.87898e-07
CER7-LTR_CE	LTR/Pao	40.4172	2.07423	5.02485e-08	1.01101e-06
_GGTGGC_n	Simple_repeat	52.5886	1.73502	5.20087e-08	1.04074e-06
_CTCTTT_n	Simple_repeat	104.878	1.30313	5.56616e-08	1.10782e-06
_GTGGCT_n	Simple_repeat	30.5821	2.09109	5.60556e-08	1.10966e-06
_CACCTC_n	Simple_repeat	45.8435	2.42211	6.03721e-08	1.18872e-06
_GGCGTC_n	Simple_repeat	28.7087	2.32867	6.77447e-08	1.32679e-06
_CTGATT_n	Simple_repeat	27.3139	2.26927	6.90604e-08	1.3454e-06
_CATCTT_n	Simple_repeat	152.984	1.15135	6.99381e-08	1.35533e-06
_ACCTAT_n	Simple_repeat	10.7781	3.87081	7.09244e-08	1.36724e-06
_CGTCCT_n	Simple_repeat	12.5095	3.33544	7.23825e-08	1.38808e-06
_AGATGA_n	Simple_repeat	160.31	1.35483	8.08284e-08	1.54202e-06
_TCGTCT_n	Simple_repeat	72.0763	1.48265	8.92662e-08	1.69422e-06
_TACCTAGAC_n	Simple_repeat	32.3631	-2.34613	1.04385e-07	1.96871e-06
_TCGTC_n	Simple_repeat	48.9309	1.78321	1.04798e-07	1.96871e-06
_CAG_n	Simple_repeat	1217.02	0.808154	1.11364e-07	2.07093e-06
RC123	Satellite	1184.22	0.822547	1.11247e-07	2.07093e-06
_ATGGTG_n	Simple_repeat	15.0528	3.01672	1.26531e-07	2.34114e-06
_ACAGCA_n	Simple_repeat	166.283	1.13261	1.55425e-07	2.86137e-06
_TGATGC_n	Simple_repeat	254.687	1.00538	1.60608e-07	2.94208e-06
_CTTTTG_n	Simple_repeat	16.1093	2.76273	1.67295e-07	3.0494e-06
_TTCTTGTA_n	Simple_repeat	60.0172	1.53746	1.8775e-07	3.40539e-06
_CCACCAGGA_n	Simple_repeat	34.9997	2.14207	2.20688e-07	3.96377e-06
_GATGAT_n	Simple_repeat	46.2793	1.67904	2.7531e-07	4.92083e-06
_CAACAAGCT_n	Simple_repeat	80.891	1.40781	2.93752e-07	5.2251e-06
_GTCC_n	Simple_repeat	13.3844	3.38064	2.99077e-07	5.29424e-06
_GGATC_n	Simple_repeat	42.4636	2.87772	3.16143e-07	5.56956e-06
_GGAGTA_n	Simple_repeat	29.8738	2.17943	3.54311e-07	6.18441e-06
_GGT_n	Simple_repeat	552.566	0.849778	3.54402e-07	6.18441e-06
_TC_n	Simple_repeat	1465.3	0.768575	3.59009e-07	6.23524e-06
_TCCAAC_n	Simple_repeat	24.502	2.22408	3.70307e-07	6.40126e-06
_AGAAGT_n	Simple_repeat	12.3619	3.25448	4.19817e-07	7.1896e-06
_TCCTGGTGC_n	Simple_repeat	46.9477	1.74204	4.18381e-07	7.1896e-06
_GCAG_n	Simple_repeat	125.002	2.4263	4.2684e-07	7.27605e-06
_CTTTAT_n	Simple_repeat	86.7672	1.32655	4.42752e-07	7.5125e-06
_ATA_n	Simple_repeat	181.502	1.06141	5.26425e-07	8.89127e-06
_TGTGTT_n	Simple_repeat	52.3987	1.58519	5.48825e-07	9.22727e-06
_CCTT_n	Simple_repeat	11.8057	3.52896	5.58574e-07	9.34851e-06
_ACAAT_n	Simple_repeat	13.8116	2.97197	6.09698e-07	1.0158e-05
_GAAGAT_n	Simple_repeat	630.422	0.824843	6.12628e-07	1.01608e-05
_CT_n	Simple_repeat	797.637	0.791772	6.77004e-07	1.11058e-05
_TCGTTC_n	Simple_repeat	29.8715	1.92969	6.77572e-07	1.11058e-05
LINE2C1_CE	LINE/CR1	406.664	0.904435	6.89424e-07	1.11826e-05
_AGAAGC_n	Simple_repeat	109.694	2.02516	6.94879e-07	1.12217e-05
_AAGGAGC_n	Simple_repeat	26.6124	2.01805	7.04721e-07	1.13309e-05
_TTCCAT_n	Simple_repeat	52.0996	1.53345	7.4889e-07	1.19887e-05
_ACAACT_n	Simple_repeat	35.3869	1.76049	7.60661e-07	1.21245e-05
_TGACTC_n	Simple_repeat	12.7289	3.33467	7.79795e-07	1.23759e-05
CER8-I_CE	LTR/Pao	310.138	0.903423	9.02312e-07	1.41375e-05
_ATCCATCCCG_n	Simple_repeat	40.7025	1.71177	9.42092e-07	1.46362e-05
Chapaev-1_CE	DNA/CMC-Chapaev	686.579	0.796776	1.10611e-06	1.68293e-05
_ATCTCC_n	Simple_repeat	57.246	3.47404	1.15957e-06	1.75702e-05
_TAT_n	Simple_repeat	295.24	1.47566	1.27859e-06	1.92941e-05
_ATCTGC_n	Simple_repeat	12.2761	2.77875	1.30186e-06	1.95651e-05
_TTGTTG_n	Simple_repeat	43.7948	2.27066	1.75232e-06	2.59118e-05
_ATGAAG_n	Simple_repeat	227.852	0.921924	1.81364e-06	2.67113e-05
_GGTGCT_n	Simple_repeat	134.266	1.08835	2.00323e-06	2.9386e-05
_AATTT_n	Simple_repeat	31.3804	1.81603	2.2587e-06	3.30021e-05
_AAG_n	Simple_repeat	248.707	0.898181	2.3276e-06	3.38745e-05
_TCTCA_n	Simple_repeat	48.4227	1.47576	2.47391e-06	3.5862e-05
_TTTCTTT_n	Simple_repeat	14.146	2.52888	2.85972e-06	4.12921e-05
_CATCAG_n	Simple_repeat	94.684	1.12152	3.44347e-06	4.89531e-05
_TTCTATT_n	Simple_repeat	59.8519	1.3732	3.45937e-06	4.899e-05
G-rich	Low_complexity	77.479	1.24348	3.48763e-06	4.9201e-05
_TGGATCGGGA_n	Simple_repeat	15.0128	2.68208	3.53259e-06	4.9645e-05
_GAGTG_n	Simple_repeat	38.1786	1.6082	3.61381e-06	5.05933e-05
_TTGATG_n	Simple_repeat	12.2279	2.92341	3.64504e-06	5.08372e-05
_AGGAGC_n	Simple_repeat	46.6478	1.43813	4.08168e-06	5.62874e-05
_GTGTTG_n	Simple_repeat	11.488	2.84969	4.55443e-06	6.25724e-05
_ATC_n	Simple_repeat	1049.65	0.709652	5.10382e-06	6.93441e-05
_TTTAGTT_n	Simple_repeat	16.0297	2.31075	6.50171e-06	8.73696e-05
_CTGGTT_n	Simple_repeat	25.8316	1.79041	6.80096e-06	9.10586e-05
_CAGATT_n	Simple_repeat	48.2472	1.40345	7.13104e-06	9.51323e-05
_TTTTTAC_n	Simple_repeat	20.1989	2.14727	7.19907e-06	9.56931e-05
_CCG_n	Simple_repeat	148.683	1.01251	7.47575e-06	9.90134e-05
_GAG_n	Simple_repeat	230.265	1.1484	8.6989e-06	0.000113983
_TTTTCA_n	Simple_repeat	119.667	1.13709	8.94738e-06	0.000116824
_TCCG_n	Simple_repeat	16.7051	2.29754	9.40443e-06	0.000122357
_TCCTCA_n	Simple_repeat	32.7098	1.63596	9.49298e-06	0.000122643
_CTTT_n	Simple_repeat	143.773	0.971402	9.71092e-06	0.00012502
_AGATG_n	Simple_repeat	20.0543	1.9545	1.04682e-05	0.000134299
_ACTACA_n	Simple_repeat	114.635	1.6532	1.10232e-05	0.000140929
MIRAGE1	DNA/CMC-Mirage	240.337	0.867379	1.17557e-05	0.000148744
_ATACGGTGG_n	Simple_repeat	12.3663	2.79085	1.18091e-05	0.000148908
_AAAC_n	Simple_repeat	116.57	2.20651	1.25522e-05	0.000157738
_TAGG_n	Simple_repeat	35.6355	-1.73196	1.59146e-05	0.000186617
_GATGGA_n	Simple_repeat	44.7634	1.45543	1.60028e-05	0.000187055
_TGCC_n	Simple_repeat	29.3936	1.62427	1.68828e-05	0.000196716
Turmoil2	DNA/PIF-Harbinger	93.4207	1.09526	1.75536e-05	0.000203247
_AGG_n	Simple_repeat	192.605	0.944151	1.76408e-05	0.000203616
_GATGAC_n	Simple_repeat	115.184	1.00827	1.8928e-05	0.00021779
_ATGAGG_n	Simple_repeat	88.5626	1.66399	1.97594e-05	0.000225245
_CCACGA_n	Simple_repeat	87.7684	1.10006	2.04309e-05	0.00023218
PAL8C_5	DNA/hAT	94.6132	1.09828	2.0611e-05	0.000233507
_GAGATG_n	Simple_repeat	159.634	0.92296	2.17858e-05	0.000246059
_CCTCTT_n	Simple_repeat	26.1253	1.72501	2.44985e-05	0.000275851
_TGCTTC_n	Simple_repeat	31.452	1.63672	2.5825e-05	0.000289902
_GAACCT_n	Simple_repeat	128.763	0.975122	2.66681e-05	0.000298456
_TGTGAC_n	Simple_repeat	44.3507	1.91392	2.77654e-05	0.000309794
_TGTA_n	Simple_repeat	32.7646	1.64707	2.79961e-05	0.000311425
_TTGCTG_n	Simple_repeat	12.9522	2.61533	2.9749e-05	0.000328936
_TGGAGC_n	Simple_repeat	135.022	0.960972	3.11103e-05	0.000341934
_CTTTCT_n	Simple_repeat	94.784	1.10091	3.20483e-05	0.000351195
PAL8D_CE	DNA/hAT?	445.178	0.731107	3.42245e-05	0.00037393
LTRCER1	LTR/Gypsy	117.879	0.965311	3.65868e-05	0.000398558
_CCAAGCT_n	Simple_repeat	48.8447	1.31179	3.90726e-05	0.000423133
_TGTTGA_n	Simple_repeat	40.7998	1.40653	4.22963e-05	0.000455365
_GTGGTA_n	Simple_repeat	97.998	1.69877	4.26659e-05	0.000458005
_CGT_n	Simple_repeat	40.4093	1.81713	4.32304e-05	0.000462716
_CTTCTG_n	Simple_repeat	92.2466	1.00554	4.37976e-05	0.000467428
_TTA_n	Simple_repeat	295.316	0.862735	4.51565e-05	0.000479153
_TTCTC_n	Simple_repeat	29.5264	1.53012	4.62881e-05	0.00048975
_TTCTGT_n	Simple_repeat	59.6717	1.26004	5.03506e-05	0.000531207
_TTCATTT_n	Simple_repeat	25.4556	1.6117	5.2182e-05	0.00054739
Turmoil1	DNA/PIF-Harbinger	308.504	0.728254	5.42706e-05	0.000566074
CER16-2-LTR_CE	LTR/Pao	25.2128	1.67139	5.61083e-05	0.000583589
_TATG_n	Simple_repeat	25.7682	1.7357	5.71456e-05	0.000592704
_TTAGGC_n	Simple_repeat	451.288	0.7586	5.74177e-05	0.000593854
_TTATATT_n	Simple_repeat	48.9916	1.3615	5.75952e-05	0.000594021
_TGTTCT_n	Simple_repeat	26.2151	1.73907	6.21656e-05	0.000621993
_TGTGTC_n	Simple_repeat	28.9326	2.62286	6.62792e-05	0.00065533
_AATAA_n	Simple_repeat	101.117	1.01405	6.6815e-05	0.000657789
CeRep55	Satellite	231.05	1.51113	7.3823e-05	0.000711561
_CTTC_n	Simple_repeat	34.7641	1.44702	7.44144e-05	0.000715389
_AGCCGC_n	Simple_repeat	13.052	2.40493	7.74779e-05	0.0007429
_ATTTTTA_n	Simple_repeat	12.9064	2.22401	8.07502e-05	0.000772265
_CTCTTCT_n	Simple_repeat	61.2869	1.119	8.4293e-05	0.000799915
_ATTAGAA_n	Simple_repeat	16.7508	2.07059	8.90347e-05	0.00084274
_CACACG_n	Simple_repeat	79.091	1.66799	9.81665e-05	0.000924422
_GTTGTG_n	Simple_repeat	24.0225	1.89611	9.79591e-05	0.000924422
_GTTGTT_n	Simple_repeat	73.4246	1.03483	0.000106038	0.000993467
CELE45	SINE/tRNA-RTE	654.025	0.726605	0.000113634	0.00106193
_AACTCTG_n	Simple_repeat	12.779	2.20662	0.000114609	0.00106833
_CAACAC_n	Simple_repeat	31.7469	1.43591	0.000116296	0.00108132
_TCAA_n	Simple_repeat	52.9945	1.31931	0.000121797	0.00112962
_TAA_n	Simple_repeat	232.981	1.122	0.000123177	0.00113669
_CTATTATT_n	Simple_repeat	100.776	0.976553	0.000136911	0.00125713
_CTCCGTG_n	Simple_repeat	14.0283	2.88197	0.000136778	0.00125713
_ACTTGT_n	Simple_repeat	12.9483	2.24538	0.000141855	0.00129927
_ACGATC_n	Simple_repeat	38.7804	1.57356	0.000146238	0.00131972
_AACTTTT_n	Simple_repeat	13.0759	2.027	0.00014684	0.00132192
_TTTTTTA_n	Simple_repeat	759.684	0.715675	0.000158311	0.00142171
_GATGCA_n	Simple_repeat	19.8931	1.64036	0.000159143	0.00142571
_TCGTCC_n	Simple_repeat	15.9358	2.02271	0.000160071	0.00143054
_TTTCAG_n	Simple_repeat	50.5043	1.29123	0.000160932	0.00143475
_CA_n	Simple_repeat	996.547	0.586076	0.000161797	0.00143897
_GCTTAG_n	Simple_repeat	42.3053	1.27201	0.000163413	0.00144985
_GTTGCT_n	Simple_repeat	56.3658	1.12571	0.000166022	0.00146945
_GCTCCA_n	Simple_repeat	41.5928	1.27168	0.000173438	0.00152775
_TTTC_n	Simple_repeat	272.382	0.732864	0.000176641	0.00154856
_TTTTATT_n	Simple_repeat	41.9199	1.25064	0.000176605	0.00154856
_TTAT_n	Simple_repeat	1158.76	0.584606	0.000193672	0.00168581
_TTCTTC_n	Simple_repeat	84.0145	0.946251	0.000211822	0.00183082
_TCCTTC_n	Simple_repeat	132.468	1.22668	0.000216655	0.00186821
_GCTTGA_n	Simple_repeat	30.5529	1.42489	0.000224085	0.00192703
CER2-LTR_CE	LTR/Gypsy	28.1257	1.71342	0.000225964	0.00193488
_AGT_n	Simple_repeat	37.7523	1.24618	0.000232423	0.00198557
_CAGTTT_n	Simple_repeat	48.4207	1.1454	0.000244487	0.00207899
_CCACAA_n	Simple_repeat	48.0042	1.86621	0.000251316	0.00212723
_TGAAGAATC_n	Simple_repeat	49.4007	1.18872	0.000256343	0.00216481
_GCTTCT_n	Simple_repeat	14.4304	2.0839	0.000267414	0.00225313
_GACCAG_n	Simple_repeat	18.6834	1.66402	0.000291717	0.0024467
CER16-LTR_CE	LTR/Pao	94.7553	0.989624	0.00030703	0.00256928
RTE1	LINE/RTE	263.787	0.694976	0.000313293	0.00261575
_TCTA_n	Simple_repeat	118.948	0.822055	0.000328024	0.00272638
_GCA_n	Simple_repeat	388.862	0.618065	0.000329377	0.00272716
_GCTGTT_n	Simple_repeat	120.097	1.35871	0.0003296	0.00272716
_TTTGTCC_n	Simple_repeat	36.765	1.24004	0.000336239	0.00277585
_AATTGAA_n	Simple_repeat	15.4582	1.80043	0.000345352	0.00282979
_TCTTTC_n	Simple_repeat	53.9768	1.25186	0.000345846	0.00282979
_CAGGCC_n	Simple_repeat	24.9159	1.50029	0.000355495	0.00290229
Vingi-2_CE	LINE/Jockey	140.438	0.807773	0.00038343	0.00312342
_TTCTCA_n	Simple_repeat	26.5675	1.95896	0.000387021	0.00314572
_GACGAA_n	Simple_repeat	21.1453	1.52696	0.000397931	0.00322728
_CGA_n	Simple_repeat	261.627	0.682348	0.000431283	0.0034748
_GGTGGT_n	Simple_repeat	18.9384	1.63346	0.000454518	0.00364604
_CTGGAG_n	Simple_repeat	39.7669	1.91658	0.000463207	0.00369239
_TCTCGA_n	Simple_repeat	29.2104	1.31566	0.000463304	0.00369239
CeRep59	Satellite	284.78	0.660345	0.000483351	0.00382731
_GATGAA_n	Simple_repeat	777.975	0.680581	0.00048981	0.00387013
_GAGCCA_n	Simple_repeat	48.8183	1.14098	0.0005129	0.00403525
_TGGTGG_n	Simple_repeat	32.6242	1.29463	0.000534491	0.00419615
_ATTCA_n	Simple_repeat	23.4109	1.4202	0.000547037	0.00428551
_ATCCTT_n	Simple_repeat	81.6154	1.32092	0.000554361	0.00433367
_CTTCT_n	Simple_repeat	64.9422	0.991754	0.000570347	0.00444919
_TCGTGA_n	Simple_repeat	54.2092	1.29656	0.000574357	0.004471
NDNAX3_CE	DNA?	427.303	0.58766	0.000583732	0.00453439
_TTTTCC_n	Simple_repeat	75.3923	0.915409	0.000591243	0.00458306
_TGGAGA_n	Simple_repeat	23.164	1.39915	0.000616418	0.00475818
_TTTAAT_n	Simple_repeat	15.5047	1.69707	0.000644474	0.00496434
_ACTCAA_n	Simple_repeat	14.8328	1.84085	0.000696464	0.00533135
_GTTTTTGT_n	Simple_repeat	29.9276	1.93783	0.000710934	0.00543083
_TCTCCA_n	Simple_repeat	105.546	0.784291	0.000754224	0.00572588
_GACGAT_n	Simple_repeat	349.279	0.641672	0.000806507	0.00609766
CER9-LTR_CE	LTR/Pao	89.4567	0.828476	0.000883693	0.00666754
_TCAGA_n	Simple_repeat	89.8255	1.37233	0.000885668	0.00666878
_CTTTTT_n	Simple_repeat	88.4325	0.864313	0.000903012	0.00677167
HAT4_CE	DNA/hAT	59.6093	0.956592	0.000979463	0.00733005
HAT3_CE	DNA/hAT	173.128	0.675717	0.00101426	0.00757507
_AGAAGCG_n	Simple_repeat	66.4967	1.23131	0.00102926	0.00767152
CeRep1A	DNA/MULE-MuDR	163.658	0.710013	0.00104916	0.00780408
RCC9	Satellite	18.415	1.4569	0.00107236	0.00796053
_TGGAAC_n	Simple_repeat	41.6242	1.12088	0.00109203	0.00807398
Mariner2_CE	DNA/TcMar-Mariner	289.617	0.597133	0.00115874	0.00855005
_CCTCCA_n	Simple_repeat	118.19	1.12483	0.00121548	0.00895082
_GATTAC_n	Simple_repeat	13.3075	2.24656	0.00122051	0.00896991
_TTCTT_n	Simple_repeat	58.5556	1.3737	0.00125979	0.00920347
_TTCAGTT_n	Simple_repeat	20.0761	1.42365	0.00134354	0.00979587
_ATTTTA_n	Simple_repeat	40.1527	1.24447	0.00135161	0.00981582
_AAGACG_n	Simple_repeat	71.793	0.868268	0.00137336	0.00995415
_TTCTTT_n	Simple_repeat	32.5876	1.44541	0.00150911	0.0108952
_CGTGAA_n	Simple_repeat	54.6138	0.947811	0.00172003	0.0112679
_GATCGTCCA_n	Simple_repeat	20.8788	2.66481	0.00163243	0.0112679
HAT2_CE	DNA/hAT	178.41	0.715731	0.00158661	0.0112679
NPAL5A_CE	DNA/CMC-Chapaev?	68.3171	0.898631	0.00167917	0.0112679
_TATAAA_n	Simple_repeat	18.1939	1.70501	0.00180489	0.0115175
_TATTTTA_n	Simple_repeat	79.0449	1.18294	0.00183289	0.0116759
_CTGCTT_n	Simple_repeat	52.6081	0.897014	0.00188276	0.0119729
_TTTGATA_n	Simple_repeat	15.5354	1.663	0.00189123	0.012006
_TTATTTT_n	Simple_repeat	14.0526	1.62321	0.00192469	0.0121974
DNA-3-1_CE	DNA/TcMar-Tc4?	249.014	0.613022	0.00199888	0.0126025
LINE2F_CE	LINE/CR1	43.7235	1.03558	0.0020363	0.0128165
_CTAAGC_n	Simple_repeat	60.1924	1.06906	0.00204111	0.0128249
_TTCTCT_n	Simple_repeat	60.1079	1.49344	0.00211389	0.013237
_AAGAGAC_n	Simple_repeat	120.694	0.764083	0.00212581	0.013289
_TTTAC_n	Simple_repeat	31.7678	1.21554	0.00230413	0.0143793
CER16-1-LTR_CE	LTR/Pao	14.3893	1.56298	0.00234474	0.014608
_GTGATC_n	Simple_repeat	18.6527	1.38081	0.00242255	0.0150419
_GTTGTC_n	Simple_repeat	24.2716	1.40507	0.00260008	0.0160629
CER9-I_CE	LTR/Pao	300.259	0.58688	0.00263016	0.0161944
_ACAACA_n	Simple_repeat	79.5026	1.13368	0.00272396	0.016716
_AAC_n	Simple_repeat	139.26	0.664706	0.00275695	0.0168623
_TTGCAG_n	Simple_repeat	18.4995	1.47304	0.0027999	0.0170768
_GATGCT_n	Simple_repeat	141.994	0.649299	0.00314116	0.019054
_TTGAGC_n	Simple_repeat	86.3185	1.17283	0.00320623	0.0194167
_GGCTTA_n	Simple_repeat	34.7533	1.06351	0.00326051	0.019713
_GATGGATCGG_n	Simple_repeat	15.3789	1.41098	0.0033801	0.0204025
_GGTGTT_n	Simple_repeat	23.5081	1.23994	0.00355014	0.0213588
_ATTTTC_n	Simple_repeat	20.9889	1.27507	0.0035586	0.0213748
_GGACGC_n	Simple_repeat	45.4506	0.952135	0.00366106	0.0218831
CEMUDR1	DNA/MULE-MuDR	711.359	0.481306	0.00368685	0.0220016
_TTT_n	Simple_repeat	83.9474	1.11217	0.00369467	0.0220126
_TTTCA_n	Simple_repeat	15.4699	1.49459	0.00371898	0.0221216
_CGCTGC_n	Simple_repeat	23.1466	1.20927	0.0037688	0.0223458
_AGTA_n	Simple_repeat	13.4684	1.59249	0.00390382	0.0231091
_AG_n	Simple_repeat	446.272	0.503836	0.0040845	0.0241012
_TAATAT_n	Simple_repeat	26.033	1.10268	0.0041802	0.0245871
_ATTATAA_n	Simple_repeat	27.8524	1.34359	0.00431118	0.025317
_AGCTCC_n	Simple_repeat	251.104	0.552524	0.00450909	0.026437
_TTCTGC_n	Simple_repeat	25.4607	1.22815	0.00470154	0.0274343
_TTCTTG_n	Simple_repeat	63.3093	0.877208	0.00489139	0.028452
CeRep52	Satellite	233.476	0.763337	0.00506948	0.0287428
_TATGTAG_n	Simple_repeat	33.9882	1.03595	0.00563087	0.0315568
_TCTTTT_n	Simple_repeat	49.342	1.04364	0.00597335	0.0333746
_CAAGAG_n	Simple_repeat	134.684	0.928327	0.00617109	0.0343751
_CAAGCCA_n	Simple_repeat	51.0321	0.842124	0.00618751	0.0344013
_CGCCGC_n	Simple_repeat	102.202	0.691212	0.00627045	0.0347708
_TGAGCC_n	Simple_repeat	34.9681	1.30898	0.00631902	0.0349874
_TCGGAG_n	Simple_repeat	18.2695	1.7338	0.00671469	0.0369007
_CTGATG_n	Simple_repeat	43.7144	0.887948	0.00703612	0.0386095
_TTCCAC_n	Simple_repeat	83.8374	0.790566	0.00717281	0.039301
_AAGATT_n	Simple_repeat	33.3139	0.92517	0.00735904	0.0401422
_AGCAGA_n	Simple_repeat	19.2421	1.2828	0.00797375	0.043148
_GCG_n	Simple_repeat	17.2194	1.82625	0.00800086	0.0431953
PAL8A_CE	DNA/hAT	21.6361	-1.18746	0.00856152	0.0459001
PAL8C_1	DNA/hAT	47.6273	-0.866028	0.00865333	0.0459763
_GAGGAC_n	Simple_repeat	22.0303	1.09856	0.00899163	0.0475678
_TGTC_n	Simple_repeat	20.3021	1.82253	0.00908018	0.0479673
_GCCTGA_n	Simple_repeat	23.5783	1.13327	0.00920747	0.0485701
_TTCAATT_n	Simple_repeat	17.7569	1.18395	0.00958651	0.0504972
_CGC_n	Simple_repeat	152.251	0.570114	0.00962096	0.0506063
_AAGATG_n	Simple_repeat	40.4584	1.04524	0.00972554	0.0510106
_TTCT_n	Simple_repeat	141.672	0.707455	0.00976726	0.0511565
_TGGA_n	Simple_repeat	21.0343	1.15269	0.00991132	0.0518373
_AGACTGG_n	Simple_repeat	40.0387	0.844161	0.0100456	0.0524653
_CCTCAT_n	Simple_repeat	31.3836	1.63955	0.0108658	0.0563489
_TCCCGATCCA_n	Simple_repeat	14.6935	1.41848	0.0109875	0.0565028
_AATCAA_n	Simple_repeat	33.9771	0.922636	0.0118718	0.0602094
TC5A	DNA/TcMar-Tc4	42.9911	-0.98314	0.0126207	0.062459
_TTAGTTT_n	Simple_repeat	14.2407	1.5258	0.0126604	0.0625713
_GTGGCG_n	Simple_repeat	28.8044	1.19766	0.012807	0.0632111
_TAAA_n	Simple_repeat	30.1203	-0.970033	0.0129295	0.0637302
_TCTTTTT_n	Simple_repeat	25.5946	0.982975	0.0134337	0.0657752
Tc1	DNA/TcMar-Tc1	115.86	0.564521	0.0134516	0.0657753
_AACGTG_n	Simple_repeat	36.2576	0.915731	0.0136043	0.0664338
CELE14B	DNA	4888.52	0.384316	0.0139292	0.0678403
_TCGTCA_n	Simple_repeat	17.0252	1.15934	0.0143682	0.0695185
_AATA_n	Simple_repeat	146.582	0.568163	0.0152822	0.0732669
HATN1_CE	DNA/hAT	39.3407	0.826113	0.0164911	0.0785659
_CAGCAG_n	Simple_repeat	59.7328	1.15515	0.0174879	0.0828707
_GAACCA_n	Simple_repeat	19.9677	1.20001	0.0178062	0.0838393
_TG_n	Simple_repeat	674.118	0.387698	0.0181411	0.0851985
_TTTTAA_n	Simple_repeat	82.8641	0.6667	0.0190105	0.0889413
_TACTG_n	Simple_repeat	14.6876	1.90235	0.0197826	0.0923189
_CAGGCA_n	Simple_repeat	31.8249	0.867172	0.0200727	0.0934358
PALNN1_CE	DNA/CMC-Mirage	61.4935	0.722069	0.0214204	0.099083
