# Supplementary material for: The Caenorhabditis elegans Ortholog of TDP-43 Regulates the Chromatin Localization of the Heterochromatin Protein 1 Homolog HPL-2
Source: Mol Cell Biol. 2018 Jul 16;38(15):e00668-17. doi: 10.1128/MCB.00668-17 (PMC6048318; doi:10.1128/MCB.00668-17)
Supplement: Supplemental material [file MCB.00668-17_zmb999101798sd6.xlsx]

## Sheet: RetainedIntron
Public Name	chr	strand	riExonStart_0base	riExonEnd	upstreamES	upstreamEE	downstreamES	downstreamEE	FDR	IncLevelDifference (N2-Hpl2)
aly-3	IV	+	12123738	12124373	12123738	12123830	12124246	12124373	0	0.082
C12D12.1	X	+	3504015	3504628	3504015	3504097	3504265	3504628	0	-0.14
cyy-1	III	+	8406795	8407039	8406795	8406926	8406980	8407039	0	-0.395
eif-3.G	II	+	8442766	8442897	8442766	8442800	8442846	8442897	0	-0.32
F25E5.8	V	+	7435929	7436958	7435929	7436430	7436685	7436958	0	0.1
npp-15	III	+	7929012	7929239	7929012	7929134	7929193	7929239	0	-0.479
pat-10	I	-	5019941	5020166	5019941	5019992	5020060	5020166	0	-0.11
R10D12.13	V	+	13962673	13962906	13962673	13962727	13962776	13962906	0	-0.574
rpl-12	IV	-	13239825	13240398	13239825	13239933	13240024	13240398	0	0.235
rsp-1	II	+	11454440	11455098	11454440	11454513	11455024	11455098	0	0.039
wdr-48	III	+	4581279	4581696	4581279	4581362	4581413	4581696	0	-0.675
Y34D9A.3	I	+	1039052	1039274	1039052	1039172	1039223	1039274	0	-0.549
Y57G11C.33	IV	+	14657085	14657334	14657085	14657190	14657257	14657334	0	-0.459
Y57G11C.9	IV	+	14787167	14788106	14787167	14787383	14787980	14788106	0	0.117
rps-21	III	-	7189393	7189631	7189393	7189476	7189575	7189631	1.73639e-14	0.015
nurf-1	II	+	14406992	14407351	14406992	14407172	14407220	14407351	4.88359e-14	0.178
ZK470.2	X	+	4146447	4147018	4146447	4146559	4146760	4147018	9.19265e-14	0.062
xbp-1	III	+	4194281	4194760	4194281	4194552	4194575	4194760	2.31519e-13	0.052
cids-2	I	-	8807289	8807524	8807289	8807369	8807420	8807524	2.74167e-13	-0.279
cyh-1	II	+	3506632	3506847	3506632	3506715	3506765	3506847	2.99527e-13	-0.221
seu-1	IV	+	6332417	6333208	6332417	6332597	6332945	6333208	6.32542e-13	0.234
mak-1	II	+	8746354	8746802	8746354	8746479	8746587	8746802	9.23443e-13	0.121
flap-1	III	-	6924799	6925043	6924799	6924879	6925007	6925043	2.26485e-12	-0.805
rnp-1	V	+	12193136	12193701	12193136	12193313	12193610	12193701	2.59373e-12	0.069
B0348.2	V	+	45309	45646	45309	45499	45598	45646	4.87578e-12	0.262
W03D2.6	IV	-	4056836	4057422	4056836	4056937	4057244	4057422	5.19915e-12	0.119
mpst-3	V	+	14895805	14896052	14895805	14895886	14895997	14896052	6.11402e-11	-0.497
F46H5.7	X	-	7239339	7239584	7239339	7239463	7239504	7239584	6.37658e-11	-0.805
nfi-1	II	+	7538699	7538963	7538699	7538840	7538888	7538963	8.23569e-10	0.348
lip-1	IV	+	6844067	6844375	6844067	6844190	6844244	6844375	1.1897e-09	0.109
Y54G2A.23	IV	-	2928209	2928421	2928209	2928227	2928348	2928421	2.23736e-09	0.057
wah-1	III	+	11994058	11994549	11994058	11994103	11994423	11994549	1.18746e-08	0.21
acdh-2	II	-	5546572	5547297	5546572	5546809	5547039	5547297	7.48743e-08	0.67
zip-12	III	+	12330572	12330872	12330572	12330600	12330738	12330872	8.1245e-08	0.07
mltn-12	IV	+	8997056	8997237	8997056	8997145	8997197	8997237	1.48732e-07	-0.669
K07F5.16	IV	+	9864323	9864607	9864323	9864425	9864487	9864607	2.23966e-07	-0.24
Y69A2AR.1	IV	+	2670088	2670656	2670088	2670197	2670473	2670656	2.70121e-07	0.076
D1086.11	V	+	14076145	14076725	14076145	14076331	14076565	14076725	3.75399e-07	0.113
pqe-1	III	+	5312451	5314117	5312451	5312544	5312613	5314117	4.35097e-07	0.514
atf-7	III	-	4492651	4493101	4492651	4492759	4492809	4493101	6.19153e-07	-0.076
F10C1.8	II	+	5754467	5756154	5754467	5754523	5756006	5756154	7.05647e-07	0.023
acdh-2	II	-	5545265	5545865	5545265	5545403	5545806	5545865	1.39069e-06	-0.236
C23H5.8	IV	-	2111893	2112494	2111893	2112087	2112407	2112494	2.32417e-06	0.121
Y119D3B.12	III	+	1206852	1207346	1206852	1206967	1207193	1207346	2.55917e-06	0.195
rsp-1	II	+	11454440	11454653	11454440	11454513	11454641	11454653	4.54066e-06	0.143
Y106G6H.6	I	-	10445527	10445716	10445527	10445565	10445676	10445716	6.86611e-06	0.219
H31G24.3	I	+	4117283	4117400	4117283	4117299	4117353	4117400	7.06424e-06	0.316
pptr-2	V	-	11029177	11029369	11029177	11029270	11029321	11029369	1.05892e-05	-0.102
parg-1	IV	+	8746381	8747418	8746381	8746822	8747322	8747418	1.6413e-05	-0.365
cup-5	III	+	7590536	7591081	7590536	7590679	7590990	7591081	2.55671e-05	0.179
R07B1.6	X	+	9866980	9867186	9866980	9867076	9867127	9867186	3.10163e-05	0.123
F27D4.6	I	+	7736810	7737043	7736810	7736944	7737000	7737043	4.33986e-05	0.331
arrd-3	II	+	9412983	9413199	9412983	9413050	9413129	9413199	5.48443e-05	-0.634
rsp-1	II	+	11454641	11455742	11454641	11454921	11455024	11455742	6.37618e-05	0.197
T24H7.3	II	+	6246356	6246582	6246356	6246453	6246503	6246582	6.65869e-05	0.632
C56C10.7	II	-	6586161	6586381	6586161	6586170	6586264	6586381	6.80995e-05	-0.035
DH11.5	II	+	7987195	7987435	7987195	7987281	7987352	7987435	7.22636e-05	0.063
pqe-1	III	+	5314168	5315769	5314168	5315502	5315712	5315769	7.93303e-05	0.235
Y22D7AL.10	III	-	1618728	1618929	1618728	1618843	1618895	1618929	9.16932e-05	-0.066
F17C11.10	V	-	10964167	10964408	10964167	10964171	10964224	10964408	0.000102161	0.402
rgs-2	X	+	12725510	12725681	12725510	12725551	12725638	12725681	0.000102161	0.167
Y42G9A.3	III	+	6147190	6148065	6147190	6147547	6147705	6148065	0.000102161	0.109
Y50D7A.3	III	+	256096	257654	256096	256283	257460	257654	0.000116155	0.059
cit-1.1	III	-	8007952	8008127	8007952	8008002	8008061	8008127	0.000117114	-0.204
F35D11.3	II	+	4609734	4609954	4609734	4609867	4609930	4609954	0.000122226	-0.572
pot-1	III	-	7133072	7133293	7133072	7133153	7133210	7133293	0.000228848	0.052
acdh-1	I	+	6498574	6498749	6498574	6498671	6498716	6498749	0.000230947	0.007
Y17G9B.8	IV	-	4758043	4758581	4758043	4758122	4758482	4758581	0.000331885	0.31
hrpk-1	I	+	6318159	6318664	6318159	6318274	6318591	6318664	0.000363527	0.244
T16H12.3	III	-	10081764	10082101	10081764	10081831	10082005	10082101	0.000363527	-0.253
eri-12	IV	+	12162807	12163053	12162807	12162873	12162921	12163053	0.000392105	-0.07
gst-3	IV	-	10139843	10140028	10139843	10139866	10139935	10140028	0.000554597	0.177
nhr-179	V	-	1616394	1617540	1616394	1616476	1617448	1617540	0.00061703	-0.547
C06G8.3	IV	+	10800159	10801250	10800159	10800242	10801018	10801250	0.000630631	0.271
F59A3.13	I	+	5516774	5517002	5516774	5516857	5516942	5517002	0.000677574	0.279
cup-5	III	+	7590536	7591081	7590536	7590675	7590990	7591081	0.000837464	0.152
F37C4.8	IV	-	3878640	3878876	3878640	3878699	3878755	3878876	0.000837464	-0.135
Y76B12C.3	IV	+	1973880	1974126	1973880	1973975	1974062	1974126	0.000951537	-0.012
nhr-114	V	+	4188495	4188711	4188495	4188532	4188613	4188711	0.000990005	0.111
T19D12.2	II	+	6664374	6664635	6664374	6664511	6664557	6664635	0.00122742	0.106
mut-2	I	-	6356944	6357340	6356944	6357067	6357141	6357340	0.00140132	0.43
F09E5.8	II	+	5350812	5351044	5350812	5350912	5350964	5351044	0.00166952	-0.023
lpr-1	I	+	559506	559867	559506	559663	559705	559867	0.00172475	0.064
ucr-1	III	+	5593330	5593556	5593330	5593388	5593439	5593556	0.00184498	0.354
C35B1.2	IV	+	4100934	4101425	4100934	4101108	4101363	4101425	0.00196763	0.051
R05D3.12	III	+	8381127	8381541	8381127	8381349	8381395	8381541	0.00208318	0.179
H10E21.1	III	+	16520	16938	16520	16624	16797	16938	0.00293987	0.025
sams-3	IV	+	5848887	5849440	5848887	5848948	5849317	5849440	0.00293987	0.037
F14D7.6	V	+	14305653	14306202	14305653	14305794	14305848	14306202	0.00303453	-0.129
C40H1.2	III	+	9318861	9319028	9318861	9318878	9318923	9319028	0.00369177	0.04
chat-1	IV	+	4448327	4448835	4448327	4448473	4448639	4448835	0.00387149	0.047
F59E12.6	II	-	5629348	5630048	5629348	5629447	5629974	5630048	0.00387149	0.385
tofu-7	III	-	7084656	7084881	7084656	7084744	7084795	7084881	0.00387149	-0.049
Y17G9B.4	IV	+	4752118	4752518	4752118	4752389	4752441	4752518	0.00411805	-0.362
H04D03.2	III	-	10442047	10442275	10442047	10442116	10442170	10442275	0.00426919	-0.084
ZK418.2	III	+	7091570	7092241	7091570	7091810	7092119	7092241	0.00426919	0.11
C26F1.1	V	+	7786671	7786858	7786671	7786710	7786803	7786858	0.00499024	0.195
C37C3.1	V	+	7858317	7858722	7858317	7858460	7858613	7858722	0.00513384	0.188
C17C3.11	II	+	5538162	5538547	5538162	5538322	5538410	5538547	0.00552124	0.196
F17B5.1	I	+	13186044	13186611	13186044	13186247	13186487	13186611	0.00552124	-0.066
rnp-1	V	+	12193522	12193701	12193522	12193557	12193610	12193701	0.00572256	0.149
Y56A3A.7	III	-	11946663	11946909	11946663	11946756	11946800	11946909	0.00582337	-0.023
aly-3	IV	+	12123571	12123750	12123571	12123691	12123738	12123750	0.00595425	-0.009
C24H10.3	X	+	5061055	5061209	5061055	5061110	5061152	5061209	0.00677083	-0.099
sams-3	IV	+	5848887	5849440	5848887	5848948	5849224	5849440	0.00790437	0.114
pks-1	X	+	5429733	5440366	5429733	5430793	5440297	5440366	0.00810099	0.33
ero-1	I	+	14665172	14665572	14665172	14665298	14665403	14665572	0.00847005	0.112
Y75B12B.1	V	+	15185050	15185404	15185050	15185222	15185309	15185404	0.00856033	0.065
Y17G9B.8	IV	-	4758043	4758581	4758043	4758082	4758482	4758581	0.00885128	0.244
C56C10.7	II	-	6586161	6586381	6586161	6586213	6586264	6586381	0.00889812	0.105
Y17G9B.8	IV	-	4758043	4758581	4758043	4758107	4758482	4758581	0.00899732	0.253
R05D3.12	III	+	8381937	8382122	8381937	8381988	8382041	8382122	0.00909692	-0.059
D1086.11	V	+	14074455	14074824	14074455	14074523	14074612	14074824	0.00958635	0.137
T22D1.3	IV	+	6915603	6916175	6915603	6915898	6915947	6916175	0.0096347	0.032
F13B6.3	IV	-	7462936	7463085	7462936	7462976	7463020	7463085	0.00972402	0.048
rsp-5	II	+	6490719	6491065	6490719	6490882	6490986	6491065	0.00972402	0.147
F17C11.13	V	+	10956593	10956751	10956593	10956668	10956725	10956751	0.0102599	-0.351
C17F4.2	II	+	3248828	3249024	3248828	3248901	3248948	3249024	0.0112137	0.055
nep-22	X	+	9035483	9035701	9035483	9035560	9035609	9035701	0.0113229	0.03
C33G3.6	X	-	14081959	14082120	14081959	14082031	14082080	14082120	0.0113899	0.068
egl-20	IV	-	9814959	9815155	9814959	9815042	9815100	9815155	0.0116364	-0.024
seu-1	IV	+	6329766	6330294	6329766	6330012	6330159	6330294	0.0119484	0.153
nstp-1	IV	+	8984865	8985112	8984865	8984945	8984994	8985112	0.0125158	-0.068
rbm-5	I	+	6215918	6216168	6215918	6215987	6216058	6216168	0.0126202	0.297
C33C12.7	II	-	2175169	2175289	2175169	2175215	2175271	2175289	0.0130172	-0.081
E02C12.8	V	-	9372057	9372609	9372057	9372458	9372520	9372609	0.0131613	-0.523
D1086.11	V	+	14074455	14074824	14074455	14074557	14074612	14074824	0.0131701	0.074
rme-1	V	+	6216284	6216485	6216284	6216418	6216479	6216485	0.0132488	-0.034
tos-1	V	-	9343675	9344129	9343675	9343781	9343945	9344129	0.0132488	0.169
C18E9.2	II	+	8965173	8965380	8965173	8965192	8965259	8965380	0.0134338	0.513
H06I04.1	III	+	3099904	3100119	3099904	3100002	3100093	3100119	0.0137663	-0.128
pha-1	III	+	11132458	11132850	11132458	11132557	11132671	11132850	0.0154927	-0.059
M04C3.5	V	+	19450136	19450510	19450136	19450288	19450384	19450510	0.0160929	0.067
R08E5.1	V	-	3770983	3771285	3770983	3771066	3771142	3771285	0.01728	-0.39
lec-7	X	+	9852138	9852253	9852138	9852168	9852209	9852253	0.0176187	0.098
Y54F10AM.6	III	+	2508847	2509131	2508847	2509001	2509049	2509131	0.0176187	0.313
F32B5.6	I	+	2670482	2672011	2670482	2670602	2671911	2672011	0.0180256	-0.01
T04F8.8	X	+	11647464	11647713	11647464	11647535	11647582	11647713	0.0191667	0.039
gnrr-3	X	+	10051515	10051742	10051515	10051607	10051659	10051742	0.0193443	-0.288
ceh-88	IV	+	17329191	17329365	17329191	17329264	17329313	17329365	0.0193769	0.141
C25H3.10	II	-	5697181	5697397	5697181	5697221	5697265	5697397	0.0197657	0.048
C56C10.7	II	-	6586161	6586381	6586161	6586212	6586262	6586381	0.0211945	0.437
dhhc-14	X	+	8554129	8554535	8554129	8554287	8554448	8554535	0.0216444	0.194
ptl-1	III	+	770261	770684	770261	770510	770594	770684	0.0218573	0.081
dna-2	II	+	11778434	11778643	11778434	11778526	11778575	11778643	0.0257698	-0.03
fbxa-216	I	+	11901947	11902188	11901947	11902060	11902104	11902188	0.0257698	0.107
lir-1	II	+	7681944	7682359	7681944	7682079	7682124	7682359	0.026367	0.091
ZC434.9	I	+	10358982	10359488	10358982	10359135	10359423	10359488	0.0267028	-0.089
K08B12.3	V	+	6236730	6236970	6236730	6236821	6236871	6236970	0.0271669	0.296
ZK632.14	III	+	9813744	9813961	9813744	9813822	9813880	9813961	0.0323935	0.075
set-22	V	+	10440903	10441149	10440903	10440963	10441006	10441149	0.033491	-0.037
F46H5.2	X	+	7267273	7267893	7267273	7267628	7267684	7267893	0.0341038	0.097
lsy-2	X	+	2090926	2091154	2090926	2091010	2091061	2091154	0.0348129	-0.112
pbo-6	X	+	17432673	17432897	17432673	17432773	17432849	17432897	0.0356719	-0.212
rab-6.1	III	-	9005143	9005342	9005143	9005204	9005268	9005342	0.0366309	0.011
gen-1	III	-	6247786	6248013	6247786	6247867	6247922	6248013	0.0394307	-0.021
Y38H8A.7	IV	+	13455642	13455880	13455642	13455726	13455795	13455880	0.0400226	-0.016
nprl-2	IV	+	7557085	7557425	7557085	7557263	7557356	7557425	0.0409542	0.038
crn-7	III	+	8270007	8270252	8270007	8270081	8270126	8270252	0.0432699	-0.024
vps-41	X	+	5288796	5289414	5288796	5289006	5289202	5289414	0.0442027	-0.05
mig-22	III	-	8766308	8766556	8766308	8766395	8766523	8766556	0.0469059	-0.301
prg-2	IV	-	6528797	6529398	6528797	6529040	6529177	6529398	0.0496513	-0.005
grsp-1	V	+	19610360	19610584	19610360	19610450	19610506	19610584	0.0507188	0.14
C40H1.7	III	+	9325696	9325935	9325696	9325770	9325817	9325935	0.0541956	-0.048
pals-23	III	+	125621	125909	125621	125685	125736	125909	0.060311	0.026
ZC262.2	III	+	8332585	8332722	8332585	8332644	8332689	8332722	0.0699595	-0.182
C53B7.3	X	+	6845335	6845975	6845335	6845455	6845658	6845975	0.069997	-0.103
ttx-7	I	-	7302891	7303227	7302891	7302975	7303078	7303227	0.0711645	0.263
acdh-1	I	+	6498716	6499046	6498716	6498862	6498908	6499046	0.0732885	0.009
din-1	II	-	11633016	11633214	11633016	11633091	11633136	11633214	0.0738603	0.337
pdi-2	X	+	4525146	4525953	4525146	4525182	4525548	4525953	0.0764959	-0.005
ccnk-1	V	+	14612547	14612743	14612547	14612592	14612644	14612743	0.0803772	0.039
F07H5.5	II	+	8788536	8788762	8788536	8788539	8788588	8788762	0.0803772	-0.037
F42G2.5	II	-	2416975	2417207	2416975	2417034	2417088	2417207	0.0803772	-0.031
Y57A10A.14	II	+	12188465	12188696	12188465	12188492	12188556	12188696	0.0803772	0.028
acdh-1	I	+	6498716	6499046	6498716	6498862	6498923	6499046	0.0819786	-0.015
epg-4	III	+	7182166	7182281	7182166	7182197	7182242	7182281	0.0836828	-0.051
ugt-39	V	+	7157501	7158476	7157501	7157811	7157852	7158476	0.0875194	-0.066
F56D5.6	IV	+	9402259	9402409	9402259	9402310	9402394	9402409	0.0892704	0.212
F40F8.1	II	+	11127709	11128559	11127709	11127876	11128380	11128559	0.0908292	0.059
taf-5	I	+	7849615	7850057	7849615	7849738	7849812	7850057	0.0908292	0.351
C27A12.7	I	-	6058160	6058339	6058160	6058230	6058280	6058339	0.0932938	0.163
scav-5	X	+	9858868	9859079	9858868	9858935	9858978	9859079	0.0936	0.106
Y55F3AM.3	IV	+	1012904	1013140	1012904	1012957	1013074	1013140	0.0936	-0.209
D1086.8	V	+	14095868	14096089	14095868	14095967	14096035	14096089	0.093714	-0.144
F35H12.5	X	+	918352	918731	918352	918454	918593	918731	0.0977639	0.031
H20E11.1	IV	+	6831237	6832417	6831237	6831597	6832146	6832417	0.102957	-0.016
Y69A2AR.8	IV	+	2593681	2593894	2593681	2593755	2593810	2593894	0.104154	0.605
zim-1	IV	+	10554880	10555044	10554880	10554937	10554982	10555044	0.106438	0.001
C06C3.12	II	+	9375238	9375573	9375238	9375300	9375371	9375573	0.106488	-0.147
atfs-1	V	+	14194752	14195128	14194752	14194924	14194972	14195128	0.108988	0.073
R07E5.4	III	+	4395724	4395936	4395724	4395831	4395878	4395936	0.109178	-0.016
igcm-3	X	-	2698256	2699409	2698256	2699030	2699330	2699409	0.114775	0.231
C01C4.3	X	+	3712301	3713382	3712301	3712389	3712805	3713382	0.116732	0.149
che-14	I	+	5750760	5750972	5750760	5750852	5750903	5750972	0.116732	-0.061
F41E6.5	V	+	8604555	8604897	8604555	8604688	8604738	8604897	0.116732	-0.036
Y57A10A.2	II	+	12147632	12147960	12147632	12147738	12147792	12147960	0.116732	0.041
lurp-4	V	+	13092810	13092980	13092810	13092877	13092917	13092980	0.125699	-0.205
R08E5.1	V	-	3770983	3771285	3770983	3771079	3771142	3771285	0.125699	-0.147
Y40D12A.1	III	+	6615737	6615975	6615737	6615834	6615882	6615975	0.125699	-0.034
zbp-1	III	+	4557796	4558291	4557796	4557901	4557979	4558291	0.125699	0.033
ant-1.1	III	+	13463431	13463634	13463431	13463461	13463506	13463634	0.133201	-0.007
dhhc-4	III	-	9865404	9865671	9865404	9865519	9865650	9865671	0.133201	0.018
erp-1	X	-	3801747	3801956	3801747	3801786	3801864	3801956	0.133201	-0.032
Y37E11B.1	IV	+	3579622	3580113	3579622	3579700	3579991	3580113	0.133586	-0.114
T04F8.8	X	+	11647582	11647701	11647582	11647626	11647680	11647701	0.133784	0.038
F16H11.1	X	+	4668197	4668430	4668197	4668264	4668312	4668430	0.13544	0.038
Y71H2AM.14	III	-	2744596	2744780	2744596	2744685	2744729	2744780	0.136521	-0.03
cku-80	III	+	4420918	4421160	4420918	4420984	4421041	4421160	0.139091	0.001
F17C11.6	V	+	10955279	10955451	10955279	10955358	10955403	10955451	0.140758	0.013
lec-3	II	+	9998511	9998733	9998511	9998581	9998693	9998733	0.14753	0.017
clec-204	V	+	1759690	1759923	1759690	1759754	1759806	1759923	0.165751	-0.03
set-23	IV	+	1602984	1603586	1602984	1603219	1603271	1603586	0.170121	-0.09
Y17G9B.8	IV	-	4758043	4758581	4758043	4758205	4758482	4758581	0.17778	-0.312
F32B5.6	I	+	2670482	2672011	2670482	2670797	2671911	2672011	0.179783	-0.104
F48E3.4	X	-	7494260	7494451	7494260	7494314	7494359	7494451	0.181923	-0.021
fbxa-21	III	+	1236014	1236173	1236014	1236103	1236162	1236173	0.188816	0.057
basl-2	II	+	5492809	5493033	5492809	5492915	5492958	5493033	0.189038	-0.043
twk-22	X	+	16309465	16309706	16309465	16309537	16309583	16309706	0.189038	-0.022
sws-1	V	-	18980900	18981071	18980900	18980927	18980972	18981071	0.193538	0.004
C50D2.9	II	-	90617	90812	90617	90640	90691	90812	0.197135	-0.017
rnp-1	V	+	12193136	12193701	12193136	12193313	12193507	12193701	0.205635	0.071
D1086.11	V	+	14075480	14075677	14075480	14075575	14075649	14075677	0.209286	0.022
W04A4.2	I	+	13683801	13684043	13683801	13683913	13683976	13684043	0.209286	0.028
gtbp-1	IV	-	10128512	10128749	10128512	10128575	10128627	10128749	0.210964	0.027
K08C9.2	I	-	11488251	11488471	11488251	11488328	11488380	11488471	0.210964	-0.016
rab-6.1	III	-	9005143	9005342	9005143	9005213	9005268	9005342	0.213037	0.524
F59E12.6	II	-	5629348	5630048	5629348	5629444	5629974	5630048	0.215656	0.006
atfs-1	V	+	14194676	14194918	14194676	14194703	14194752	14194918	0.218369	-0.013
C56G2.3	III	+	6346429	6347507	6346429	6346490	6346710	6347507	0.218369	0.056
daf-12	X	+	10663806	10664158	10663806	10663913	10663961	10664158	0.218369	0.166
Y43E12A.3	IV	+	10987907	10988294	10987907	10988174	10988219	10988294	0.218369	0.032
ZC123.4	I	-	845932	846142	845932	845999	846082	846142	0.22129	-0.026
clec-88	II	+	6365981	6367002	6365981	6366348	6366393	6367002	0.222016	-0.035
K09C6.2	V	+	858262	859301	858262	858516	859214	859301	0.222016	-0.078
daf-21	V	+	14685884	14686313	14685884	14685919	14686159	14686313	0.223509	0.099
pab-1	I	-	10434975	10435442	10434975	10434981	10435170	10435442	0.22625	-0.014
plin-1	I	+	7058383	7058616	7058383	7058485	7058536	7058616	0.227654	-0.009
R31.2	V	+	11923111	11923341	11923111	11923257	11923337	11923341	0.22877	0.158
nac-3	III	+	10152794	10153126	10152794	10152958	10153018	10153126	0.230288	0.033
gld-3	II	+	7134800	7135048	7134800	7134935	7134985	7135048	0.241536	-0.046
pitr-1	IV	+	7395232	7396151	7395232	7395352	7395525	7396151	0.241536	0.012
cdc-26	I	-	10639078	10639751	10639078	10639454	10639501	10639751	0.245902	0.052
C49C8.5	IV	-	8649043	8649261	8649043	8649154	8649207	8649261	0.249337	0.01
nrde-1	III	+	3713462	3713667	3713462	3713502	3713548	3713667	0.250428	-0.033
egl-43	II	+	9961828	9962153	9961828	9961900	9962124	9962153	0.253997	0.204
ncs-4	X	+	10179795	10180029	10179795	10179943	10179990	10180029	0.253997	-0.016
rib-1	IV	+	11583050	11583243	11583050	11583062	11583123	11583243	0.253997	0.226
H24G06.1	V	+	9447000	9447398	9447000	9447129	9447168	9447398	0.260967	0.039
miz-1	IV	+	10823941	10824792	10823941	10824462	10824510	10824792	0.262648	0.032
pinn-1	II	-	2888831	2889016	2888831	2888903	2888950	2889016	0.262648	-0.008
zip-1	III	+	12336906	12337205	12336906	12336992	12337043	12337205	0.262648	0.148
ZK470.2	X	+	4146447	4147018	4146447	4146642	4146760	4147018	0.265345	0.122
D1007.15	I	+	4559558	4559799	4559558	4559693	4559764	4559799	0.272193	0.286
sma-3	III	-	6861472	6861714	6861472	6861553	6861645	6861714	0.276176	-0.028
Y73E7A.1	I	+	1629162	1629397	1629162	1629225	1629281	1629397	0.276176	-0.015
inx-1	X	-	6947921	6948123	6947921	6948020	6948076	6948123	0.280597	0.029
K12C11.3	I	+	1335995	1336220	1335995	1336158	1336208	1336220	0.289131	-0.045
slx-1	I	+	5184587	5184833	5184587	5184766	5184826	5184833	0.289405	-0.041
fbxa-175	V	+	17547469	17547710	17547469	17547553	17547660	17547710	0.296208	0.545
trpp-11	III	+	795135	795382	795135	795254	795301	795382	0.296208	-0.013
hot-6	V	-	11021555	11021804	11021555	11021647	11021690	11021804	0.313962	0.025
cku-80	III	+	4421041	4421452	4421041	4421276	4421321	4421452	0.324666	-0.011
F14D7.6	V	+	14305653	14306202	14305653	14305794	14305837	14306202	0.324666	0.053
him-3	IV	+	6977769	6978202	6977769	6977938	6978029	6978202	0.324666	-0.004
nex-3	III	+	4442177	4442363	4442177	4442276	4442347	4442363	0.324666	-0.015
Y82E9BR.2	III	+	1439561	1439781	1439561	1439657	1439714	1439781	0.325374	0.21
Y39B6A.3	V	-	19189597	19189843	19189597	19189686	19189763	19189843	0.3312	0.101
M28.8	II	+	10632142	10632340	10632142	10632216	10632276	10632340	0.332995	0.174
R119.5	I	-	391963	392192	391963	392096	392157	392192	0.334757	0.333
W09D10.5	III	-	10710386	10710631	10710386	10710454	10710508	10710631	0.334757	0.021
cpt-2	IV	+	11181283	11182123	11181283	11181704	11181756	11182123	0.336679	0.01
egl-4	IV	+	1858454	1858619	1858454	1858473	1858523	1858619	0.336679	0.323
C35A5.8	V	-	10523334	10523524	10523334	10523423	10523468	10523524	0.338669	-0.011
ugt-17	V	-	10104475	10104695	10104475	10104495	10104546	10104695	0.352989	0.011
Y5F2A.4	IV	-	11078392	11078582	11078392	11078478	11078526	11078582	0.352989	-0.029
pat-10	I	-	5019785	5019992	5019785	5019890	5019940	5019992	0.354772	0.005
C16A11.4	II	+	4227692	4228256	4227692	4227853	4227904	4228256	0.359897	-0.101
ppw-1	I	+	4186546	4187023	4186546	4186716	4186769	4187023	0.361027	0.007
F45F2.9	V	-	8512942	8513463	8512942	8513102	8513278	8513463	0.375771	0.023
F46F11.7	I	+	5620778	5620914	5620778	5620849	5620897	5620914	0.381292	-0.016
T09F3.2	II	+	10391911	10392126	10391911	10392000	10392048	10392126	0.381568	0.016
T28A8.5	III	+	13502189	13502411	13502189	13502244	13502295	13502411	0.39045	-0.106
Y17D7B.7	V	-	18781702	18781935	18781702	18781726	18781775	18781935	0.39464	-0.012
T26H5.8	V	-	15427442	15427607	15427442	15427534	15427578	15427607	0.406449	-0.037
mff-1	X	-	12986514	12986712	12986514	12986590	12986636	12986712	0.407949	0.026
rsp-5	II	+	6490719	6491065	6490719	6490928	6490986	6491065	0.411101	0.041
C06C3.12	II	+	9375238	9375573	9375238	9375309	9375371	9375573	0.418784	0.116
sgo-1	IV	-	7796082	7796304	7796082	7796149	7796196	7796304	0.421824	-0.002
tag-234	II	+	5866169	5866391	5866169	5866226	5866312	5866391	0.431166	0.065
nhr-109	II	+	4433416	4433616	4433416	4433494	4433534	4433616	0.441779	0.034
wrt-6	X	+	3482211	3482418	3482211	3482312	3482372	3482418	0.455427	0.01
B0513.2	IV	+	13883385	13883626	13883385	13883453	13883505	13883626	0.456295	0.016
C32F10.8	I	-	5823299	5823791	5823299	5823645	5823692	5823791	0.456295	0.023
F25H2.6	I	+	10554365	10554650	10554365	10554460	10554537	10554650	0.456295	0.029
Y48C3A.20	II	+	13369797	13370018	13369797	13369892	13369954	13370018	0.4569	0.021
F19F10.11	V	-	7587097	7587332	7587097	7587196	7587244	7587332	0.46212	-0.004
C52E2.5	II	-	1842270	1842942	1842270	1842337	1842813	1842942	0.466775	-0.382
eif-3.G	II	+	8442846	8443088	8442846	8442899	8443017	8443088	0.467419	0.242
pes-8	X	+	9253606	9253843	9253606	9253624	9253708	9253843	0.467419	0.042
R10D12.13	V	+	13962674	13962906	13962674	13962727	13962770	13962906	0.467419	-0.007
R166.3	II	-	10538815	10539034	10538815	10538908	10538959	10539034	0.469218	0.02
F01D5.6	II	+	14008033	14008270	14008033	14008121	14008171	14008270	0.473733	-0.014
Y57A10A.2	II	+	12148508	12148745	12148508	12148651	12148700	12148745	0.473733	-0.02
F17C11.13	V	+	10956593	10956751	10956593	10956672	10956725	10956751	0.481959	-0.006
trpp-6	V	+	9992346	9992586	9992346	9992403	9992451	9992586	0.481959	-0.005
C08F8.3	IV	+	11155250	11155831	11155250	11155552	11155597	11155831	0.483243	0.013
srw-86	V	-	19400450	19400715	19400450	19400521	19400597	19400715	0.483453	0.005
F08A7.1	IV	+	17441205	17441454	17441205	17441322	17441418	17441454	0.49433	0.048
lec-12	V	+	208042	208226	208042	208152	208202	208226	0.501883	0.061
F53F1.6	V	-	13416774	13416940	13416774	13416810	13416858	13416940	0.511032	0.012
ttll-15	V	+	10360223	10360472	10360223	10360297	10360343	10360472	0.511032	-0.012
mlt-11	V	+	20673146	20674559	20673146	20673287	20674430	20674559	0.528709	0.075
chat-1	IV	+	4448327	4448835	4448327	4448495	4448639	4448835	0.532311	0.063
F53F1.14	V	-	13407722	13407929	13407722	13407812	13407856	13407929	0.532311	0.028
C14A6.6	V	-	18166945	18167112	18166945	18167032	18167079	18167112	0.533964	-0.014
H43E16.1	II	+	6678843	6679029	6678843	6678921	6678968	6679029	0.533964	-0.024
nos-1	II	-	10952250	10952457	10952250	10952329	10952376	10952457	0.533964	-0.018
math-27	II	+	1768195	1768388	1768195	1768242	1768286	1768388	0.539584	0.016
him-3	IV	+	6977769	6978202	6977769	6977983	6978029	6978202	0.552258	-0.005
M01H9.3	IV	-	4469718	4469963	4469718	4469842	4469918	4469963	0.554445	0.088
cyp-25A2	III	+	3835427	3835670	3835427	3835505	3835549	3835670	0.555164	-0.008
fard-1	X	+	2933788	2934007	2933788	2933904	2933948	2934007	0.560547	0.008
Y54G2A.50	IV	+	2919241	2919780	2919241	2919419	2919473	2919780	0.56279	0.019
R08B4.3	X	-	11119637	11119880	11119637	11119723	11119801	11119880	0.563503	-0.008
F25H2.6	I	+	10554365	10554650	10554365	10554455	10554537	10554650	0.566276	0.058
C45G9.12	III	-	5070959	5071099	5070959	5071006	5071049	5071099	0.604614	-0.013
nhr-33	X	+	11319085	11319266	11319085	11319132	11319183	11319266	0.604614	-0.02
C16A11.5	II	+	4223661	4223908	4223661	4223719	4223803	4223908	0.624129	0.104
F11C7.2	X	+	17396813	17397053	17396813	17396929	17396974	17397053	0.625017	0.151
K02F3.2	III	+	847571	847714	847571	847589	847690	847714	0.633559	-0.197
C41H7.1	II	+	3017026	3017203	3017026	3017107	3017184	3017203	0.649382	-0.035
ZK632.14	III	+	9813744	9813961	9813744	9813826	9813880	9813961	0.658673	0.011
math-3	II	+	1775799	1776409	1775799	1776076	1776125	1776409	0.660183	0.15
T02C5.1	X	+	2696189	2696631	2696189	2696304	2696355	2696631	0.663248	-0.037
fbxl-1	III	+	8229285	8229989	8229285	8229384	8229789	8229989	0.673744	-0.168
maph-1.1	I	+	14849365	14850124	14849365	14849633	14849675	14850124	0.674764	0.014
F08F8.7	III	-	7346921	7347142	7346921	7346978	7347044	7347142	0.678012	0.08
let-383	I	+	6862941	6863161	6862941	6863019	6863075	6863161	0.678012	0.213
Y57G11C.9	IV	+	14787505	14788106	14787505	14787732	14787980	14788106	0.688439	-0.123
dpf-1	V	+	15473209	15473467	15473209	15473328	15473388	15473467	0.692449	0.143
F59E12.6	II	-	5629348	5630048	5629348	5629482	5629974	5630048	0.707321	0.13
C50C3.1	III	+	8191994	8192203	8191994	8192045	8192094	8192203	0.713239	-0.022
F55A12.2	I	+	5365264	5365495	5365264	5365380	5365443	5365495	0.713239	-0.014
pud-4	V	+	2326677	2326936	2326677	2326789	2326831	2326936	0.721761	0.035
ugt-50	X	+	12692665	12692935	12692665	12692736	12692789	12692935	0.744097	0.043
zbp-1	III	+	4557796	4558291	4557796	4557916	4557979	4558291	0.750454	0.006
pqn-21	I	-	6777196	6777382	6777196	6777260	6777314	6777382	0.760359	0.145
K02A6.3	X	-	8229478	8229919	8229478	8229579	8229819	8229919	0.763564	-0.007
clec-187	IV	-	12869642	12869852	12869642	12869758	12869805	12869852	0.765583	0.007
F40F8.1	II	+	11127709	11128559	11127709	11127874	11128380	11128559	0.78444	0.284
T06D8.9	II	+	11239406	11239793	11239406	11239642	11239717	11239793	0.795071	0.165
C35C5.3	X	-	11546286	11546495	11546286	11546376	11546428	11546495	0.803476	-0.06
T21C12.8	III	-	10552360	10552513	10552360	10552414	10552459	10552513	0.808519	0.022
Y48G9A.9	III	+	2095761	2096004	2095761	2095896	2095984	2096004	0.808519	-0.129
F46H5.2	X	+	7266732	7267111	7266732	7266930	7267005	7267111	0.815815	0.093
F27D4.6	I	+	7737000	7737207	7737000	7737043	7737129	7737207	0.822914	0.158
Y37H2A.12	V	-	18129170	18129659	18129170	18129484	18129589	18129659	0.825299	0.075
Y45F10B.13	IV	-	13559393	13559617	13559393	13559434	13559479	13559617	0.827225	-0.062
F35E12.6	V	-	13736006	13736247	13736006	13736154	13736210	13736247	0.828011	-0.034
C25F9.14	V	+	19436667	19436939	19436667	19436751	19436836	19436939	0.834986	0.009
clec-170	IV	+	1268800	1269019	1268800	1268879	1268925	1269019	0.838476	-0.019
W04B5.3	III	+	2422450	2423095	2422450	2422597	2422953	2423095	0.841642	-0.045
C05B5.5	III	+	10002896	10003407	10002896	10003113	10003163	10003407	0.84457	0.16
C49A9.4	IV	+	6221391	6221606	6221391	6221464	6221516	6221606	0.84457	-0.016
ubql-1	I	+	7022347	7022655	7022347	7022446	7022500	7022655	0.84457	0.01
ZK1290.13	II	+	7535841	7536073	7535841	7535957	7536005	7536073	0.84457	0.015
C06B8.2	V	-	15476175	15476415	15476175	15476261	15476310	15476415	0.846647	0.104
rbm-5	I	+	6216295	6216793	6216295	6216591	6216677	6216793	0.867661	0.103
B0035.15	IV	-	11297305	11297486	11297305	11297368	11297427	11297486	0.874628	0.014
ggtb-1	III	+	7135958	7136118	7135958	7135971	7136022	7136118	0.888424	0.068
D1086.11	V	+	14076145	14076725	14076145	14076250	14076565	14076725	0.89925	-0.015
T20D3.2	IV	-	9329617	9329840	9329617	9329716	9329768	9329840	0.899764	0.019
F22D3.6	II	-	6950904	6951096	6950904	6950995	6951042	6951096	0.90006	0.041
R08E3.1	X	+	4833930	4834212	4833930	4834016	4834075	4834212	0.90006	0.032
T10E9.2	I	+	6542415	6542636	6542415	6542494	6542546	6542636	0.901354	-0.007
F40F12.7	III	+	9915368	9915814	9915368	9915513	9915624	9915814	0.91462	0.024
unc-16	III	+	9546568	9546799	9546568	9546612	9546670	9546799	0.91462	0.044
math-35	II	+	2104945	2105420	2104945	2105145	2105293	2105420	0.91492	-0.056
kvs-4	III	+	11023458	11023697	11023458	11023592	11023650	11023697	0.923307	-0.091
T16H12.3	III	-	10081764	10082101	10081764	10081831	10082083	10082101	0.923307	-0.077
far-7	II	+	320582	321107	320582	320741	320875	321107	0.924591	0.008
C37C3.1	V	+	7858317	7858722	7858317	7858569	7858613	7858722	0.927616	0.107
ggtb-1	III	+	7134844	7136118	7134844	7135008	7136029	7136118	0.934604	0.077
C10C5.4	IV	+	9379673	9379829	9379673	9379705	9379764	9379829	0.937513	0.048
T04C9.1	III	+	6003431	6004267	6003431	6003862	6003916	6004267	0.942809	-0.028
math-22	II	+	1905613	1906209	1905613	1905894	1905957	1906209	0.943206	0.023
Y82E9BR.2	III	+	1439406	1439638	1439406	1439517	1439561	1439638	0.948421	0.101
B0001.3	IV	-	12144885	12145283	12144885	12145100	12145181	12145283	0.968339	0.001
coel-1	X	+	4266901	4267098	4266901	4266950	4266992	4267098	0.972112	0.058
ubc-18	III	-	7068365	7068570	7068365	7068467	7068513	7068570	0.972245	-0.006
pmr-1	I	+	13011461	13011636	13011461	13011500	13011590	13011636	0.985349	-0.148
F17H10.2	X	+	13113771	13114059	13113771	13113863	13113919	13114059	0.998115	-0.419
nhr-101	V	+	11571243	11571477	11571243	11571355	11571403	11571477	0.998115	0.007
spg-20	I	-	6551999	6552228	6551999	6552095	6552139	6552228	0.998115	-0.037
jun-1	II	+	9130836	9131065	9130836	9130889	9130947	9131065	1	-0.046
oct-2	X	+	11348659	11348878	11348659	11348719	11348773	11348878	1	-0.197
aagr-3	V	-	9729220	9729508	9729220	9729334	9729392	9729508	1	0.001
aat-4	IV	-	6274671	6274906	6274671	6274752	6274799	6274906	1	0.002
abts-2	X	+	11587340	11587547	11587340	11587454	11587501	11587547	1	0.064
acdh-1	I	+	6498574	6498749	6498574	6498660	6498716	6498749	1	0
acdh-1	I	+	6498716	6499046	6498716	6498839	6498908	6499046	1	0
acdh-1	I	+	6498716	6499046	6498716	6498850	6498923	6499046	1	0
acdh-1	I	+	6498716	6499046	6498716	6498745	6498908	6499046	1	0
acdh-1	I	+	6498716	6499046	6498716	6498749	6498908	6499046	1	0.001
acdh-2	II	-	5546572	5547297	5546572	5546809	5547154	5547297	1	-1
acdh-2	II	-	5545265	5545865	5545265	5545403	5545801	5545865	1	0.226
aco-2	III	+	7973716	7973930	7973716	7973802	7973846	7973930	1	0
acr-16	V	+	8562433	8562678	8562433	8562542	8562585	8562678	1	0.013
acs-22	X	+	8935561	8935794	8935561	8935660	8935741	8935794	1	-0.042
acs-22	X	+	8935808	8936053	8935808	8935923	8935971	8936053	1	-0.071
adbp-1	II	+	11444298	11444547	11444298	11444410	11444459	11444547	1	0.001
add-1	X	-	4854829	4855055	4854829	4854873	4854965	4855055	1	0.012
adr-1	I	+	7774132	7774595	7774132	7774270	7774397	7774595	1	0.008
akap-1	III	+	6363685	6363908	6363685	6363841	6363899	6363908	1	0.005
alh-13	X	+	12782395	12782638	12782395	12782482	12782527	12782638	1	0.004
alh-4	V	-	6427940	6428184	6427940	6427955	6428045	6428184	1	-0.006
alh-4	V	-	6427702	6428184	6427702	6427944	6428045	6428184	1	0.307
alx-1	III	+	9961234	9961467	9961234	9961240	9961383	9961467	1	-0.474
aly-3	IV	+	12123738	12124373	12123738	12123750	12124246	12124373	1	0.001
aly-3	IV	+	12123738	12124373	12123738	12123970	12124246	12124373	1	-0.003
amx-2	I	-	12760237	12760405	12760237	12760330	12760375	12760405	1	-0.012
anat-1	IV	+	6778671	6778889	6778671	6778745	6778804	6778889	1	-0.003
anat-1	IV	+	6778671	6778889	6778671	6778745	6778797	6778889	1	0
ant-1.1	III	+	13463396	13463634	13463396	13463460	13463506	13463634	1	-0.001
ant-1.1	III	+	13463396	13463634	13463396	13463418	13463523	13463634	1	0
ant-1.1	III	+	13463394	13463634	13463394	13463461	13463513	13463634	1	0
ant-1.1	III	+	13463475	13463634	13463475	13463484	13463505	13463634	1	0.014
ant-1.1	III	+	13463396	13463634	13463396	13463463	13463515	13463634	1	0
ant-1.1	III	+	13463396	13463634	13463396	13463454	13463509	13463634	1	0
ant-1.1	III	+	13463396	13463727	13463396	13463458	13463503	13463727	1	-0.003
ant-1.1	III	+	13463396	13463727	13463396	13463458	13463509	13463727	1	0
ant-1.1	III	+	13463396	13463727	13463396	13463464	13463509	13463727	1	0
ant-1.1	III	+	13463398	13463461	13463398	13463410	13463431	13463461	1	0
apm-3	X	+	956437	956662	956437	956511	956562	956662	1	0.003
apy-1	X	-	7569055	7569293	7569055	7569169	7569239	7569293	1	-0.001
ari-1	I	-	6060886	6061033	6060886	6060953	6061028	6061033	1	-0.117
arl-13	I	+	2068256	2068452	2068256	2068310	2068356	2068452	1	0.051
arrd-3	II	+	9412983	9413199	9412983	9413050	9413103	9413199	1	0.427
asm-1	II	+	6910205	6910449	6910205	6910289	6910331	6910449	1	-0.005
ate-1	I	-	9614339	9614814	9614339	9614403	9614730	9614814	1	0.005
ate-1	I	-	9614339	9614814	9614339	9614420	9614730	9614814	1	0.439
ate-1	I	-	9614339	9614814	9614339	9614403	9614724	9614814	1	-0.238
atfs-1	V	+	14194874	14195128	14194874	14194918	14194972	14195128	1	0.002
atg-4.2	IV	+	11670432	11670669	11670432	11670537	11670584	11670669	1	-0.008
atgl-1	III	-	6417453	6417754	6417453	6417544	6417621	6417754	1	0.04
atgl-1	III	-	6417453	6417754	6417453	6417567	6417621	6417754	1	0.01
atic-1	IV	+	7894285	7894500	7894285	7894361	7894406	7894500	1	0.006
B0035.1	IV	+	11310971	11311215	11310971	11311040	11311092	11311215	1	-0.005
B0035.1	IV	+	11311918	11312382	11311918	11312060	11312158	11312382	1	0.007
B0041.8	I	+	4647423	4647669	4647423	4647565	4647612	4647669	1	0.002
B0041.8	I	+	4647423	4647669	4647423	4647561	4647612	4647669	1	0.035
B0205.1	I	-	10717714	10717921	10717714	10717742	10717799	10717921	1	-0.038
B0207.9	I	-	5958000	5958232	5958000	5958078	5958127	5958232	1	-0.005
B0310.1	X	+	493210	493487	493210	493269	493336	493487	1	-0.035
B0336.3	III	+	5711547	5711790	5711547	5711644	5711691	5711790	1	0.004
B0361.3	III	+	7283284	7283519	7283284	7283371	7283425	7283519	1	0.002
B0416.7	X	-	9296991	9297197	9296991	9297061	9297131	9297197	1	0
B0495.8	II	-	7706976	7707193	7706976	7707076	7707136	7707193	1	0.333
B0513.2	IV	+	13883546	13883711	13883546	13883626	13883698	13883711	1	0.001
B0513.2	IV	+	13883385	13883626	13883385	13883453	13883546	13883626	1	0
B0513.4	IV	+	13881128	13881352	13881128	13881182	13881252	13881352	1	0.023
bcl-7	III	+	5926085	5926239	5926085	5926151	5926198	5926239	1	-0.007
best-20	IV	+	3758814	3759019	3758814	3758867	3758929	3759019	1	0.007
best-5	III	-	9688800	9689043	9688800	9688875	9688916	9689043	1	0.009
bet-1	I	-	4526550	4526711	4526550	4526595	4526649	4526711	1	-0.001
brp-1	III	+	12023681	12023920	12023681	12023736	12023789	12023920	1	-0.003
brp-1	III	+	12022143	12022590	12022143	12022470	12022524	12022590	1	-0.004
bus-18	V	+	11775841	11776077	11775841	11775944	11776041	11776077	1	0.22
bus-4	IV	+	4690499	4690733	4690499	4690630	4690683	4690733	1	0.003
byn-1	III	+	6933295	6933463	6933295	6933353	6933401	6933463	1	-0.002
C01B12.8	II	+	24911	25139	24911	24985	25033	25139	1	0.013
C01C10.2	X	-	7436809	7437125	7436809	7436910	7436969	7437125	1	0.009
C01C10.2	X	-	7436809	7437125	7436809	7436886	7436969	7437125	1	-0.04
C01C10.2	X	-	7436809	7437125	7436809	7436886	7436950	7437125	1	0.037
C01C4.3	X	+	3712301	3713382	3712301	3712654	3712805	3713382	1	0.033
C01G10.8	V	-	15085181	15085382	15085181	15085244	15085293	15085382	1	0
C01G10.8	V	-	15085181	15085382	15085181	15085244	15085299	15085382	1	0
C02D5.2	III	+	8558021	8558213	8558021	8558061	8558109	8558213	1	-0.006
C02F5.14	III	-	8234525	8234769	8234525	8234699	8234762	8234769	1	0.179
C02F5.14	III	-	8234525	8234769	8234525	8234701	8234762	8234769	1	0
C02F5.14	III	-	8234525	8234769	8234525	8234701	8234758	8234769	1	0.012
C03B1.13	X	-	6336191	6336420	6336191	6336305	6336361	6336420	1	-0.017
C03B8.3	III	+	7716733	7716971	7716733	7716861	7716904	7716971	1	-0.005
C03B8.3	III	+	7716904	7717069	7716904	7716971	7717049	7717069	1	-0.147
C04E12.4	V	+	3365499	3365740	3365499	3365628	3365673	3365740	1	0.005
C05B5.5	III	+	10001629	10002179	10001629	10001845	10002006	10002179	1	0.004
C05D11.1	III	+	6438832	6439392	6438832	6439028	6439297	6439392	1	0.001
C05D11.1	III	+	6438832	6439392	6438832	6439028	6439382	6439392	1	0.001
C05D11.1	III	+	6438832	6439392	6438832	6439028	6439171	6439392	1	0
C05D11.1	III	+	6438832	6439392	6438832	6439028	6439356	6439392	1	-0.001
C05D11.1	III	+	6438832	6439392	6438832	6439028	6439379	6439392	1	-0.001
C05D11.1	III	+	6438832	6439392	6438832	6439028	6439320	6439392	1	-0.005
C05D11.1	III	+	6438832	6439392	6438832	6439028	6439172	6439392	1	0
C05D11.1	III	+	6438832	6439392	6438832	6439028	6439275	6439392	1	0
C05D12.3	II	+	11424829	11425335	11424829	11425039	11425268	11425335	1	-0.039
C06A5.12	I	-	6007367	6007595	6007367	6007444	6007497	6007595	1	-0.004
C06A6.4	IV	-	7827025	7827675	7827025	7827105	7827572	7827675	1	-0.004
C06A6.4	IV	-	7826469	7826662	7826469	7826519	7826569	7826662	1	0
C06A8.8	II	-	7767540	7767782	7767540	7767610	7767665	7767782	1	-0.009
C06B8.2	V	-	15476883	15477073	15476883	15476944	15476999	15477073	1	1
C06B8.2	V	-	15476292	15476643	15476292	15476484	15476541	15476643	1	-0.016
C06B8.2	V	-	15476292	15476643	15476292	15476415	15476465	15476643	1	-0.07
C06C3.12	II	+	9375106	9375309	9375106	9375163	9375238	9375309	1	0.019
C06E1.7	III	-	8592921	8593102	8592921	8592997	8593043	8593102	1	-0.033
C07B5.4	X	+	9535702	9535950	9535702	9535823	9535874	9535950	1	-0.024
C07B5.4	X	+	9535702	9535950	9535702	9535724	9535874	9535950	1	0.027
C08B6.2	V	+	10106425	10106575	10106425	10106519	10106562	10106575	1	0.039
C08F11.13	IV	-	13609144	13609305	13609144	13609219	13609286	13609305	1	0.002
C08F11.13	IV	-	13607778	13608299	13607778	13607884	13608037	13608299	1	-0.021
C08F8.2	IV	+	11151788	11152026	11151788	11151898	11151947	11152026	1	0.021
C08F8.2	IV	+	11152470	11152707	11152470	11152523	11152566	11152707	1	0.009
C08F8.2	IV	+	11151698	11151898	11151698	11151732	11151778	11151898	1	-0.001
C08F8.2	IV	+	11151577	11151732	11151577	11151627	11151698	11151732	1	0.009
C08F8.3	IV	+	11155250	11155831	11155250	11155455	11155597	11155831	1	0.001
C08G5.3	II	-	743333	743600	743333	743458	743508	743600	1	0.16
C09B8.4	X	-	6019159	6019390	6019159	6019273	6019344	6019390	1	0.018
C09B8.4	X	-	6019344	6019576	6019344	6019390	6019482	6019576	1	0.278
C09D4.1	I	+	5499923	5500153	5499923	5500029	5500084	5500153	1	-0.029
C09D4.1	I	+	5499923	5500153	5499923	5500034	5500084	5500153	1	-0.016
C09D4.2	I	+	5492458	5492706	5492458	5492563	5492617	5492706	1	0.001
C09E7.7	III	-	6550564	6550763	6550564	6550669	6550739	6550763	1	-0.018
C09E7.7	III	-	6550739	6550933	6550739	6550763	6550823	6550933	1	-0.019
C09E7.7	III	-	6550564	6550763	6550564	6550669	6550730	6550763	1	0.005
C09E7.7	III	-	6550564	6550763	6550564	6550669	6550732	6550763	1	-0.055
C10A4.9	X	+	7421653	7421889	7421653	7421817	7421863	7421889	1	0.011
C10C5.3	IV	+	9376125	9376320	9376125	9376176	9376223	9376320	1	-0.006
C10C5.3	IV	+	9375852	9376068	9375852	9375946	9375988	9376068	1	-0.003
C10C5.4	IV	+	9379673	9379829	9379673	9379716	9379764	9379829	1	0
C11E4.7	X	+	9617661	9618116	9617661	9617731	9617995	9618116	1	0.001
C14A4.9	II	+	10599983	10600230	10599983	10600089	10600140	10600230	1	0.001
C14B1.8	III	-	3719454	3719680	3719454	3719548	3719600	3719680	1	0.019
C14B1.8	III	-	3719454	3719680	3719454	3719459	3719600	3719680	1	0.002
C14B1.8	III	-	3719454	3719680	3719454	3719547	3719600	3719680	1	0.164
C14B1.8	III	-	3719222	3719459	3719222	3719400	3719454	3719459	1	0.001
C14C10.2	V	-	12591258	12591482	12591258	12591347	12591413	12591482	1	0.006
C14C10.5	V	+	12600191	12600454	12600191	12600288	12600336	12600454	1	-0.086
C14C11.4	V	+	5649033	5649251	5649033	5649143	5649190	5649251	1	-0.007
C14F11.6	X	-	6238727	6238907	6238727	6238764	6238817	6238907	1	0.003
C14H10.3	X	-	10224240	10224525	10224240	10224340	10224399	10224525	1	0.021
C15A11.4	I	-	7399492	7399781	7399492	7399534	7399618	7399781	1	0.068
C15A11.7	I	+	7405039	7405244	7405039	7405106	7405153	7405244	1	0.015
C15B12.1	X	+	6478579	6478771	6478579	6478642	6478691	6478771	1	0.008
C15B12.2	X	+	6463411	6463607	6463411	6463507	6463553	6463607	1	-0.024
C16A11.3	II	+	4230160	4230571	4230160	4230254	4230391	4230571	1	-0.042
C16A11.5	II	+	4223479	4223686	4223479	4223588	4223651	4223686	1	0.06
C16A11.5	II	+	4223479	4223686	4223479	4223588	4223661	4223686	1	0.007
C16A11.5	II	+	4223661	4223908	4223661	4223686	4223803	4223908	1	-0.058
C16A11.5	II	+	4223661	4223908	4223661	4223714	4223803	4223908	1	0.009
C16A11.5	II	+	4223661	4223908	4223661	4223733	4223803	4223908	1	-0.088
C16D2.1	II	+	9133954	9134195	9133954	9133999	9134046	9134195	1	0.008
C16E9.2	X	+	6936011	6936251	6936011	6936100	6936149	6936251	1	-0.006
C17B7.5	V	+	3335962	3336202	3335962	3336088	3336132	3336202	1	0.052
C17G10.1	II	+	5597723	5598116	5597723	5597868	5597922	5598116	1	-0.002
C17G10.3	II	+	5583755	5583996	5583755	5583829	5583924	5583996	1	0.014
C17H12.6	IV	-	6821559	6821793	6821559	6821600	6821748	6821793	1	-0.333
C17H12.6	IV	-	6821748	6821926	6821748	6821861	6821919	6821926	1	0.003
C17H12.8	IV	+	6819666	6819885	6819666	6819726	6819787	6819885	1	0
C17H12.8	IV	+	6819666	6819883	6819666	6819726	6819772	6819883	1	0
C17H12.8	IV	+	6819607	6819726	6819607	6819614	6819666	6819726	1	0
C18A11.3	X	+	8063499	8063673	8063499	8063538	8063586	8063673	1	0.002
C18B12.4	X	-	15037228	15037450	15037228	15037315	15037363	15037450	1	0.005
C18B2.5	X	-	3610885	3611092	3610885	3610939	3610997	3611092	1	0.002
C18E9.2	II	+	8965173	8965380	8965173	8965194	8965259	8965380	1	0.002
C18E9.2	II	+	8965259	8965465	8965259	8965383	8965431	8965465	1	-0.001
C23H3.2	II	+	61527	61691	61527	61589	61632	61691	1	0.004
C23H4.3	X	+	12226700	12226885	12226700	12226800	12226848	12226885	1	0.001
C23H4.3	X	+	12226700	12226885	12226700	12226795	12226848	12226885	1	-0.14
C23H5.8	IV	-	2111893	2112494	2111893	2112099	2112398	2112494	1	0.011
C23H5.8	IV	-	2111893	2112494	2111893	2112087	2112398	2112494	1	-0.005
C25A1.1	I	+	10162378	10162625	10162378	10162485	10162540	10162625	1	0.003
C25F9.14	V	+	19436598	19436784	19436598	19436613	19436667	19436784	1	0.013
C25F9.14	V	+	19436667	19436939	19436667	19436784	19436836	19436939	1	-0.006
C25F9.14	V	+	19436667	19436939	19436667	19436776	19436836	19436939	1	-0.008
C25F9.9	V	+	19417626	19418004	19417626	19417723	19417805	19418004	1	-0.01
C25F9.9	V	+	19417626	19418004	19417626	19417693	19417805	19418004	1	0.002
C25G4.7	IV	+	12458171	12458422	12458171	12458309	12458371	12458422	1	0.015
C25G4.7	IV	+	12458171	12458422	12458171	12458309	12458370	12458422	1	-0.131
C25H3.9	II	-	5690911	5691133	5690911	5690966	5691022	5691133	1	-0.048
C25H3.9	II	-	5690911	5691133	5690911	5690973	5691022	5691133	1	0
C26B9.5	X	+	5331052	5331237	5331052	5331082	5331132	5331237	1	0.001
C26F1.1	V	+	7785848	7786042	7785848	7785892	7785994	7786042	1	-0.054
C27A7.1	V	+	12132947	12133082	12132947	12133020	12133073	12133082	1	0.148
C27A7.1	V	+	12132947	12133082	12132947	12133020	12133076	12133082	1	0.135
C27A7.3	V	+	12143455	12143674	12143455	12143571	12143620	12143674	1	0.021
C27A7.3	V	+	12143620	12143852	12143620	12143674	12143728	12143852	1	0
C27A7.6	V	-	12126815	12127042	12126815	12126881	12126951	12127042	1	-0.001
C27H5.2	II	+	7159508	7159718	7159508	7159612	7159683	7159718	1	-0.065
C28G1.5	X	-	8828065	8828364	8828065	8828134	8828207	8828364	1	0
C28G1.5	X	-	8828065	8828364	8828065	8828134	8828185	8828364	1	-0.005
C29E4.13	III	-	7927389	7927620	7927389	7927499	7927548	7927620	1	0.016
C29F3.7	V	+	15355236	15355421	15355236	15355259	15355309	15355421	1	0
C29F3.7	V	+	15355236	15355421	15355236	15355258	15355309	15355421	1	0.023
C29F9.2	III	+	131081	131271	131081	131115	131161	131271	1	0.004
C30E1.9	X	+	16929913	16930308	16929913	16930073	16930133	16930308	1	0
C30H6.5	IV	+	17374119	17374295	17374119	17374179	17374229	17374295	1	0.004
C32C4.1	V	+	10639867	10640062	10639867	10639906	10639959	10640062	1	-0.295
C32D5.10	II	-	6350428	6350676	6350428	6350499	6350571	6350676	1	0
C32E8.6	I	+	3775250	3776165	3775250	3775865	3776015	3776165	1	0.044
C33G3.6	X	-	14082215	14082443	14082215	14082287	14082392	14082443	1	0.022
C33G8.2	V	+	7010226	7010401	7010226	7010280	7010377	7010401	1	-0.03
C34B4.2	V	+	13087207	13087403	13087207	13087341	13087388	13087403	1	-0.017
C34D10.2	X	+	8020722	8020944	8020722	8020818	8020868	8020944	1	-0.004
C34H4.1	IV	+	1556566	1556795	1556566	1556704	1556760	1556795	1	-0.004
C34H4.2	IV	+	1554628	1554858	1554628	1554723	1554775	1554858	1	0.003
C35B1.2	IV	+	4100934	4101425	4100934	4101112	4101363	4101425	1	-0.021
C35B1.2	IV	+	4100934	4101425	4100934	4101107	4101363	4101425	1	-0.026
C35B1.2	IV	+	4086368	4086583	4086368	4086441	4086497	4086583	1	0.003
C35B1.2	IV	+	4100934	4101425	4100934	4101104	4101363	4101425	1	-0.024
C35D10.5	III	+	4862805	4863026	4862805	4862878	4862923	4863026	1	0.004
C36B1.6	I	+	8732218	8732465	8732218	8732370	8732422	8732465	1	-0.001
C36F7.5	I	-	9575964	9576141	9575964	9576032	9576081	9576141	1	-0.016
C37E2.2	X	+	14176236	14176445	14176236	14176344	14176408	14176445	1	0.139
C37E2.2	X	+	14176236	14176445	14176236	14176344	14176391	14176445	1	0.645
C38C3.4	V	+	1482365	1482729	1482365	1482439	1482628	1482729	1	-0.086
C38C3.4	V	+	1482365	1482729	1482365	1482439	1482588	1482729	1	0.003
C38D4.9	III	+	4803827	4803981	4803827	4803888	4803951	4803981	1	0.002
C39E9.8	IV	+	13081109	13082436	13081109	13081325	13082316	13082436	1	0
C39E9.8	IV	+	13082316	13082686	13082316	13082436	13082490	13082686	1	0.001
C40C9.4	X	+	13651512	13651737	13651512	13651533	13651608	13651737	1	-0.038
C40C9.4	X	+	13651337	13651533	13651337	13651382	13651512	13651533	1	-0.1
C40H1.7	III	+	9325226	9325453	9325226	9325288	9325331	9325453	1	-0.001
C40H1.8	III	+	9315374	9315557	9315374	9315450	9315504	9315557	1	0.001
C40H1.8	III	+	9315374	9315557	9315374	9315446	9315504	9315557	1	-0.012
C42C1.9	IV	+	12289868	12290059	12289868	12289944	12289989	12290059	1	-0.013
C44B7.12	II	-	6892905	6893124	6892905	6892955	6893016	6893124	1	-0.008
C44B7.12	II	-	6892905	6893124	6892905	6892946	6893003	6893124	1	0.052
C44B7.12	II	-	6892905	6893124	6892905	6892955	6893020	6893124	1	0.001
C44B7.7	II	-	6879752	6879990	6879752	6879834	6879877	6879990	1	-0.001
C44C1.1	X	+	981586	981725	981586	981592	981643	981725	1	0.003
C44C10.5	X	+	11691908	11692123	11691908	11691967	11692011	11692123	1	-0.5
C44H9.6	V	-	12843693	12843922	12843693	12843787	12843836	12843922	1	-0.002
C45G9.12	III	-	5070926	5071099	5070926	5070996	5071049	5071099	1	-0.025
C45G9.5	III	+	5048461	5048684	5048461	5048561	5048609	5048684	1	0
C45G9.5	III	+	5048461	5048684	5048461	5048558	5048609	5048684	1	0.028
C46A5.5	IV	-	7758538	7758787	7758538	7758635	7758681	7758787	1	-0.002
C46C11.2	X	+	4635155	4635403	4635155	4635192	4635301	4635403	1	0.002
C46C11.2	X	+	4634928	4635088	4634928	4635015	4635067	4635088	1	0.009
C46C11.2	X	+	4635301	4635509	4635301	4635403	4635451	4635509	1	0.003
C46F11.4	III	-	3661831	3662012	3661831	3661931	3661979	3662012	1	-0.005
C46G7.2	IV	+	6016955	6017171	6016955	6017029	6017075	6017171	1	0.001
C47E8.4	V	-	14684613	14684802	14684613	14684684	14684733	14684802	1	-0.001
C48B4.11	III	-	9565376	9565603	9565376	9565480	9565528	9565603	1	-0.001
C48D1.7	IV	-	13207084	13207278	13207084	13207168	13207218	13207278	1	-0.004
C48E7.1	I	+	6261301	6261509	6261301	6261357	6261413	6261509	1	0
C48E7.1	I	+	6261301	6261509	6261301	6261356	6261413	6261509	1	-0.298
C49A9.4	IV	+	6221391	6221606	6221391	6221464	6221588	6221606	1	-0.008
C49A9.9	IV	+	6218081	6218997	6218081	6218624	6218758	6218997	1	-0.008
C49A9.9	IV	+	6218081	6218997	6218081	6218624	6218753	6218997	1	0
C49A9.9	IV	+	6218081	6218997	6218081	6218165	6218753	6218997	1	-0.002
C49C3.2	IV	+	17317997	17318246	17317997	17318085	17318132	17318246	1	-0.014
C49C8.5	IV	-	8649047	8649261	8649047	8649154	8649203	8649261	1	0
C49C8.5	IV	-	8649203	8649401	8649203	8649261	8649334	8649401	1	-0.003
C49C8.5	IV	-	8649207	8649413	8649207	8649255	8649334	8649413	1	-0.007
C49C8.5	IV	-	8648909	8649154	8648909	8648977	8649085	8649154	1	0.001
C49C8.5	IV	-	8648909	8649154	8648909	8648977	8649086	8649154	1	-0.001
C49H3.3	IV	+	7924578	7924743	7924578	7924614	7924660	7924743	1	0
C49H3.3	IV	+	7924575	7924743	7924575	7924614	7924678	7924743	1	0.002
C50D2.8	II	-	96955	97181	96955	97009	97058	97181	1	-0.004
C50F4.1	V	+	9528577	9528788	9528577	9528608	9528678	9528788	1	-0.07
C50F4.1	V	+	9528577	9528788	9528577	9528607	9528678	9528788	1	-0.062
C50F4.1	V	+	9528577	9528788	9528577	9528609	9528678	9528788	1	0
C50F4.16	V	-	9540355	9540511	9540355	9540453	9540498	9540511	1	-0.001
C50H2.4	V	+	9917462	9917945	9917462	9917774	9917928	9917945	1	-0.114
C52B11.5	X	+	1274187	1274407	1274187	1274289	1274347	1274407	1	0.004
C52E12.1	II	+	7025801	7025946	7025801	7025864	7025912	7025946	1	0.006
C52E2.5	II	-	1842270	1842942	1842270	1842296	1842813	1842942	1	0.213
C53B7.3	X	+	6844754	6844899	6844754	6844792	6844838	6844899	1	-0.029
C53C7.5	X	+	13044677	13044914	13044677	13044810	13044857	13044914	1	0
C53C7.5	X	+	13043834	13043978	13043834	13043881	13043927	13043978	1	0.055
C53H9.2	I	+	1834186	1834746	1834186	1834269	1834394	1834746	1	-0.006
C53H9.2	I	+	1833218	1833722	1833218	1833408	1833450	1833722	1	0.002
C53H9.2	I	+	1833218	1833722	1833218	1833383	1833450	1833722	1	-0.001
C56C10.7	II	-	6586161	6586381	6586161	6586169	6586264	6586381	1	0.005
C56C10.7	II	-	6587426	6587569	6587426	6587482	6587548	6587569	1	0.011
C56G2.3	III	+	6346284	6346485	6346284	6346378	6346429	6346485	1	-0.004
C56G2.3	III	+	6346429	6347507	6346429	6346485	6346710	6347507	1	-0.043
cas-2	I	+	4191211	4191837	4191211	4191672	4191722	4191837	1	-0.007
cbn-1	II	-	329938	330228	329938	329981	330067	330228	1	0.01
cbp-2	III	+	9924316	9924633	9924316	9924473	9924560	9924633	1	-0.066
cbp-2	III	+	9924316	9924633	9924316	9924473	9924584	9924633	1	0.056
ccch-1	V	+	11539734	11539980	11539734	11539849	11539901	11539980	1	-0.005
CD4.1	V	+	5607174	5607367	5607174	5607224	5607299	5607367	1	-0.333
cdc-6	I	-	4270095	4270287	4270095	4270165	4270215	4270287	1	0.004
cdh-8	IV	+	357351	357629	357351	357495	357540	357629	1	0.103
cdk-11.1	II	+	7699516	7699742	7699516	7699629	7699676	7699742	1	0.004
cdk-2	I	+	3410011	3410202	3410011	3410046	3410122	3410202	1	-0.003
cdkr-3	V	+	20270106	20270343	20270106	20270162	20270213	20270343	1	-0.006
cdr-6	V	-	12413114	12413362	12413114	12413186	12413239	12413362	1	0
cec-9	II	-	6112150	6112363	6112150	6112291	6112352	6112363	1	-0.009
cec-9	II	-	6112150	6112363	6112150	6112252	6112352	6112363	1	0.237
ceh-60	X	-	6522915	6523146	6522915	6522986	6523037	6523146	1	0.009
ceh-60	X	-	6527538	6527654	6527538	6527566	6527619	6527654	1	0.004
ceh-89	X	+	14142246	14142490	14142246	14142300	14142412	14142490	1	-0.146
ceh-89	X	+	14142246	14142490	14142246	14142300	14142373	14142490	1	0.136
cex-1	II	+	5447680	5447891	5447680	5447797	5447840	5447891	1	0.019
chat-1	IV	+	4448327	4448835	4448327	4448374	4448639	4448835	1	-0.003
chat-1	IV	+	4448327	4448835	4448327	4448470	4448639	4448835	1	0.004
che-14	I	+	5751385	5751577	5751385	5751475	5751517	5751577	1	-0.019
chn-1	I	-	6183390	6183597	6183390	6183447	6183528	6183597	1	0.003
chn-1	I	-	6183701	6183856	6183701	6183741	6183787	6183856	1	0.014
chtl-1	X	-	5356076	5356296	5356076	5356148	5356204	5356296	1	-0.011
chup-1	X	+	8794437	8794684	8794437	8794503	8794547	8794684	1	-0.019
cids-1	III	+	8244444	8244685	8244444	8244582	8244625	8244685	1	0.002
cids-2	I	-	8807289	8807524	8807289	8807363	8807420	8807524	1	-0.11
cids-2	I	-	8807289	8807524	8807289	8807381	8807420	8807524	1	-0.001
cit-1.1	III	-	8008940	8009133	8008940	8009006	8009048	8009133	1	-0.007
cka-1	IV	-	9732783	9733011	9732783	9732891	9732946	9733011	1	-0.004
ckb-2	III	+	4367831	4367990	4367831	4367896	4367948	4367990	1	0.009
cku-80	III	+	4420918	4421160	4420918	4420991	4421041	4421160	1	-0.004
cku-80	III	+	4422265	4422457	4422265	4422326	4422371	4422457	1	0.003
clec-166	IV	-	1249775	1249996	1249775	1249861	1249906	1249996	1	-0.001
clec-169	IV	+	1263996	1264233	1263996	1264079	1264128	1264233	1	0.073
clec-170	IV	+	1273289	1273529	1273289	1273372	1273426	1273529	1	0.02
clec-170	IV	+	1273289	1273529	1273289	1273372	1273418	1273529	1	0.004
clec-180	IV	+	7570199	7570402	7570199	7570259	7570306	7570402	1	0
clec-180	IV	+	7572597	7573761	7572597	7572719	7572779	7573761	1	0.065
clec-236	V	+	16720630	16720877	16720630	16720721	16720762	16720877	1	-0.021
clec-239	V	+	16957046	16957241	16957046	16957090	16957135	16957241	1	0.01
clec-51	IV	-	8162853	8163057	8162853	8162948	8162999	8163057	1	0.001
clec-51	IV	-	8162853	8163057	8162853	8162948	8162998	8163057	1	-0.001
clec-52	IV	-	8167437	8167651	8167437	8167557	8167607	8167651	1	-0.012
clec-65	II	+	12902917	12903153	12902917	12903028	12903081	12903153	1	-0.003
clec-84	IV	+	2843685	2843843	2843685	2843725	2843787	2843843	1	0.004
clec-88	II	+	6365981	6367002	6365981	6366095	6366393	6367002	1	0.001
clhm-1	II	-	6869753	6869983	6869753	6869824	6869868	6869983	1	0.013
clk-1	III	+	5278590	5278797	5278590	5278617	5278701	5278797	1	0.013
cln-3.2	I	-	5278488	5278708	5278488	5278592	5278642	5278708	1	0.005
clpf-1	III	+	3399179	3399405	3399179	3399244	3399293	3399405	1	-0.001
cnep-1	II	+	7312098	7312329	7312098	7312217	7312264	7312329	1	-0.004
cnnm-2	X	+	8816185	8816383	8816185	8816269	8816312	8816383	1	0.006
cnnm-2	X	+	8815781	8815991	8815781	8815874	8815921	8815991	1	0.022
cnnm-2	X	+	8813777	8813967	8813777	8813869	8813921	8813967	1	-0.004
cpna-3	IV	+	9098691	9098920	9098691	9098791	9098842	9098920	1	0.405
cpna-3	IV	+	9098691	9098920	9098691	9098792	9098842	9098920	1	0.009
cpr-6	X	+	6607564	6607761	6607564	6607660	6607718	6607761	1	-0.014
cpr-6	X	+	6607426	6607659	6607426	6607521	6607564	6607659	1	-0.001
cpr-6	X	+	6607205	6607372	6607205	6607254	6607303	6607372	1	0.001
cpr-6	X	+	6607303	6607512	6607303	6607379	6607456	6607512	1	0
cpr-6	X	+	6607303	6607512	6607303	6607372	6607426	6607512	1	0.372
cpr-6	X	+	6607206	6607372	6607206	6607254	6607306	6607372	1	-0.002
cpr-6	X	+	6607303	6607512	6607303	6607379	6607426	6607512	1	0
cpz-1	I	-	2687751	2687973	2687751	2687893	2687949	2687973	1	0
cra-1	III	-	6867441	6867665	6867441	6867520	6867573	6867665	1	-0.009
cra-1	III	-	6866765	6867009	6866765	6866868	6866913	6867009	1	0.01
csq-1	X	+	14687006	14687234	14687006	14687111	14687160	14687234	1	0
csq-1	X	+	14687006	14687233	14687006	14687111	14687168	14687233	1	0
ctsa-1	II	+	6368560	6368709	6368560	6368584	6368628	6368709	1	-0.002
ctsa-2	III	+	6614094	6614338	6614094	6614203	6614256	6614338	1	0.002
ctsa-2	III	+	6614094	6614338	6614094	6614202	6614256	6614338	1	-0.333
ctsa-2	III	+	6613550	6613786	6613550	6613639	6613692	6613786	1	0.033
ctsa-2	III	+	6613550	6613786	6613550	6613650	6613692	6613786	1	0.01
cul-2	III	+	13689441	13691115	13689441	13690608	13690707	13691115	1	0.006
cul-5	V	+	10181869	10182049	10181869	10181973	10182018	10182049	1	0
cux-7	III	-	7519482	7519688	7519482	7519598	7519649	7519688	1	0.03
cyn-8	X	+	8913470	8914261	8913470	8913842	8913917	8914261	1	-0.03
cyp-33E1	IV	-	8647982	8648181	8647982	8648052	8648098	8648181	1	0.003
cyy-1	III	+	8405873	8406115	8405873	8405942	8406004	8406115	1	0
D1014.2	V	+	8146583	8146800	8146583	8146646	8146696	8146800	1	-0.001
D1046.18	IV	+	8929030	8929253	8929030	8929100	8929147	8929253	1	-0.004
D1054.1	V	-	10769597	10769825	10769597	10769679	10769733	10769825	1	0
D1054.1	V	-	10769597	10769825	10769597	10769679	10769732	10769825	1	-0.5
D1054.1	V	-	10769597	10769825	10769597	10769678	10769733	10769825	1	-0.242
D1054.1	V	-	10769434	10769678	10769434	10769539	10769596	10769678	1	-0.035
D1054.1	V	-	10769434	10769678	10769434	10769540	10769596	10769678	1	-0.001
D1054.1	V	-	10769314	10769539	10769314	10769389	10769440	10769539	1	-0.003
D1054.1	V	-	10769314	10769539	10769314	10769389	10769434	10769539	1	-0.001
D1054.1	V	-	10769434	10769678	10769434	10769539	10769597	10769678	1	-0.003
D1054.1	V	-	10769314	10769539	10769314	10769382	10769434	10769539	1	-0.064
D1054.6	V	-	10779659	10779829	10779659	10779742	10779787	10779829	1	-0.129
D1069.3	II	-	341981	342250	341981	341987	342168	342250	1	0.004
D1069.3	II	-	341981	342250	341981	341987	342175	342250	1	0.004
D1069.3	II	-	341981	342250	341981	341987	342171	342250	1	0.007
D1069.3	II	-	341981	342250	341981	341987	342145	342250	1	0.269
D1081.4	I	-	8475662	8475867	8475662	8475731	8475792	8475867	1	-0.201
D1081.9	I	-	8486659	8486875	8486659	8486759	8486809	8486875	1	-0.001
D1086.10	V	+	14082786	14083237	14082786	14082994	14083046	14083237	1	0.001
D1086.11	V	+	14075480	14075677	14075480	14075575	14075655	14075677	1	0.001
D1086.11	V	+	14076145	14076725	14076145	14076313	14076565	14076725	1	0.009
D1086.20	V	+	14073488	14073719	14073488	14073625	14073680	14073719	1	0.166
D1086.20	V	+	14073488	14073719	14073488	14073625	14073667	14073719	1	0.669
D2023.4	V	-	11825407	11825604	11825407	11825475	11825516	11825604	1	0.002
D2024.4	IV	+	7231411	7232080	7231411	7231607	7231906	7232080	1	0.056
D2030.7	I	+	7588983	7589213	7588983	7589153	7589198	7589213	1	0
D2030.7	I	+	7589198	7589465	7589198	7589213	7589264	7589465	1	-0.037
dab-1	II	+	8226824	8227003	8226824	8226901	8226947	8227003	1	-0.003
daf-21	V	+	14685884	14686313	14685884	14685994	14686159	14686313	1	-0.043
dars-2	V	+	12048744	12048906	12048744	12048854	12048898	12048906	1	-0.004
dbt-1	II	-	7944829	7945056	7944829	7944899	7944980	7945056	1	-0.001
dbt-1	II	-	7944829	7945056	7944829	7944898	7944980	7945056	1	0.104
DH11.2	II	+	8014629	8014796	8014629	8014690	8014739	8014796	1	0.003
DH11.2	II	+	8014629	8014796	8014629	8014690	8014751	8014796	1	0.005
dhhc-14	X	+	8554129	8554535	8554129	8554287	8554453	8554535	1	-0.011
dhhc-14	X	+	8554129	8554535	8554129	8554258	8554448	8554535	1	-0.131
dhhc-4	III	-	9865650	9865827	9865650	9865671	9865758	9865827	1	0.014
dhrs-4	V	+	12923135	12923495	12923135	12923246	12923307	12923495	1	0.001
dhs-11	III	-	10642477	10642696	10642477	10642564	10642622	10642696	1	0.005
dhs-12	IV	+	10145713	10146007	10145713	10145840	10145892	10146007	1	0.003
dhs-29	X	-	7663281	7663524	7663281	7663363	7663419	7663524	1	-0.09
dhs-29	X	-	7663281	7663524	7663281	7663369	7663419	7663524	1	-0.018
dld-1	IV	+	14464516	14464697	14464516	14464606	14464686	14464697	1	-0.001
dld-1	IV	+	14467380	14467611	14467380	14467416	14467503	14467611	1	0.317
dld-1	IV	+	14467380	14467611	14467380	14467415	14467521	14467611	1	-0.188
dld-1	IV	+	14467380	14467611	14467380	14467422	14467521	14467611	1	-0.333
dld-1	IV	+	14467380	14467611	14467380	14467416	14467521	14467611	1	0.001
dld-1	IV	+	14464686	14464890	14464686	14464697	14464871	14464890	1	-0.001
dmd-7	V	+	6250306	6250568	6250306	6250418	6250467	6250568	1	-0.002
dnj-4	I	-	5283706	5283944	5283706	5283813	5283873	5283944	1	-0.001
dnj-4	I	-	5283387	5283635	5283387	5283504	5283555	5283635	1	0.001
dnj-9	II	+	4854280	4854510	4854280	4854410	4854463	4854510	1	-0.001
dod-17	IV	+	12977666	12977903	12977666	12977782	12977831	12977903	1	-0.001
dod-22	IV	+	12966931	12967088	12966931	12966969	12967026	12967088	1	0.002
dop-3	X	-	6565394	6565627	6565394	6565484	6565542	6565627	1	-0.024
dos-1	III	+	9104602	9104817	9104602	9104688	9104741	9104817	1	0.031
dpf-6	III	+	8039864	8040854	8039864	8040376	8040544	8040854	1	0
dpf-7	IV	-	4801732	4802592	4801732	4802118	4802164	4802592	1	0.052
dpm-3	IV	+	12391590	12391796	12391590	12391722	12391769	12391796	1	0.001
dpm-3	IV	+	12391590	12391796	12391590	12391722	12391785	12391796	1	0
dpy-8	X	-	5149277	5150233	5149277	5149310	5150218	5150233	1	-0.008
dpy-8	X	-	5149277	5150233	5149277	5149357	5150218	5150233	1	-0.018
drap-1	V	+	9731958	9732756	9731958	9732237	9732515	9732756	1	-0.005
drap-1	V	+	9731958	9732756	9731958	9732237	9732514	9732756	1	-0.009
dre-1	V	-	6534311	6534534	6534311	6534410	6534462	6534534	1	-0.003
drl-1	IV	+	329514	329698	329514	329550	329592	329698	1	0.017
drl-1	IV	+	329514	329698	329514	329542	329592	329698	1	-0.069
drp-1	IV	+	5540554	5540765	5540554	5540620	5540672	5540765	1	0
dsbn-1	I	-	9935469	9935679	9935469	9935530	9935585	9935679	1	-0.213
dtmk-1	II	-	9966571	9966774	9966571	9966662	9966710	9966774	1	0
dvc-1	V	-	11238719	11238959	11238719	11238766	11238814	11238959	1	-0.005
dyf-6	X	-	10381243	10381381	10381243	10381308	10381374	10381381	1	0.128
E04D5.1	II	+	10416805	10416989	10416805	10416861	10416917	10416989	1	0.004
E04D5.4	II	+	10441752	10441955	10441752	10441825	10441877	10441955	1	0
ech-2	IV	-	11855997	11856216	11855997	11856053	11856105	11856216	1	0.015
ech-2	IV	-	11855997	11856216	11855997	11856063	11856105	11856216	1	0.005
EEED8.10	II	-	5397922	5398161	5397922	5398004	5398061	5398161	1	-0.001
EEED8.10	II	-	5396898	5397874	5396898	5397485	5397550	5397874	1	-0.008
EEED8.10	II	-	5397922	5398161	5397922	5398004	5398065	5398161	1	0.006
eef-1G	V	+	10966164	10966386	10966164	10966276	10966327	10966386	1	0
efsc-1	I	+	12980419	12980634	12980419	12980525	12980568	12980634	1	0.03
EGAP9.3	V	-	6579737	6579934	6579737	6579798	6579845	6579934	1	-0.023
egl-15	X	+	11022379	11023045	11022379	11022461	11022952	11023045	1	0.004
egl-15	X	+	11021722	11021943	11021722	11021849	11021903	11021943	1	0.021
egl-9	V	+	10468410	10468599	10468410	10468465	10468516	10468599	1	0.588
egrh-1	X	+	14847204	14847389	14847204	14847269	14847315	14847389	1	-0.004
eif-1	II	-	4993273	4993470	4993273	4993322	4993368	4993470	1	0
eif-3.G	II	+	8442846	8443088	8442846	8442899	8443020	8443088	1	0
ell-1	IV	+	4411382	4413290	4411382	4412253	4412981	4413290	1	0.005
elo-3	IV	+	7237721	7237939	7237721	7237778	7237828	7237939	1	0.001
enol-1	II	+	8932347	8933294	8932347	8932688	8932979	8933294	1	0.009
epg-4	III	+	7182242	7182374	7182242	7182281	7182366	7182374	1	0.024
eri-12	IV	+	12160620	12160831	12160620	12160654	12160711	12160831	1	-0.001
eri-9	III	+	4932478	4932674	4932478	4932521	4932623	4932674	1	0.045
eri-9	III	+	4932478	4932674	4932478	4932521	4932573	4932674	1	0.136
eri-9	III	+	4932449	4932674	4932449	4932525	4932573	4932674	1	0.101
exo-1	III	+	13425112	13425309	13425112	13425177	13425227	13425309	1	0.011
exos-1	III	+	11009250	11009453	11009250	11009369	11009416	11009453	1	0.005
exos-9	III	-	7197571	7197806	7197571	7197663	7197704	7197806	1	0.006
F01G10.10	IV	+	10247437	10247663	10247437	10247547	10247595	10247663	1	0.001
F02D8.4	V	+	14985598	14985841	14985598	14985696	14985745	14985841	1	-0.001
F02D8.4	V	+	14985472	14985696	14985472	14985554	14985598	14985696	1	0.004
F02E11.2	II	+	3262828	3263077	3262828	3262962	3263011	3263077	1	0.053
F02E9.7	I	+	8415634	8415822	8415634	8415650	8415700	8415822	1	0.087
F02E9.7	I	+	8415634	8415822	8415634	8415647	8415700	8415822	1	0.006
F02E9.7	I	+	8415634	8415822	8415634	8415654	8415700	8415822	1	0.001
F07C3.2	V	+	9226624	9226873	9226624	9226756	9226814	9226873	1	0.002
F07C6.3	IV	+	12789786	12789984	12789786	12789864	12789916	12789984	1	0.005
F07C6.4	IV	+	12806259	12806507	12806259	12806358	12806418	12806507	1	-0.003
F07F6.4	II	-	5427577	5427825	5427577	5427675	5427726	5427825	1	0
F07H5.5	II	+	8788536	8788762	8788536	8788541	8788588	8788762	1	0
F07H5.5	II	+	8788682	8788911	8788682	8788762	8788812	8788911	1	0.015
F07H5.5	II	+	8788682	8788911	8788682	8788764	8788815	8788911	1	0
F07H5.5	II	+	8788451	8788541	8788451	8788457	8788523	8788541	1	0
F07H5.5	II	+	8788523	8788762	8788523	8788541	8788682	8788762	1	-0.001
F07H5.5	II	+	8788451	8788539	8788451	8788454	8788529	8788539	1	0
F07H5.5	II	+	8788682	8788911	8788682	8788762	8788813	8788911	1	0.018
F07H5.5	II	+	8788451	8788541	8788451	8788454	8788504	8788541	1	0
F07H5.5	II	+	8788420	8788541	8788420	8788441	8788518	8788541	1	0
F07H5.5	II	+	8788451	8788541	8788451	8788454	8788533	8788541	1	0
F07H5.5	II	+	8788451	8788541	8788451	8788457	8788512	8788541	1	-0.001
F07H5.5	II	+	8788451	8788539	8788451	8788457	8788511	8788539	1	0
F07H5.5	II	+	8788451	8788541	8788451	8788457	8788513	8788541	1	0
F07H5.5	II	+	8788682	8788911	8788682	8788764	8788813	8788911	1	0
F07H5.5	II	+	8788682	8788911	8788682	8788764	8788862	8788911	1	0
F07H5.5	II	+	8788451	8788541	8788451	8788457	8788533	8788541	1	0
F08A8.5	I	-	12955555	12955780	12955555	12955652	12955701	12955780	1	-0.006
F08B12.4	X	-	11407346	11407553	11407346	11407420	11407493	11407553	1	0.032
F08B12.4	X	-	11407346	11407552	11407346	11407421	11407493	11407552	1	0
F08F1.4	X	+	8413635	8413887	8413635	8413699	8413746	8413887	1	0.026
F08F1.4	X	+	8413635	8413887	8413635	8413699	8413757	8413887	1	0.006
F08F3.10	V	+	5413696	5413883	5413696	5413709	5413757	5413883	1	0.024
F08F8.9	III	-	7353929	7354090	7353929	7353971	7354025	7354090	1	-0.042
F08G5.3	IV	-	12413759	12414002	12413759	12413801	12413853	12414002	1	-0.003
F09A5.4	X	-	13155309	13155478	13155309	13155416	13155446	13155478	1	0.5
F09B9.4	X	+	10161068	10161267	10161068	10161175	10161223	10161267	1	-0.007
F09E5.8	II	+	5350971	5351179	5350971	5351045	5351098	5351179	1	-0.001
F09E5.8	II	+	5350812	5351044	5350812	5350912	5350971	5351044	1	-0.002
F09E5.8	II	+	5350971	5351179	5350971	5351044	5351098	5351179	1	-0.667
F09E5.8	II	+	5350971	5351179	5350971	5351043	5351098	5351179	1	0.234
F09E5.8	II	+	5350812	5351043	5350812	5350861	5350964	5351043	1	0.008
F09G8.10	III	-	8271936	8272175	8271936	8271995	8272043	8272175	1	-0.067
F10A3.4	V	+	16149124	16149320	16149124	16149140	16149239	16149320	1	-0.071
F10A3.4	V	+	16149124	16149320	16149124	16149140	16149231	16149320	1	-1
F10C1.8	II	+	5754467	5756154	5754467	5754620	5756006	5756154	1	0.036
F10C1.8	II	+	5754467	5756154	5754467	5754537	5756006	5756154	1	-0.024
F10C1.9	II	-	5743333	5743553	5743333	5743444	5743497	5743553	1	-0.024
F10E9.2	III	+	8312718	8312941	8312718	8312756	8312799	8312941	1	0.019
F10E9.4	III	+	8309249	8309456	8309249	8309365	8309407	8309456	1	0.001
F10E9.4	III	+	8309249	8309456	8309249	8309365	8309416	8309456	1	-0.002
F10F2.2	III	-	4619738	4619980	4619738	4619794	4619842	4619980	1	0.009
F11A10.5	IV	+	12094537	12094774	12094537	12094646	12094697	12094774	1	-0.004
F11C1.5	X	+	12996849	12997081	12996849	12996910	12996954	12997081	1	-0.009
F11D5.1	X	+	3345315	3345479	3345315	3345347	3345392	3345479	1	0
F11D5.5	X	+	3302149	3302294	3302149	3302201	3302254	3302294	1	-0.093
F11D5.5	X	+	3302069	3302294	3302069	3302106	3302149	3302294	1	-0.302
F11D5.7	X	+	3305459	3305698	3305459	3305554	3305596	3305698	1	0.039
F11E6.4	IV	-	17469773	17470021	17469773	17469881	17469934	17470021	1	0.58
F13B12.2	IV	-	10427973	10428205	10427973	10428045	10428142	10428205	1	0.035
F13B12.2	IV	-	10427261	10427436	10427261	10427331	10427385	10427436	1	-0.013
F13B12.2	IV	-	10427261	10427436	10427261	10427331	10427378	10427436	1	0.018
F13B12.2	IV	-	10427973	10428205	10427973	10428045	10428094	10428205	1	0.001
F13B12.2	IV	-	10427973	10428205	10427973	10428045	10428097	10428205	1	-0.011
F13B12.3	IV	+	10442633	10442858	10442633	10442710	10442760	10442858	1	0.044
F13B9.2	X	+	8286208	8286434	8286208	8286320	8286416	8286434	1	0.009
F13D11.4	X	-	5833836	5834013	5833836	5833878	5833925	5834013	1	0.003
F13E6.5	X	+	10696111	10696337	10696111	10696189	10696236	10696337	1	0.011
F14B8.6	X	-	6930370	6930593	6930370	6930481	6930528	6930593	1	0
F14D2.14	II	-	3347121	3347365	3347121	3347226	3347281	3347365	1	-0.01
F14D2.14	II	-	3347276	3347519	3347276	3347365	3347413	3347519	1	-0.002
F14D7.4	V	-	14297403	14297861	14297403	14297464	14297727	14297861	1	0.029
F15A8.1	X	+	4440940	4441174	4440940	4440979	4441026	4441174	1	-0.051
F15B9.8	V	+	12988555	12988772	12988555	12988638	12988692	12988772	1	-0.001
F15E6.6	IV	-	4283186	4283435	4283186	4283223	4283272	4283435	1	0.008
F16B4.2	V	+	1603701	1603916	1603701	1603776	1603826	1603916	1	-0.293
F17C11.6	V	+	10955279	10955451	10955279	10955352	10955403	10955451	1	0.023
F17C11.6	V	+	10955120	10955352	10955120	10955232	10955279	10955352	1	0.008
F17E5.2	X	+	12394573	12394783	12394573	12394656	12394707	12394783	1	-0.008
F17E9.4	IV	+	8348935	8349169	8348935	8348993	8349041	8349169	1	0.031
F17H10.1	X	+	13105379	13105519	13105379	13105394	13105447	13105519	1	0.002
F17H10.2	X	+	13113771	13114059	13113771	13113863	13113933	13114059	1	0.029
F18F11.1	IV	-	336935	337178	336935	336994	337039	337178	1	0
F19C7.4	IV	+	4604503	4604751	4604503	4604599	4604643	4604751	1	0.015
F19G12.9	X	+	1419502	1419778	1419502	1419663	1419703	1419778	1	-0.052
F20C5.4	IV	+	8765444	8765681	8765444	8765491	8765547	8765681	1	0.007
F21A3.3	V	+	15517712	15517939	15517712	15517791	15517834	15517939	1	-0.002
F21C10.10	V	+	9096266	9096390	9096266	9096324	9096370	9096390	1	0.003
F21D5.5	IV	-	8736235	8736414	8736235	8736342	8736387	8736414	1	-0.001
F21D5.5	IV	-	8736387	8736565	8736387	8736414	8736466	8736565	1	0.003
F22B7.1	III	+	8665560	8665896	8665560	8665601	8665810	8665896	1	0.008
F22F4.1	X	+	6006647	6006842	6006647	6006718	6006763	6006842	1	0.001
F22F4.4	X	-	6000254	6000459	6000254	6000342	6000399	6000459	1	-0.787
F22F4.4	X	-	6000254	6000459	6000254	6000343	6000399	6000459	1	0
F22F4.4	X	-	6000278	6000459	6000278	6000343	6000421	6000459	1	0
F23F1.5	II	-	30920	31152	30920	30995	31058	31152	1	0.015
F23F1.5	II	-	30920	31152	30920	31005	31058	31152	1	0
F25B4.8	V	-	5690315	5690547	5690315	5690356	5690432	5690547	1	0.055
F25E5.8	V	+	7435412	7436430	7435412	7435544	7435929	7436430	1	-0.093
F25E5.8	V	+	7435412	7436430	7435412	7435560	7435929	7436430	1	-0.093
F25H2.12	I	+	10571384	10571618	10571384	10571480	10571534	10571618	1	-0.002
F25H9.2	V	+	13458296	13458669	13458296	13458377	13458442	13458669	1	0.013
F25H9.7	V	+	13468603	13468802	13468603	13468692	13468738	13468802	1	0.002
F26A1.1	III	+	4850589	4850767	4850589	4850641	4850687	4850767	1	0
F26A1.9	III	-	4825886	4826083	4825886	4825975	4826028	4826083	1	-0.115
F26C11.1	II	+	9896062	9896290	9896062	9896161	9896210	9896290	1	-0.003
F26D11.1	V	+	7981544	7981774	7981544	7981617	7981670	7981774	1	-0.001
F26D11.1	V	+	7981824	7981964	7981824	7981908	7981959	7981964	1	0.009
F26E4.7	I	+	9774987	9775235	9774987	9775109	9775171	9775235	1	0.036
F26F4.8	III	-	4904963	4905209	4904963	4905054	4905100	4905209	1	-0.001
F26G1.2	II	+	4763580	4763770	4763580	4763712	4763759	4763770	1	0.133
F27B3.7	III	-	6562761	6563006	6562761	6562799	6562863	6563006	1	1
F27D4.6	I	+	7734760	7734990	7734760	7734834	7734879	7734990	1	0.015
F27D4.6	I	+	7737000	7737207	7737000	7737100	7737151	7737207	1	-0.112
F27D4.6	I	+	7737000	7737207	7737000	7737043	7737117	7737207	1	-0.008
F28B3.5	I	+	4927017	4927335	4927017	4927123	4927184	4927335	1	0.004
F28E10.1	IV	+	4588802	4589022	4588802	4588844	4588892	4589022	1	-0.002
F28F9.3	IV	+	3835475	3835675	3835475	3835514	3835590	3835675	1	1
F28H7.8	V	+	10759637	10759870	10759637	10759724	10759770	10759870	1	-0.01
F28H7.8	V	+	10759637	10759870	10759637	10759717	10759770	10759870	1	-0.075
F30A10.9	I	-	9505574	9505768	9505574	9505635	9505691	9505768	1	-0.5
F30A10.9	I	-	9505578	9505768	9505578	9505636	9505691	9505768	1	0
F31D5.1	II	+	4221572	4221769	4221572	4221635	4221680	4221769	1	0.028
F32A5.4	II	+	7229329	7230001	7229329	7229355	7229798	7230001	1	-0.001
F32B5.6	I	+	2670482	2670797	2670482	2670602	2670696	2670797	1	0.026
F32B5.6	I	+	2670482	2670797	2670482	2670602	2670668	2670797	1	-0.054
F32B5.6	I	+	2670482	2670797	2670482	2670602	2670654	2670797	1	0.049
F32B5.6	I	+	2670482	2670797	2670482	2670602	2670681	2670797	1	-0.022
F32B5.6	I	+	2670482	2670797	2670482	2670602	2670672	2670797	1	-0.022
F33A8.6	II	+	11051366	11051595	11051366	11051444	11051498	11051595	1	0
F33A8.6	II	+	11051366	11051595	11051366	11051414	11051498	11051595	1	-0.037
F33A8.6	II	+	11051185	11051414	11051185	11051297	11051366	11051414	1	0.006
F33A8.6	II	+	11051185	11051414	11051185	11051297	11051337	11051414	1	0.036
F33D11.1	I	+	5852511	5852703	5852511	5852582	5852626	5852703	1	0.011
F33E2.4	I	+	12583092	12583341	12583092	12583196	12583256	12583341	1	0.032
F33G12.7	II	-	5040436	5040681	5040436	5040516	5040562	5040681	1	0.004
F35B12.10	V	-	11626418	11626540	11626418	11626442	11626493	11626540	1	-0.008
F35D11.1	II	+	4627120	4627346	4627120	4627215	4627270	4627346	1	0.007
F35D2.1	II	+	7576390	7576613	7576390	7576492	7576536	7576613	1	0.018
F35E12.6	V	-	13736006	13736154	13736006	13736039	13736087	13736154	1	0.001
F35E12.6	V	-	13735223	13735471	13735223	13735324	13735369	13735471	1	0
F35E12.9	V	-	13741606	13743123	13741606	13741933	13742665	13743123	1	0
F35E2.10	I	-	11721967	11722177	11721967	11722000	11722061	11722177	1	-1
F35F10.4	V	+	3292343	3292592	3292343	3292415	3292461	3292592	1	0.065
F35H10.3	IV	+	8326781	8326970	8326781	8326877	8326922	8326970	1	0.012
F36A2.3	I	+	8799447	8799664	8799447	8799554	8799599	8799664	1	-0.001
F36A2.3	I	+	8799184	8799396	8799184	8799271	8799321	8799396	1	0.001
F36A2.3	I	+	8799184	8799396	8799184	8799271	8799319	8799396	1	0
F36A2.3	I	+	8799321	8799554	8799321	8799396	8799447	8799554	1	0.002
F36A2.3	I	+	8799321	8799554	8799321	8799396	8799459	8799554	1	0
F36F2.1	I	+	9019490	9019696	9019490	9019547	9019592	9019696	1	0.008
F37A4.2	III	+	6722544	6722777	6722544	6722651	6722702	6722777	1	-0.009
F37A4.5	III	+	6712973	6713191	6712973	6712988	6713033	6713191	1	0.023
F37A4.5	III	+	6712429	6712988	6712429	6712583	6712926	6712988	1	-0.003
F37A4.5	III	+	6712429	6712988	6712429	6712583	6712973	6712988	1	0.003
F37A4.5	III	+	6712429	6712988	6712429	6712583	6712900	6712988	1	0.002
F37A4.5	III	+	6712429	6712988	6712429	6712583	6712974	6712988	1	0.005
F37A4.5	III	+	6712429	6712988	6712429	6712583	6712781	6712988	1	0.002
F37A4.5	III	+	6712429	6712988	6712429	6712583	6712809	6712988	1	0.002
F37B12.3	II	-	9040498	9040730	9040498	9040505	9040604	9040730	1	0.001
F37C12.3	III	+	7181078	7181318	7181078	7181153	7181198	7181318	1	0.001
F37H8.2	II	-	11175288	11175479	11175288	11175354	11175402	11175479	1	0.021
F38A5.2	IV	-	6585211	6585400	6585211	6585253	6585304	6585400	1	-0.005
F38B6.4	X	+	6679323	6679551	6679323	6679453	6679507	6679551	1	0.004
F38B6.4	X	+	6675426	6675634	6675426	6675538	6675591	6675634	1	0.004
F38B6.4	X	+	6675426	6675634	6675426	6675525	6675591	6675634	1	0.023
F39E9.1	II	+	3318301	3318527	3318301	3318409	3318454	3318527	1	-0.018
F39H12.3	X	-	838920	839140	838920	839007	839062	839140	1	0.001
F40A3.3	V	+	7877489	7877709	7877489	7877542	7877613	7877709	1	-0.11
F40E10.6	X	-	14704666	14704879	14704666	14704697	14704745	14704879	1	0.001
F40F11.4	IV	-	11588678	11588906	11588678	11588744	11588792	11588906	1	-0.004
F40F12.7	III	+	9915636	9915883	9915636	9915734	9915841	9915883	1	0.007
F40F12.7	III	+	9915368	9915814	9915368	9915513	9915636	9915814	1	0
F40F8.1	II	+	11127633	11127874	11127633	11127667	11127709	11127874	1	0.01
F41C3.4	II	+	4740661	4740909	4740661	4740764	4740812	4740909	1	0.001
F41C3.4	II	+	4740524	4740760	4740524	4740616	4740661	4740760	1	0
F41E6.5	V	+	8604555	8604897	8604555	8604674	8604738	8604897	1	-0.017
F41E7.2	X	+	10277078	10277306	10277078	10277161	10277210	10277306	1	-0.011
F41H10.3	IV	+	5370043	5370231	5370043	5370104	5370150	5370231	1	0.007
F41H10.3	IV	+	5373666	5374147	5373666	5373860	5373910	5374147	1	-0.044
F42A6.6	IV	-	3336545	3336854	3336545	3336640	3336767	3336854	1	-0.018
F42A6.6	IV	-	3336545	3336854	3336545	3336640	3336697	3336854	1	-0.004
F42A6.6	IV	-	3336545	3336854	3336545	3336640	3336688	3336854	1	0.004
F42D1.4	X	+	14807235	14807366	14807235	14807275	14807322	14807366	1	0.145
F42G4.5	II	+	13073668	13073913	13073668	13073718	13073768	13073913	1	0.208
F43C11.7	II	+	2336975	2337169	2336975	2337073	2337120	2337169	1	-0.008
F43C11.7	II	+	2336635	2336817	2336635	2336692	2336742	2336817	1	0.003
F43C11.7	II	+	2336635	2336817	2336635	2336685	2336742	2336817	1	0.01
F43G9.13	I	+	8606157	8606377	8606157	8606251	8606297	8606377	1	0.001
F43G9.13	I	+	8606032	8606251	8606032	8606113	8606166	8606251	1	0.054
F43G9.4	I	-	8612273	8612510	8612273	8612371	8612445	8612510	1	-0.001
F44B9.2	III	+	8024775	8024983	8024775	8024831	8024886	8024983	1	0.087
F44B9.2	III	+	8024775	8024983	8024775	8024832	8024886	8024983	1	0.001
F44B9.9	III	-	8030165	8030369	8030165	8030249	8030295	8030369	1	-0.006
F44E2.6	III	-	8844780	8844993	8844780	8844853	8844905	8844993	1	0
F44G4.1	II	+	8995604	8995827	8995604	8995674	8995719	8995827	1	-0.001
F44G4.1	II	+	8995596	8995827	8995596	8995661	8995719	8995827	1	0.001
F44G4.3	II	-	8997188	8997431	8997188	8997285	8997340	8997431	1	0
F44G4.3	II	-	8997188	8997431	8997188	8997285	8997335	8997431	1	0.007
F44G4.6	II	-	9001178	9001350	9001178	9001260	9001314	9001350	1	-1
F44G4.6	II	-	9000871	9001260	9000871	9001121	9001178	9001260	1	-0.031
F45F2.11	V	-	8520694	8520896	8520694	8520762	8520803	8520896	1	-0.001
F45F2.9	V	-	8512942	8513463	8512942	8513102	8513263	8513463	1	0.007
F45F2.9	V	-	8512942	8513463	8512942	8513102	8513389	8513463	1	-0.185
F46B6.12	V	-	9775203	9775450	9775203	9775313	9775387	9775450	1	0
F46B6.12	V	-	9775203	9775450	9775203	9775313	9775441	9775450	1	0
F46B6.12	V	-	9775387	9775543	9775387	9775469	9775529	9775543	1	-0.001
F46B6.12	V	-	9775441	9775543	9775441	9775450	9775517	9775543	1	-0.003
F46B6.12	V	-	9775203	9775450	9775203	9775304	9775387	9775450	1	0.005
F46B6.12	V	-	9775517	9775664	9775517	9775543	9775627	9775664	1	0
F46B6.12	V	-	9775627	9775834	9775627	9775664	9775797	9775834	1	-0.001
F46F11.1	I	+	5634408	5634594	5634408	5634467	5634534	5634594	1	0.014
F46F11.6	I	-	5618085	5618329	5618085	5618190	5618261	5618329	1	-0.01
F46G10.4	X	+	13334045	13334275	13334045	13334158	13334246	13334275	1	0.006
F46H5.2	X	+	7266732	7267111	7266732	7266930	7267017	7267111	1	0.005
F46H5.7	X	-	7239339	7239584	7239339	7239454	7239504	7239584	1	-0.001
F47F2.1	X	+	3888486	3888743	3888486	3888603	3888652	3888743	1	0.01
F48C5.2	X	-	11453536	11453749	11453536	11453616	11453666	11453749	1	0.002
F48C5.2	X	-	11454071	11454195	11454071	11454129	11454181	11454195	1	0.129
F48E3.4	X	-	7494260	7494451	7494260	7494314	7494364	7494451	1	0.001
F48E3.8	X	-	7509217	7509511	7509217	7509305	7509493	7509511	1	0.105
F48E3.8	X	-	7509217	7509511	7509217	7509305	7509467	7509511	1	-0.612
F48E3.8	X	-	7509217	7509511	7509217	7509305	7509402	7509511	1	-0.377
F48E8.2	III	+	5467116	5467364	5467116	5467198	5467255	5467364	1	0.5
F49C12.14	IV	-	9323760	9323989	9323760	9323849	9323892	9323989	1	-0.005
F49C5.11	II	+	12556624	12556855	12556624	12556715	12556774	12556855	1	-0.005
F49C5.11	II	+	12556624	12556855	12556624	12556715	12556758	12556855	1	0.003
F49C5.11	II	+	12556774	12556955	12556774	12556862	12556906	12556955	1	0.003
F49E12.12	II	+	8382696	8382903	8382696	8382797	8382848	8382903	1	-0.004
F49E12.12	II	+	8382696	8382903	8382696	8382797	8382843	8382903	1	0.005
F49E7.2	X	-	1096068	1096250	1096068	1096135	1096184	1096250	1	0.002
F49H12.5	X	+	2074958	2075149	2074958	2075086	2075136	2075149	1	-0.004
F52B11.5	IV	-	14102920	14103064	14102920	14102929	14102987	14103064	1	0.004
F52G2.3	IV	-	13545729	13545967	13545729	13545832	13545882	13545967	1	-0.001
F53F10.8	I	+	3828490	3828900	3828490	3828689	3828887	3828900	1	0.064
F53G2.2	II	+	2482810	2483050	2482810	2482906	2482952	2483050	1	-0.014
F54D10.4	II	-	3806854	3807053	3806854	3806909	3806963	3807053	1	-0.023
F54D5.11	II	-	11542130	11542326	11542130	11542222	11542269	11542326	1	0
F54D5.3	II	+	11572591	11572839	11572591	11572698	11572743	11572839	1	0.001
F54D5.4	II	+	11570046	11570280	11570046	11570091	11570151	11570280	1	0
F54D7.2	I	+	4805606	4805820	4805606	4805707	4805754	4805820	1	-0.003
F54F2.7	III	-	8806737	8806986	8806737	8806839	8806894	8806986	1	-0.005
F54F2.7	III	-	8806737	8806986	8806737	8806839	8806895	8806986	1	-0.005
F54F2.7	III	-	8806737	8806986	8806737	8806839	8806892	8806986	1	-0.003
F54F7.8	X	-	11854540	11854996	11854540	11854647	11854933	11854996	1	0.311
F54F7.8	X	-	11854540	11854996	11854540	11854647	11854948	11854996	1	-0.333
F55A12.2	I	+	5365264	5365791	5365264	5365380	5365648	5365791	1	0.047
F55A12.2	I	+	5365264	5365791	5365264	5365495	5365648	5365791	1	0.068
F55A12.5	I	+	5349017	5349181	5349017	5349077	5349122	5349181	1	0.005
F55A12.5	I	+	5349122	5349312	5349122	5349181	5349224	5349312	1	0.011
F55A3.3	I	+	10789129	10789348	10789129	10789208	10789256	10789348	1	-0.005
F55G11.8	IV	+	12964388	12964625	12964388	12964434	12964498	12964625	1	0.001
F55G11.8	IV	+	12964388	12964625	12964388	12964434	12964482	12964625	1	0
F55H12.3	I	+	8889256	8889436	8889256	8889346	8889415	8889436	1	-0.115
F55H12.3	I	+	8889256	8889436	8889256	8889365	8889415	8889436	1	-0.005
F55H12.3	I	+	8889256	8889436	8889256	8889365	8889425	8889436	1	0.029
F56C11.6	I	+	173560	174312	173560	173725	173774	174312	1	0.008
F56C11.6	I	+	173560	174312	173560	173721	173774	174312	1	-0.088
F56D3.1	II	+	4146338	4146542	4146338	4146405	4146464	4146542	1	0.005
F56D5.6	IV	+	9405667	9405828	9405667	9405684	9405731	9405828	1	0
F56E10.1	V	+	104825	105041	104825	104910	104968	105041	1	-0.011
F57B9.1	III	+	6962089	6962405	6962089	6962212	6962339	6962405	1	-0.03
F57C9.4	I	+	4833526	4833734	4833526	4833643	4833690	4833734	1	0.031
F57H12.5	IV	+	7968508	7968961	7968508	7968604	7968673	7968961	1	0.129
F57H12.5	IV	+	7968673	7969210	7968673	7968961	7969006	7969210	1	0.21
F58B4.6	V	+	10925536	10925740	10925536	10925626	10925673	10925740	1	-0.008
F58E6.13	V	+	9745930	9746164	9745930	9746031	9746076	9746164	1	0.004
F58H1.3	V	+	11934307	11934509	11934307	11934386	11934434	11934509	1	0.001
F59A3.13	I	+	5516782	5517024	5516782	5516852	5516942	5517024	1	0.12
F59A3.13	I	+	5516782	5517002	5516782	5516876	5516942	5517002	1	0.079
F59A3.13	I	+	5516774	5517002	5516774	5516892	5516942	5517002	1	0.59
F59A3.13	I	+	5516942	5517151	5516942	5517002	5517073	5517151	1	-0.248
F59A3.13	I	+	5516686	5516857	5516686	5516732	5516774	5516857	1	-0.002
F59A3.13	I	+	5516686	5516892	5516686	5516732	5516782	5516892	1	0.003
F59A3.13	I	+	5516686	5516876	5516686	5516718	5516774	5516876	1	0.107
F59E12.6	II	-	5629348	5630048	5629348	5629450	5629974	5630048	1	0.048
F59E12.6	II	-	5629348	5630048	5629348	5629413	5629974	5630048	1	0.018
F59E12.6	II	-	5629348	5630048	5629348	5629565	5629974	5630048	1	-0.415
F59E12.6	II	-	5629348	5630048	5629348	5629535	5629974	5630048	1	0.203
F59G1.8	II	+	5907109	5907316	5907109	5907187	5907231	5907316	1	-0.005
far-1	III	-	9080570	9080814	9080570	9080654	9080772	9080814	1	0
far-1	III	-	9080570	9080814	9080570	9080643	9080702	9080814	1	0.005
fat-4	IV	+	9801520	9802226	9801520	9801670	9801880	9802226	1	0.006
fat-4	IV	+	9801520	9802226	9801520	9801667	9801880	9802226	1	0.02
fat-4	IV	+	9801520	9802226	9801520	9801620	9801880	9802226	1	0.031
fbxa-10	III	+	952418	952613	952418	952476	952530	952613	1	0.118
fbxa-216	I	+	11901815	11902060	11901815	11901897	11901939	11902060	1	0.384
fbxa-216	I	+	11901815	11902060	11901815	11901897	11901947	11902060	1	0.133
fbxa-51	III	+	962654	963270	962654	962670	963244	963270	1	0.004
fbxa-55	III	-	933838	934379	933838	933864	934131	934379	1	0.024
fbxa-82	V	-	15052356	15052530	15052356	15052402	15052452	15052530	1	0.041
fbxl-1	III	+	8231746	8231972	8231746	8231825	8231901	8231972	1	-0.015
fic-1	IV	+	10937453	10937630	10937453	10937550	10937594	10937630	1	-0.001
fkb-3	V	+	7225222	7225725	7225222	7225280	7225344	7225725	1	0.093
flap-1	III	-	6924645	6924886	6924645	6924750	6924799	6924886	1	0
fos-1	V	+	6011100	6011298	6011100	6011170	6011215	6011298	1	-0.003
frm-4	I	-	5408163	5408344	5408163	5408231	5408282	5408344	1	0.011
frpr-13	V	+	8900402	8900647	8900402	8900556	8900605	8900647	1	0.004
frpr-9	V	+	10993188	10993435	10993188	10993212	10993354	10993435	1	0.067
fum-1	III	+	7465956	7467198	7465956	7466288	7466336	7467198	1	0.005
fum-1	III	+	7465956	7467198	7465956	7466286	7466334	7467198	1	1
fut-3	II	-	5658177	5658407	5658177	5658267	5658314	5658407	1	-0.001
fut-8	V	-	5988687	5988905	5988687	5988771	5988835	5988905	1	-0.007
fut-8	V	-	5988687	5988905	5988687	5988771	5988831	5988905	1	0.324
fzy-1	II	+	5502266	5502494	5502266	5502341	5502393	5502494	1	0.002
gad-2	X	+	7393916	7394255	7393916	7393980	7394147	7394255	1	0.5
galt-1	V	+	5931877	5932125	5931877	5931918	5932015	5932125	1	0.008
gba-1	II	+	2178035	2178267	2178035	2178188	2178251	2178267	1	0.068
gba-1	II	+	2178568	2178790	2178568	2178669	2178717	2178790	1	-0.001
gba-1	II	+	2178568	2178790	2178568	2178669	2178772	2178790	1	0.006
gck-2	V	-	6792255	6792500	6792255	6792317	6792365	6792500	1	-0.001
gcp-2.2	X	+	11539308	11539550	11539308	11539413	11539462	11539550	1	0.096
gei-17	I	-	9107164	9107342	9107164	9107224	9107306	9107342	1	0
gen-1	III	-	6247641	6247866	6247641	6247731	6247786	6247866	1	0.012
gen-1	III	-	6247786	6248013	6247786	6247866	6247922	6248013	1	-0.058
gen-1	III	-	6247641	6247866	6247641	6247722	6247785	6247866	1	0.008
gen-1	III	-	6247641	6247866	6247641	6247731	6247785	6247866	1	0.003
gen-1	III	-	6247641	6247866	6247641	6247727	6247785	6247866	1	0.139
gex-3	IV	+	12404373	12404546	12404373	12404379	12404430	12404546	1	-0.088
gfl-1	IV	+	11521477	11521650	11521477	11521560	11521613	11521650	1	0.008
gfl-1	IV	+	11521741	11521938	11521741	11521801	11521850	11521938	1	-0.001
ggtb-1	III	+	7135958	7136118	7135958	7135963	7136022	7136118	1	-0.023
ggtb-1	III	+	7134844	7136118	7134844	7135008	7136022	7136118	1	0.022
ggtb-1	III	+	7134844	7136118	7134844	7135008	7135958	7136118	1	0.024
glb-16	X	-	7539251	7539729	7539251	7539364	7539649	7539729	1	0.076
gld-3	II	+	7132885	7133049	7132885	7132897	7132938	7133049	1	-0.005
gld-3	II	+	7134800	7135048	7134800	7134935	7134979	7135048	1	-0.01
gld-3	II	+	7133483	7133710	7133483	7133546	7133590	7133710	1	-0.003
glo-3	X	+	10534295	10534773	10534295	10534456	10534664	10534773	1	-0.003
glr-2	III	-	7139804	7139994	7139804	7139846	7139893	7139994	1	-0.012
gly-12	X	+	7486791	7486987	7486791	7486909	7486972	7486987	1	0.002
gly-6	III	-	4325592	4325815	4325592	4325642	4325745	4325815	1	-0.003
gly-6	III	-	4325252	4325461	4325252	4325355	4325422	4325461	1	0.014
gly-6	III	-	4325422	4325642	4325422	4325461	4325534	4325642	1	-0.008
gob-1	X	+	15494437	15494627	15494437	15494500	15494552	15494627	1	0.005
gob-1	X	+	15494437	15494627	15494437	15494496	15494552	15494627	1	-0.038
gpa-7	IV	+	10407251	10407487	10407251	10407344	10407387	10407487	1	0.001
gpb-2	I	-	7318760	7318857	7318760	7318768	7318824	7318857	1	0.005
gpx-5	X	+	9584663	9584860	9584663	9584752	9584849	9584860	1	0.012
grd-1	X	+	11115503	11115701	11115503	11115543	11115601	11115701	1	0.017
grd-14	X	+	8500202	8500441	8500202	8500252	8500343	8500441	1	0
grd-14	X	+	8500202	8500441	8500202	8500252	8500399	8500441	1	0
grd-14	X	+	8500202	8500440	8500202	8500252	8500418	8500440	1	0
grd-14	X	+	8500202	8500441	8500202	8500252	8500428	8500441	1	0
grd-14	X	+	8500202	8500441	8500202	8500252	8500353	8500441	1	0
grd-14	X	+	8500202	8500440	8500202	8500252	8500434	8500440	1	0
grd-14	X	+	8500202	8500440	8500202	8500252	8500318	8500440	1	0
grd-14	X	+	8500202	8500441	8500202	8500252	8500317	8500441	1	0
grd-14	X	+	8500202	8500441	8500202	8500252	8500331	8500441	1	0
grd-14	X	+	8500202	8500440	8500202	8500252	8500373	8500440	1	0
grd-14	X	+	8500202	8500441	8500202	8500252	8500337	8500441	1	0.001
grd-14	X	+	8500202	8500441	8500202	8500252	8500376	8500441	1	0
grd-14	X	+	8500202	8500440	8500202	8500252	8500395	8500440	1	-0.001
grd-14	X	+	8500202	8500441	8500202	8500252	8500347	8500441	1	-0.001
grd-14	X	+	8500202	8500440	8500202	8500252	8500345	8500440	1	0
grd-14	X	+	8500020	8500253	8500020	8500148	8500202	8500253	1	0.001
grd-14	X	+	8500020	8500253	8500020	8500147	8500202	8500253	1	0.006
grd-14	X	+	8500202	8500442	8500202	8500252	8500436	8500442	1	0
grd-14	X	+	8500202	8500442	8500202	8500252	8500403	8500442	1	0
grd-14	X	+	8500202	8500442	8500202	8500252	8500426	8500442	1	-0.001
grd-14	X	+	8500202	8500442	8500202	8500252	8500326	8500442	1	0
grd-6	V	+	9223484	9223686	9223484	9223564	9223604	9223686	1	0
grsp-4	V	+	7626099	7626306	7626099	7626117	7626252	7626306	1	-0.004
grsp-4	V	+	7625561	7625715	7625561	7625579	7625670	7625715	1	-0.001
grsp-4	V	+	7625881	7626117	7625881	7625923	7626057	7626117	1	0.006
gsnl-1	V	+	9498412	9498654	9498412	9498494	9498541	9498654	1	0.003
gst-3	IV	-	10139843	10140028	10139843	10139881	10139935	10140028	1	-0.065
gst-3	IV	-	10139843	10140028	10139843	10139887	10139935	10140028	1	-0.003
gst-40	IV	+	760609	760817	760609	760700	760745	760817	1	0.014
gta-1	IV	+	10181967	10182143	10181967	10182027	10182070	10182143	1	0
gta-1	IV	+	10181957	10182166	10181957	10182027	10182069	10182166	1	-0.003
guk-1	I	-	3860466	3860583	3860466	3860474	3860526	3860583	1	0.005
H09G03.1	III	+	3227739	3228006	3227739	3227872	3227922	3228006	1	-0.005
H10E21.1	III	+	16520	16938	16520	16609	16797	16938	1	-0.078
H10E21.1	III	+	16520	16938	16520	16624	16862	16938	1	0.005
H12D21.10	V	+	14911096	14911338	14911096	14911202	14911256	14911338	1	0.5
H12D21.10	V	+	14911096	14911338	14911096	14911213	14911256	14911338	1	0.002
H12D21.10	V	+	14910984	14911202	14910984	14911043	14911093	14911202	1	0.003
H12D21.10	V	+	14910984	14911202	14910984	14911043	14911096	14911202	1	0.021
H14N18.4	V	-	8925421	8925652	8925421	8925445	8925628	8925652	1	0.667
H14N18.4	V	-	8925628	8925822	8925628	8925652	8925740	8925822	1	-0.091
H20E11.1	IV	+	6833016	6833239	6833016	6833135	6833186	6833239	1	0.002
H20E11.1	IV	+	6830994	6831192	6830994	6831029	6831088	6831192	1	0.015
H20E11.1	IV	+	6830994	6831192	6830994	6831043	6831088	6831192	1	-0.001
H20E11.3	IV	+	6824893	6825033	6824893	6824951	6824997	6825033	1	0.069
H24G06.1	V	+	9447000	9447398	9447000	9447129	9447183	9447398	1	0.006
H28G03.1	X	+	5216362	5216557	5216362	5216420	5216468	5216557	1	0.01
H28G03.1	X	+	5216362	5216557	5216362	5216420	5216470	5216557	1	0.001
H28O16.1	I	+	12652799	12653230	12652799	12652933	12653038	12653230	1	0
H35B03.2	IV	-	5730691	5730961	5730691	5730794	5730850	5730961	1	0.052
H35B03.2	IV	-	5730691	5730961	5730691	5730796	5730850	5730961	1	0.002
H40L08.2	X	-	15077246	15077466	15077246	15077312	15077363	15077466	1	0
H40L08.2	X	-	15077240	15077466	15077240	15077311	15077363	15077466	1	-0.033
H40L08.2	X	-	15077077	15077312	15077077	15077191	15077246	15077312	1	-0.002
hach-1	III	+	5555449	5555976	5555449	5555506	5555583	5555976	1	0.057
hach-1	III	+	5555449	5555976	5555449	5555507	5555583	5555976	1	0.008
haf-9	I	+	6083345	6083590	6083345	6083424	6083466	6083590	1	-0.001
har-2	I	-	9956431	9956680	9956431	9956573	9956642	9956680	1	-0.306
hel-1	II	-	8327160	8327886	8327160	8327695	8327797	8327886	1	-0.021
hex-1	X	+	2223371	2223585	2223371	2223412	2223483	2223585	1	-0.205
hot-1	V	+	14627807	14628037	14627807	14627900	14627945	14628037	1	-0.01
hphd-1	II	-	12995805	12995996	12995805	12995888	12995937	12995996	1	0.001
hpo-10	III	+	5879867	5880033	5879867	5879929	5879978	5880033	1	0.016
hpo-12	IV	+	12285253	12285437	12285253	12285328	12285377	12285437	1	-0.001
hpo-34	X	-	11511898	11512093	11511898	11511939	11511985	11512093	1	0.001
hpo-34	X	-	11511898	11512093	11511898	11511939	11511997	11512093	1	-0.001
hpo-34	X	-	11518323	11518520	11518323	11518389	11518440	11518520	1	0.002
hrdl-1	I	+	9794182	9794414	9794182	9794243	9794287	9794414	1	-0.001
hrg-2	V	-	12409954	12410202	12409954	12410022	12410067	12410202	1	0.029
hsp-17	V	-	8385867	8386268	8385867	8385927	8386075	8386268	1	0.086
hum-2	V	+	9396746	9396912	9396746	9396824	9396867	9396912	1	0.003
hum-4	X	-	11422701	11422932	11422701	11422796	11422861	11422932	1	0
hus-1	I	+	3698101	3698246	3698101	3698163	3698219	3698246	1	0.002
icd-2	I	+	535898	536306	535898	535934	535979	536306	1	-0.003
idh-2	X	+	11215695	11216161	11215695	11215936	11215999	11216161	1	0.132
idha-1	I	-	8608292	8608511	8608292	8608390	8608436	8608511	1	0
idha-1	I	-	8607793	8607985	8607793	8607817	8607861	8607985	1	-0.002
ife-5	II	+	12282879	12283817	12282879	12283103	12283359	12283817	1	0.226
ife-5	II	+	12282879	12283817	12282879	12282974	12283359	12283817	1	0.126
ifet-1	III	-	4474286	4474527	4474286	4474396	4474444	4474527	1	-0.006
iftb-1	I	-	8027603	8027792	8027603	8027700	8027747	8027792	1	-0.003
igeg-1	IV	+	4564764	4565104	4564764	4564871	4565019	4565104	1	0.014
igeg-1	IV	+	4564105	4564314	4564105	4564200	4564249	4564314	1	-0.001
ikb-1	I	+	9686209	9686427	9686209	9686295	9686344	9686427	1	-0.009
ile-1	I	-	9611215	9611400	9611215	9611282	9611330	9611400	1	-0.001
ilys-5	X	-	6535139	6536111	6535139	6535256	6535998	6536111	1	0
ilys-5	X	-	6535139	6536111	6535139	6535256	6535999	6536111	1	0
ilys-5	X	-	6535139	6536111	6535139	6535255	6535999	6536111	1	0.002
ilys-5	X	-	6535139	6536111	6535139	6535256	6535993	6536111	1	1
immp-1	III	+	11774949	11775161	11774949	11775009	11775062	11775161	1	-0.002
imp-1	I	+	8752915	8753122	8752915	8752989	8753032	8753122	1	0.009
inx-1	X	-	6947921	6948123	6947921	6947983	6948076	6948123	1	-0.05
inx-16	I	+	4164179	4164424	4164179	4164313	4164368	4164424	1	0.053
inx-16	I	+	4164179	4164424	4164179	4164309	4164368	4164424	1	0.002
isp-1	IV	-	8135558	8135791	8135558	8135676	8135726	8135791	1	0
itr-1	IV	+	7687189	7687438	7687189	7687329	7687414	7687438	1	-0.667
itr-1	IV	+	7686061	7686277	7686061	7686114	7686159	7686277	1	-0.004
itx-1	I	+	2811240	2811622	2811240	2811394	2811469	2811622	1	-0.007
jmjd-1.2	IV	+	4661356	4661641	4661356	4661395	4661452	4661641	1	0.003
jmjd-3.1	X	+	8571394	8571958	8571394	8571421	8571748	8571958	1	-0.008
K02A6.3	X	-	8229819	8230177	8229819	8229919	8229985	8230177	1	0.005
K02B12.7	I	-	8527735	8527981	8527735	8527837	8527882	8527981	1	-0.002
K02D10.1	III	+	8774031	8774331	8774031	8774200	8774304	8774331	1	0.023
K02D3.2	X	-	13709435	13709677	13709435	13709541	13709584	13709677	1	-0.033
K02E10.4	X	+	2487863	2488091	2487863	2487968	2488026	2488091	1	0.017
K02E11.4	V	-	14247776	14247924	14247776	14247829	14247894	14247924	1	-0.003
K02E11.4	V	-	14247894	14248137	14247894	14247924	14247967	14248137	1	0.002
K02E11.4	V	-	14247894	14248137	14247894	14247924	14247977	14248137	1	-0.004
K03B4.4	V	+	4684703	4684876	4684703	4684746	4684788	4684876	1	0.004
K03H6.2	IV	+	1510563	1510743	1510563	1510655	1510709	1510743	1	0.003
K04C2.8	III	+	6870437	6870673	6870437	6870512	6870556	6870673	1	0.006
K04F1.9	V	+	1665539	1665725	1665539	1665574	1665624	1665725	1	0
K04F1.9	V	+	1665625	1665848	1665625	1665725	1665778	1665848	1	0
K06G5.1	X	+	14215587	14215819	14215587	14215682	14215725	14215819	1	0
K06G5.1	X	+	14217349	14217581	14217349	14217426	14217470	14217581	1	0
K06G5.1	X	+	14215588	14215820	14215588	14215682	14215743	14215820	1	0
K07A12.4	I	-	8690418	8690729	8690418	8690576	8690630	8690729	1	0.136
K07E3.9	X	+	8108375	8108561	8108375	8108479	8108556	8108561	1	-0.017
K07E3.9	X	+	8108375	8108561	8108375	8108512	8108556	8108561	1	-0.002
K08D12.3	IV	+	1710266	1710508	1710266	1710405	1710455	1710508	1	0.1
K08D8.3	IV	-	12905333	12905562	12905333	12905367	12905434	12905562	1	0.011
K08D8.6	IV	-	12888492	12888735	12888492	12888610	12888667	12888735	1	0
K08E3.5	III	-	13765452	13765680	13765452	13765539	13765585	13765680	1	-0.001
K08E3.5	III	-	13765452	13765680	13765452	13765539	13765633	13765680	1	-0.003
K08E3.5	III	-	13765452	13765680	13765452	13765539	13765646	13765680	1	0.001
K08E4.2	IV	-	12056217	12056438	12056217	12056316	12056363	12056438	1	-0.001
K08E4.3	IV	+	12059499	12059951	12059499	12059636	12059786	12059951	1	0.055
K08E7.5	IV	+	12577061	12577238	12577061	12577142	12577185	12577238	1	0.027
K08E7.5	IV	+	12576760	12577002	12576760	12576839	12576901	12577002	1	0.004
K08F8.5	II	+	8767184	8767382	8767184	8767229	8767296	8767382	1	0.014
K08F8.5	II	+	8769181	8769307	8769181	8769221	8769276	8769307	1	0.035
K09B3.1	IV	+	3795751	3795927	3795751	3795833	3795881	3795927	1	0.001
K09C4.1	X	+	3299650	3299852	3299650	3299702	3299782	3299852	1	-0.009
K09C6.2	V	+	858262	859301	858262	858328	859214	859301	1	-0.117
K09E2.3	X	+	8676934	8677158	8676934	8677040	8677084	8677158	1	-0.002
K09E2.3	X	+	8676623	8676864	8676623	8676724	8676769	8676864	1	0.001
K10D2.7	III	+	5196178	5196352	5196178	5196232	5196275	5196352	1	0.002
K11H12.7	IV	+	666065	666312	666065	666144	666248	666312	1	0
K11H12.7	IV	+	666067	666313	666067	666144	666251	666313	1	-0.003
K11H3.4	III	+	9833633	9833868	9833633	9833712	9833755	9833868	1	-0.001
K12C11.3	I	+	1335995	1336220	1335995	1336116	1336208	1336220	1	0.01
K12C11.3	I	+	1335995	1336220	1335995	1336116	1336206	1336220	1	0.011
kars-1	II	-	7071591	7072415	7071591	7072173	7072357	7072415	1	-0.001
kars-1	II	-	7071591	7072415	7071591	7072173	7072289	7072415	1	-0.004
kars-1	II	-	7071591	7072415	7071591	7072173	7072264	7072415	1	0.011
kcnl-2	I	+	8196059	8196277	8196059	8196137	8196207	8196277	1	0.045
kel-10	III	-	10100486	10100732	10100486	10100589	10100638	10100732	1	-0.005
kpc-1	I	+	11678836	11680092	11678836	11679460	11679928	11680092	1	0
kqt-2	X	-	8244058	8244293	8244058	8244200	8244243	8244293	1	0.006
kvs-4	III	+	11024081	11024290	11024081	11024152	11024216	11024290	1	-0.359
lec-11	IV	-	6588553	6589488	6588553	6588689	6589289	6589488	1	0
lec-11	IV	-	6588553	6589488	6588553	6588689	6589324	6589488	1	0.004
lec-12	V	+	208042	208226	208042	208151	208202	208226	1	0.009
lec-9	X	+	17600604	17600852	17600604	17600685	17600735	17600852	1	0.191
lec-9	X	+	17600604	17600852	17600604	17600687	17600735	17600852	1	0.001
lem-3	I	-	9578897	9579104	9578897	9578973	9579018	9579104	1	-0.001
let-653	IV	+	11888696	11889173	11888696	11888816	11889065	11889173	1	-0.006
let-767	III	-	6339676	6340228	6339676	6339832	6340147	6340228	1	0.293
lev-11	I	-	14623828	14624071	14623828	14623898	14624029	14624071	1	-0.001
lev-11	I	-	14623828	14624071	14623828	14623898	14624018	14624071	1	0.013
lgc-13	X	+	12109134	12109329	12109134	12109252	12109296	12109329	1	-0.042
lgc-13	X	+	12109877	12110072	12109877	12109897	12109962	12110072	1	0.305
lgc-21	X	-	14067553	14067781	14067553	14067652	14067720	14067781	1	-0.005
lgc-38	III	+	7016777	7016994	7016777	7016873	7016937	7016994	1	0.131
lgc-38	III	+	7017356	7017536	7017356	7017424	7017480	7017536	1	0.667
lgc-40	X	+	2364056	2364295	2364056	2364178	2364225	2364295	1	-0.027
lge-1	X	+	10969307	10969542	10969307	10969394	10969437	10969542	1	-0.064
lin-54	IV	+	13241442	13241674	13241442	13241551	13241597	13241674	1	0.005
linc-25	V	-	18725653	18725896	18725653	18725775	18725830	18725896	1	0.007
linc-25	V	-	18725653	18725896	18725653	18725766	18725830	18725896	1	1
linc-8	II	-	2503425	2503671	2503425	2503518	2503569	2503671	1	0.001
linc-8	II	-	2503425	2503671	2503425	2503518	2503572	2503671	1	0.001
linc-8	II	-	2503434	2503671	2503434	2503518	2503567	2503671	1	0.001
linc-8	II	-	2503434	2503672	2503434	2503517	2503567	2503672	1	0.087
lip-1	IV	+	6844067	6844375	6844067	6844189	6844244	6844375	1	0.089
lip-1	IV	+	6844067	6844375	6844067	6844188	6844244	6844375	1	-0.03
lip-1	IV	+	6844067	6844375	6844067	6844122	6844244	6844375	1	-0.067
lipl-5	V	+	385736	385946	385736	385838	385884	385946	1	0
lir-1	II	+	7681944	7682313	7681944	7682045	7682145	7682313	1	0
lir-1	II	+	7681944	7682313	7681944	7682045	7682111	7682313	1	0.001
lir-1	II	+	7681944	7682313	7681944	7682045	7682119	7682313	1	0.001
lmp-2	X	+	1127500	1127670	1127500	1127533	1127608	1127670	1	-0.011
lntl-1	IV	-	5801149	5801384	5801149	5801275	5801329	5801384	1	0.333
lntl-1	IV	-	5800897	5801384	5800897	5801010	5801149	5801384	1	0.013
lntl-1	IV	-	5800897	5801384	5800897	5801010	5801329	5801384	1	0.001
lpd-8	IV	+	10387532	10387699	10387532	10387574	10387620	10387699	1	0.005
lpd-8	IV	+	10387532	10387697	10387532	10387574	10387668	10387697	1	-0.002
lpr-1	I	+	559506	559867	559506	559600	559705	559867	1	-0.007
lsm-7	IV	+	10933501	10933679	10933501	10933532	10933586	10933679	1	0.002
lurp-4	V	+	13093747	13094219	13093747	13093931	13094097	13094219	1	0.009
lurp-4	V	+	13093747	13094219	13093747	13093928	13094097	13094219	1	0.019
M01F1.3	III	-	3504936	3505355	3504936	3505037	3505164	3505355	1	-0.012
M01F1.3	III	-	3504936	3505355	3504936	3505047	3505164	3505355	1	0.099
M02G9.1	II	+	10330715	10333417	10330715	10330951	10333315	10333417	1	-0.225
M02G9.1	II	+	10330715	10333417	10330715	10331545	10333315	10333417	1	-0.348
M03E7.1	V	+	5624437	5624637	5624437	5624567	5624616	5624637	1	0.025
M03F8.1	V	+	5952235	5952479	5952235	5952353	5952401	5952479	1	0.012
M04B2.4	IV	-	11520258	11520480	11520258	11520361	11520411	11520480	1	0
M04C3.1	V	-	19438576	19439205	19438576	19438630	19438801	19439205	1	-0.121
M04C3.1	V	-	19438576	19439205	19438576	19438585	19438801	19439205	1	-0.063
M04C3.5	V	+	19449828	19450021	19449828	19449837	19449893	19450021	1	0.012
M117.1	IV	+	11816794	11817008	11816794	11816808	11816856	11817008	1	-0.002
M79.2	X	-	10628447	10628670	10628447	10628505	10628558	10628670	1	0
mai-2	IV	+	3385902	3386171	3385902	3386034	3386105	3386171	1	0
mak-1	II	+	8744477	8745750	8744477	8744614	8745248	8745750	1	-0.002
mans-3	X	+	5165394	5165643	5165394	5165506	5165552	5165643	1	0.003
mat-1	I	-	5125875	5126083	5125875	5125910	5126035	5126083	1	0.003
math-3	II	+	1775799	1776409	1775799	1775862	1775935	1776409	1	-0.001
math-3	II	+	1775799	1776409	1775799	1775818	1775935	1776409	1	-0.008
math-3	II	+	1775799	1776409	1775799	1775816	1775935	1776409	1	-0.001
math-3	II	+	1775799	1776409	1775799	1776076	1776254	1776409	1	0.006
math-35	II	+	2104945	2105420	2104945	2104990	2105293	2105420	1	0.004
mbk-2	IV	+	13031236	13031382	13031236	13031291	13031348	13031382	1	-0.106
mbk-2	IV	+	13014898	13015115	13014898	13015001	13015052	13015115	1	0.034
mboa-2	V	-	11122328	11122474	11122328	11122408	11122453	11122474	1	-0.007
mboa-2	V	-	11122453	11122579	11122453	11122493	11122553	11122579	1	0.137
mcrs-1	I	-	12651676	12651878	12651676	12651757	12651816	12651878	1	0.02
mdf-2	IV	-	2640820	2641028	2640820	2640890	2640940	2641028	1	-0.001
mdt-18	I	-	6493382	6493615	6493382	6493447	6493500	6493615	1	0
mec-1	V	+	6957172	6957601	6957172	6957422	6957489	6957601	1	-0.226
mec-1	V	+	6957172	6957601	6957172	6957398	6957489	6957601	1	-0.001
mett-10	III	+	10115313	10115613	10115313	10115422	10115467	10115613	1	-0.018
mgl-2	I	-	10385305	10385518	10385305	10385352	10385461	10385518	1	-0.092
mig-15	X	-	10425851	10426239	10425851	10425924	10425969	10426239	1	0.075
mkk-4	X	+	10029098	10029255	10029098	10029145	10029189	10029255	1	0.012
mls-1	III	+	7460340	7460580	7460340	7460489	7460555	7460580	1	-0.026
mrps-12	V	+	20838079	20838313	20838079	20838226	20838270	20838313	1	0
mrps-15	I	-	8692411	8692622	8692411	8692491	8692538	8692622	1	-0.108
mrps-18B	II	+	8526051	8526243	8526051	8526119	8526162	8526243	1	0.001
mrps-23	III	-	9523449	9523672	9523449	9523512	9523565	9523672	1	-0.001
mrps-23	III	-	9523449	9523672	9523449	9523512	9523562	9523672	1	0.005
mrps-24	IV	+	7710201	7710446	7710201	7710293	7710345	7710446	1	0
mrps-6	I	-	4174562	4174774	4174562	4174631	4174724	4174774	1	0.002
mrt-2	III	+	11747499	11747703	11747499	11747574	11747622	11747703	1	0.002
msh-4	II	+	7078423	7078569	7078423	7078454	7078503	7078569	1	0
msh-5	IV	+	13156369	13156595	13156369	13156458	13156531	13156595	1	0.018
mthf-1	II	-	7776222	7776437	7776222	7776296	7776352	7776437	1	-0.032
mthf-1	II	-	7776221	7776437	7776221	7776296	7776350	7776437	1	0.009
mtx-2	III	-	7763376	7763603	7763376	7763456	7763503	7763603	1	0
mup-2	X	-	6410065	6410227	6410065	6410133	6410186	6410227	1	0.028
mut-2	I	-	6356944	6357340	6356944	6357070	6357141	6357340	1	0.03
mvb-12	IV	+	7830561	7830799	7830561	7830677	7830727	7830799	1	0.004
nas-11	X	+	6714156	6714376	6714156	6714254	6714301	6714376	1	0.003
nas-23	II	-	7493295	7493506	7493295	7493375	7493423	7493506	1	-0.004
nas-29	II	-	5140451	5140684	5140451	5140545	5140592	5140684	1	0.009
nas-37	X	-	9948848	9949060	9948848	9948942	9948990	9949060	1	0.002
ncr-2	III	+	8265103	8265342	8265103	8265198	8265246	8265342	1	-0.02
neg-1	V	-	4374669	4374874	4374669	4374767	4374819	4374874	1	-0.001
nep-4	X	-	6861312	6861516	6861312	6861384	6861427	6861516	1	-0.018
nfi-1	II	+	7538892	7539099	7538892	7538963	7539018	7539099	1	-0.009
nfi-1	II	+	7538699	7538963	7538699	7538840	7538892	7538963	1	-0.011
nfya-2	I	+	11227367	11227589	11227367	11227454	11227509	11227589	1	0.02
ngp-1	I	+	8397975	8398287	8397975	8398110	8398233	8398287	1	0.001
nhr-101	V	+	11571656	11571866	11571656	11571787	11571835	11571866	1	0.001
nhr-105	IV	+	7049953	7050223	7049953	7050001	7050155	7050223	1	0.121
nhr-109	II	+	4433534	4434220	4433534	4433616	4433852	4434220	1	0.008
nhr-109	II	+	4433534	4434220	4433534	4433620	4433852	4434220	1	-0.006
nhr-11	IV	+	9071564	9072205	9071564	9071631	9071974	9072205	1	0.333
nhr-114	V	+	4188782	4189010	4188782	4188897	4188974	4189010	1	0.016
nhr-117	V	-	1620053	1621106	1620053	1620485	1621008	1621106	1	0.003
nhr-137	X	-	6665415	6665629	6665415	6665481	6665545	6665629	1	0.078
nhr-147	V	+	7347410	7347614	7347410	7347497	7347592	7347614	1	-0.043
nhr-151	V	-	15483282	15483528	15483282	15483353	15483404	15483528	1	-0.018
nhr-151	V	-	15483282	15483528	15483282	15483353	15483409	15483528	1	0.058
nhr-152	V	+	7686978	7687259	7686978	7687118	7687165	7687259	1	0.033
nhr-156	V	+	3906531	3906905	3906531	3906611	3906740	3906905	1	-0.001
nhr-156	V	+	3906312	3906479	3906312	3906375	3906429	3906479	1	0.006
nhr-156	V	+	3906429	3906611	3906429	3906479	3906531	3906611	1	-0.197
nhr-156	V	+	3906429	3906611	3906429	3906488	3906531	3906611	1	0.011
nhr-183	V	-	2264266	2264476	2264266	2264406	2264455	2264476	1	-0.011
nhr-183	V	-	2264455	2264634	2264455	2264476	2264565	2264634	1	-0.031
nhr-184	V	-	2213590	2214126	2213590	2213812	2213926	2214126	1	0.006
nhr-203	V	+	460095	460222	460095	460126	460175	460222	1	0.013
nhr-203	V	+	459995	460126	459995	460045	460095	460126	1	0.128
nhr-28	X	+	16355289	16355686	16355289	16355375	16355620	16355686	1	0.004
nhr-50	V	-	15998725	15999110	15998725	15998933	15998994	15999110	1	0.602
nhr-50	V	-	15998725	15999110	15998725	15998938	15998994	15999110	1	0.001
nhr-58	V	+	532506	532675	532506	532569	532617	532675	1	0.006
nhr-65	V	+	18840427	18840646	18840427	18840537	18840581	18840646	1	0.001
nhr-68	V	+	11574968	11575204	11574968	11575090	11575137	11575204	1	-0.001
nhr-68	V	+	11574090	11574327	11574090	11574202	11574253	11574327	1	0.011
nhr-68	V	+	11573583	11573904	11573583	11573710	11573769	11573904	1	0.004
nhr-96	V	+	2233815	2234019	2233815	2233938	2233992	2234019	1	0.027
nhr-99	V	+	475018	475242	475018	475137	475183	475242	1	0.003
nhx-5	X	+	10579521	10579689	10579521	10579550	10579597	10579689	1	-0.003
nlp-24	V	+	11616282	11616584	11616282	11616443	11616572	11616584	1	0
nlp-24	V	+	11616282	11616584	11616282	11616443	11616494	11616584	1	0
nlp-36	III	+	9488730	9488936	9488730	9488794	9488847	9488936	1	0
nlp-36	III	+	9488730	9488936	9488730	9488793	9488847	9488936	1	-0.197
nlp-7	X	+	8593666	8593972	8593666	8593771	8593830	8593972	1	-0.015
noca-1	V	+	13164062	13164468	13164062	13164242	13164296	13164468	1	0.014
nol-10	IV	+	7580596	7580810	7580596	7580669	7580717	7580810	1	0.011
nol-9	IV	+	13423364	13423580	13423364	13423462	13423511	13423580	1	-0.006
npr-18	X	+	9694657	9694978	9694657	9694759	9694852	9694978	1	-0.333
npr-35	IV	+	7743905	7744683	7743905	7744185	7744453	7744683	1	0.01
npr-9	X	+	11331840	11332072	11331840	11331927	11332036	11332072	1	-0.5
nprl-2	IV	+	7557356	7557555	7557356	7557425	7557469	7557555	1	-0.001
nprl-2	IV	+	7557825	7558528	7557825	7558322	7558376	7558528	1	0.031
nprl-3	IV	+	8297196	8297536	8297196	8297440	8297491	8297536	1	-0.5
nrde-2	II	-	10247220	10247399	10247220	10247240	10247291	10247399	1	0.001
nrde-2	II	-	10247291	10247510	10247291	10247399	10247448	10247510	1	0.003
nrde-2	II	-	10247220	10247399	10247220	10247235	10247285	10247399	1	0.064
nrfl-1	IV	+	9119337	9119506	9119337	9119368	9119426	9119506	1	0.166
nrfl-1	IV	+	9119753	9119973	9119753	9119826	9119887	9119973	1	-0.006
nstp-10	V	-	9548954	9549113	9548954	9549040	9549095	9549113	1	0.075
nsun-4	I	+	2310853	2311174	2310853	2311056	2311098	2311174	1	0.008
nth-1	III	-	4292608	4292801	4292608	4292706	4292753	4292801	1	-0.002
ntl-4	IV	+	7911730	7911972	7911730	7911862	7911907	7911972	1	-0.002
ntl-4	IV	+	7911107	7911639	7911107	7911428	7911531	7911639	1	0.008
ntl-4	IV	+	7911107	7911639	7911107	7911428	7911525	7911639	1	0.333
nucb-1	X	+	10199808	10199987	10199808	10199846	10199894	10199987	1	-0.003
nucb-1	X	+	10199796	10199987	10199796	10199846	10199900	10199987	1	0
nuo-3	IV	-	14796688	14797182	14796688	14797073	14797133	14797182	1	0
oac-42	V	-	15882770	15882974	15882770	15882803	15882847	15882974	1	-0.5
oac-51	IV	+	4337785	4338050	4337785	4337924	4337963	4338050	1	-0.143
oaz-1	I	+	6093467	6093716	6093467	6093522	6093523	6093716	1	0
osm-10	III	+	7243501	7243937	7243501	7243754	7243835	7243937	1	-0.008
osm-7	III	+	13579516	13579759	13579516	13579624	13579669	13579759	1	0.014
ost-1	IV	+	1107562	1107651	1107562	1107633	1107648	1107651	1	0
ost-1	IV	+	1107434	1107630	1107434	1107511	1107560	1107630	1	0
ost-1	IV	+	1107434	1107630	1107434	1107511	1107562	1107630	1	-0.001
ost-1	IV	+	1107434	1107630	1107434	1107511	1107561	1107630	1	0.002
ost-1	IV	+	1107434	1107630	1107434	1107511	1107566	1107630	1	0.001
osta-2	II	+	5710890	5711367	5710890	5711001	5711276	5711367	1	0.005
osta-2	II	+	5711415	5712351	5711415	5711569	5711934	5712351	1	0.008
otpl-1	IV	+	3571380	3571623	3571380	3571437	3571491	3571623	1	-0.111
pad-2	III	+	10279691	10279922	10279691	10279836	10279892	10279922	1	-0.012
pals-17	III	-	1391567	1391746	1391567	1391644	1391697	1391746	1	0.546
pals-17	III	-	1391420	1391644	1391420	1391509	1391567	1391644	1	-0.016
pals-17	III	-	1391420	1391644	1391420	1391509	1391560	1391644	1	0
pals-23	III	+	125574	125797	125574	125718	125773	125797	1	0.002
pals-23	III	+	125574	125797	125574	125685	125773	125797	1	-0.005
pals-23	III	+	125574	125797	125574	125685	125758	125797	1	-0.007
pals-31	V	+	636898	637501	636898	637071	637267	637501	1	-0.133
pals-31	V	+	636898	637501	636898	637066	637267	637501	1	0.014
pals-31	V	+	636898	637501	636898	636938	637267	637501	1	0.01
panl-3	III	+	9819293	9819519	9819293	9819417	9819501	9819519	1	-0.012
par-5	IV	-	11820505	11821284	11820505	11820888	11820990	11821284	1	-0.003
par-5	IV	-	11820505	11821284	11820505	11820780	11820990	11821284	1	0.034
pat-10	I	-	5019785	5019992	5019785	5019890	5019941	5019992	1	0
pat-10	I	-	5019784	5019992	5019784	5019889	5019940	5019992	1	-0.001
pat-9	X	+	16538001	16538208	16538001	16538124	16538175	16538208	1	0.088
pbo-1	III	-	2681997	2682244	2681997	2682068	2682112	2682244	1	0
pbo-6	X	+	17430717	17430958	17430717	17430761	17430811	17430958	1	-0.011
pcaf-1	I	+	3518164	3518265	3518164	3518201	3518259	3518265	1	0.007
pcaf-1	I	+	3518164	3518265	3518164	3518201	3518256	3518265	1	0.004
pch-2	II	+	8158348	8158588	8158348	8158418	8158471	8158588	1	-0.003
pck-2	I	+	7866355	7866591	7866355	7866443	7866488	7866591	1	0
pck-2	I	+	7866355	7866591	7866355	7866437	7866484	7866591	1	0.001
pck-2	I	+	7866355	7866591	7866355	7866436	7866483	7866591	1	-0.008
pcp-5	III	-	7906199	7906427	7906199	7906282	7906330	7906427	1	0.008
pdcd-2	III	-	4417287	4417812	4417287	4417439	4417642	4417812	1	0
pde-6	I	-	879523	879671	879523	879536	879591	879671	1	-0.001
pdi-2	X	+	4525146	4525953	4525146	4525172	4525340	4525953	1	-0.002
pes-8	X	+	9253515	9253624	9253515	9253549	9253606	9253624	1	0.027
pfk-1.1	X	+	2941486	2941804	2941486	2941591	2941746	2941804	1	0
pfkb-1.1	I	+	5132083	5132278	5132083	5132186	5132242	5132278	1	-0.003
pha-1	III	+	11132458	11132850	11132458	11132557	11132664	11132850	1	0.5
pha-1	III	+	11132458	11132850	11132458	11132557	11132675	11132850	1	-0.014
pho-1	II	-	5234565	5234804	5234565	5234658	5234709	5234804	1	-0.001
pho-10	II	-	9918124	9918318	9918124	9918145	9918192	9918318	1	0.004
pho-10	II	-	9919261	9919474	9919261	9919339	9919393	9919474	1	-0.008
pho-10	II	-	9919261	9919474	9919261	9919339	9919391	9919474	1	-0.197
phy-2	IV	-	12212236	12212402	12212236	12212302	12212371	12212402	1	0.588
pin-2	IV	+	12794171	12794350	12794171	12794181	12794278	12794350	1	0.031
pin-2	IV	+	12794171	12794347	12794171	12794181	12794248	12794347	1	0.448
pitr-1	IV	+	7394088	7394328	7394088	7394213	7394261	7394328	1	0.005
pitr-1	IV	+	7395232	7396151	7395232	7395377	7395525	7396151	1	-0.071
pkg-2	IV	+	8536617	8536779	8536617	8536707	8536773	8536779	1	-0.014
pkn-1	X	+	10398474	10399397	10398474	10398534	10399227	10399397	1	0.006
plin-1	I	+	7058383	7058616	7058383	7058484	7058536	7058616	1	0.032
plin-1	I	+	7058536	7059351	7058536	7058596	7059184	7059351	1	-0.009
pmk-2	IV	+	8147624	8147770	8147624	8147696	8147745	8147770	1	-0.016
pmp-4	IV	-	17403475	17403702	17403475	17403570	17403616	17403702	1	0.003
pms-2	V	-	11568676	11568899	11568676	11568743	11568799	11568899	1	-0.066
pms-2	V	-	11568676	11568899	11568676	11568751	11568799	11568899	1	0.007
pod-1	III	-	13516527	13516934	13516527	13516566	13516704	13516934	1	0.029
pot-1	III	-	7133210	7133439	7133210	7133308	7133354	7133439	1	-0.001
pot-1	III	-	7133211	7133439	7133211	7133293	7133354	7133439	1	0.003
pot-1	III	-	7133072	7133293	7133072	7133153	7133211	7133293	1	-0.006
pot-1	III	-	7133072	7133293	7133072	7133147	7133210	7133293	1	-0.023
ppgn-1	IV	-	2348692	2348912	2348692	2348753	2348802	2348912	1	-0.001
ppk-1	I	+	5363889	5364120	5363889	5363993	5364045	5364120	1	0.009
pptr-2	V	-	11029177	11029369	11029177	11029282	11029321	11029369	1	0.282
ppw-1	I	+	4187258	4187471	4187258	4187365	4187411	4187471	1	-0.002
ppw-1	I	+	4186546	4187023	4186546	4186710	4186769	4187023	1	-0.067
pqe-1	III	+	5311764	5312005	5311764	5311847	5311951	5312005	1	-0.002
pqn-22	IV	-	6023336	6023556	6023336	6023411	6023453	6023556	1	0.002
pqn-22	IV	-	6023235	6023411	6023235	6023289	6023336	6023411	1	0.005
pqn-52	I	-	5568124	5568301	5568124	5568196	5568241	5568301	1	0.005
pqn-52	I	-	5568124	5568301	5568124	5568178	5568241	5568301	1	0.092
pqn-70	V	-	11226877	11228477	11226877	11226936	11228276	11228477	1	0.001
prg-2	IV	-	6528797	6529040	6528797	6528842	6528892	6529040	1	0.003
prk-1	III	+	6997195	6997358	6997195	6997268	6997314	6997358	1	-0.131
prmn-1	X	+	11384772	11385325	11384772	11384966	11385083	11385325	1	0.011
prom-1	I	+	9287621	9287849	9287621	9287741	9287786	9287849	1	0.065
prom-1	I	+	9287621	9287849	9287621	9287736	9287786	9287849	1	1
psf-1	II	+	9968958	9969165	9968958	9969034	9969085	9969165	1	-0.001
psmd-9	II	+	6902094	6902342	6902094	6902184	6902242	6902342	1	0.002
ptr-12	I	-	2591000	2591749	2591000	2591144	2591542	2591749	1	-0.333
ptr-12	I	-	2591000	2591749	2591000	2591144	2591574	2591749	1	0.033
ptr-12	I	-	2591000	2591749	2591000	2591144	2591520	2591749	1	0.5
ptr-12	I	-	2591000	2591749	2591000	2591144	2591591	2591749	1	0.067
ptr-24	X	+	13345608	13345798	13345608	13345665	13345710	13345798	1	0.003
pxf-1	IV	-	10165669	10165852	10165669	10165738	10165784	10165852	1	-0.012
pyk-2	IV	+	10912524	10912751	10912524	10912585	10912633	10912751	1	0.002
qars-1	IV	-	15012520	15012856	15012520	15012541	15012610	15012856	1	0.003
qars-1	IV	-	15012520	15012856	15012520	15012625	15012844	15012856	1	-0.156
R01H2.2	III	+	7056744	7056933	7056744	7056834	7056887	7056933	1	0.007
R01H2.2	III	+	7056744	7056933	7056744	7056834	7056878	7056933	1	-0.004
R02F2.1	III	+	5504786	5505481	5504786	5505202	5505257	5505481	1	0.001
R04A9.3	X	-	378284	378505	378284	378395	378454	378505	1	0.083
R04A9.3	X	-	380461	380605	380461	380481	380523	380605	1	-0.037
R04A9.3	X	-	379417	379575	379417	379428	379482	379575	1	-0.013
R04A9.6	X	+	398023	398227	398023	398096	398147	398227	1	-0.071
R04A9.9	X	-	390340	390488	390340	390428	390485	390488	1	-0.002
R05D3.12	III	+	8381744	8381988	8381744	8381886	8381937	8381988	1	0.009
R05H11.2	III	+	6798688	6798929	6798688	6798789	6798836	6798929	1	0.018
R07B7.2	V	-	12058644	12058876	12058644	12058719	12058767	12058876	1	0.011
R08C7.5	IV	+	4431041	4431792	4431041	4431639	4431684	4431792	1	-0.2
R08E3.1	X	+	4833778	4834016	4833778	4833883	4833930	4834016	1	0.003
R08E3.1	X	+	4832091	4832281	4832091	4832175	4832230	4832281	1	0.001
R08E3.1	X	+	4833811	4834016	4833811	4833876	4833930	4834016	1	-0.041
R08E3.1	X	+	4833930	4834212	4833930	4834027	4834075	4834212	1	-0.015
R08E5.1	V	-	3770983	3771285	3770983	3771071	3771142	3771285	1	-0.167
R08E5.1	V	-	3770983	3771285	3770983	3771073	3771142	3771285	1	0.004
R09E10.1	IV	-	10320108	10320351	10320108	10320176	10320272	10320351	1	0.01
R09H10.2	IV	+	10605861	10606093	10605861	10605981	10606028	10606093	1	-0.003
R09H10.2	IV	+	10606637	10606834	10606637	10606710	10606755	10606834	1	-0.014
R10E11.6	III	+	9784942	9786038	9784942	9785440	9785678	9786038	1	0.013
R10H1.1	II	+	7494459	7494752	7494459	7494667	7494724	7494752	1	0.025
R11A8.7	IV	+	10384029	10384729	10384029	10384333	10384399	10384729	1	0.066
R11E3.2	IV	+	4773541	4773752	4773541	4773581	4773628	4773752	1	-0.021
R13A5.7	III	-	7569896	7570133	7569896	7570021	7570072	7570133	1	0.26
R144.10	III	-	5002041	5002211	5002041	5002098	5002151	5002211	1	0.017
R144.10	III	-	5002151	5002331	5002151	5002211	5002278	5002331	1	0.023
R144.10	III	-	5002151	5002331	5002151	5002231	5002278	5002331	1	0.013
R144.11	III	-	5007455	5007657	5007455	5007479	5007524	5007657	1	0.002
R144.3	III	+	5022291	5022520	5022291	5022448	5022498	5022520	1	0.05
R144.3	III	+	5022046	5022200	5022046	5022116	5022162	5022200	1	0.008
R148.4	III	+	3171912	3172348	3171912	3172152	3172233	3172348	1	0.044
R31.2	V	+	11920150	11920385	11920150	11920270	11920315	11920385	1	-0.005
R74.6	III	-	4203443	4203666	4203443	4203484	4203535	4203666	1	-0.588
R74.8	III	+	4207725	4207930	4207725	4207838	4207890	4207930	1	-0.003
rab-1	V	-	1263506	1263701	1263506	1263602	1263655	1263701	1	0
rab-1	V	-	1263506	1263702	1263506	1263602	1263656	1263702	1	0
rab-1	V	-	1263656	1263878	1263656	1263702	1263757	1263878	1	-0.065
rab-1	V	-	1263656	1263878	1263656	1263703	1263757	1263878	1	0
rab-1	V	-	1263656	1263878	1263656	1263701	1263757	1263878	1	-0.11
rab-1	V	-	1263656	1263878	1263656	1263703	1263758	1263878	1	-0.003
rab-18	III	-	1080286	1080467	1080286	1080342	1080404	1080467	1	-0.001
rab-19	IV	-	13383716	13383957	13383716	13383783	13383865	13383957	1	-0.013
rab-19	IV	-	13383716	13383957	13383716	13383796	13383865	13383957	1	0.002
rab-30	III	+	10564115	10564291	10564115	10564172	10564226	10564291	1	-0.003
rab-30	III	+	10564115	10564291	10564115	10564176	10564226	10564291	1	0.095
rab-30	III	+	10564115	10564291	10564115	10564149	10564226	10564291	1	-0.118
rab-6.1	III	-	9005143	9005342	9005143	9005202	9005268	9005342	1	-0.028
rab-6.1	III	-	9005268	9005496	9005268	9005362	9005409	9005496	1	0.005
rad-54	I	+	9069452	9069686	9069452	9069564	9069607	9069686	1	-0.004
rae-1	I	+	10026642	10026825	10026642	10026751	10026795	10026825	1	-0.001
ragc-1	IV	-	11604708	11604927	11604708	11604767	11604817	11604927	1	0.006
ragc-1	IV	-	11604708	11604927	11604708	11604768	11604817	11604927	1	0.008
ran-3	II	-	8324607	8324926	8324607	8324619	8324694	8324926	1	-0.002
ran-3	II	-	8324607	8324926	8324607	8324619	8324703	8324926	1	-0.005
ran-4	I	+	8591214	8591439	8591214	8591313	8591354	8591439	1	0
ran-4	I	+	8591214	8591439	8591214	8591304	8591354	8591439	1	-0.587
ran-4	I	+	8591402	8591588	8591402	8591446	8591489	8591588	1	0.002
ran-4	I	+	8591214	8591439	8591214	8591313	8591378	8591439	1	-0.001
ran-4	I	+	8591378	8591588	8591378	8591439	8591489	8591588	1	0.005
ran-4	I	+	8591214	8591439	8591214	8591313	8591402	8591439	1	0
ran-5	II	+	6048108	6048338	6048108	6048177	6048226	6048338	1	0.002
rap-2	V	-	15062897	15063122	15062897	15062975	15063029	15063122	1	0.002
rbm-5	I	+	6215918	6216168	6215918	6215987	6216061	6216168	1	-0.001
rbm-5	I	+	6217016	6217254	6217016	6217046	6217122	6217254	1	0.065
rbpl-1	I	-	9013296	9013501	9013296	9013375	9013422	9013501	1	0
rbpl-1	I	-	9013296	9013501	9013296	9013371	9013422	9013501	1	-0.074
rde-8	IV	-	7103026	7103261	7103026	7103122	7103216	7103261	1	0.002
rec-1	I	-	718287	718827	718287	718364	718656	718827	1	0.007
rege-1	I	-	6956471	6956698	6956471	6956549	6956607	6956698	1	0.176
rer-1	II	+	8811705	8811926	8811705	8811801	8811846	8811926	1	0
rer-1	II	+	8811705	8811926	8811705	8811801	8811853	8811926	1	-0.001
rer-1	II	+	8811705	8811926	8811705	8811794	8811846	8811926	1	0.002
rfc-4	III	+	6972491	6972693	6972491	6972586	6972640	6972693	1	0.001
rfc-4	III	+	6972491	6972693	6972491	6972586	6972634	6972693	1	0
rfl-1	III	+	7022117	7022322	7022117	7022200	7022249	7022322	1	0.002
rfl-1	III	+	7022117	7022322	7022117	7022199	7022249	7022322	1	1
rgef-1	V	-	9559914	9560151	9559914	9560007	9560067	9560151	1	-0.143
rheb-1	III	-	9455684	9455810	9455684	9455707	9455761	9455810	1	0
rheb-1	III	-	9455534	9455707	9455534	9455631	9455684	9455707	1	0
rheb-1	III	-	9455534	9455707	9455534	9455625	9455684	9455707	1	-0.171
rheb-1	III	-	9455426	9455625	9455426	9455483	9455534	9455625	1	0.001
rla-2	IV	-	13370036	13370285	13370036	13370165	13370223	13370285	1	0.134
rla-2	IV	-	13370037	13370285	13370037	13370166	13370223	13370285	1	0
rlbp-1	I	+	7684955	7685162	7684955	7685077	7685124	7685162	1	0.005
rme-1	V	+	6216284	6216514	6216284	6216418	6216508	6216514	1	0.014
rme-4	X	-	10374961	10375184	10374961	10375015	10375142	10375184	1	-0.34
rme-6	X	+	1102500	1102846	1102500	1102573	1102648	1102846	1	-0.006
rnf-1	I	-	6010256	6010441	6010256	6010322	6010391	6010441	1	0.006
rnh-1.0	II	+	4996977	4997208	4996977	4997064	4997106	4997208	1	0.007
rnh-1.1	II	+	7525737	7525985	7525737	7525834	7525895	7525985	1	-0.027
rnh-1.1	II	+	7526683	7526812	7526683	7526731	7526773	7526812	1	0.008
rnp-1	V	+	12193748	12194072	12193748	12193793	12193948	12194072	1	0.006
rnp-1	V	+	12193136	12193701	12193136	12193318	12193610	12193701	1	0.037
rol-8	II	+	7544387	7545183	7544387	7544809	7545001	7545183	1	0
rpa-1	II	+	7664833	7665061	7664833	7664896	7664955	7665061	1	0.006
rpa-1	II	+	7664833	7665061	7664833	7664911	7664955	7665061	1	0.001
rpa-1	II	+	7664727	7664896	7664727	7664775	7664829	7664896	1	0.006
rpa-1	II	+	7664727	7664896	7664727	7664781	7664833	7664896	1	0.004
rpa-4	I	-	5510242	5510642	5510242	5510333	5510486	5510642	1	0.033
rpa-4	I	-	5510242	5510642	5510242	5510333	5510449	5510642	1	-0.121
rpa-4	I	-	5510242	5510642	5510242	5510333	5510472	5510642	1	0.124
rpa-4	I	-	5510242	5510642	5510242	5510333	5510396	5510642	1	-0.522
rpb-3	I	+	8728945	8729188	8728945	8729080	8729181	8729188	1	0.001
rpb-3	I	+	8728945	8729188	8728945	8729080	8729127	8729188	1	-0.003
rpl-12	IV	-	13239825	13240398	13239825	13239933	13240153	13240398	1	0
rpl-12	IV	-	13239825	13240398	13239825	13239933	13240143	13240398	1	0.002
rpl-12	IV	-	13239825	13240398	13239825	13239928	13240024	13240398	1	0.001
rpl-17	I	+	1156578	1156889	1156578	1156671	1156824	1156889	1	0
rpl-17	I	+	1156850	1157094	1156850	1156889	1156971	1157094	1	0
rpl-17	I	+	1156850	1157093	1156850	1156888	1156971	1157093	1	0
rpl-17	I	+	1156578	1156889	1156578	1156668	1156850	1156889	1	0
rpl-17	I	+	1156850	1157094	1156850	1156889	1156962	1157094	1	0.007
rpl-17	I	+	1156850	1157093	1156850	1156889	1156970	1157093	1	0.001
rpl-17	I	+	1156578	1156889	1156578	1156671	1156761	1156889	1	0
rpl-17	I	+	1156850	1157094	1156850	1156888	1156970	1157094	1	-0.004
rpl-17	I	+	1156578	1156889	1156578	1156671	1156842	1156889	1	0
rpl-17	I	+	1156578	1156889	1156578	1156671	1156737	1156889	1	0
rpl-17	I	+	1156578	1156889	1156578	1156671	1156855	1156889	1	0
rpl-17	I	+	1156578	1156889	1156578	1156671	1156798	1156889	1	0
rpl-17	I	+	1156850	1157094	1156850	1156886	1156970	1157094	1	0
rpl-17	I	+	1156578	1156889	1156578	1156669	1156834	1156889	1	0
rpl-28	V	-	12727592	12727799	12727592	12727609	12727633	12727799	1	0.047
rpl-30	I	+	10436407	10436615	10436407	10436409	10436467	10436615	1	0.019
rpl-30	I	+	10436407	10436615	10436407	10436415	10436467	10436615	1	0.003
rpl-33	II	+	7106085	7106316	7106085	7106187	7106233	7106316	1	0
rpl-7	I	+	111037	111259	111037	111065	111161	111259	1	0
rpl-7	I	+	111037	111245	111037	111063	111160	111245	1	0.159
rpl-7	I	+	111037	111245	111037	111065	111160	111245	1	0
rps-15	I	-	8815553	8815799	8815553	8815709	8815780	8815799	1	0.07
rps-15	I	-	8815781	8816005	8815781	8815815	8815915	8816005	1	0
rps-15	I	-	8815776	8816005	8815776	8815799	8815915	8816005	1	0
rps-15	I	-	8815553	8815799	8815553	8815725	8815780	8815799	1	0
rps-15	I	-	8815553	8815792	8815553	8815725	8815781	8815792	1	0
rps-15	I	-	8815553	8815799	8815553	8815725	8815792	8815799	1	0
rps-15	I	-	8815776	8815979	8815776	8815830	8815915	8815979	1	0
rps-15	I	-	8815553	8815799	8815553	8815713	8815780	8815799	1	0.102
rps-15	I	-	8815553	8815799	8815553	8815724	8815781	8815799	1	0
rps-19	I	-	9625580	9625796	9625580	9625612	9625680	9625796	1	0
rps-19	I	-	9625367	9625612	9625367	9625421	9625492	9625612	1	0
rps-21	III	-	7189393	7189631	7189393	7189474	7189575	7189631	1	0.01
rsf-1	II	+	11311140	11311363	11311140	11311256	11311298	11311363	1	0.004
rskn-1	I	-	8574812	8575172	8574812	8574916	8574959	8575172	1	-0.019
rsp-1	II	+	11454440	11454653	11454440	11454513	11454644	11454653	1	0
rsp-1	II	+	11454440	11455098	11454440	11454653	11455024	11455098	1	-0.008
sams-3	IV	+	5848887	5849073	5848887	5848948	5849051	5849073	1	-0.002
sams-3	IV	+	5848887	5849440	5848887	5849073	5849224	5849440	1	0.003
sams-3	IV	+	5848887	5849440	5848887	5849132	5849224	5849440	1	-0.002
sams-3	IV	+	5848887	5849440	5848887	5848948	5849318	5849440	1	0.003
sav-1	X	-	2285436	2285651	2285436	2285526	2285587	2285651	1	-0.091
scav-4	X	+	12983504	12983707	12983504	12983579	12983628	12983707	1	0.005
scav-5	X	+	9858985	9859193	9858985	9859079	9859123	9859193	1	0.001
scpl-1	I	-	10086787	10087029	10086787	10086867	10086950	10087029	1	-1
scpl-1	I	-	10086787	10087029	10086787	10086868	10086950	10087029	1	0
scrm-4	I	-	11681231	11681433	11681231	11681290	11681333	11681433	1	0
scrm-4	I	-	11681117	11681290	11681117	11681181	11681231	11681290	1	0.002
scrm-4	I	-	11681117	11681290	11681117	11681181	11681225	11681290	1	0.005
sdz-24	II	+	658959	659114	658959	659049	659095	659114	1	0
sdz-24	II	+	658959	659110	658959	659049	659101	659110	1	0.001
sec-12	I	-	8510918	8511119	8510918	8511004	8511053	8511119	1	-0.003
sek-3	X	+	5018596	5018824	5018596	5018660	5018715	5018824	1	0.001
sek-6	X	+	10032398	10032566	10032398	10032432	10032480	10032566	1	-0.008
set-17	II	-	8939473	8939668	8939473	8939528	8939575	8939668	1	0.002
set-20	X	-	5682358	5682544	5682358	5682416	5682463	5682544	1	0.012
set-23	IV	+	1605364	1605609	1605364	1605444	1605497	1605609	1	-0.001
seu-1	IV	+	6332417	6333208	6332417	6332552	6332945	6333208	1	0.022
sfa-1	IV	-	17107842	17108034	17107842	17107916	17107999	17108034	1	0.007
sfxn-5	II	-	8104388	8105052	8104388	8104814	8104964	8105052	1	0.029
sfxn-5	II	-	8104388	8105052	8104388	8104814	8104907	8105052	1	-0.006
sgca-1	X	-	6788895	6789068	6788895	6788972	6789040	6789068	1	-0.032
shc-1	I	-	972783	972937	972783	972813	972866	972937	1	1
shc-1	I	-	972866	973073	972866	972937	972986	973073	1	0.008
shc-1	I	-	972986	976550	972986	973073	976480	976550	1	0.27
shc-1	I	-	972986	976550	972986	973024	976480	976550	1	0.005
shk-1	II	+	9767031	9767275	9767031	9767140	9767186	9767275	1	0.015
skpo-1	II	-	8404329	8404487	8404329	8404331	8404374	8404487	1	-0.002
slc-28.1	V	+	3465907	3466150	3465907	3466012	3466065	3466150	1	0.013
slr-2	V	+	18091329	18091558	18091329	18091374	18091445	18091558	1	0.012
slx-1	I	+	5184587	5184833	5184587	5184766	5184817	5184833	1	-0.06
slx-1	I	+	5184687	5184833	5184687	5184765	5184826	5184833	1	-0.333
sma-9	X	+	10780895	10781359	10780895	10781101	10781154	10781359	1	-0.05
sma-9	X	+	10780895	10781359	10780895	10781101	10781151	10781359	1	0.119
sma-9	X	+	10780895	10781359	10780895	10781101	10781200	10781359	1	-0.006
smg-6	III	+	2478172	2478376	2478172	2478252	2478311	2478376	1	0.002
smk-1	V	+	8612178	8613059	8612178	8612752	8612798	8613059	1	-0.002
smn-1	I	-	9511829	9512020	9511829	9511899	9511942	9512020	1	0
smn-1	I	-	9511829	9512020	9511829	9511899	9511970	9512020	1	0.002
smo-1	I	+	1340677	1340918	1340677	1340756	1340824	1340918	1	0.5
smp-1	I	+	14814478	14814709	14814478	14814591	14814641	14814709	1	-0.004
smp-2	I	-	3667721	3667916	3667721	3667774	3667834	3667916	1	0.333
smp-2	I	-	3667721	3667916	3667721	3667779	3667834	3667916	1	0.012
smp-2	I	-	3667834	3667974	3667834	3667916	3667965	3667974	1	0.003
smp-2	I	-	3667838	3668067	3667838	3667916	3667966	3668067	1	-0.003
smr-1	III	+	1143397	1143631	1143397	1143471	1143536	1143631	1	-0.003
smu-1	I	+	12996564	12996964	12996564	12996729	12996887	12996964	1	0.004
snf-9	IV	+	17312645	17312850	17312645	17312733	17312775	17312850	1	-0.003
snpc-1.1	II	-	7780736	7780927	7780736	7780805	7780850	7780927	1	0.012
snpc-1.2	III	-	13169280	13169520	13169280	13169363	13169410	13169520	1	-0.003
snr-4	V	-	11979481	11979723	11979481	11979637	11979688	11979723	1	-0.5
snr-4	V	-	11979480	11979723	11979480	11979633	11979688	11979723	1	0.5
snr-4	V	-	11979481	11979723	11979481	11979638	11979688	11979723	1	0
snr-4	V	-	11979480	11979723	11979480	11979638	11979690	11979723	1	-0.002
spas-1	V	+	9176216	9176792	9176216	9176326	9176702	9176792	1	-0.003
spat-1	II	+	14528927	14529124	14528927	14529025	14529069	14529124	1	0.007
spe-4	I	+	7455600	7455849	7455600	7455736	7455783	7455849	1	0.006
spk-1	III	+	9462106	9462374	9462106	9462194	9462257	9462374	1	-0.011
spn-4	V	-	6784593	6784805	6784593	6784654	6784700	6784805	1	0.013
spon-1	II	+	7116880	7117050	7116880	7116895	7116949	7117050	1	0.007
spp-19	V	-	6560376	6560602	6560376	6560457	6560516	6560602	1	-0.006
srd-70	V	+	20455412	20456199	20455412	20455691	20456120	20456199	1	-0.5
srj-29	V	+	16076538	16076776	16076538	16076626	16076671	16076776	1	-0.042
srm-3	IV	+	9650245	9650490	9650245	9650336	9650385	9650490	1	0.026
sta-2	V	+	9742297	9742533	9742297	9742407	9742449	9742533	1	0.019
stc-1	II	-	8565929	8566139	8565929	8566022	8566079	8566139	1	-0.004
stdh-1	V	+	13907361	13907601	13907361	13907438	13907484	13907601	1	-0.001
sth-1	V	+	8052932	8053082	8052932	8052997	8053041	8053082	1	0.006
stn-2	X	-	7676889	7677072	7676889	7676982	7677027	7677072	1	0.004
sto-1	X	+	7564266	7564805	7564266	7564330	7564415	7564805	1	-0.032
str-46	V	-	2898553	2898926	2898553	2898650	2898855	2898926	1	-0.5
such-1	III	-	11517531	11517742	11517531	11517580	11517672	11517742	1	-0.224
sul-3	X	-	7829967	7830145	7829967	7829987	7830043	7830145	1	-0.002
sumv-1	III	-	5252713	5252927	5252713	5252782	5252837	5252927	1	-0.005
sup-26	III	-	4278207	4278792	4278207	4278244	4278285	4278792	1	-0.029
supr-1	I	-	2988591	2988818	2988591	2988664	2988707	2988818	1	0.01
sur-6	I	+	9754771	9754928	9754771	9754869	9754923	9754928	1	0.001
sur-7	X	+	16377620	16378097	16377620	16377769	16377987	16378097	1	0.078
sur-7	X	+	16377620	16378097	16377620	16377769	16378046	16378097	1	0.031
sur-7	X	+	16377620	16378097	16377620	16377769	16378010	16378097	1	0.091
sur-7	X	+	16377620	16378097	16377620	16377769	16378022	16378097	1	0.032
sur-7	X	+	16377620	16378097	16377620	16377769	16377962	16378097	1	-0.023
sut-1	II	-	1123102	1123253	1123102	1123172	1123232	1123253	1	-0.007
svop-1	III	-	8884623	8884842	8884623	8884710	8884750	8884842	1	-0.023
svop-1	III	-	8884623	8884842	8884623	8884684	8884750	8884842	1	0.079
swah-1	I	+	9548233	9548447	9548233	9548329	9548380	9548447	1	-0.001
swm-1	V	-	9054729	9054844	9054729	9054782	9054829	9054844	1	0.01
sws-1	V	-	18980981	18981140	18980981	18981071	18981113	18981140	1	-0.038
sws-1	V	-	18980720	18981071	18980720	18980927	18980981	18981071	1	0.007
sws-1	V	-	18980720	18981071	18980720	18980927	18980984	18981071	1	0.003
sws-1	V	-	18980720	18981071	18980720	18980918	18980972	18981071	1	0.032
swt-1	IV	+	310252	310435	310252	310372	310419	310435	1	0.005
syx-6	X	+	3164702	3164944	3164702	3164796	3164849	3164944	1	0.002
T01C3.2	V	+	14991167	14991382	14991167	14991271	14991317	14991382	1	0.001
T01D1.8	II	+	191261	191459	191261	191293	191339	191459	1	0.025
T01H3.3	II	-	7870880	7871321	7870880	7871085	7871227	7871321	1	-0.687
T02C5.1	X	+	2697418	2697638	2697418	2697471	2697521	2697638	1	0
T02C5.1	X	+	2696062	2696304	2696062	2696138	2696189	2696304	1	0
T02C5.1	X	+	2695032	2695179	2695032	2695080	2695123	2695179	1	0
T02C5.1	X	+	2697418	2697638	2697418	2697471	2697520	2697638	1	0
T02D1.8	IV	-	17387141	17387380	17387141	17387184	17387257	17387380	1	0
T02D1.8	IV	-	17387257	17387492	17387257	17387380	17387430	17387492	1	-0.003
T02D1.8	IV	-	17387057	17387178	17387057	17387081	17387141	17387178	1	0
T02D1.8	IV	-	17387141	17387380	17387141	17387178	17387239	17387380	1	0.016
T02D1.8	IV	-	17387057	17387184	17387057	17387081	17387134	17387184	1	0.002
T02D1.8	IV	-	17387134	17387380	17387134	17387184	17387239	17387380	1	0.001
T02D1.8	IV	-	17387141	17387380	17387141	17387184	17387248	17387380	1	0
T05C12.9	II	-	8192086	8192312	8192086	8192153	8192232	8192312	1	-0.008
T05C3.6	V	+	5491063	5491283	5491063	5491132	5491185	5491283	1	-0.006
T05E12.6	V	-	17088921	17089154	17088921	17088993	17089047	17089154	1	0.02
T05E12.6	V	-	17089076	17089321	17089076	17089154	17089196	17089321	1	0
T05E12.6	V	-	17089076	17089321	17089076	17089129	17089196	17089321	1	0.002
T05E7.1	I	+	6204289	6204511	6204289	6204396	6204454	6204511	1	0.002
T05F1.13	I	+	9650980	9651137	9650980	9651036	9651088	9651137	1	0.007
T05F1.13	I	+	9650829	9651036	9650829	9650936	9650980	9651036	1	-0.013
T05F1.13	I	+	9650829	9651036	9650829	9650927	9650980	9651036	1	0.108
T05H4.11	V	-	6425070	6425298	6425070	6425155	6425204	6425298	1	0.003
T05H4.11	V	-	6425070	6425298	6425070	6425155	6425211	6425298	1	-0.004
T05H4.11	V	-	6425211	6425443	6425211	6425298	6425354	6425443	1	-0.5
T05H4.11	V	-	6425070	6425298	6425070	6425155	6425212	6425298	1	-0.004
T05H4.11	V	-	6425212	6425443	6425212	6425299	6425358	6425443	1	0.001
T06A4.3	I	+	768405	768628	768405	768448	768499	768628	1	0.001
T06G6.6	I	+	12718945	12719193	12718945	12719067	12719127	12719193	1	-0.001
T06G6.6	I	+	12719127	12719374	12719127	12719193	12719245	12719374	1	-0.005
T06G6.6	I	+	12718945	12719191	12718945	12719067	12719112	12719191	1	0.004
T06G6.6	I	+	12719127	12719374	12719127	12719191	12719245	12719374	1	-0.013
T07D3.4	II	+	888842	889025	888842	888843	888898	889025	1	0.125
T07E3.4	III	+	6898015	6898343	6898015	6898116	6898165	6898343	1	0.002
T07F8.4	II	-	7131742	7131883	7131742	7131784	7131826	7131883	1	-0.003
T07G12.2	IV	+	10531112	10531347	10531112	10531182	10531229	10531347	1	0.014
T08B1.4	V	+	1980304	1981542	1980304	1980448	1981068	1981542	1	-0.004
T08B6.2	IV	-	4896458	4896648	4896458	4896522	4896565	4896648	1	-0.186
T08D2.4	X	+	177395	177562	177395	177495	177539	177562	1	0.5
T09A12.5	IV	+	8226109	8226352	8226109	8226183	8226235	8226352	1	-0.001
T09F3.2	II	+	10391879	10392125	10391879	10392000	10392052	10392125	1	-0.008
T10B5.7	V	+	1846803	1847034	1846803	1846862	1846908	1847034	1	-0.001
T10E9.2	I	+	6543533	6543787	6543533	6543622	6543672	6543787	1	0.001
T11G6.5	IV	-	10840650	10840862	10840650	10840798	10840856	10840862	1	0.007
T12D8.5	III	-	13626463	13626750	13626463	13626529	13626581	13626750	1	-0.219
T12G3.2	IV	-	12039389	12039765	12039389	12039461	12039509	12039765	1	-0.048
T13C5.6	X	-	6207048	6207256	6207048	6207125	6207170	6207256	1	0.001
T13F2.2	IV	-	9796991	9797221	9796991	9797072	9797124	9797221	1	0.03
T13F2.2	IV	-	9796991	9797221	9796991	9797081	9797124	9797221	1	0.001
T13F3.6	V	-	16270870	16271076	16270870	16270921	16270982	16271076	1	0.001
T13H10.2	IV	+	9965481	9965710	9965481	9965580	9965622	9965710	1	0.046
T13H5.1	II	-	8488800	8489729	8488800	8488884	8489691	8489729	1	0.231
T13H5.1	II	-	8488800	8489729	8488800	8488884	8489671	8489729	1	0.046
T15B7.1	V	+	6844885	6845128	6844885	6844988	6845037	6845128	1	0
T16H12.3	III	-	10081764	10082101	10081764	10081831	10081977	10082101	1	0.026
T16H12.3	III	-	10081764	10082101	10081764	10081830	10081953	10082101	1	0.009
T16H12.3	III	-	10081764	10082101	10081764	10081830	10081983	10082101	1	-0.014
T16H12.3	III	-	10081764	10082101	10081764	10081831	10081969	10082101	1	-0.036
T16H12.3	III	-	10081764	10082101	10081764	10081831	10081972	10082101	1	0.004
T16H12.3	III	-	10081764	10082101	10081764	10081831	10081960	10082101	1	0.013
T16H12.3	III	-	10081764	10082101	10081764	10081831	10081953	10082101	1	0.037
T16H12.3	III	-	10081764	10082101	10081764	10081831	10081948	10082101	1	0.068
T16H12.3	III	-	10081764	10082101	10081764	10081831	10081950	10082101	1	-0.009
T16H12.3	III	-	10081764	10082101	10081764	10081831	10081983	10082101	1	-0.014
T16H12.3	III	-	10081764	10082101	10081764	10081831	10082077	10082101	1	-0.1
T16H12.3	III	-	10081764	10082101	10081764	10081831	10081954	10082101	1	-0.006
T16H12.3	III	-	10082149	10082390	10082149	10082240	10082302	10082390	1	0.009
T16H12.3	III	-	10082149	10082390	10082149	10082239	10082302	10082390	1	0.046
T19D12.3	II	+	6660569	6660743	6660569	6660628	6660674	6660743	1	0.044
T20D3.2	IV	-	9329616	9329840	9329616	9329722	9329768	9329840	1	0
T20D3.3	IV	-	9335653	9335891	9335653	9335732	9335787	9335891	1	-0.002
T20D3.3	IV	-	9335653	9335891	9335653	9335732	9335788	9335891	1	0.001
T20G5.14	III	+	10222197	10222374	10222197	10222235	10222287	10222374	1	0.132
T20G5.14	III	+	10222197	10222374	10222197	10222236	10222287	10222374	1	0
T20G5.14	III	+	10222288	10222537	10222288	10222374	10222417	10222537	1	0.002
T21B10.4	II	+	8941892	8942292	8941892	8941903	8942078	8942292	1	0.002
T21C9.11	V	-	10594684	10594906	10594684	10594757	10594852	10594906	1	-0.052
T21C9.6	V	+	10583100	10583307	10583100	10583192	10583237	10583307	1	0.017
T21D12.14	IV	-	287880	288127	287880	287941	288025	288127	1	-0.007
T22C1.4	I	-	7940433	7940629	7940433	7940496	7940543	7940629	1	0
T22F3.2	V	+	3587934	3588142	3587934	3587951	3588002	3588142	1	-0.383
T23B5.4	IV	+	12675206	12675401	12675206	12675317	12675365	12675401	1	0.013
T24B8.3	II	-	9060864	9061113	9060864	9060882	9060991	9061113	1	0
T24C12.3	X	-	2197370	2197606	2197370	2197485	2197529	2197606	1	0
T24C4.4	III	-	873141	873288	873141	873148	873205	873288	1	0.004
T24D5.6	X	+	12603875	12604708	12603875	12604063	12604135	12604708	1	-0.222
T24H7.3	II	+	6246356	6246582	6246356	6246457	6246503	6246582	1	0.005
T24H7.3	II	+	6246353	6246582	6246353	6246457	6246544	6246582	1	-0.002
T25B2.2	X	+	6173279	6173453	6173279	6173333	6173378	6173453	1	0.06
T25B2.2	X	+	6173208	6173428	6173208	6173233	6173279	6173428	1	0.045
T25B2.4	X	+	6178391	6178547	6178391	6178471	6178526	6178547	1	-0.058
T25G3.1	I	+	7553849	7554094	7553849	7553903	7553968	7554094	1	0.333
T25G3.1	I	+	7553849	7554094	7553849	7553903	7553978	7554094	1	0.007
T25G3.1	I	+	7553847	7554094	7553847	7553925	7553978	7554094	1	0.108
T26E4.4	V	-	15790784	15790927	15790784	15790876	15790922	15790927	1	-0.082
T27E4.1	V	+	9093910	9094141	9093910	9093977	9094023	9094141	1	-0.037
T28A8.5	III	+	13501608	13501787	13501608	13501689	13501742	13501787	1	-0.043
T28B4.4	X	-	6598610	6598866	6598610	6598708	6598789	6598866	1	-0.118
T28D9.3	II	+	6488256	6488586	6488256	6488436	6488486	6488586	1	-0.001
tag-10	II	+	13636743	13636986	13636743	13636844	13636892	13636986	1	0.083
tag-120	V	-	9708815	9709051	9708815	9708906	9708957	9709051	1	0
tag-209	II	+	10787515	10787720	10787515	10787572	10787640	10787720	1	0.001
tag-234	II	+	5864585	5864763	5864585	5864658	5864701	5864763	1	0.005
tag-234	II	+	5864597	5864763	5864597	5864620	5864701	5864763	1	0.003
tag-304	V	+	1467743	1468134	1467743	1467773	1467887	1468134	1	-0.01
tag-307	III	-	7856889	7857100	7856889	7856975	7857021	7857100	1	-0.001
tald-1	IV	+	4387716	4388555	4387716	4387794	4388181	4388555	1	0.033
tald-1	IV	+	4387716	4388555	4387716	4387829	4388181	4388555	1	-0.07
tald-1	IV	+	4387716	4388555	4387716	4387795	4388181	4388555	1	-0.025
tba-5	I	+	8356175	8356371	8356175	8356240	8356310	8356371	1	0.667
tbc-19	X	-	14003749	14003919	14003749	14003793	14003844	14003919	1	0.008
tbc-3	IV	+	9899563	9899719	9899563	9899611	9899662	9899719	1	-0.001
tbc-7	X	+	5145134	5145367	5145134	5145254	5145298	5145367	1	0.001
tbcc-1	III	+	2792334	2792576	2792334	2792388	2792450	2792576	1	0.003
tcer-1	II	-	7048437	7048988	7048437	7048521	7048801	7048988	1	-0.039
tcer-1	II	-	7048437	7048988	7048437	7048527	7048801	7048988	1	0.008
tdo-2	III	-	5918484	5919035	5918484	5918599	5918877	5919035	1	-0.001
tdo-2	III	-	5918484	5919035	5918484	5918599	5918831	5919035	1	0
tdo-2	III	-	5918484	5919035	5918484	5918599	5918825	5919035	1	0
teg-4	I	+	6814510	6814730	6814510	6814616	6814662	6814730	1	0.003
test-1	IV	+	2144093	2144335	2144093	2144160	2144210	2144335	1	-0.001
tftc-1	IV	+	2349270	2349440	2349270	2349319	2349370	2349440	1	-0.001
thoc-3	I	+	8971565	8971780	8971565	8971628	8971673	8971780	1	-0.001
tiam-1	I	+	4417131	4417301	4417131	4417192	4417238	4417301	1	-0.007
tiar-2	II	+	12768927	12769165	12768927	12769024	12769071	12769165	1	-0.003
tiar-2	II	+	12768927	12769165	12768927	12769006	12769071	12769165	1	-0.033
tiar-3	X	+	10168202	10168500	10168202	10168295	10168439	10168500	1	0.016
tmc-2	X	+	9309735	9309980	9309735	9309828	9309906	9309980	1	0.008
tmem-135	X	+	4674841	4675040	4674841	4674898	4674950	4675040	1	0
tni-4	IV	+	5204590	5204765	5204590	5204630	5204738	5204765	1	0.163
tnt-2	X	-	8722404	8723426	8722404	8722989	8723214	8723426	1	0.257
tnt-3	X	-	7939969	7940176	7939969	7940044	7940095	7940176	1	-0.002
tofu-2	V	-	7050069	7050270	7050069	7050166	7050208	7050270	1	0.001
tofu-7	III	-	7084526	7084744	7084526	7084597	7084656	7084744	1	0.003
tofu-7	III	-	7084526	7084744	7084526	7084597	7084643	7084744	1	-0.006
tos-1	V	-	9343675	9344218	9343675	9343796	9344043	9344218	1	-0.011
tos-1	V	-	9343675	9344218	9343675	9343796	9343976	9344218	1	0.001
tos-1	V	-	9343547	9343781	9343547	9343567	9343675	9343781	1	0.006
tos-1	V	-	9343675	9344129	9343675	9343796	9343983	9344129	1	0
tos-1	V	-	9343675	9344129	9343675	9343796	9343951	9344129	1	0
tph-1	II	+	7549817	7550309	7549817	7549917	7549957	7550309	1	-0.21
tre-2	IV	-	6878333	6878574	6878333	6878447	6878495	6878574	1	-0.002
trpp-12	X	+	2410096	2410298	2410096	2410189	2410236	2410298	1	0.001
tsp-10	II	+	6719376	6719610	6719376	6719411	6719529	6719610	1	0
tsp-10	II	+	6719376	6719610	6719376	6719487	6719529	6719610	1	0.004
tsp-10	II	+	6719261	6719411	6719261	6719301	6719376	6719411	1	-0.003
tsp-10	II	+	6719261	6719411	6719261	6719331	6719376	6719411	1	0
tsp-10	II	+	6719078	6719301	6719078	6719212	6719261	6719301	1	0.007
tsp-7	I	-	9971952	9972198	9971952	9972016	9972065	9972198	1	-0.003
tsp-8	X	-	14728327	14728492	14728327	14728337	14728401	14728492	1	0
ttll-4	III	+	10129794	10130037	10129794	10129923	10129981	10130037	1	-0.001
[truncated: 347 more rows]

## Sheet: SkippedExon
Public Name	chr	strand	exonStart_0base	exonEnd	upstreamES	upstreamEE	downstreamES	downstreamEE	FDR	IncLevelDifference(N2-Hpl2)
arx-3	III	-	12053485	12053506	12052423	12052714	12053585	12053676	0	0.126
C06A6.4	IV	-	7827420	7827462	7827025	7827105	7827568	7827675	0	-0.108
C15F1.1	II	+	6990875	6990923	6990626	6990724	6991132	6991346	0	0.305
C30B5.2	II	+	6197805	6197968	6197535	6197719	6198026	6198256	0	-0.073
C30B5.2	II	+	6197809	6197968	6197535	6197719	6198026	6198308	0	-0.134
C30B5.2	II	+	6197805	6197965	6197535	6197719	6198026	6198256	0	-0.113
C30B5.2	II	+	6197805	6197915	6197535	6197719	6198026	6198256	0	-0.111
C30B5.2	II	+	6197805	6197857	6197535	6197719	6198026	6198256	0	-0.123
C50B8.6	V	+	13579646	13579778	13579357	13579496	13580392	13580807	0	0.254
ccr-4	IV	+	12362024	12362081	12361541	12361694	12363038	12363238	0	0.534
cdc-14	II	-	5591443	5591491	5590792	5590984	5591574	5592837	0	0.215
cdc-14	II	-	5591443	5591485	5590792	5590984	5591574	5592837	0	0.395
cdgs-1	IV	-	7815470	7815500	7815127	7815311	7815578	7815733	0	0.14
cle-1	I	-	8708084	8708132	8707427	8707559	8708228	8708419	0	0.38
clp-1	III	+	7985342	7985351	7985117	7985175	7985664	7985754	0	0.202
ctns-1	II	-	8135130	8135179	8134779	8135004	8135245	8135476	0	0.103
D2024.5	IV	-	7227585	7227617	7227282	7227507	7227695	7227804	0	0.11
dagl-2	III	-	780977	781065	780505	780858	781623	781787	0	-0.375
dagl-2	III	-	780977	781055	780505	780858	781623	781787	0	-0.46
ddx-19	II	+	8885467	8886694	8885277	8885388	8887036	8887094	0	-0.502
efk-1	III	-	6166440	6166464	6166150	6166295	6166518	6167254	0	0.408
ehbp-1	V	+	9554618	9554764	9553934	9553996	9554852	9555008	0	-0.366
ehbp-1	V	+	9554618	9554738	9553934	9553996	9554852	9555008	0	-0.209
eps-8	IV	+	14894166	14894241	14893786	14893964	14894340	14894444	0	0.148
etr-1	II	+	167173	167380	166960	167078	167894	168047	0	0.524
F07F6.4	II	-	5427431	5427481	5425749	5426596	5427573	5427675	0	0.384
F07F6.4	II	-	5427431	5427468	5425749	5426596	5427573	5427675	0	0.183
F08G5.3	IV	-	12414597	12414779	12414204	12414294	12417488	12417582	0	-0.425
F13G3.10	I	-	7313956	7314022	7313674	7313899	7314208	7314277	0	0.077
F13G3.10	I	-	7313956	7314019	7313674	7313899	7314208	7314277	0	0.082
F46H5.7	X	-	7239824	7239842	7239504	7239585	7240086	7240308	0	0.087
F55F8.9	I	-	5671840	5671948	5670949	5671250	5672052	5672191	0	0.388
F55F8.9	I	-	5671847	5671948	5670949	5671250	5672052	5672191	0	0.311
F55F8.9	I	-	5671851	5671948	5670949	5671250	5672052	5672194	0	0.307
F55F8.9	I	-	5671840	5671947	5670949	5671250	5672052	5672191	0	0.208
F55F8.9	I	-	5671840	5671955	5670949	5671250	5672052	5672191	0	0.203
fbl-1	IV	+	9542727	9542868	9542034	9542292	9542967	9543043	0	-0.299
fbl-1	IV	+	9544494	9544700	9544218	9544345	9545333	9545572	0	-0.301
flap-1	III	-	6927765	6927825	6927626	6927716	6928559	6928676	0	-0.266
fln-1	IV	-	363975	364127	363770	363873	364208	364307	0	-0.185
fln-1	IV	-	363975	364128	363770	363873	364208	364307	0	-0.325
fln-1	IV	-	363975	364112	363770	363873	364208	364307	0	-0.192
frm-1	I	-	14880014	14880131	14878892	14878993	14881051	14881174	0	0.211
frm-4	I	-	5404520	5404607	5404256	5404355	5405314	5405382	0	-0.348
frm-4	I	-	5404520	5404607	5403893	5403965	5405314	5405382	0	-0.388
frm-4	I	-	5404256	5404355	5403893	5403965	5405314	5405382	0	-0.407
frm-4	I	-	5407479	5407503	5407127	5407203	5407572	5407624	0	0.395
gfat-1	II	-	11594593	11594632	11594431	11594464	11594706	11595408	0	0.778
got-2.1	I	-	4639035	4639136	4638087	4638440	4639558	4639851	0	-0.274
got-2.1	I	-	4638979	4639136	4638087	4638440	4639558	4639851	0	-0.192
hmp-1	V	+	11849788	11849882	11849350	11849491	11850780	11850794	0	0.102
hpo-11	I	-	7144561	7144603	7143285	7143369	7145451	7145587	0	0.39
ifb-2	II	+	5752816	5752867	5752301	5752721	5753454	5753602	0	0.297
istr-1	V	+	12699406	12699445	12699078	12699268	12699848	12699924	0	0.255
K08E3.5	III	-	13767735	13767787	13765801	13766026	13768024	13768092	0	0.249
K08E3.5	III	-	13766099	13766170	13765801	13766026	13768024	13768092	0	0.441
K10D6.2	V	-	11194206	11194342	11193732	11194059	11194773	11194984	0	0.314
K10D6.2	V	-	11194202	11194342	11193732	11194059	11194773	11194984	0	0.296
klp-12	IV	-	11343316	11343565	11342899	11343036	11344364	11344547	0	-0.472
klp-12	IV	-	11343391	11343565	11342899	11343036	11344364	11344547	0	-0.337
klp-12	IV	-	11343316	11343565	11342899	11343036	11345883	11346061	0	-0.152
klp-12	IV	-	11343391	11343565	11342899	11343036	11345883	11346061	0	-0.228
larp-1	III	-	5011139	5011316	5010543	5010989	5011472	5011671	0	-0.16
lec-12	V	+	208210	208379	208035	208152	208453	208534	0	-0.102
lec-12	V	+	208202	208379	208035	208152	208453	208534	0	-0.184
lev-11	I	-	14622303	14622511	14621185	14621596	14622827	14622897	0	-0.128
lev-11	I	-	14622657	14622743	14621186	14621596	14622827	14622897	0	-0.033
lgc-22	IV	+	4302571	4302619	4302331	4302466	4302773	4303062	0	-0.456
lmd-3	V	-	8422054	8422736	8417733	8417900	8427533	8427639	0	-0.089
lron-9	I	-	7686157	7686211	7685938	7686021	7686590	7686701	0	-0.272
lsy-12	V	-	9853370	9853571	9852544	9852730	9853640	9853741	0	-0.65
lsy-12	V	-	9853370	9853505	9852544	9852730	9853640	9853741	0	-0.485
lsy-12	V	-	9853370	9853539	9852544	9852730	9853640	9853741	0	-0.65
mbk-2	IV	+	13034452	13034528	13033228	13033930	13034823	13035729	0	0.282
mbk-2	IV	+	13034452	13034553	13033228	13033930	13034823	13035955	0	0.125
mbk-2	IV	+	13031236	13031382	13026205	13026448	13031593	13031768	0	-0.241
mbk-2	IV	+	13034437	13034528	13033228	13033930	13034823	13035955	0	0.191
mbk-2	IV	+	13034453	13034528	13033228	13033930	13034823	13035955	0	0.2
mca-3	IV	-	3109982	3110051	3105177	3105304	3116621	3116789	0	0.376
mthf-1	II	-	7776352	7776505	7776222	7776296	7777666	7777827	0	-0.038
mtm-3	III	-	3791279	3791614	3789981	3790838	3792058	3792816	0	-0.267
mtm-3	III	-	3791532	3791614	3789981	3790838	3792058	3792816	0	-0.244
mtm-3	III	-	3791520	3791614	3789981	3790838	3792058	3792816	0	-0.246
nmy-1	X	+	2910422	2910443	2910188	2910340	2911110	2911203	0	0.47
noca-1	V	+	13167400	13167570	13164289	13164468	13167636	13167724	0	0.085
nstp-1	IV	+	8985399	8985502	8984994	8985108	8985542	8985683	0	0.418
nuo-3	IV	-	14797133	14797189	14796694	14797073	14797384	14797450	0	-0.275
nuo-3	IV	-	14797133	14797182	14796694	14797073	14797384	14797490	0	-0.207
nuo-3	IV	-	14797133	14797185	14796688	14797073	14797384	14797399	0	-0.273
pat-12	III	-	729275	729458	729092	729193	729579	729685	0	-0.442
pat-12	III	-	729320	729458	729092	729193	729579	729685	0	-0.453
pat-12	III	-	729317	729458	729092	729193	729579	729685	0	-0.463
pct-1	IV	+	8184694	8185385	8178577	8178681	8185624	8185721	0	0.23
pdr-1	III	+	13772359	13772450	13771880	13772313	13772729	13772934	0	0.164
pes-8	X	+	9253708	9253843	9253515	9253624	9254145	9254275	0	-0.314
ppfr-1	I	-	9368918	9369296	9367844	9368106	9369866	9370021	0	-0.207
pqn-22	IV	-	6023794	6023851	6023453	6023585	6024449	6024787	0	-0.459
pqn-22	IV	-	6023721	6023851	6022939	6023053	6024449	6024787	0	-0.259
pqn-22	IV	-	6023453	6023585	6023226	6023289	6024449	6024787	0	-0.146
pqn-22	IV	-	6023336	6023556	6023226	6023289	6024449	6024787	0	-0.182
pqn-22	IV	-	6023794	6023851	6022939	6023053	6024449	6024787	0	-0.319
pqn-22	IV	-	6023794	6023851	6023226	6023289	6024449	6024787	0	-0.299
pqn-22	IV	-	6023336	6023411	6023226	6023289	6024449	6024787	0	-0.254
pst-1	V	+	5949412	5949554	5948111	5948333	5950873	5950991	0	0.284
pst-1	V	+	5949412	5949558	5948111	5948333	5950873	5950991	0	0.208
R06C1.4	I	+	11931061	11931171	11930703	11930834	11931333	11931412	0	-0.017
R06C1.4	I	+	11931065	11931173	11930703	11930834	11931333	11931412	0	-0.028
R06C1.4	I	+	11931061	11931173	11930703	11930834	11931333	11931412	0	-0.043
R151.2	III	+	7212532	7212647	7211498	7211579	7212734	7212892	0	0.19
ret-1	V	-	14836336	14836417	14833758	14834572	14838081	14838372	0	-0.337
rps-22	III	+	1950820	1950996	1950659	1950771	1951072	1951424	0	-0.015
rskn-1	I	-	8577814	8578020	8577057	8577174	8578786	8578903	0	0.349
rskn-1	I	-	8578786	8578903	8577057	8577174	8580002	8580119	0	-0.547
rsp-5	II	+	6490719	6490928	6490407	6490659	6490986	6491065	0	0.059
rsp-5	II	+	6490719	6490882	6490407	6490659	6490986	6491065	0	0.086
sao-1	V	+	13964758	13964821	13964445	13964598	13964937	13965069	0	0.291
smp-2	I	-	3667725	3667779	3666922	3667325	3667834	3667916	0	-0.252
spk-1	III	+	9460517	9460694	9459983	9460223	9461065	9461146	0	0.1
stn-1	I	+	9502168	9502309	9501267	9501417	9502875	9502997	0	-0.147
stn-1	I	+	9502087	9502309	9501267	9501417	9502875	9502997	0	-0.179
T04C9.1	III	+	6004804	6004948	6004599	6004641	6005250	6005333	0	-0.347
T19A6.1	I	-	8380910	8380985	8380329	8380445	8388027	8388092	0	0.194
T22D1.3	IV	+	6914809	6914845	6914161	6914235	6915077	6915552	0	-0.146
T23E7.2	X	+	17678670	17678772	17677172	17677244	17678929	17678986	0	0.294
tnt-3	X	-	7940796	7940824	7940468	7940624	7940883	7940992	0	0.574
top-1	I	+	13293528	13293744	13292513	13293024	13294234	13295716	0	-0.721
twk-31	III	+	11423187	11423212	11422927	11423081	11423440	11423542	0	0.736
unc-16	III	+	9550136	9550235	9549413	9549457	9550720	9550974	0	-0.357
unc-76	V	+	15077574	15077604	15076935	15077092	15078351	15078454	0	0.09
W01A8.2	I	-	7054537	7054673	7054189	7054278	7055608	7055708	0	0.462
Y105E8A.25	I	-	14589197	14589635	14587066	14587139	14590705	14590812	0	-0.253
Y55B1AR.2	III	-	593370	593595	591965	592143	593926	594123	0	-0.52
Y55B1AR.2	III	-	593370	593604	591965	592143	593926	594123	0	-0.499
Y55F3BL.2	IV	-	812469	812567	811552	811736	817298	817379	0	0.157
Y55F3BL.2	IV	-	812477	812567	811552	811736	817298	817379	0	0.281
Y57G11C.9	IV	+	14789849	14790028	14789405	14789514	14790147	14790233	0	0.514
Y57G11C.9	IV	+	14789849	14790065	14789405	14789514	14790147	14790233	0	0.517
Y57G11C.9	IV	+	14787505	14787732	14787167	14787383	14787980	14788106	0	0.121
yif-1	V	-	10050611	10050719	10050046	10050473	10051439	10051570	0	-0.29
yif-1	V	-	10050638	10050719	10050046	10050473	10051439	10051570	0	-0.282
yif-1	V	-	10050548	10050719	10050046	10050473	10051439	10051570	0	-0.269
yif-1	V	-	10050560	10050719	10050046	10050473	10051439	10051570	0	-0.273
ZC434.9	I	+	10358970	10359135	10358387	10358495	10359423	10359488	0	0.262
ZC434.9	I	+	10358970	10359135	10358387	10358495	10360188	10360235	0	0.187
ZC434.9	I	+	10358982	10359135	10358387	10358495	10360188	10360235	0	0.401
ZC434.9	I	+	10358982	10359135	10358387	10358495	10359423	10359488	0	0.35
ZK632.10	III	-	9826783	9826847	9826433	9826695	9826911	9827064	0	0.05
ZK632.10	III	-	9826815	9826847	9826433	9826695	9826911	9827064	0	0.194
zyg-12	II	+	4952489	4952531	4952282	4952392	4952839	4953481	0	0.731
mes-3	I	+	4999789	4999846	4999571	4999690	5000236	5000351	6.80985e-15	-0.359
T23E7.2	X	+	17678670	17678754	17677172	17677244	17678929	17678986	6.80985e-15	0.343
uaf-1	III	-	1068035	1068251	1067832	1067952	1070422	1070655	6.80985e-15	0.153
Y105E8A.25	I	-	14569916	14569940	14567168	14567497	14570052	14570364	6.80985e-15	0.363
Y43H11AL.1	II	-	226613	226774	223703	223797	227935	228054	6.80985e-15	-0.123
smp-2	I	-	3667695	3667779	3666922	3667325	3667834	3667916	1.35318e-14	-0.235
jmjd-1.2	IV	+	4661356	4661395	4661238	4661310	4661452	4661641	2.00392e-14	0.289
klp-12	IV	-	11343349	11343565	11342899	11343036	11344364	11344547	2.00392e-14	-0.505
fbl-1	IV	+	9542034	9542292	9541600	9541753	9542727	9542868	2.63828e-14	0.169
par-1	V	-	14116443	14116689	14115457	14115582	14117502	14117770	2.63828e-14	-0.117
Y43F8B.3	V	+	19505894	19506059	19503997	19504104	19506370	19506563	3.93269e-14	0.905
clp-1	III	+	7985342	7985384	7985117	7985175	7985664	7985754	4.55964e-14	0.289
C50D2.8	II	-	96880	97009	96754	96807	97058	97181	5.75515e-14	0.194
pdr-1	III	+	13772359	13772454	13771880	13772313	13772729	13772934	5.75515e-14	0.378
Y37E3.17	I	+	2133851	2133872	2128589	2128773	2134786	2134920	5.75515e-14	0.055
swsn-7	II	-	8024975	8025104	8023815	8024597	8025192	8025361	7.62703e-14	-0.253
dur-1	IV	-	9926284	9927064	9924704	9924758	9927574	9927632	9.41961e-14	0.423
frm-4	I	-	5404256	5404355	5403893	5403965	5404520	5404607	9.41961e-14	-0.417
pat-12	III	-	730308	730437	729985	730144	730591	730684	9.98778e-14	-0.224
smp-2	I	-	3667725	3667774	3666922	3667325	3667834	3667916	1.36519e-13	-0.216
rme-1	V	+	6216479	6216494	6216284	6216418	6216788	6217050	2.03574e-13	0.157
lin-40	V	+	3710697	3711008	3710037	3710118	3712352	3712785	2.92665e-13	0.173
mct-4	X	-	4922706	4922841	4922017	4922088	4922929	4923055	2.92665e-13	0.156
fln-1	IV	-	363975	364128	363770	363879	364208	364307	2.97035e-13	-0.286
npp-8	IV	-	1569037	1569058	1567920	1568455	1569470	1569858	3.01355e-13	0.347
ppk-1	I	+	5362067	5362118	5360712	5360797	5363015	5363270	3.11619e-13	0.12
rgs-7	X	+	3555857	3556105	3552798	3552926	3556439	3556573	3.75393e-13	-0.168
dnc-1	IV	-	10932236	10932320	10931881	10931951	10932478	10932553	5.03621e-13	-0.336
ehbp-1	V	+	9553625	9553703	9553359	9553525	9553781	9553841	5.24358e-13	-0.329
unc-16	III	+	9550136	9550225	9549413	9549457	9550720	9550974	7.73355e-13	-0.438
pdr-1	III	+	13772359	13772442	13771880	13772313	13772729	13772934	7.9819e-13	0.37
frm-4	I	-	5407479	5407502	5407127	5407203	5407572	5407624	1.52122e-12	0.215
pqn-22	IV	-	6023721	6023851	6023453	6023585	6024449	6024787	1.52122e-12	-0.313
C50B8.6	V	+	13579646	13579780	13579357	13579496	13580392	13580807	1.59886e-12	0.354
nuo-3	IV	-	14797129	14797182	14796963	14797073	14797384	14797437	1.66427e-12	-0.067
C30B5.2	II	+	6197809	6197965	6197535	6197719	6198026	6198256	1.77998e-12	-0.354
hum-4	X	-	11425493	11425604	11425327	11425448	11425681	11425855	1.79297e-12	-0.194
met-1	I	+	4256971	4257106	4256429	4256880	4257701	4258165	2.49561e-12	-0.527
xbx-6	V	+	9707087	9707124	9706742	9707018	9707532	9707796	3.58683e-12	0.114
itr-1	IV	+	7693072	7693201	7692936	7692963	7693380	7693549	3.63444e-12	-0.089
T04C9.1	III	+	6004804	6004933	6004599	6004641	6005250	6005333	3.64291e-12	-0.385
Y59A8B.21	V	+	17989260	17989398	17988679	17988797	17990536	17990618	4.00269e-12	0.166
unc-96	X	-	612354	612384	611119	611615	612707	612847	4.06924e-12	-0.102
frm-4	I	-	5407479	5407500	5407127	5407203	5407572	5407624	4.08619e-12	0.139
gpdh-2	III	-	9855936	9855963	9855124	9855583	9856090	9856231	5.70307e-12	0.055
rgr-1	III	+	9396930	9396948	9396524	9396699	9397859	9398018	7.6637e-12	0.575
H24G06.1	V	+	9459593	9459670	9459238	9459475	9460051	9460161	8.63051e-12	0.208
W04D2.6	V	+	12499731	12499768	12499498	12499593	12501274	12501375	1.16743e-11	0.129
flcn-1	II	+	6944304	6944555	6942711	6942777	6944737	6944848	1.20708e-11	0.241
frm-4	I	-	5404235	5404355	5403893	5403965	5404520	5404607	1.24476e-11	-0.452
mbk-2	IV	+	13031236	13031382	13027156	13027303	13031593	13031768	1.49652e-11	-0.228
K03E5.2	I	+	3423208	3423355	3421158	3421241	3423879	3424211	1.55951e-11	-0.059
dur-1	IV	-	9926284	9927064	9925943	9925997	9927574	9927632	1.66133e-11	0.425
coq-2	III	+	6937599	6937733	6937396	6937474	6938406	6938545	1.75337e-11	0.232
wve-1	I	-	11925705	11925783	11925024	11925535	11927120	11927447	4.81536e-11	-0.307
kin-1	I	+	14946076	14946958	14940900	14940962	14948995	14949124	4.83944e-11	0.043
kvs-4	III	+	11023650	11023676	11023458	11023592	11023756	11023786	5.58505e-11	0.659
T07A5.1	III	-	10305339	10305509	10304475	10304584	10305609	10305741	5.58505e-11	0.793
xbx-6	V	+	9707087	9707156	9706742	9707018	9707532	9707824	6.04676e-11	0.24
ztf-4	I	+	6927995	6928131	6927661	6927758	6928482	6928592	6.20248e-11	-0.143
W07E11.1	X	+	10098797	10098827	10097930	10098093	10099065	10099160	9.89439e-11	0.499
gei-4	III	-	347840	347909	347038	347437	348044	348164	1.02784e-10	-0.107
smp-2	I	-	3667695	3667774	3666922	3667325	3667834	3667916	1.03719e-10	-0.16
unc-16	III	+	9551627	9551642	9551438	9551552	9552581	9552912	1.24182e-10	-0.143
unc-16	III	+	9549646	9549682	9549413	9549457	9550136	9550225	1.6064e-10	0.3
erp-1	X	-	3801747	3801786	3801517	3801607	3801864	3801956	2.02451e-10	0.335
smp-2	I	-	3667664	3667779	3666922	3667325	3667834	3667916	2.27824e-10	-0.154
nrfl-1	IV	+	9128484	9128659	9127901	9127997	9129287	9129425	2.86884e-10	-0.115
clip-1	III	-	9267415	9267619	9266123	9266198	9267823	9267933	3.17655e-10	0.327
clr-1	II	+	5468308	5468413	5467898	5468231	5468883	5468983	4.00638e-10	0.276
lim-8	III	+	6814174	6814717	6813580	6813631	6815003	6815104	5.05753e-10	-0.244
daf-18	IV	-	421361	421512	420597	420996	421563	422008	5.72092e-10	0.206
D2024.5	IV	-	7227551	7227617	7227282	7227507	7227695	7227804	6.6423e-10	0.06
F42A9.6	IV	+	8610383	8610449	8609777	8609921	8611375	8611595	6.64369e-10	0.051
Y17G7B.20	II	-	11979073	11979104	11977821	11978922	11979282	11979859	6.8506e-10	0.175
rsp-1	II	+	11454641	11454921	11454440	11454513	11455024	11455742	7.11459e-10	0.041
F56D6.17	IV	+	3896410	3896578	3895962	3896058	3897016	3897207	8.80518e-10	0.068
ZK370.4	III	-	8728659	8728692	8728310	8728483	8728752	8728854	1.04902e-09	0.259
nrfl-1	IV	+	9128484	9128686	9127901	9127997	9129287	9129426	1.09508e-09	-0.112
mthf-1	II	-	7776350	7776505	7776221	7776296	7777666	7777827	1.15152e-09	-0.059
npp-1	IV	+	9859597	9859867	9858827	9858926	9860105	9860287	1.15152e-09	-0.108
smg-6	III	+	2480746	2480812	2479960	2480039	2481897	2482098	1.17154e-09	0.426
ccar-1	IV	+	14073927	14074267	14073492	14073643	14074624	14074948	1.22037e-09	-0.159
unc-11	I	-	3801834	3801954	3800191	3800279	3803010	3803503	1.22247e-09	-0.388
grd-6	V	+	9223265	9223430	9222828	9223215	9223484	9223686	1.23079e-09	-0.313
F41E7.7	X	+	10311652	10311743	10311476	10311567	10312015	10312182	1.25244e-09	0.326
gei-17	I	-	9102264	9102405	9101837	9102003	9102640	9102897	1.54118e-09	-0.137
gei-17	I	-	9102264	9102399	9101837	9102003	9102640	9102897	1.76319e-09	-0.132
F59A3.4	I	-	5508464	5508536	5507935	5508086	5508666	5508780	1.88535e-09	0.191
szy-20	II	-	8968126	8968435	8967392	8968006	8968515	8968963	1.90086e-09	-0.295
sao-1	V	+	13964785	13964821	13964445	13964598	13964937	13965069	2.00273e-09	0.174
unc-132	V	+	3695970	3696235	3691966	3692058	3697451	3697505	2.43247e-09	0.202
gei-17	I	-	9102264	9102402	9101837	9102003	9102640	9102897	2.49437e-09	-0.081
smp-2	I	-	3667721	3667779	3666922	3667325	3667834	3667916	2.94625e-09	-0.167
frm-4	I	-	5404235	5404355	5403893	5403965	5405314	5405382	4.41106e-09	-0.113
C53B7.3	X	+	6845534	6845612	6845335	6845455	6845658	6845975	4.57827e-09	-0.322
ehbp-1	V	+	9553781	9553841	9553359	9553525	9553934	9553996	4.57827e-09	-0.267
unc-26	IV	-	13266127	13266145	13265219	13265983	13267138	13267797	4.59662e-09	0.233
cyl-1	V	-	11992607	11992658	11992084	11992148	11992917	11993051	6.08373e-09	0.169
F11E6.8	IV	-	17447287	17447441	17446490	17446610	17449562	17449707	6.30003e-09	-0.063
frm-4	I	-	5404520	5404613	5403893	5403965	5405314	5405382	7.26602e-09	-0.16
ddx-17	V	-	14009895	14010201	14009510	14009608	14010354	14010414	8.01576e-09	0.039
Y17G7B.20	II	-	11979047	11979104	11977783	11978922	11979282	11979658	8.36794e-09	0.125
ntl-3	III	-	11839749	11839875	11837963	11838120	11841847	11842056	8.83945e-09	0.078
tag-273	IV	-	14504012	14504036	14503619	14503724	14505031	14505139	9.16514e-09	-0.151
ret-1	V	-	14836333	14836417	14833758	14834572	14838081	14838372	9.35756e-09	-0.363
K03E5.2	I	+	3422283	3422433	3421158	3421241	3423879	3424211	1.00726e-08	-0.055
kvs-4	III	+	11023650	11023697	11023458	11023592	11023756	11023786	1.02937e-08	0.859
asd-1	III	+	4198868	4199111	4197284	4197327	4199984	4200124	1.09227e-08	-0.205
nlg-1	X	-	13626623	13626761	13625787	13625897	13626915	13627020	1.10318e-08	-0.231
twk-2	II	-	4447054	4447267	4446504	4446629	4447513	4447653	1.3736e-08	-0.482
nrfl-1	IV	+	9128484	9128688	9127901	9127997	9129287	9129426	1.4113e-08	-0.073
tnt-3	X	-	7941930	7944432	7941603	7941690	7944519	7944542	1.5273e-08	0.3
ckc-1	X	+	3578544	3578603	3578084	3578307	3578656	3578830	1.70406e-08	-0.037
C56A3.6	V	-	13555099	13555180	13554584	13554635	13555702	13555785	1.83713e-08	-0.299
spk-1	III	+	9460517	9460718	9459983	9460223	9461065	9461146	1.94499e-08	0.051
epi-1	IV	+	10677673	10677769	10676702	10677602	10677932	10678066	1.95981e-08	-0.436
hum-4	X	-	11425501	11425604	11425327	11425448	11425681	11425855	2.00561e-08	-0.327
dab-1	II	+	8226824	8226901	8226131	8226438	8226947	8227003	2.34299e-08	0.054
C01H6.8	I	+	7228341	7228548	7228000	7228066	7228828	7229043	2.50706e-08	0.134
tcer-1	II	-	7048437	7048527	7046943	7048283	7048801	7048988	2.7038e-08	0.115
max-2	II	-	13020402	13020625	13019747	13019891	13023651	13023820	3.89317e-08	0.113
nkcc-1	IV	-	14110474	14110549	14109225	14109409	14110634	14110870	5.34005e-08	0.109
fln-1	IV	-	363975	364127	363770	363879	364208	364307	5.43439e-08	-0.43
parg-1	IV	+	8747322	8747417	8746381	8746822	8747765	8747935	5.59873e-08	0.213
asd-1	III	+	4198867	4199115	4197289	4197327	4199984	4200124	5.60611e-08	-0.151
epg-8	I	-	9933861	9933997	9933089	9933488	9934152	9934290	5.63549e-08	0.392
sma-5	X	-	11998310	11998407	11997523	11998091	11998499	11998611	5.67422e-08	-0.149
pxl-1	III	-	5895245	5895478	5894078	5894130	5895549	5895679	5.80345e-08	-0.051
unc-43	IV	-	10338703	10338776	10338485	10338558	10338856	10338922	6.0908e-08	0.075
fln-1	IV	-	363975	364112	363770	363879	364208	364307	6.46906e-08	-0.426
asd-1	III	+	4198868	4199115	4197284	4197327	4199984	4200124	6.65747e-08	-0.137
rsp-4	II	-	5388149	5388335	5387894	5387949	5388426	5388564	7.08956e-08	0.038
epg-8	I	-	9933531	9933697	9933089	9933488	9934152	9934290	7.47105e-08	0.107
F42A9.6	IV	+	8610338	8610449	8609777	8609921	8611375	8611595	8.28158e-08	0.04
unc-16	III	+	9550136	9550235	9549413	9549457	9550365	9550383	8.49435e-08	-0.246
nlp-38	I	+	13403557	13403614	13403345	13403473	13403732	13404040	8.51959e-08	0.209
istr-1	V	+	12699406	12699449	12699078	12699268	12699848	12699924	8.63988e-08	0.076
tnt-3	X	-	7940253	7940276	7939969	7940176	7940323	7940419	9.97329e-08	0.338
C01H6.8	I	+	7228350	7228548	7228000	7228066	7228828	7229036	1.03432e-07	0.104
acs-22	X	+	8935808	8936053	8935561	8935660	8936622	8936821	1.03836e-07	-0.02
F26G1.2	II	+	4763759	4763858	4763580	4763712	4763931	4764174	1.07907e-07	-0.242
smk-1	V	+	8610958	8611136	8608818	8608874	8611381	8611686	1.24663e-07	0.077
gei-4	III	-	347852	347909	347038	347437	348044	348164	1.28432e-07	-0.282
par-3	III	+	5674016	5674189	5673118	5673380	5674720	5674896	1.40099e-07	0.213
dnc-1	IV	-	10932478	10932553	10932236	10932320	10932594	10932696	1.48444e-07	0.361
oxy-5	I	-	5761580	5761695	5760896	5761050	5761954	5762126	1.75441e-07	-0.461
hum-4	X	-	11425505	11425604	11425327	11425448	11425681	11425855	1.80326e-07	-0.317
unc-32	III	+	8906966	8907073	8906145	8906274	8907592	8907802	1.82868e-07	0.194
bca-2	IV	-	17098591	17098712	17097939	17098048	17100041	17100127	1.86275e-07	-0.147
H24G06.1	V	+	9459595	9459670	9459238	9459475	9460051	9460161	1.9005e-07	0.246
W04D2.6	V	+	12500837	12501061	12499498	12499593	12501274	12501375	1.96923e-07	0.07
T23H2.3	I	-	6445640	6445703	6445054	6445542	6445852	6446344	1.99948e-07	0.168
H24G06.1	V	+	9457080	9457317	9456569	9456881	9457844	9458292	2.21804e-07	0.088
mak-1	II	+	8746354	8746479	8746056	8746134	8746587	8746802	2.26018e-07	-0.07
gcc-2	III	-	9760384	9761056	9758812	9758864	9761097	9761209	2.43769e-07	0.132
map-2	IV	-	16853743	16853815	16853358	16853463	16854830	16854882	2.73298e-07	-0.09
frm-4	I	-	5404256	5404366	5403893	5403965	5404520	5404613	2.8508e-07	-0.357
hipr-1	III	+	8724800	8724847	8724482	8724744	8724987	8725321	3.33606e-07	0.255
rig-3	X	+	6857822	6857927	6853617	6853716	6858311	6858398	3.33606e-07	-0.422
alh-4	V	-	6427910	6427955	6427211	6427333	6428045	6428184	3.41202e-07	0.175
T22D1.3	IV	+	6914775	6914845	6914161	6914235	6915077	6915552	3.78638e-07	-0.272
stim-1	III	-	410346	410406	409913	409996	410547	410654	4.04258e-07	0.127
nlg-1	X	-	13626629	13626761	13625787	13625897	13626915	13627020	4.08097e-07	-0.296
grsp-2	IV	+	8816646	8816889	8816347	8816402	8817084	8817231	4.13423e-07	-0.087
pod-1	III	-	13523744	13523876	13521226	13521404	13524030	13524110	4.17749e-07	-0.284
B0336.3	III	+	5712349	5712541	5711864	5712261	5712613	5713700	4.50624e-07	-0.065
D1054.1	V	-	10769186	10769269	10768677	10768824	10769314	10769389	4.91948e-07	0.085
Y67D8A.2	IV	+	3241556	3241616	3239969	3240449	3243454	3243545	4.91948e-07	0.244
T23H2.3	I	-	6445640	6445725	6445054	6445542	6445852	6446344	5.53792e-07	0.121
kin-4	IV	+	11445639	11445908	11444784	11445570	11446326	11447050	6.20278e-07	-0.175
Y17G9B.8	IV	-	4758043	4758107	4757548	4757997	4758482	4758581	6.38998e-07	0.213
Y71F9B.6	I	-	2725757	2725907	2725226	2725401	2725985	2726070	6.70802e-07	-0.129
mca-3	IV	-	3123744	3123843	3121630	3121681	3124029	3124138	7.04472e-07	0.042
tat-2	IV	-	4828526	4828644	4827852	4828111	4828750	4828848	7.48125e-07	0.4
T23G7.2	II	-	9169614	9169776	9169299	9169392	9172580	9172682	7.90761e-07	-0.069
alh-11	III	-	777588	778154	776860	777005	778674	778871	8.17505e-07	0.459
oac-42	V	-	15882770	15882974	15882585	15882631	15883021	15883314	8.18617e-07	-0.451
M01B12.4	I	-	3075135	3075267	3072865	3072972	3076563	3077014	8.38503e-07	0.312
chtl-1	X	-	5359674	5359947	5359366	5359534	5363446	5363504	1.00798e-06	0.439
pbo-6	X	+	17431666	17431705	17431242	17431428	17431873	17431976	1.00885e-06	-0.155
lat-1	II	+	8903321	8903494	8899797	8899984	8903843	8903929	1.08771e-06	0.65
F17C11.13	V	+	10956593	10956751	10955964	10956123	10956822	10957020	1.1954e-06	0.386
F55A4.8	X	-	1044281	1044323	1041687	1041846	1044545	1044631	1.23589e-06	-0.083
grsp-2	IV	+	8816637	8816889	8816347	8816402	8817084	8817231	1.28945e-06	-0.072
F08F8.9	III	-	7350525	7350724	7349876	7349939	7351307	7352108	1.31235e-06	-0.216
oxy-5	I	-	5761617	5761695	5760896	5761050	5761954	5762126	1.33659e-06	-0.406
alx-1	III	+	9962086	9962194	9961547	9961664	9962761	9963129	1.4813e-06	-0.049
T23G7.2	II	-	9169622	9169776	9169299	9169392	9172580	9172643	1.55399e-06	-0.07
cnnm-3	X	-	3037307	3037363	3036426	3037063	3037448	3037512	1.55632e-06	-0.132
F26G1.2	II	+	4763759	4763860	4763580	4763712	4763931	4764174	1.56856e-06	-0.17
Y17G9B.8	IV	-	4758043	4758190	4757548	4757997	4758482	4758581	1.58711e-06	0.166
C23H5.8	IV	-	2112398	2112493	2111893	2112087	2112734	2112920	1.59619e-06	0.073
Y17G9B.8	IV	-	4758043	4758205	4757548	4757997	4758482	4758581	1.60942e-06	0.168
Y17G9B.8	IV	-	4758043	4758198	4757548	4757997	4758482	4758581	1.6408e-06	0.17
C23H5.8	IV	-	2112398	2112497	2111893	2112087	2112734	2112920	1.64918e-06	0.073
C23H5.8	IV	-	2112398	2112542	2111893	2112087	2112734	2112920	1.69026e-06	0.085
Y17G7B.8	II	-	12026229	12026392	12025886	12026013	12026521	12026574	1.69679e-06	0.613
T22D1.3	IV	+	6914810	6914845	6914161	6914235	6915077	6915552	1.84109e-06	-0.269
Y17G9B.8	IV	-	4758043	4758122	4757548	4757997	4758482	4758581	1.93516e-06	0.174
Y17G7B.20	II	-	11979047	11979116	11977821	11978922	11979282	11979859	1.96618e-06	0.14
acdh-2	II	-	5545806	5545872	5545265	5545403	5546429	5546526	2.06482e-06	0.544
Y17G9B.8	IV	-	4758043	4758181	4757548	4757997	4758482	4758581	2.06482e-06	0.158
T23G7.2	II	-	9169528	9169776	9169299	9169392	9172580	9172643	2.29108e-06	-0.054
egl-8	V	+	23561	23645	23158	23294	23792	23896	2.2995e-06	-0.124
nab-1	I	+	4231573	4231762	4231142	4231225	4232495	4232703	2.30363e-06	-0.222
M01B12.4	I	-	3075135	3075252	3072865	3072972	3076563	3077014	2.37288e-06	0.321
F08A7.1	IV	+	17441015	17441322	17440641	17440820	17441929	17442125	2.59808e-06	0.085
Y17G9B.8	IV	-	4758043	4758082	4757548	4757997	4758482	4758581	2.62224e-06	0.315
clr-1	II	+	5469108	5469174	5468883	5468983	5469388	5469561	2.65283e-06	0.246
F46F11.1	I	+	5628886	5628928	5628339	5628588	5629907	5630273	2.68696e-06	0.224
tcer-1	II	-	7048437	7048521	7046943	7048283	7048801	7048988	2.96216e-06	0.091
cor-1	III	+	10253463	10253670	10252485	10252714	10254436	10254709	2.97988e-06	0.072
par-3	III	+	5674010	5674189	5673118	5673380	5674720	5674896	3.07295e-06	0.153
cor-1	III	+	10253463	10253664	10252485	10252714	10254436	10254700	3.50977e-06	0.069
skpo-3	II	+	7247334	7247649	7246823	7247246	7247811	7247936	3.52714e-06	0.082
W03A5.1	III	+	5410748	5410823	5409562	5409802	5411010	5411147	3.69253e-06	0.401
F26G1.2	II	+	4763759	4763853	4763580	4763712	4763931	4764174	3.73959e-06	-0.167
unc-75	I	+	11600254	11600404	11598873	11598951	11601195	11602095	4.18007e-06	-0.434
ctns-1	II	-	8135141	8135179	8134779	8135004	8135245	8135476	4.25762e-06	0.048
unc-16	III	+	9554097	9554181	9553675	9553723	9554442	9554590	4.26623e-06	0.223
Y22D7AR.2	III	+	1706428	1707035	1705945	1706061	1708682	1708795	4.44581e-06	0.25
cyl-1	V	-	11992544	11992658	11992084	11992148	11992917	11993051	4.58692e-06	0.071
set-20	X	-	5683520	5683597	5683281	5683336	5684072	5684198	4.62887e-06	0.258
F08F8.9	III	-	7350521	7350724	7349876	7349939	7351307	7352108	5.13436e-06	-0.097
Y22D7AR.2	III	+	1706838	1707035	1705945	1706061	1708682	1708795	5.87693e-06	0.317
Y50D7A.1	III	+	312804	312961	309674	309871	313654	314266	6.53673e-06	0.277
srh-268	V	+	7540132	7540372	7539901	7540086	7540612	7540891	6.6539e-06	-0.644
C30F12.2	I	-	6969610	6969764	6969446	6969562	6969849	6969975	6.90186e-06	0.069
nep-15	X	+	8372566	8372658	8372366	8372523	8373830	8374088	7.0135e-06	0.468
mlp-1	III	-	5972506	5972730	5971529	5971780	5972896	5972976	7.29698e-06	0.278
grsp-2	IV	+	8816673	8816889	8816334	8816402	8817084	8817231	7.65234e-06	-0.055
F43G9.13	I	+	8606032	8606251	8605539	8605642	8606297	8606377	7.88955e-06	0.057
K07C5.4	V	-	10352174	10352282	10351894	10352129	10352568	10352692	8.11713e-06	0.031
set-20	X	-	5683497	5683597	5683281	5683336	5684072	5684198	8.25499e-06	0.159
alx-1	III	+	9961978	9962194	9961547	9961664	9962761	9963129	8.42906e-06	-0.11
F44B9.5	III	-	8015373	8015643	8014845	8015032	8016198	8016346	8.70967e-06	0.064
unc-16	III	+	9549655	9549682	9549413	9549457	9550136	9550225	8.86779e-06	0.138
set-23	IV	+	1604429	1604524	1602984	1603586	1605372	1605444	9.49967e-06	-0.047
kin-18	III	+	6120703	6120823	6120164	6120572	6120950	6121687	9.69198e-06	-0.115
E02C12.8	V	-	9372520	9372609	9372057	9372458	9372654	9372834	9.91587e-06	0.238
Y32B12B.4	V	+	16558428	16558627	16556060	16556810	16561065	16561505	9.96463e-06	0.383
cdc-26	I	-	10639840	10639873	10639078	10639751	10639918	10639977	1.09023e-05	0.079
oxy-5	I	-	5761557	5761695	5760896	5761050	5761954	5762126	1.09023e-05	-0.394
pld-1	II	-	5090561	5090585	5090320	5090435	5090700	5090829	1.09023e-05	0.069
Y71F9AL.1	I	+	2925713	2925823	2925419	2925662	2926558	2926730	1.11213e-05	0.109
alx-1	III	+	9962124	9962194	9961547	9961664	9962761	9963171	1.11541e-05	-0.096
frm-1	I	-	14880609	14880846	14878892	14878993	14881051	14881174	1.23896e-05	0.129
D1054.1	V	-	10769140	10769269	10768694	10768824	10769314	10769539	1.23934e-05	0.032
M01B12.4	I	-	3075135	3075255	3072865	3072972	3076563	3077014	1.27165e-05	0.301
par-3	III	+	5672220	5672367	5670731	5671847	5672471	5672694	1.2743e-05	-0.185
dnj-5	II	-	6854967	6855038	6854189	6854265	6855252	6855354	1.32647e-05	-0.086
rsp-4	II	-	5388149	5388244	5387894	5387949	5388426	5388564	1.35212e-05	0.027
lea-1	V	+	10022676	10023048	10022195	10022534	10023558	10024899	1.3578e-05	-0.213
Y97E10AR.2	V	+	7999535	7999768	7999222	7999305	7999884	8000233	1.3578e-05	-0.364
F26G1.2	II	+	4763580	4763770	4763080	4763370	4763931	4764174	1.37302e-05	0.144
ubr-4	I	-	4631246	4631303	4630092	4630181	4631500	4631859	1.39648e-05	0.668
kin-18	III	+	6120706	6120823	6120164	6120572	6120950	6121687	1.49688e-05	-0.203
C30F12.2	I	-	6969620	6969764	6969446	6969562	6969849	6969975	1.6271e-05	0.094
unc-13	I	+	7442928	7443945	7435025	7435226	7444031	7444151	1.64161e-05	0.098
F08F8.9	III	-	7350521	7350694	7349876	7349939	7351307	7352108	1.84206e-05	-0.125
itr-1	IV	+	7691893	7691926	7691551	7691815	7692130	7692245	1.84206e-05	-0.078
pxf-1	IV	-	10165784	10165852	10165394	10165533	10165964	10166120	1.84206e-05	-0.253
Y32B12B.4	V	+	16558417	16558627	16556060	16556810	16561065	16561505	1.8854e-05	0.357
F09G2.8	V	-	7191505	7191545	7190373	7190619	7191660	7191808	1.88694e-05	0.534
set-23	IV	+	1604439	1604524	1602984	1603586	1605372	1605444	1.88694e-05	-0.045
zyg-9	II	+	8461044	8461131	8458963	8459542	8461230	8461383	1.89067e-05	-0.101
Y97E10AR.2	V	+	7999524	7999768	7999222	7999305	7999884	8000233	1.97286e-05	-0.325
spas-1	V	+	9176419	9176602	9176216	9176326	9176702	9176792	2.13941e-05	-0.115
T24B8.4	II	-	9065183	9065405	9064037	9064274	9066055	9066625	2.17787e-05	0.258
kvs-5	IV	+	750036	750060	749790	749971	750199	750292	2.18817e-05	-0.111
sma-5	X	-	11998283	11998407	11997526	11998091	11998499	11998611	2.18817e-05	-0.153
C49H3.6	IV	+	7906034	7906196	7905740	7905928	7906782	7907083	2.24609e-05	-0.19
sma-5	X	-	11998308	11998407	11997526	11998091	11998499	11998611	2.24609e-05	-0.155
W09G3.1	I	-	13829212	13829424	13828704	13828805	13831738	13831976	2.26127e-05	0.173
rsp-4	II	-	5388149	5388330	5387894	5387949	5388426	5388564	2.40355e-05	0.023
phy-2	IV	-	12213553	12213628	12213359	12213430	12213966	12214209	2.4768e-05	-0.019
C56A3.6	V	-	13554887	13554991	13554423	13554521	13555099	13555180	2.47818e-05	-0.337
Y71F9AL.1	I	+	2925713	2925884	2925419	2925662	2926558	2926777	2.55094e-05	0.084
vab-1	II	+	4588128	4588237	4586462	4587248	4589008	4589649	2.56245e-05	-0.173
frm-4	I	-	5404235	5404366	5403893	5403965	5404520	5404613	2.65247e-05	-0.144
K10D6.2	V	-	11194573	11194627	11193732	11194059	11194773	11194984	2.65247e-05	0.174
vab-1	II	+	4588138	4588237	4586462	4587248	4589008	4589649	2.65532e-05	-0.097
pqn-80	III	+	12643710	12643814	12641819	12642314	12644470	12644596	2.72654e-05	-0.329
egl-19	IV	+	7417494	7417608	7416674	7416956	7417659	7418725	2.84178e-05	0.094
unc-16	III	+	9550136	9550235	9549646	9549682	9550365	9550383	2.90874e-05	-0.307
D1086.8	V	+	14096035	14096089	14095868	14095967	14096836	14097088	3.00709e-05	0.014
twk-39	III	+	11802867	11802936	11801699	11801774	11802994	11803092	3.01272e-05	-0.26
row-1	I	-	10476778	10476918	10476248	10476735	10476965	10477170	3.02348e-05	0.077
K08D8.4	IV	-	12908478	12908523	12908030	12908436	12908633	12908695	3.34205e-05	0.178
rme-4	X	-	10375142	10375184	10374961	10375015	10375269	10375365	3.39326e-05	0.099
alp-1	IV	+	8860081	8860198	8857218	8857445	8860545	8860698	3.40285e-05	-0.028
ani-1	III	-	12447887	12448025	12446986	12447358	12448104	12448444	3.66603e-05	0.213
T26C5.3	II	+	9243517	9243729	9242303	9242370	9243902	9244105	4.00722e-05	-0.135
cbp-1	III	+	9773423	9773633	9772966	9773158	9773861	9774825	4.28162e-05	-0.113
tos-1	V	-	9343500	9343575	9338858	9343416	9343675	9343781	4.41461e-05	0.083
unc-16	III	+	9550365	9550383	9550136	9550235	9550720	9550974	4.42992e-05	0.079
rsp-6	IV	-	7790498	7790745	7790244	7790397	7790836	7790944	4.452e-05	0.015
F08A7.1	IV	+	17441205	17441322	17440726	17440820	17441929	17442125	4.46269e-05	0.152
pxf-1	IV	-	10165768	10165852	10165394	10165533	10165964	10166120	4.53374e-05	-0.212
C25H3.8	II	-	5675683	5675713	5675331	5675476	5675782	5676231	4.6068e-05	0.337
Y116A8C.10	IV	-	16938881	16938959	16937984	16938137	16939014	16939101	5.15195e-05	0.124
cyl-1	V	-	11992560	11992658	11992084	11992148	11992917	11993051	5.5535e-05	0.078
R05H10.3	II	+	14870953	14871104	14869943	14870060	14872599	14872915	6.0024e-05	0.21
K08F8.5	II	+	8767638	8767730	8767296	8767455	8767833	8768103	6.06803e-05	-0.14
daf-4	III	+	5628495	5628558	5626763	5626872	5628668	5628814	6.07767e-05	0.176
C06G8.3	IV	+	10800301	10800462	10800159	10800242	10801018	10801250	6.08773e-05	0.312
mlt-11	V	+	20667715	20668102	20667514	20667642	20668172	20668710	6.34089e-05	-0.402
C56A3.6	V	-	13554578	13554635	13554423	13554521	13554887	13554986	6.65049e-05	0.131
tbc-8	III	+	10368754	10368882	10366939	10367013	10369381	10369538	6.65049e-05	-0.281
Y17G7B.8	II	-	12026264	12026392	12025886	12026013	12026521	12026574	6.65049e-05	0.498
C56A3.6	V	-	13554887	13554986	13554423	13554521	13555099	13555125	6.72813e-05	-0.208
tag-241	X	+	11832881	11832998	11832767	11832820	11833236	11833599	7.49269e-05	-0.137
ttr-46	V	+	9951739	9951806	9951546	9951686	9951882	9952182	7.49269e-05	0.307
unc-53	II	-	11060196	11060217	11058602	11060064	11060262	11060400	7.49269e-05	0.14
lat-1	II	+	8903387	8903494	8899797	8899984	8903843	8903929	7.77901e-05	0.379
R10H1.1	II	+	7495799	7495959	7495545	7495735	7496035	7496174	7.81113e-05	0.048
Y71F9AL.1	I	+	2925713	2925944	2925419	2925662	2926558	2926730	7.88149e-05	0.063
Y41E3.7	IV	+	15023401	15023440	15022220	15022492	15024128	15024250	8.05891e-05	0.033
C46F11.5	III	-	3654400	3654573	3654214	3654329	3654950	3655147	8.47476e-05	0.056
rsp-7	II	+	10659786	10659862	10659596	10659715	10660031	10660204	8.61078e-05	0.052
F43G9.13	I	+	8606157	8606251	8605539	8605642	8606297	8606377	9.22458e-05	0.037
pes-4	III	-	1218716	1218792	1217613	1217809	1219386	1219461	9.22458e-05	-0.12
Y69H2.3	V	-	18661621	18661711	18661087	18661177	18662616	18662811	9.26791e-05	-0.276
cbp-1	III	+	9773417	9773633	9772965	9773158	9773861	9774132	9.33862e-05	-0.09
F08A7.1	IV	+	17441205	17441397	17440726	17440820	17441929	17442125	9.4985e-05	0.537
C46F11.5	III	-	3654400	3654567	3654214	3654329	3654950	3655147	9.54317e-05	0.055
tdp-1	II	+	8998420	8998659	8998227	8998307	8998748	8998889	9.89347e-05	-0.073
coq-2	III	+	6938406	6938545	6937599	6937733	6938908	6939211	9.92381e-05	-0.19
wnk-1	IV	+	9209093	9209576	9208075	9208516	9210363	9210416	9.92381e-05	-0.192
Y50D7A.1	III	+	312804	312977	309674	309871	313654	314266	9.92381e-05	0.183
lgx-1	X	-	5528706	5529096	5528058	5528213	5529269	5529380	0.00010154	0.613
T23H2.3	I	-	6445640	6445695	6445054	6445542	6445852	6446344	0.00010177	0.104
din-1	II	-	11623935	11624523	11623688	11623796	11624628	11625273	0.000103208	-0.488
T23B5.3	IV	+	12694551	12694652	12694129	12694468	12696863	12697099	0.000103208	-0.073
ttr-46	V	+	9951739	9951816	9951546	9951686	9951882	9952182	0.000103208	0.264
cbp-1	III	+	9773330	9773633	9772965	9773158	9773861	9774132	0.000105589	-0.094
gyg-1	X	+	3539895	3539952	3539212	3539342	3540502	3540887	0.00010698	-0.027
frm-1	I	-	14880609	14880852	14878892	14878993	14881051	14881174	0.000107773	0.058
F21D5.5	IV	-	8736387	8736414	8736235	8736342	8739103	8739176	0.000108155	0.159
tag-229	I	-	13805857	13805985	13804910	13805068	13806683	13806801	0.000108155	0.041
ampd-1	II	+	5204669	5204705	5203462	5203508	5204787	5204840	0.000114843	0.023
lec-3	II	+	9998998	9999031	9998693	9998729	9999201	9999324	0.000114843	0.038
gip-1	III	+	2350806	2350839	2350246	2350451	2352181	2352435	0.00011652	0.079
tag-343	X	-	16671220	16671607	16670371	16670484	16671686	16671796	0.000117208	-0.35
tdp-1	II	+	8998450	8998659	8998227	8998307	8998748	8998889	0.000117208	-0.112
npp-8	IV	-	1569037	1569052	1567920	1568455	1569470	1569858	0.00011936	0.163
F56D5.6	IV	+	9405731	9405828	9402259	9402310	9406551	9406626	0.000119936	0.1
lgx-1	X	-	5536272	5536416	5535764	5535871	5536498	5536636	0.000120822	0.394
ZK524.4	I	-	7463524	7463938	7463139	7463234	7464475	7464876	0.000136746	-0.35
mct-4	X	-	4922802	4922841	4922017	4922088	4922929	4923055	0.000141499	0.081
ddx-17	V	-	14009895	14010107	14009510	14009608	14010354	14010414	0.000144771	0.022
W09G3.1	I	-	13829212	13830190	13828704	13828805	13831738	13831976	0.000151045	0.123
aakg-5	II	-	9973252	9973351	9972859	9973168	9974616	9974704	0.000152339	0.037
sut-1	II	-	1121587	1121802	1121017	1121188	1122667	1122866	0.000158334	0.065
ceh-38	II	+	6954162	6954249	6953788	6954029	6954378	6955381	0.000159966	0.156
egl-8	V	+	23561	23662	23158	23294	23792	23896	0.000161331	-0.19
F56D5.6	IV	+	9405667	9405828	9402259	9402310	9406551	9406626	0.000161618	0.117
feh-1	III	+	2556936	2556999	2556607	2556678	2557622	2557894	0.000165086	-0.379
mlk-1	V	-	5059806	5059863	5059299	5059549	5059912	5060204	0.000176662	-0.164
F25H9.6	V	-	13467825	13467939	13466923	13467536	13467991	13468150	0.000188099	0.1
ubc-24	II	+	8406252	8406348	8406113	8406209	8406391	8406485	0.000189121	0.163
glna-3	I	-	7828676	7828757	7828449	7828563	7829071	7829582	0.000189211	-0.06
F56D5.6	IV	+	9405580	9405828	9402259	9402310	9406551	9406626	0.000189683	0.139
F56D5.6	IV	+	9405611	9405828	9402259	9402310	9406551	9406626	0.000208007	0.134
C09B9.7	IV	-	5060075	5060291	5057578	5059934	5060425	5060521	0.000208386	-0.29
Y57A10A.14	II	+	12188465	12188492	12187731	12187918	12188556	12188696	0.000208859	0.108
CE7X_3.2	X	-	8904	9323	7581	7851	9828	9933	0.000208939	0.183
rps-19	I	-	9625369	9625499	9625036	9625166	9625680	9625796	0.00021456	0.441
tra-1	III	-	11177803	11177866	11175464	11176200	11179083	11179341	0.000230959	-0.163
C46F11.5	III	-	3654381	3654558	3654214	3654329	3654950	3655091	0.000238618	0.051
C32C4.1	V	+	10644771	10644798	10644536	10644665	10644969	10645135	0.000238799	-0.346
K10D6.2	V	-	11194206	11194342	11193732	11194059	11194573	11194627	0.000240528	0.055
F56D5.6	IV	+	9405601	9405828	9402259	9402310	9406551	9406626	0.000243917	0.135
K10D6.2	V	-	11194573	11194627	11194272	11194342	11194773	11194984	0.000250802	-0.227
Y69H2.3	V	-	18662358	18662550	18661087	18661177	18662616	18662811	0.000261536	-0.141
C50D2.6	II	+	86616	86647	85590	85706	87265	87397	0.000261728	0.185
Y116A8C.10	IV	-	16938875	16938959	16937984	16938137	16939014	16939101	0.000261728	0.045
spas-1	V	+	9176419	9176604	9176216	9176326	9176702	9176792	0.000265901	-0.074
F11E6.8	IV	-	17447287	17447369	17446490	17446610	17449562	17449707	0.000274618	-0.051
nck-1	X	-	4151832	4151905	4150679	4150757	4152542	4152674	0.000274618	-0.076
F15H9.1	I	+	12157333	12157547	12157150	12157265	12157661	12157959	0.000276469	-0.55
F25H9.6	V	-	13467825	13467952	13466923	13467536	13467991	13468150	0.000279077	0.06
C56A3.6	V	-	13555099	13555172	13554423	13554521	13555702	13555785	0.000282148	0.282
uaf-1	III	-	1068011	1068251	1067832	1067952	1070422	1070655	0.000289227	0.047
Y116A8C.10	IV	-	16938914	16938959	16937984	16938137	16939014	16939101	0.000311438	0.267
C05C10.2	II	+	9924607	9924692	9923009	9923081	9924797	9925859	0.000311634	-0.427
denn-4	IV	+	1936376	1936415	1935542	1935604	1937424	1937493	0.000318299	0.423
phy-2	IV	-	12213359	12213430	12213154	12213254	12213553	12213628	0.000324416	0.063
add-1	X	-	4854965	4855055	4854829	4854873	4855151	4855211	0.000327784	-0.103
nhr-33	X	+	11319796	11319932	11319544	11319612	11320013	11320122	0.000330117	0.238
spp-22	X	+	7212336	7212450	7211896	7211977	7213781	7213956	0.000338251	0.045
W04D2.6	V	+	12500502	12500537	12499747	12499768	12501274	12501375	0.00033954	0.198
zen-4	IV	+	6120899	6121097	6120672	6120759	6121343	6121737	0.000344152	0.249
eri-6	I	+	4462595	4462721	4458533	4458649	4463456	4463567	0.000349089	0.427
lev-11	I	-	14622652	14622743	14621185	14621596	14622827	14622897	0.00034994	-0.014
hsp-43	X	-	6233860	6233935	6233507	6233597	6234069	6234176	0.000358096	-0.043
Y43F8B.3	V	+	19515204	19515543	19514860	19515034	19515763	19515901	0.000362659	0.162
H06I04.1	III	+	3100093	3100119	3099904	3100002	3100225	3100468	0.000368225	0.151
cnnm-3	X	-	3037302	3037363	3036426	3037063	3037448	3037512	0.000383241	-0.073
Y32B12B.4	V	+	16558401	16558627	16556060	16556810	16561065	16561505	0.000383604	0.217
pgp-2	I	+	5893162	5893234	5892519	5892632	5893423	5893570	0.000385924	-0.058
T07A5.1	III	-	10305339	10305549	10304480	10304584	10305609	10305741	0.000389747	0.151
npp-1	IV	+	9859597	9859732	9858827	9858926	9860105	9860287	0.00039397	0.032
tdp-1	II	+	8998450	8998688	8998227	8998307	8998748	8998889	0.000396364	-0.174
tdp-1	II	+	8998450	8998697	8998227	8998307	8998748	8998889	0.000397293	-0.175
Y55B1AR.2	III	-	591063	591083	588243	588372	591388	591629	0.000401865	0.055
mthf-1	II	-	7776350	7776437	7776221	7776296	7777666	7777827	0.000406339	-0.034
tmc-1	X	+	1174885	1175053	1174510	1174607	1175168	1175286	0.000411607	-0.204
F26G1.2	II	+	4763580	4763712	4763080	4763370	4763931	4764174	0.000411874	0.061
H14E04.2	III	+	2377092	2377113	2376877	2377009	2379597	2379868	0.000423885	0.087
unc-64	III	+	13282223	13282288	13280419	13280657	13283786	13283883	0.000424864	0.065
abl-1	X	-	10617184	10617214	10616940	10617014	10617781	10617882	0.000426019	0.378
spas-1	V	+	9176419	9176641	9176216	9176326	9176702	9176792	0.000426019	-0.067
par-4	V	+	18105846	18105897	18105571	18105792	18106079	18106868	0.000457894	0.162
klc-2	V	-	5577127	5577261	5576480	5576694	5577887	5577996	0.000474862	-0.149
C56A3.6	V	-	13555099	13555125	13554423	13554521	13555702	13555785	0.000489287	0.376
gon-2	I	-	8563417	8563486	8559369	8559633	8563610	8563755	0.000489597	0.208
kdin-1	IV	+	11046186	11046243	11045923	11046079	11046473	11046588	0.000489597	0.046
sesn-1	I	-	29768	30424	29099	29367	31768	32072	0.000489597	0.109
unc-32	III	+	8906523	8906678	8906145	8906274	8907592	8907802	0.000492773	0.036
lev-11	I	-	14622657	14622743	14622303	14622511	14622827	14622897	0.000496755	-0.024
pqn-22	IV	-	6023235	6023289	6022939	6023053	6024449	6024787	0.00050813	0.154
egl-9	V	+	10474092	10474187	10473932	10474016	10474811	10475557	0.000511345	0.127
W09G3.1	I	-	13829212	13829424	13828430	13828540	13831738	13831976	0.000530344	0.176
W04D2.6	V	+	12500262	12500336	12499747	12499768	12500502	12500537	0.000571251	-0.395
linc-59	V	-	16319212	16319306	16319027	16319167	16319511	16319577	0.00057193	0.566
spp-22	X	+	7212333	7212450	7211896	7211977	7213781	7213956	0.000616482	0.032
C09E7.7	III	-	6550723	6550763	6550564	6550669	6550823	6550933	0.000617172	0.143
ZC262.2	III	+	8332585	8332621	8332319	8332440	8332772	8332927	0.000620319	0.038
tos-1	V	-	9343500	9343567	9338858	9343416	9343675	9343796	0.000623423	0.042
kvs-5	IV	+	751380	751434	751087	751288	751582	751684	0.000639136	0.192
unc-32	III	+	8907310	8907432	8906145	8906274	8907592	8907802	0.000639474	0.034
taf-12	III	-	11868722	11868855	11865624	11865720	11869178	11869281	0.000666753	0.119
M01F1.4	III	-	3508450	3508530	3507815	3508399	3508843	3509061	0.000689846	-0.039
unc-32	III	+	8906441	8906678	8906145	8906274	8907592	8907802	0.000728963	0.088
unc-32	III	+	8906491	8906678	8906145	8906274	8907592	8907802	0.000745791	0.077
ddx-19	II	+	8885467	8885542	8885277	8885388	8887036	8887088	0.000746822	-0.255
linc-34	X	-	13401198	13401312	13400746	13401005	13401370	13401468	0.000746822	-0.037
R10H1.1	II	+	7495845	7495959	7495545	7495735	7496035	7496174	0.000746822	0.048
unc-32	III	+	8906488	8906678	8906145	8906274	8907592	8907802	0.000746822	0.078
D1054.9	V	-	10786179	10786332	10785800	10786070	10786429	10786529	0.000751476	0.335
tdp-1	II	+	8998620	8998659	8998227	8998307	8998748	8998889	0.000754677	-0.157
tag-244	IV	+	1551903	1552126	1551608	1551772	1552373	1552505	0.000769206	-0.122
unc-32	III	+	8906486	8906678	8906145	8906274	8907592	8907802	0.000769421	0.078
C39B5.5	III	+	2209971	2210110	2208256	2208398	2210373	2210595	0.000784876	0.249
flap-1	III	-	6925007	6925043	6924799	6924879	6925355	6925582	0.000789936	0.038
nkcc-1	IV	-	14114869	14114899	14114279	14114591	14114970	14115342	0.000865809	-0.06
dhhc-4	III	-	9865608	9865671	9865404	9865519	9865758	9865849	0.000870665	0.119
C56C10.7	II	-	6586161	6586213	6585992	6586112	6586264	6586382	0.000873342	-0.217
H10D12.2	IV	-	6148118	6148211	6147765	6147912	6148539	6148698	0.000901631	-0.061
T23E7.2	X	+	17678670	17678772	17677172	17677244	17679921	17680035	0.000909038	0.139
K08F8.5	II	+	8767638	8767704	8767296	8767455	8767833	8768103	0.000909125	-0.109
F08F8.10	III	-	7354907	7355134	7354158	7354335	7356041	7356659	0.000923985	0.071
F42A10.9	III	+	6170899	6171026	6170652	6170792	6171082	6171165	0.000976374	0.056
ttr-14	X	+	10789075	10789093	10788752	10789024	10789482	10789700	0.000995164	-0.02
parg-1	IV	+	8747322	8747418	8746381	8746822	8747774	8747935	0.00100198	0.273
col-99	IV	-	141714	141750	141067	141418	142440	142548	0.00101704	-0.247
C25G4.7	IV	+	12458371	12458422	12458171	12458309	12458471	12458561	0.0010537	0.29
C56C10.7	II	-	6586161	6586170	6585996	6586112	6586264	6586381	0.00107003	-0.031
Y57A10A.14	II	+	12188431	12188492	12187731	12187918	12188556	12188696	0.00107085	0.071
pxf-1	IV	-	10165669	10165852	10165394	10165533	10165964	10166120	0.00108024	-0.116
rme-1	V	+	6216479	6216514	6216284	6216418	6216788	6217050	0.00112839	0.021
wip-1	III	+	5019838	5019934	5019383	5019535	5020193	5020336	0.00115126	-0.15
col-99	IV	-	142259	142295	141067	141418	142440	142548	0.00115705	-0.292
unc-36	III	-	8198091	8198223	8197486	8197828	8199141	8199309	0.00116995	-0.133
C34F6.10	X	-	11234366	11234438	11233519	11234311	11234507	11234620	0.00119203	0.327
dgk-4	IV	+	8636179	8636332	8635486	8635646	8636499	8636851	0.00119203	-0.141
gop-1	III	+	5256857	5256917	5256552	5256758	5257004	5257220	0.00119847	0.219
C34H4.5	IV	-	1546965	1547192	1546396	1546560	1549746	1549971	0.00122094	0.144
Y55F3AM.21	IV	-	1050375	1050508	1049873	1049956	1050758	1050846	0.00131766	-0.139
F46H5.7	X	-	7239829	7239842	7239339	7239585	7240086	7240308	0.00132982	0.017
Y48G1C.5	I	-	57256	57625	56871	57053	59044	60236	0.0013435	0.217
tag-229	I	-	13805857	13805985	13803632	13803796	13806683	13806801	0.00134584	0.045
W09G3.1	I	-	13829212	13829285	13828704	13828805	13831738	13831976	0.0013847	0.152
pdfr-1	III	-	6634094	6634165	6632840	6633466	6634303	6634402	0.00146396	-0.089
W09G3.1	I	-	13829212	13829283	13828734	13828805	13831738	13831976	0.00146396	0.152
C23H5.8	IV	-	2112398	2112494	2111893	2112087	2112734	2112920	0.00147375	0.017
ncx-2	V	+	5308476	5308635	5307785	5307886	5308801	5308923	0.00148416	0.201
C27D8.3	IV	-	12711021	12711041	12710340	12710663	12711307	12711419	0.00149406	-0.059
dur-1	IV	-	9926284	9927064	9925722	9925788	9927574	9927632	0.00152246	0.111
C03A7.13	V	-	5192107	5192300	5191843	5192039	5192372	5192531	0.00153377	-0.114
epg-8	I	-	9933861	9933997	9933531	9933697	9934152	9934290	0.00154019	0.106
epg-4	III	+	7182366	7182374	7182242	7182281	7182564	7182719	0.00157686	0.439
cic-1	III	-	2398390	2398585	2395786	2395968	2400680	2400802	0.0015894	0.097
F08A7.1	IV	+	17441205	17441454	17440726	17440820	17441929	17442125	0.00162356	0.351
lst-4	IV	-	14069442	14069558	14069046	14069148	14069754	14069854	0.00163244	-0.079
inx-21	I	+	3617331	3617408	3616142	3616346	3618029	3618317	0.00171115	0.093
C06C3.12	II	+	9375238	9375300	9375106	9375163	9375371	9375573	0.0017129	0.115
W06H8.6	V	-	6224847	6224924	6224044	6224305	6225872	6226128	0.00177765	0.087
phat-1	I	-	5044824	5044983	5044515	5044695	5045065	5045479	0.00178511	-0.324
Y105E8A.3	I	+	14364633	14365137	14362959	14363206	14366423	14366657	0.00178882	0.027
dnj-5	II	-	6854967	6855040	6854189	6854265	6855252	6855354	0.00179634	-0.029
npr-22	IV	+	8561735	8561799	8561436	8561601	8562675	8562809	0.00179955	0.299
pqn-80	III	+	12643710	12643800	12641819	12642314	12644470	12644596	0.00181285	-0.163
pqn-27	II	-	13456945	13457044	13455036	13455102	13460078	13460265	0.00183111	0.045
ttx-7	I	-	7301662	7301774	7301061	7301426	7302071	7302226	0.00185918	0.029
C49A9.3	IV	+	6222398	6222495	6222088	6222210	6222541	6222713	0.00193163	0.088
C13B4.1	II	-	14475226	14475271	14474965	14475045	14475948	14476869	0.00199604	0.082
tag-10	II	+	13636196	13636272	13635068	13635762	13636750	13636844	0.002017	-0.142
rbc-1	X	+	14622570	14622615	14622374	14622473	14622757	14623027	0.00204055	0.077
ain-2	I	+	4653775	4653976	4653597	4653686	4655348	4655496	0.00204644	0.145
dkf-2	V	+	16768005	16768080	16767765	16767870	16768398	16768490	0.00205735	0.105
T10C6.7	V	-	16029186	16029426	16028895	16029124	16030362	16030643	0.00205735	0.116
lgc-13	X	+	12110811	12111023	12110410	12110620	12111067	12111185	0.00211165	0.158
hipr-1	III	+	8724809	8724847	8724482	8724744	8724987	8725321	0.00216782	0.11
ZC21.3	III	+	8525544	8525601	8525389	8525469	8526793	8527252	0.00216787	-0.091
C14C10.2	V	-	12591413	12591482	12591258	12591347	12591528	12591641	0.00217356	0.106
F18E9.3	X	+	8589246	8589333	8589024	8589117	8589401	8589594	0.00217411	-0.045
F49E2.1	X	-	9562327	9562399	9562091	9562274	9562925	9563041	0.0022867	0.053
F46C3.2	X	-	11418252	11418320	11418061	11418208	11418432	11418524	0.00231417	0.073
T10B10.4	X	+	15190596	15190663	15190462	15190540	15191113	15191257	0.00243415	0.192
pdfr-1	III	-	6634042	6634165	6632903	6633466	6634303	6634402	0.00243535	-0.17
F30B5.4	IV	+	4216561	4217074	4214860	4214997	4217286	4217402	0.00248268	0.043
math-37	II	-	2119830	2119910	2117650	2117765	2119986	2120111	0.00257559	0.096
mlt-11	V	+	20671458	20673036	20671016	20671271	20673146	20674559	0.00258665	-0.252
Y48E1B.2	II	-	13538902	13540222	13536961	13537111	13540878	13541071	0.00266541	0.097
W09C3.3	I	+	4708296	4708367	4708097	4708248	4708597	4708762	0.00266587	0.125
acdh-2	II	-	5545806	5545865	5545265	5545403	5546429	5546526	0.00268513	0.078
twk-17	X	-	7600685	7600716	7599835	7600466	7600945	7601081	0.00270636	0.148
kcc-2	IV	+	6061670	6061820	6053798	6053925	6062094	6062153	0.00282672	0.046
srp-7	V	+	8182718	8182783	8182348	8182504	8183030	8183214	0.00282672	-0.081
fbxa-59	III	-	941649	941757	940878	941094	943345	943469	0.00287744	0.138
ifb-2	II	+	5752955	5753033	5752816	5752867	5753082	5753106	0.00289917	-0.448
unc-43	IV	-	10336111	10336264	10334126	10334169	10337631	10337715	0.00297946	0.087
C50H2.13	V	+	9926699	9926842	9926543	9926638	9926961	9927084	0.00298892	-0.075
C04A11.1	X	+	13661750	13661801	13661549	13661653	13662298	13662963	0.00301519	0.132
Y17G7B.10	II	+	12054692	12054834	12049582	12049640	12055512	12055706	0.00304794	0.053
akt-1	V	+	10250944	10251180	10250478	10250676	10251326	10251533	0.00306503	-0.048
F35D11.3	II	+	4609930	4609954	4609734	4609867	4610043	4610469	0.00310275	0.08
F11A10.6	IV	-	12088335	12088409	12088010	12088289	12088910	12089095	0.00312638	0.035
F49E2.5	X	+	9554691	9554823	9554298	9554547	9555798	9556353	0.00315836	-0.068
mps-2	II	-	310521	310555	310324	310443	312065	312210	0.00320132	-0.048
Y37E11AL.6	IV	-	3667434	3667476	3667015	3667241	3668627	3668703	0.00321098	0.346
shk-1	II	+	9767593	9767613	9767327	9767508	9767723	9767823	0.00321399	0.073
F08F8.10	III	-	7354907	7355134	7354382	7354442	7356041	7356659	0.00334799	0.152
R05D3.12	III	+	8382041	8382122	8381744	8381988	8382385	8382934	0.0033903	0.082
F22B5.6	II	-	8454906	8454978	8454611	8454831	8455127	8455221	0.00345743	0.101
tag-10	II	+	13636750	13636844	13636218	13636272	13636892	13636986	0.00348955	-0.26
ppm-2	III	+	4652983	4653053	4652686	4652770	4653107	4653929	0.00349911	0.024
C11E4.6	X	+	9614520	9614691	9613577	9614098	9614761	9614984	0.00354314	-0.082
C53A5.13	V	+	14549457	14549585	14547724	14547776	14549754	14549913	0.00355578	0.143
C13B4.1	II	-	14470733	14470877	14470370	14470631	14471658	14471816	0.00356118	-0.169
zip-12	III	+	12331249	12331426	12330738	12330872	12331664	12331817	0.00358897	-0.033
lmp-2	X	+	1126250	1126460	1125762	1125861	1126831	1126957	0.00371262	-0.379
Y55F3AM.21	IV	-	1050375	1050534	1049873	1049956	1050758	1050846	0.00371684	-0.089
B0495.8	II	-	7706997	7707193	7706780	7706873	7707258	7707351	0.00381005	0.036
B0495.8	II	-	7707136	7707193	7706780	7706873	7707258	7707353	0.00381346	0.055
dct-6	III	+	5968972	5968996	5968773	5968896	5969230	5969318	0.00386116	-0.032
usp-3	I	-	13947435	13947851	13946231	13946404	13949492	13949789	0.00386116	0.103
rege-1	I	-	6956471	6956549	6955684	6955930	6957566	6957743	0.00387961	0.118
ani-1	III	-	12450601	12450789	12450393	12450537	12452276	12452992	0.00390059	-0.339
F08F8.10	III	-	7354382	7354441	7354158	7354335	7356041	7356659	0.00397391	0.055
rege-1	I	-	6956471	6956698	6955684	6955930	6957566	6957743	0.00402214	0.083
C12D8.1	V	-	10238291	10238343	10237707	10238111	10238740	10238902	0.00412831	-0.078
alp-1	IV	+	8860007	8860198	8857218	8857445	8860545	8860723	0.00416485	-0.01
gei-17	I	-	9105694	9106060	9104898	9105024	9107001	9107054	0.00420526	0.076
F59F4.3	X	-	15845291	15845435	15845064	15845134	15846332	15846442	0.00424061	0.133
tsp-8	X	-	14728327	14728337	14727906	14728080	14728401	14728492	0.00426228	0.13
fbxa-59	III	-	941135	941322	940878	941094	943345	943469	0.0043295	0.096
C46F11.5	III	-	3654400	3654558	3654169	3654329	3654950	3655091	0.00433431	0.027
W09G12.10	IV	-	1220345	1220487	1219332	1219592	1221108	1221287	0.00435758	0.128
C50B8.4	V	+	13572493	13572656	13572036	13572306	13572946	13573051	0.00437274	-0.014
F23F12.3	III	+	6506306	6506553	6506136	6506267	6506744	6506844	0.00450366	0.08
T19A5.3	V	-	8941675	8941831	8941024	8941580	8941922	8942064	0.00450366	-0.195
dhhc-3	I	-	5863998	5864162	5862644	5863180	5864279	5864467	0.00450546	0.247
W09G12.10	IV	-	1220345	1220478	1219332	1219592	1221108	1221287	0.00453791	0.083
zen-4	IV	+	6120918	6121097	6120672	6120759	6121343	6121737	0.00454131	0.243
daf-37	II	-	6205298	6205499	6204700	6204955	6205946	6206074	0.00467694	0.15
Y54F10BM.3	III	+	2281254	2281346	2280962	2281084	2281585	2281658	0.00467694	-0.096
Y73B6BL.36	IV	-	6470389	6470590	6470142	6470232	6470633	6470813	0.00474604	0.117
skn-1	IV	-	5652725	5652795	5652413	5652672	5652866	5653183	0.00480984	-0.046
C23H5.8	IV	-	2112397	2112494	2111963	2112087	2112734	2112920	0.00481622	0.026
dyn-1	X	+	15572513	15572595	15571954	15572340	15572876	15573021	0.00481622	0.114
gbb-1	X	+	2962804	2962837	2962561	2962687	2966249	2966372	0.00481622	0.567
sli-1	X	-	725540	725591	725138	725267	725706	725781	0.00481622	0.178
tom-1	I	+	5551768	5551831	5551212	5551407	5551939	5552050	0.00481622	0.04
C23H5.8	IV	-	2112384	2112494	2111963	2112087	2112734	2112920	0.00487326	0.027
F46F11.1	I	+	5635179	5635399	5634125	5634235	5636716	5636770	0.0048791	-0.089
sma-1	V	+	11914736	11914883	11914064	11914580	11915716	11915775	0.0048791	-0.08
Y56A3A.7	III	-	11938971	11939181	11934001	11934180	11941164	11941298	0.0048791	0.018
W09G3.1	I	-	13828734	13828805	13828430	13828540	13831738	13831976	0.00491008	0.05
C23H5.8	IV	-	2112393	2112494	2111963	2112087	2112734	2112920	0.00491301	0.027
ZK632.10	III	-	9826815	9826839	9826433	9826695	9826911	9827064	0.0049396	0.017
W09G12.10	IV	-	1220345	1220472	1219332	1219592	1221108	1221287	0.00499379	0.119
F49E8.2	IV	+	7549979	7550199	7549521	7549711	7550873	7551027	0.00508885	0.029
C23H5.8	IV	-	2112348	2112494	2111963	2112087	2112734	2112920	0.00514826	0.031
dmsr-8	V	-	10511150	10511177	10510853	10510963	10511419	10511598	0.00523958	0.091
F22B5.6	II	-	8454903	8454988	8454611	8454831	8455127	8455221	0.00526047	0.087
cdkr-3	V	+	20271853	20272889	20270213	20270345	20275332	20275732	0.00527413	0.019
add-1	X	-	4857644	4857743	4857422	4857531	4857800	4857860	0.00555562	-0.195
C06G8.3	IV	+	10800301	10800447	10800159	10800242	10801018	10801250	0.00555562	0.177
tcc-1	V	-	17852047	17852124	17849417	17849555	17853002	17853602	0.00555562	0.034
ttn-1	V	-	6121682	6121750	6121286	6121636	6121811	6121958	0.00566098	-0.273
R07C3.13	II	-	926728	926829	926495	926681	926873	927037	0.00568115	0.05
T10C6.7	V	-	16029186	16029350	16028895	16029124	16030362	16030643	0.00578655	0.08
F56G4.6	I	-	11364920	11365070	11364320	11364555	11365130	11365246	0.0058081	0.05
mig-22	III	-	8766523	8766556	8766308	8766395	8766640	8766940	0.00582733	0.054
R07B1.6	X	+	9866980	9867076	9866659	9866772	9867127	9867186	0.00586941	0.24
H09F14.1	V	-	10613893	10613974	10612935	10613118	10614147	10614226	0.00589688	0.46
Y57G11C.42	IV	+	14738281	14738608	14736751	14736923	14741630	14741761	0.00593506	0.136
unc-43	IV	-	10338485	10338558	10338113	10338297	10338703	10338922	0.00595577	-0.094
W02F12.4	V	-	6706090	6706155	6705103	6705292	6706197	6706440	0.00597683	0.146
Y51H4A.8	IV	-	16575940	16576126	16575101	16575498	16576831	16577006	0.00597683	0.296
kdin-1	IV	+	11042535	11042622	11042287	11042433	11042928	11043239	0.00629725	0.057
fbxa-84	V	+	15183069	15183715	15182439	15182849	15183843	15184125	0.00636314	0.042
fozi-1	III	+	9284726	9284775	9281784	9281933	9286025	9286079	0.00639389	0.173
clh-1	II	-	11848339	11848372	11847981	11848026	11848422	11848659	0.00640924	-0.122
tcer-1	II	-	7049885	7049912	7049483	7049826	7049970	7050071	0.00649146	-0.117
C10A4.4	X	+	7402556	7402817	7402360	7402464	7403359	7403609	0.00653321	0.076
tag-229	I	-	13804910	13805068	13803632	13803796	13806683	13806801	0.00653321	0.044
pdfr-1	III	-	6634063	6634165	6632841	6633466	6634303	6634402	0.00660267	-0.099
inx-21	I	+	3617320	3617408	3616142	3616346	3618029	3618317	0.0067595	0.055
dex-1	III	+	5533876	5534011	5533523	5533768	5534865	5534975	0.00680495	-0.117
crh-2	II	-	5180813	5180888	5180527	5180619	5183687	5183802	0.00692514	0.105
sut-1	II	-	1121587	1121805	1121020	1121188	1122667	1122866	0.00709917	0.035
F22B5.6	II	-	8454903	8454966	8454611	8454831	8455127	8455221	0.00711679	0.078
pqn-22	IV	-	6023453	6023556	6023235	6023411	6024449	6024787	0.00711679	-0.107
tom-1	I	+	5558452	5558479	5557668	5557782	5559328	5559474	0.00715907	-0.06
ost-1	IV	+	1108815	1108896	1107561	1107633	1109214	1109421	0.00721294	0.132
C23H5.8	IV	-	2112366	2112494	2111963	2112087	2112734	2112920	0.00747257	0.027
Y71G12B.32	I	-	1814868	1815295	1814105	1814239	1815841	1815918	0.0075219	0.299
fcd-2	IV	+	15031413	15031845	15029922	15030490	15032422	15032843	0.0076187	0.063
rps-19	I	-	9625370	9625507	9625036	9625166	9625680	9625796	0.0076187	0.272
F25B5.3	III	+	5950283	5950338	5948889	5948991	5952040	5952860	0.00763813	0.021
bca-2	IV	-	17098614	17098712	17097939	17098048	17100041	17100127	0.00788706	-0.017
lea-1	V	+	10025534	10025715	10024953	10025019	10026460	10026541	0.00795715	-0.101
rps-19	I	-	9625369	9625507	9625036	9625166	9625680	9625796	0.00797975	0.272
use-1	I	+	5106956	5106968	5106545	5106621	5107012	5107147	0.00800109	0.077
unc-13	I	+	7445011	7445020	7444031	7444151	7445376	7445448	0.00810151	-0.177
ppm-2	III	+	4652946	4653053	4652686	4652770	4653107	4653929	0.00834087	0.051
dhs-19	V	-	11489745	11489891	11489450	11489695	11489940	11490328	0.00839497	0.035
rme-8	I	+	8092391	8092415	8092070	8092281	8093336	8093790	0.00840627	0.212
ncx-2	V	+	5308476	5308635	5308078	5308174	5308801	5308923	0.00846269	0.115
M01H9.4	IV	-	4481205	4481353	4480347	4480598	4481457	4481595	0.00846543	-0.023
fbxa-5	III	-	1338025	1338629	1336706	1337015	1340101	1340185	0.00855053	0.273
zer-1	III	-	882106	882212	882044	882058	883590	883722	0.00856287	0.081
zim-2	IV	+	10556898	10557178	10555809	10556600	10557250	10557511	0.00859049	0.068
ubc-19	V	-	18688262	18688504	18687597	18687773	18689524	18689589	0.00869718	0.056
nekl-1	I	+	2370459	2370640	2369970	2370170	2371096	2371195	0.0088996	0.147
lips-5	IV	-	11769838	11769880	11769577	11769654	11770029	11770198	0.00896979	0.146
rbg-2	I	+	7969264	7969410	7966685	7966896	7970526	7970591	0.00906967	-0.025
oac-50	V	-	9073205	9073392	9072202	9072551	9073441	9073528	0.00923027	-0.371
T25D10.1	II	+	6404466	6404540	6404288	6404418	6404584	6404691	0.00924086	0.113
gly-6	III	-	4325418	4325461	4325252	4325355	4325534	4325642	0.00927721	0.025
F13B9.1	X	+	8288313	8288436	8287763	8288156	8288600	8288804	0.00932601	-0.162
ucr-2.3	III	+	880089	880236	879990	880047	880773	881113	0.00940035	-0.08
pcm-1	V	-	5962797	5962895	5962621	5962744	5963082	5963219	0.00941453	0.122
ppm-2	III	+	4652980	4653053	4652686	4652770	4653107	4653877	0.00942732	0.049
klp-12	IV	-	11344364	11344547	11342899	11343036	11345883	11346061	0.00959527	-0.066
mec-8	I	-	9441940	9442082	9441013	9441518	9443036	9443384	0.00964684	-0.196
dhhc-4	III	-	9864305	9864559	9863258	9863814	9864833	9864960	0.00968302	-0.103
F49E8.2	IV	+	7549975	7550199	7549521	7549711	7550873	7551027	0.00975183	0.027
rgl-1	X	-	3215438	3215498	3215213	3215339	3220188	3220293	0.00983278	0.044
pde-12	III	-	10841888	10842561	10840742	10840917	10843234	10843336	0.00986407	0.055
Y71G12B.32	I	-	1815841	1815918	1814105	1814239	1815966	1816061	0.00999846	0.083
pals-24	III	+	122722	122758	121156	121207	123173	123227	0.0100502	0.093
Y25C1A.7	II	-	3070893	3070951	3070542	3070613	3071018	3071062	0.0100982	-0.032
egl-23	IV	+	14003679	14003755	13998963	13999096	14003857	14004011	0.0101938	-0.206
daf-18	IV	-	421361	421403	420597	420996	421563	422008	0.0102035	0.146
C25G4.7	IV	+	12458370	12458422	12458171	12458309	12458471	12458561	0.0102371	0.168
D1081.12	I	-	8474510	8474614	8474060	8474441	8474660	8474767	0.0104094	-0.054
map-2	IV	-	16850156	16850729	16848208	16848605	16851532	16851689	0.0104497	-0.044
Y55F3AM.21	IV	-	1050332	1050508	1049873	1049956	1050758	1050846	0.0105994	-0.058
tra-1	III	-	11188730	11188923	11183713	11183934	11191814	11191931	0.0107153	-0.024
K07A12.8	I	-	8670888	8671038	8670162	8670220	8673520	8673548	0.0108847	0.276
sdz-24	II	+	659101	659110	658959	659049	659167	659368	0.0110592	0.141
ZC262.2	III	+	8332585	8332653	8332319	8332440	8332772	8332927	0.0110655	0.031
Y48G1C.5	I	-	61235	62051	59044	60236	62773	62974	0.0111623	0.235
mlp-1	III	-	5972577	5972730	5971529	5971780	5972896	5972976	0.0113348	-0.041
W09G12.10	IV	-	1220441	1220478	1219332	1219592	1221108	1221287	0.0114606	0.225
Y39E4B.11	III	+	13205657	13205783	13204981	13205079	13205834	13206186	0.0114768	-0.177
F23F12.3	III	+	6506306	6506516	6506136	6506267	6506744	6506844	0.0115694	0.059
tag-244	IV	+	1551903	1552076	1551654	1551772	1552373	1552376	0.0116453	-0.124
imp-1	I	+	8754963	8754993	8754541	8754831	8755253	8755675	0.0118922	0.141
K07E8.7	II	-	650229	650262	650063	650184	650318	650367	0.0120239	0.203
F25B5.3	III	+	5950283	5950338	5948889	5949001	5952040	5952860	0.0120513	0.384
D1037.1	I	+	3689257	3689331	3688452	3688575	3689515	3689744	0.0121039	-0.05
let-805	III	+	2662684	2662747	2660403	2661214	2663284	2663611	0.0122708	-0.532
C49C8.5	IV	-	8649207	8649255	8649043	8649154	8649334	8649413	0.012397	0.244
mlp-1	III	-	5972506	5972729	5971529	5971780	5973547	5973664	0.012397	0.204
ampd-1	II	+	5207312	5207354	5206754	5206984	5207666	5207776	0.0124631	0.018
dur-1	IV	-	9926284	9926350	9925722	9925788	9927574	9927632	0.0125219	0.063
cul-6	IV	-	12588671	12589448	12588068	12588408	12590330	12590428	0.0128081	0.128
F55A12.2	I	+	5365443	5365692	5365264	5365380	5365827	5366015	0.0128227	0.018
D2030.7	I	+	7589198	7589213	7588983	7589153	7589264	7589465	0.0128353	0.058
ampd-1	II	+	5205039	5205075	5204887	5204991	5206577	5206700	0.0128573	0.01
sma-1	V	+	11914757	11914883	11914064	11914580	11915716	11915775	0.0128627	-0.158
mlp-1	III	-	5972581	5972730	5971529	5971780	5972896	5972976	0.0128875	-0.039
lips-5	IV	-	11769847	11769880	11769577	11769654	11770029	11770198	0.0131276	0.137
mlp-1	III	-	5972506	5972728	5971529	5971780	5973547	5973664	0.0131427	0.204
ajm-1	X	+	9109673	9109796	9109087	9109260	9109917	9110036	0.0132232	0.1
ucr-2.1	X	+	12018534	12018576	12018428	12018468	12018700	12018797	0.0133533	0.07
srx-91	V	+	11576872	11577105	11576707	11576817	11577290	11577457	0.0133778	0.081
ppm-2	III	+	4652892	4653053	4652686	4652770	4653107	4653877	0.0134759	0.058
etr-1	II	+	167173	167386	166960	167078	167903	168047	0.0135517	0.092
use-1	I	+	5106868	5106968	5106545	5106621	5107012	5107147	0.0135532	0.026
T23E7.2	X	+	17678670	17678754	17677172	17677244	17679921	17680035	0.0136442	0.159
F42A10.9	III	+	6170899	6171027	6170652	6170792	6171082	6171165	0.0138435	0.026
slo-2	X	-	11395184	11395220	11394908	11394996	11395266	11395390	0.0138747	-0.11
alh-4	V	-	6427940	6427955	6427211	6427333	6428045	6428184	0.0140586	0.085
mvk-1	III	-	6128321	6128384	6127872	6127921	6129341	6129468	0.0144212	0.052
ani-1	III	-	12450601	12450868	12450393	12450537	12452276	12452992	0.0150222	-0.195
use-1	I	+	5106872	5106968	5106545	5106621	5107012	5107147	0.015666	0.026
F47G3.1	X	+	2389120	2389273	2388907	2388999	2389479	2389570	0.0157792	-0.052
nas-4	III	-	6412435	6412474	6411815	6411932	6412768	6412921	0.0159606	0.315
Y59A8B.21	V	+	17986841	17987071	17986259	17986410	17988242	17988369	0.0159606	0.061
ncx-2	V	+	5308476	5308629	5308078	5308174	5308801	5308923	0.0161052	0.162
pcm-1	V	-	5962797	5962902	5962621	5962744	5963082	5963219	0.0161589	0.052
stim-1	III	-	410346	410405	409913	409996	410547	410645	0.0162412	0.139
tsp-19	I	+	6617627	6617734	6617123	6617293	6617907	6618009	0.016429	-0.037
sma-1	V	+	11914736	11914882	11914064	11914580	11915716	11915775	0.0164725	-0.11
C23H5.8	IV	-	2112407	2112494	2111893	2112087	2112734	2112920	0.0167821	0.022
C06G8.3	IV	+	10800352	10800462	10800159	10800242	10801018	10801250	0.0172722	0.236
npr-5	V	-	277966	278040	276988	277369	278174	278332	0.0173526	-0.095
F59F4.3	X	-	15845291	15845423	15845064	15845134	15846332	15846442	0.0174846	0.178
rps-15	I	-	8815915	8816009	8815776	8815830	8816078	8816193	0.0176068	-0.221
ZC262.2	III	+	8332585	8332689	8332319	8332440	8332772	8332927	0.0177702	0.026
tcc-1	V	-	17851934	17852124	17849417	17849555	17853002	17853602	0.0179245	0.029
nid-1	V	+	12913991	12914135	12913822	12913946	12914440	12914537	0.0179476	-0.032
ugt-64	V	-	3505591	3505696	3505227	3505358	3506245	3506352	0.0184714	0.038
fbxl-1	III	+	8231901	8231972	8231746	8231825	8232111	8232553	0.0186451	0.023
Y50D4B.2	V	+	1101996	1102073	1101187	1101356	1103336	1103817	0.0188284	0.1
Y49E10.21	III	+	12461317	12461434	12459063	12459204	12463746	12464060	0.0188641	0.059
hpo-27	I	+	5912565	5912683	5912261	5912364	5913053	5913170	0.0190277	-0.181
Y59A8B.21	V	+	17986939	17987071	17986259	17986410	17988242	17988369	0.0191715	0.06
Y59A8B.21	V	+	17986918	17987071	17986259	17986410	17988242	17988369	0.019251	0.059
tsp-19	I	+	6617627	6617729	6617123	6617293	6617907	6618009	0.0193758	-0.05
C36E6.1	X	+	17434916	17434986	17434450	17434578	17435413	17435530	0.0193822	-0.107
vps-25	I	-	12733927	12734095	12733286	12733534	12734715	12734769	0.0194768	0.263
C50B8.4	V	+	13572493	13572650	13572036	13572306	13572946	13573051	0.0197154	-0.013
fnta-1	IV	-	238215	238463	237590	238075	239618	240123	0.0197154	0.028
hrp-2	I	-	12063110	12063246	12062765	12062896	12063447	12063624	0.0202523	-0.022
alp-1	IV	+	8860090	8860198	8857218	8857445	8860545	8860723	0.0208119	-0.012
alx-1	III	+	9961383	9961467	9959821	9960786	9961547	9961664	0.020856	0.15
nhr-58	V	+	532973	533248	532617	532676	533303	533614	0.0210153	0.053
dys-1	I	-	11545666	11545699	11545429	11545540	11546117	11546201	0.0213895	0.259
T08D2.2	X	+	170479	170811	166758	166909	171650	171839	0.0215115	0.064
mig-6	V	+	7832445	7832658	7831587	7832371	7832980	7833671	0.021525	0.024
R01H2.7	III	-	7036207	7036364	7035431	7035513	7036670	7036785	0.0216635	0.083
par-1	V	-	14116443	14116680	14115457	14115582	14117502	14117770	0.0220068	-0.132
pqn-35	II	+	4625095	4625149	4624944	4625039	4625219	4626107	0.022906	0.054
C07A12.7	X	-	4519351	4519453	4518426	4518685	4519520	4519887	0.0232239	-0.052
C36B7.5	X	-	7090674	7090755	7090388	7090476	7090800	7090904	0.0236367	-0.079
let-23	II	+	9203666	9203778	9201638	9201860	9203987	9204168	0.0236367	-0.036
ZC262.2	III	+	8332585	8332722	8332319	8332440	8332772	8332927	0.0236367	0.025
hif-1	V	+	20783325	20783528	20782663	20783222	20783737	20784065	0.023674	-0.056
nhr-95	V	-	19080476	19080865	19079930	19080124	19081324	19081383	0.023722	0.053
alx-1	III	+	9961383	9961443	9959821	9960786	9961547	9961664	0.0243383	0.148
K07E8.7	II	-	650229	650256	650063	650184	650318	650352	0.0244433	0.3
T24B8.4	II	-	9065645	9065713	9064037	9064274	9066055	9066625	0.0244433	0.185
aqp-9	I	+	9607033	9607088	9606461	9606589	9608223	9608296	0.02455	-0.026
C18C4.5	V	-	5551600	5551682	5550742	5550880	5551772	5551889	0.02455	0.145
F54G2.1	X	-	2623288	2623312	2622843	2622925	2623624	2623708	0.02455	0.078
M02B7.2	IV	+	3804131	3804270	3803937	3804087	3804487	3804593	0.02455	0.049
Y39A3CL.7	III	+	1825298	1825411	1825155	1825225	1827238	1827429	0.0248655	0.044
hpo-27	I	+	5912549	5912683	5912261	5912364	5913053	5913170	0.024893	-0.17
itr-1	IV	+	7690923	7690986	7690614	7690736	7691378	7691480	0.0256578	-0.039
mvk-1	III	-	6130211	6130490	6129911	6130050	6130780	6131085	0.0259756	-0.123
slo-1	V	+	18493546	18493591	18493130	18493341	18495016	18495134	0.02613	0.089
Y37E3.11	I	+	2081955	2081976	2081112	2081309	2082813	2083032	0.026171	-0.033
taf-12	III	-	11868722	11868855	11864946	11865132	11869178	11869281	0.0262524	0.046
pxf-1	IV	-	10165768	10165852	10165394	10165533	10166467	10166704	0.0265555	-0.18
tax-6	IV	-	10496533	10496542	10495181	10495266	10497967	10498045	0.026938	0.059
etr-1	II	+	168216	168393	167903	168047	168542	168689	0.0274485	-0.172
T23F2.2	X	-	5499075	5499125	5498765	5498864	5499201	5499379	0.0277197	0.079
acdh-2	II	-	5545801	5545865	5545265	5545403	5546429	5546526	0.0283983	0.065
Y50D4B.2	V	+	1101864	1102073	1101185	1101356	1103336	1103817	0.0289087	0.106
Y17D7C.3	V	-	18720935	18721102	18720751	18720810	18722203	18722355	0.0291136	-0.062
Y116A8C.30	IV	-	17102154	17102245	17100531	17100620	17102303	17102381	0.029148	0.062
ttx-7	I	-	7301906	7301974	7301006	7301426	7302071	7302226	0.0294201	0.021
F49E2.5	X	+	9554298	9554547	9553936	9554158	9555798	9556353	0.0297694	-0.063
K11H3.8	III	+	9837415	9837566	9835307	9835708	9837904	9838011	0.0300572	0.059
etr-1	II	+	166070	166150	164700	164826	166752	166905	0.0300819	-0.049
pqn-83	III	-	13090416	13090464	13089236	13089349	13090794	13090967	0.0302766	-0.013
dpy-23	X	+	4390831	4390849	4389906	4390089	4391038	4391174	0.0304035	0.047
F09B9.4	X	+	10161223	10161267	10161068	10161175	10161318	10161450	0.0308664	0.042
nhr-79	V	-	19208843	19208908	19208474	19208603	19209101	19209233	0.0311861	0.093
polh-1	III	-	1947643	1948055	1946296	1946499	1948969	1949145	0.0315541	0.041
daf-2	III	-	3006978	3007224	3005691	3006037	3010410	3010523	0.0315987	0.224
ampd-1	II	+	5205443	5205632	5204887	5204991	5206577	5206700	0.0316195	-0.011
Y54F10BM.3	III	+	2281254	2281416	2280962	2281084	2281585	2281658	0.0316195	-0.04
pef-1	III	-	925380	925575	925016	925144	926198	926314	0.0318299	-0.319
C06A1.2	II	+	10571405	10571488	10570909	10571005	10571820	10572089	0.0318998	0.056
ZK1055.6	V	-	6601921	6602026	6601732	6601852	6602472	6602604	0.0324152	-0.082
Y46G5A.15	II	-	12785071	12785125	12784372	12784438	12785318	12785412	0.032462	0.194
B0303.11	III	-	8707174	8707306	8706836	8706980	8707409	8707627	0.0329107	-0.055
rgs-7	X	+	3551722	3551897	3550060	3550271	3552546	3552674	0.0329544	-0.03
ife-5	II	+	12280895	12280982	12280661	12280780	12283359	12283817	0.033283	-0.035
C05D9.3	X	+	1116088	1116178	1115588	1115658	1116250	1116794	0.0333724	-0.034
ric-8	IV	+	2644414	2644584	2643759	2643940	2645360	2645474	0.0337445	0.052
C18B2.5	X	-	3610263	3610341	3610104	3610198	3610389	3610632	0.0341029	0.041
pqn-70	V	-	11227418	11227449	11226877	11226936	11228276	11228477	0.0343465	0.076
Y17D7C.3	V	-	18720935	18721088	18720751	18720810	18722203	18722355	0.0344243	-0.058
frm-1	I	-	14880014	14880131	14878892	14878993	14880609	14880846	0.0345525	0.119
ric-8	IV	+	2644415	2644584	2643759	2643940	2645360	2645771	0.0345845	0.052
K11H3.8	III	+	9837244	9837367	9835307	9835708	9837415	9837566	0.0346694	0.046
C23H5.8	IV	-	2112462	2112494	2111963	2112087	2112734	2112920	0.0351454	0.044
unc-103	III	+	4143941	4144172	4142907	4143185	4144578	4144645	0.0351454	-0.195
slo-1	V	+	18502046	18502106	18501934	18501979	18502792	18502895	0.0353669	0.165
ppm-2	III	+	4652887	4653053	4652686	4652770	4653107	4653877	0.0355322	0.05
unc-79	III	+	4076382	4076595	4075965	4076124	4078653	4078921	0.0356479	-0.353
mlk-1	V	-	5060313	5060556	5059912	5060204	5060961	5061158	0.0358023	-0.149
C50D2.6	II	+	86616	86714	85590	85706	87265	87397	0.0359506	0.479
etr-1	II	+	168174	168393	167903	168047	168548	168689	0.0359708	-0.204
E02D9.1	I	+	6802638	6802958	6802199	6802412	6803621	6803894	0.0360143	0.031
T23E7.2	X	+	17678929	17678986	17678670	17678772	17679921	17680035	0.0363083	-0.161
zyg-12	II	+	4952646	4952694	4952282	4952392	4952839	4953488	0.0364061	0.239
fln-2	X	+	9407819	9407903	9407351	9407498	9409793	9409943	0.0366301	-0.194
etr-1	II	+	168174	168393	167903	168047	168542	168689	0.0367025	-0.096
vps-25	I	-	12733893	12734095	12733286	12733534	12734715	12734769	0.0367025	0.153
fust-1	II	+	7154091	7154129	7153469	7153527	7154336	7154475	0.0367971	-0.04
rft-2	V	-	4447027	4447066	4446056	4446215	4448451	4449114	0.0369041	0.078
T28D6.5	III	+	11338313	11338415	11337936	11338029	11338961	11339087	0.0370801	0.2
Y75B8A.6	III	-	12129027	12129090	12127056	12127201	12130145	12130352	0.0372267	0.226
Y56A3A.7	III	-	11939019	11939181	11934001	11934180	11941164	11941298	0.0379627	0.015
inx-1	X	-	6947481	6947552	6945871	6945960	6947777	6947876	0.0380351	0.05
W04B5.1	III	+	2428596	2428678	2428355	2428432	2428984	2429220	0.0380351	0.146
F22B5.6	II	-	8454903	8454978	8454611	8454831	8455127	8455221	0.0385632	0.044
spv-1	II	-	7913174	7913307	7912765	7912963	7913735	7913811	0.0386994	0.188
W02F12.4	V	-	6706043	6706155	6705103	6705292	6706197	6706440	0.0386994	0.119
mai-1	X	-	3115355	3115593	3114681	3115053	3116158	3116538	0.0390343	0.033
F08B12.4	X	-	11407358	11407420	11407053	11407291	11407493	11407553	0.0395912	-0.012
pezo-1	IV	-	9364719	9364833	9364021	9364178	9365070	9365169	0.0396818	0.205
rig-5	I	-	9566374	9566452	9566047	9566143	9566693	9566738	0.0399173	-0.425
T10B11.7	I	-	6946322	6946360	6945644	6946157	6946523	6946696	0.040054	0.03
ckr-2	III	-	2010918	2011111	2010634	2010743	2011260	2011431	0.0401656	0.121
sli-1	X	-	722152	722278	720329	720923	722335	722509	0.0412154	0.115
unc-132	V	+	3691801	3691881	3690501	3690595	3691966	3692058	0.0418758	-0.3
mai-1	X	-	3115355	3115589	3114667	3115053	3116158	3116538	0.0421852	0.032
Y9C9A.8	IV	+	4931108	4931192	4930523	4930733	4931240	4931922	0.0421852	-0.035
fut-2	V	-	6574419	6574440	6574176	6574268	6574493	6574661	0.0425648	0.098
egl-8	V	+	29338	29515	26193	26380	30199	30297	0.0425925	0.123
W04E12.7	V	-	19736937	19737038	19736647	19736816	19737513	19737607	0.0431204	-0.055
zyx-1	II	+	13060625	13060902	13059686	13060027	13064885	13065078	0.0431292	0.026
R119.5	I	-	391963	392096	391611	391806	392157	392192	0.0439274	-0.041
btb-21	V	-	3851176	3851310	3850656	3850999	3851692	3851796	0.0440965	-0.136
kin-4	IV	+	11445838	11445908	11444784	11445570	11446326	11447060	0.0443946	-0.191
F37C4.4	IV	+	3868144	3868358	3867232	3867433	3869550	3869622	0.0445649	0.034
Y17G7B.8	II	-	12026305	12026362	12025886	12026013	12026521	12026671	0.0446828	0.031
T19A5.3	V	-	8941675	8941830	8941024	8941580	8941922	8942064	0.0456661	-0.25
nhr-195	V	-	8971850	8972005	8971570	8971789	8972049	8972108	0.0460847	0.104
srj-32	V	-	7296752	7296854	7296497	7296667	7296898	7297015	0.0472356	-0.177
B0303.11	III	-	8707174	8707322	8706836	8706980	8707409	8707627	0.0474878	-0.052
col-99	IV	-	139235	139258	138345	138855	139334	139496	0.0474878	0.021
F44E7.3	V	+	5772178	5772249	5772065	5772132	5772298	5772497	0.0474878	0.069
K02A11.2	I	+	9745799	9745849	9745087	9745510	9745895	9745990	0.0476191	0.07
pals-23	III	+	125621	125685	124932	125061	125773	125797	0.0476191	0.048
K08D8.4	IV	-	12908478	12908499	12908030	12908436	12908633	12908695	0.047685	0.109
W04D2.6	V	+	12500837	12500886	12499747	12499768	12501274	12501375	0.0476917	0.128
Y75B8A.6	III	-	12129027	12129087	12127056	12127201	12130145	12130339	0.0476985	0.197
F11D5.1	X	+	3345315	3345347	3344883	3345131	3345392	3345479	0.0477236	0.121
ckc-1	X	+	3578545	3578603	3578084	3578307	3578656	3578830	0.0478142	-0.029
C06B8.2	V	-	15478255	15478356	15478024	15478189	15478504	15478566	0.0480821	-0.052
szy-20	II	-	8968126	8968429	8967392	8968006	8968515	8968963	0.0482506	-0.144
gei-3	X	-	12811904	12812006	12811582	12811854	12812456	12812571	0.0483382	0.149
Y116A8C.9	IV	-	16944083	16944254	16943014	16943110	16944832	16945030	0.0483802	0.028
prk-1	III	+	7001709	7001848	6997707	6997896	7001896	7002310	0.0484328	-0.1
T13H5.1	II	-	8489391	8489481	8488800	8488884	8490740	8490860	0.0484328	-0.029
F49E2.5	X	+	9554902	9555325	9553936	9554158	9555798	9556353	0.048573	-0.063
C56A3.6	V	-	13555099	13555125	13554887	13554986	13555702	13555785	0.0486484	0.278
fbxa-59	III	-	941135	941757	940878	941094	943345	943469	0.0486484	0.126
T24B8.4	II	-	9066055	9066163	9065183	9065405	9066466	9066625	0.0486484	-0.245
Y94H6A.12	IV	-	2712590	2712653	2711949	2712175	2712894	2713035	0.0487067	0.053
dur-1	IV	-	9925943	9925997	9925722	9925788	9926284	9927064	0.0488595	-0.043
ZK721.4	X	+	8783474	8783555	8782636	8782708	8784314	8784441	0.0488743	0.428
ZC262.2	III	+	8332585	8332644	8332319	8332440	8332772	8332927	0.0491073	0.035
B0310.2	X	-	505786	505975	505291	505551	506110	506183	0.0494813	0.126
daf-2	III	-	3008609	3008838	3005691	3006037	3010410	3010523	0.0497133	0.082
mgl-2	I	-	10385148	10385193	10384218	10384275	10385305	10385352	0.0498525	0.314
F08G5.3	IV	-	12413744	12413801	12412975	12413239	12413853	12414002	0.0498869	-0.171
let-502	I	-	4743711	4743872	4742580	4743295	4744060	4744142	0.0498911	-0.055
Y55F3AM.3	IV	+	1013074	1013140	1012907	1012957	1013331	1013526	0.050037	0.036
abts-1	I	-	8302947	8303058	8301844	8302033	8303642	8303746	0.051485	0.024
B0379.2	I	-	10071666	10071735	10071143	10071620	10071783	10071900	0.051485	0.013
F08F8.10	III	-	7354382	7354442	7354191	7354335	7356041	7356659	0.051485	0.031
lntl-1	IV	-	5801149	5801275	5800897	5801010	5801329	5801384	0.051485	0.028
C18B2.5	X	-	3610259	3610341	3610104	3610198	3610389	3610632	0.0515574	0.023
scd-1	X	-	12506008	12506029	12505818	12505909	12506150	12506413	0.0517522	0.048
zer-1	III	-	882105	882212	881442	882058	883590	883722	0.0517522	0.089
lin-10	I	-	8115783	8115867	8115080	8115308	8116642	8116866	0.0525892	-0.103
pezo-1	IV	-	9349900	9349978	9349032	9349163	9350359	9350424	0.0534714	0.031
noca-1	V	+	13161886	13161979	13159569	13159779	13162314	13162460	0.053833	-0.16
ncx-2	V	+	5308476	5308629	5307785	5307886	5308801	5308923	0.0544106	0.249
C56C10.7	II	-	6586161	6586169	6586016	6586112	6586264	6586382	0.0549404	-0.231
hpo-27	I	+	5912512	5912683	5912261	5912364	5913053	5913170	0.0550245	-0.092
spr-1	V	-	8128006	8128087	8127819	8127950	8128287	8128482	0.0551071	0.037
etr-1	II	+	167173	167380	166960	167078	167903	168047	0.0556493	0.07
acc-4	III	-	13480950	13481120	13480664	13480780	13481566	13481634	0.055786	-0.328
F49E2.5	X	+	9554691	9554823	9554298	9554547	9556627	9556717	0.056012	-0.086
gei-17	I	-	9105859	9106054	9104898	9105024	9107001	9107031	0.0564579	0.042
sid-3	X	+	17190357	17190432	17189144	17189274	17190547	17190774	0.0564579	-0.187
let-653	IV	+	11889065	11889173	11888696	11888816	11889556	11889853	0.0565965	0.411
lin-65	I	+	1763034	1763160	1762290	1762679	1763588	1763845	0.0568162	0.033
F10G8.8	I	-	10052204	10052320	10051529	10051604	10052407	10052533	0.0570376	0.119
Y17G7B.8	II	-	12026229	12026362	12025886	12026013	12026521	12026574	0.0572031	0.018
Y17G7B.8	II	-	12026138	12026362	12025886	12026013	12026521	12026671	0.0572065	0.022
lip-1	IV	+	6844067	6844122	6843414	6843680	6844244	6844375	0.0572144	0.08
B0513.5	IV	-	13875866	13875966	13874724	13874876	13876550	13876615	0.0572662	-0.022
K03E5.2	I	+	3422283	3422433	3421158	3421241	3423208	3423355	0.0574019	-0.134
Y17G7B.8	II	-	12026167	12026362	12025886	12026013	12026521	12026574	0.0576548	0.022
par-1	V	-	14116446	14116689	14115457	14115582	14117502	14117770	0.0586469	-0.097
unc-68	V	-	6906119	6906212	6905718	6905839	6906342	6906456	0.058656	0.051
T23G5.2	III	-	9235034	9235211	9234205	9234315	9235264	9235496	0.0589553	-0.053
C06C3.12	II	+	9375238	9375309	9375106	9375163	9375371	9375573	0.0589896	0.03
scm-1	I	-	1871005	1871060	1869150	1869298	1872246	1872306	0.0589896	0.23
Y17G7B.8	II	-	12026184	12026362	12025886	12026013	12026521	12026574	0.0589896	0.021
gei-8	III	-	8114524	8114773	8113823	8114090	8115178	8115310	0.0594075	-0.169
tos-1	V	-	9343471	9343567	9343276	9343416	9343675	9343801	0.059603	0.061
C56A3.6	V	-	13555099	13555172	13554584	13554635	13555702	13555785	0.0597221	-0.045
alh-7	II	-	13489763	13490444	13487983	13488178	13491597	13491786	0.0597632	0.081
F20C5.4	IV	+	8765444	8765681	8764984	8765119	8766001	8766197	0.0603546	-0.092
unc-53	II	-	11061612	11061735	11061064	11061147	11061841	11062176	0.0604366	0.163
inx-11	V	+	12489459	12489662	12487469	12487509	12489869	12489952	0.0606233	0.054
par-1	V	-	14116446	14116680	14115457	14115582	14117502	14117770	0.0609009	-0.087
F49E2.5	X	+	9554298	9554547	9553936	9554158	9556627	9556717	0.0614005	-0.099
K08D8.4	IV	-	12908478	12908585	12908030	12908436	12908633	12908695	0.0614005	0.084
T24B8.4	II	-	9066055	9066132	9065183	9065405	9066466	9066625	0.0614824	-0.264
Y17G7B.8	II	-	12026264	12026362	12025886	12026013	12026521	12026574	0.0615507	0.017
mrpl-37	II	-	13573580	13573752	13571706	13571971	13574251	13574329	0.0619564	-0.115
nhr-95	V	-	19078512	19078620	19077071	19077213	19078706	19078974	0.0619564	-0.063
lec-3	II	+	9998693	9998729	9998511	9998581	9999201	9999324	0.0619845	-0.07
Y82E9BR.19	III	-	1490101	1490304	1487739	1487841	1491413	1491504	0.0619898	0.055
atic-1	IV	+	7893977	7894028	7893685	7893799	7894279	7894361	0.0620204	-0.019
sel-2	III	-	4611058	4611226	4610580	4610847	4611341	4611549	0.0624875	-0.039
W02F12.4	V	-	6706047	6706155	6705103	6705292	6706197	6706440	0.0628352	0.106
lec-3	II	+	9998693	9998733	9998511	9998581	9999201	9999324	0.0629529	-0.143
tos-1	V	-	9343480	9343567	9343276	9343416	9343675	9343801	0.0640838	0.06
K11H3.5	III	+	9844562	9844631	9843781	9843903	9845207	9845317	0.0641984	-0.041
npr-5	V	-	277966	278124	276988	277369	278174	278332	0.0660953	-0.17
daf-3	X	-	824067	824169	823657	823813	825073	825262	0.0667401	0.299
unc-52	II	-	14654570	14654777	14654218	14654458	14655350	14655548	0.0672348	0.088
unc-70	V	+	6889413	6889464	6889186	6889310	6889598	6889682	0.0673059	-0.213
par-5	IV	-	11820824	11820843	11820504	11820780	11820990	11821284	0.0673109	0.042
W03D2.6	IV	-	4057776	4057913	4057672	4057707	4057979	4058073	0.0679059	-0.035
pals-23	III	+	125621	125718	124932	125061	125773	125797	0.0691284	0.034
btb-21	V	-	3851176	3851238	3850656	3850999	3851692	3851796	0.0697702	-0.196
unc-40	I	-	5685500	5685584	5684890	5685211	5685675	5685785	0.0697702	0.037
F20C5.4	IV	+	8765547	8765681	8764984	8765119	8766001	8766197	0.070084	-0.043
F44E7.3	V	+	5772202	5772249	5772065	5772132	5772298	5772497	0.0705432	0.068
K11H3.8	III	+	9836845	9836945	9835307	9835708	9837244	9837367	0.0705432	-0.021
ZK353.10	III	-	8390604	8390722	8389881	8390062	8394320	8394424	0.0705432	0.069
unc-68	V	-	6907607	6907720	6907335	6907445	6908161	6908256	0.0717225	-0.14
sipa-1	V	-	11632526	11632667	11632319	11632467	11632711	11633173	0.0718703	0.241
unc-70	V	+	6889598	6889682	6889186	6889310	6889804	6889955	0.0718703	-0.119
Y119D3B.14	III	-	1190928	1191578	1187610	1187751	1191640	1191730	0.071875	0.169
faah-4	III	-	11901424	11901557	11899336	11899960	11902560	11903271	0.0720165	0.028
ogt-1	III	-	7151268	7151366	7150845	7151017	7153373	7153541	0.0725429	0.019
ife-5	II	+	12280895	12281073	12280661	12280780	12283359	12283817	0.0728114	-0.07
ser-7	X	+	2681684	2681772	2680811	2680949	2682107	2682379	0.0731587	-0.06
faah-4	III	-	11901511	11901557	11899336	11899960	11902560	11903271	0.0735695	0.052
K02F3.2	III	+	847690	847714	847044	847270	848340	848502	0.0747718	0.121
F10G8.8	I	-	10051995	10052023	10051529	10051604	10052204	10052320	0.0748564	-0.115
Y69H2.3	V	-	18661621	18661711	18661087	18661177	18662358	18662550	0.0748564	-0.091
mel-11	II	+	9365635	9365779	9364892	9365076	9365972	9366173	0.0751508	-0.084
T10B11.7	I	-	6948612	6948714	6948157	6948405	6949859	6950019	0.0754331	0.086
ced-1	I	-	11859664	11861027	11858454	11858616	11862792	11863104	0.0758276	0.053
Y94H6A.12	IV	-	2712590	2712634	2711949	2712175	2712894	2713035	0.0758276	0.068
clec-75	IV	+	3964165	3964293	3963951	3964123	3964455	3964657	0.0759936	-0.12
Y59A8B.21	V	+	17986887	17987071	17986259	17986410	17988242	17988369	0.0759936	0.034
T09E11.11	I	+	12345158	12345287	12344615	12344759	12345454	12345544	0.0765576	0.069
polh-1	III	-	1947643	1948055	1945057	1945272	1948969	1949145	0.076684	-0.011
tat-4	II	-	6236563	6236684	6235002	6235505	6236742	6236939	0.076684	-0.099
F58G1.7	II	-	12945186	12945638	12944472	12944755	12946564	12946732	0.0767425	0.09
pod-1	III	-	13516025	13516073	13514944	13515517	13516704	13516934	0.0770231	0.043
hrp-1	IV	-	3338378	3338544	3337559	3338298	3338805	3338867	0.0771558	-0.016
rib-1	IV	+	11579801	11579882	11579571	11579752	11581206	11581371	0.0771558	0.021
C11E4.7	X	+	9617661	9617731	9617218	9617367	9617995	9618116	0.0774739	0.104
M04C9.1	I	-	9350541	9350622	9350273	9350425	9350665	9350922	0.0778451	0.025
tag-229	I	-	13804911	13805068	13803632	13803796	13806683	13806801	0.0778451	-0.059
tag-260	V	-	13370771	13370852	13370108	13370636	13370947	13371369	0.0778451	-0.14
Y17G7B.8	II	-	12026269	12026362	12025886	12026013	12026521	12026671	0.0778451	0.016
Y39A3CL.7	III	+	1825298	1825454	1825155	1825225	1827238	1827366	0.0778451	-0.025
tbc-6	II	+	6849665	6849833	6848310	6848410	6850124	6850305	0.0783567	0.04
faah-4	III	-	11901470	11901557	11899336	11899960	11902560	11903271	0.0793603	0.026
scpl-1	I	-	10086950	10087029	10086787	10086868	10087388	10087488	0.0793603	0.023
Y17G7B.8	II	-	12026131	12026362	12025886	12026013	12026521	12026671	0.079727	0.018
pqn-22	IV	-	6023453	6023585	6023235	6023411	6024449	6024787	0.0807752	-0.063
W08G11.3	V	+	16369604	16369700	16368649	16368823	16369858	16369942	0.0814588	0.031
C56A3.6	V	-	13555099	13555172	13554887	13554986	13555702	13555785	0.0818411	0.06
let-23	II	+	9197983	9198004	9197517	9197647	9198940	9199008	0.0820437	0.294
ced-1	I	-	11854278	11854476	11851565	11852041	11855610	11855819	0.0822939	0.029
F57C2.5	II	-	14526784	14526826	14526212	14526567	14527017	14527309	0.0822939	0.013
Y71H2AM.14	III	-	2746390	2746430	2745939	2746022	2746477	2746627	0.082359	-0.049
F26F12.8	V	-	5855200	5855312	5854847	5854979	5856281	5856414	0.0832569	0.039
zyg-8	III	+	12061713	12061925	12058843	12058895	12062924	12063831	0.0832569	-0.156
tiar-1	II	-	5714292	5714356	5714061	5714157	5714493	5714593	0.0835329	0.012
F49E2.5	X	+	9554298	9554547	9553936	9554158	9555415	9555595	0.0839531	-0.041
B0041.5	I	-	4649178	4649325	4648797	4649101	4649610	4649742	0.0857228	-0.021
mec-8	I	-	9441940	9442279	9441009	9441518	9443036	9443384	0.0861852	-0.149
R119.5	I	-	391963	392096	391611	391803	392157	392192	0.0862145	-0.168
col-99	IV	-	140378	140450	140141	140300	140542	140698	0.0863532	0.191
fbxa-55	III	-	934131	934379	933838	933864	935954	936067	0.0863604	0.318
bas-1	III	+	5613144	5613171	5612550	5613018	5613383	5613593	0.0864664	-0.021
cpna-2	II	+	7751072	7751096	7750791	7750897	7751286	7751418	0.0864664	-0.076
linc-34	X	-	13401197	13401312	13400746	13401005	13401370	13401468	0.0864664	-0.019
unc-26	IV	-	13270191	13270312	13269114	13269408	13271118	13271348	0.0876476	0.039
tag-234	II	+	5865466	5865513	5864817	5864971	5866312	5866391	0.0880569	0.069
haf-6	I	-	1167651	1167976	1166377	1166583	1169556	1169800	0.0880937	0.023
kin-9	X	+	8433290	8433476	8433012	8433153	8434299	8434389	0.0880937	-0.338
lst-6	II	-	7017312	7017348	7016207	7016379	7017456	7017553	0.0880937	0.176
C07A12.7	X	-	4519351	4519467	4518426	4518685	4519520	4519887	0.0888823	-0.079
R05D3.12	III	+	8381937	8382122	8381744	8381886	8382385	8382934	0.0890997	0.092
par-1	V	-	14114475	14114541	14113568	14113814	14115457	14115582	0.0892123	-0.038
fln-2	X	+	9416754	9416847	9416288	9416488	9416923	9418554	0.0898532	-0.14
suox-1	X	+	15498730	15498892	15498606	15498630	15498947	15499172	0.0899088	-0.113
etr-1	II	+	168216	168393	167903	168047	168548	168689	0.0906338	-0.132
hgap-1	I	-	702248	703985	701755	701863	704418	704550	0.0922799	0.176
pqn-41	III	+	1933197	1933302	1931961	1932374	1934183	1934523	0.0923112	0.118
row-1	I	-	10476248	10476729	10475940	10476048	10476965	10477170	0.0923591	0.026
F42A10.9	III	+	6170859	6171027	6170652	6170792	6171082	6171165	0.0924515	0.038
fbxc-45	IV	-	2920743	2920948	2919825	2920069	2921160	2921772	0.0928214	-0.006
icln-1	IV	-	9095238	9095298	9095077	9095179	9095342	9095485	0.0928423	-0.066
acdh-2	II	-	5545719	5545865	5545265	5545403	5546429	5546526	0.09322	0.031
faah-4	III	-	11901244	11901557	11899336	11899960	11902560	11903271	0.0932403	0.021
rnp-7	III	-	7160317	7160411	7159410	7159744	7160538	7160617	0.0937503	0.015
T07A9.8	IV	+	398106	398269	397921	398053	398712	399095	0.0937553	0.014
Y94H6A.12	IV	-	2712590	2712654	2711938	2712175	2712894	2713035	0.0952339	0.018
spds-1	II	+	12810372	12810602	12809685	12809831	12810660	12810872	0.0952438	-0.011
zyg-8	III	+	12061720	12061925	12058843	12058895	12062924	12063831	0.0952438	-0.156
crm-1	V	-	10329180	10329257	10326305	10326448	10331078	10331187	0.0952826	-0.199
F11D5.1	X	+	3345284	3345347	3344883	3345131	3345392	3345479	0.0953014	0.037
pqn-70	V	-	11227418	11227462	11226877	11226936	11228276	11228477	0.0956021	0.064
vps-25	I	-	12733916	12734095	12733286	12733534	12734715	12734769	0.0956576	0.197
dmsr-12	V	-	6805790	6805990	6805606	6805747	6806330	6806354	0.096001	0.428
him-19	I	-	891217	891401	890436	890511	891603	891702	0.0963871	0.045
msh-5	IV	+	13159628	13159870	13158115	13158281	13160420	13160582	0.0971566	0.051
spv-1	II	-	7913735	7913769	7912765	7912963	7913997	7914080	0.0971566	-0.067
Y95D11A.3	I	+	10942601	10942799	10941575	10941810	10943858	10943922	0.0971566	0.014
D1086.2	V	-	14098050	14098169	14097716	14097995	14098503	14098668	0.0976475	-0.026
ttr-11	V	+	20604051	20604091	20603927	20604007	20604267	20604290	0.098424	0.472
Y76B12C.6	IV	+	1990558	1991354	1990001	1990167	1992172	1992226	0.098424	0.048
Y76B12C.6	IV	+	1990549	1991354	1990001	1990167	1992172	1992966	0.0989856	0.048
taf-12	III	-	11865624	11865720	11864946	11865132	11869178	11869281	0.0996677	0.025
unc-77	IV	-	6157827	6157914	6157601	6157709	6158320	6158392	0.0999596	-0.006
ttx-7	I	-	7301906	7302016	7301006	7301426	7302071	7302226	0.100561	0.017
Y95D11A.3	I	+	10942601	10942808	10941582	10941810	10943858	10943922	0.100561	0.014
ceh-89	X	+	14142412	14142490	14142246	14142300	14143372	14143462	0.101071	0.045
D1007.15	I	+	4559764	4559799	4559558	4559693	4559988	4560227	0.101071	-0.06
row-1	I	-	10476248	10476735	10475940	10476048	10476965	10477170	0.102122	0.024
alx-1	III	+	9961383	9961446	9959821	9960786	9961547	9961664	0.103639	0.066
hif-1	V	+	20783310	20783528	20782663	20783222	20783737	20784065	0.103668	-0.034
npr-4	X	-	12538362	12538428	12537992	12538090	12539420	12539594	0.104679	-0.032
pxf-1	IV	-	10165669	10165852	10165394	10165533	10166467	10166701	0.105498	-0.171
egrh-3	IV	-	2683008	2683107	2680097	2680447	2684752	2685010	0.10586	0.232
R05G6.5	IV	+	7509138	7509218	7508773	7508961	7509269	7509385	0.106449	0.074
sma-1	V	+	11915029	11915359	11914736	11914883	11915716	11915775	0.106449	-0.028
aakg-2	X	-	16866596	16866661	16866068	16866528	16866733	16866973	0.106994	-0.015
atg-4.2	IV	+	11670804	11670947	11670584	11670674	11671233	11671505	0.107254	0.069
kin-20	X	-	15271082	15271123	15270659	15270748	15271226	15271542	0.107851	0.079
spd-3	IV	+	6763069	6763155	6762715	6762871	6763584	6763831	0.107888	0.052
Y43F8B.24	V	+	19457804	19458070	19457419	19457570	19458565	19458857	0.110758	0.019
T22G5.3	V	+	13882258	13882392	13881407	13881986	13883773	13883937	0.111432	-0.018
wip-1	III	+	5019844	5019934	5019383	5019535	5020193	5020336	0.112248	-0.045
unc-77	IV	-	6165945	6166047	6165394	6165577	6166243	6166364	0.113369	0.327
mig-5	II	-	8183734	8183836	8183362	8183688	8183899	8184377	0.113689	0.028
catp-7	IV	+	8585949	8586015	8585515	8585633	8589903	8590062	0.115804	0.076
mai-1	X	-	3115355	3115578	3114667	3115053	3116158	3116538	0.115889	0.025
Y47A7.2	V	-	5197777	5197834	5197513	5197588	5198043	5198130	0.117528	-0.015
C05B5.5	III	+	10001629	10001845	10001399	10001503	10002006	10002179	0.117989	0
T05C12.11	II	-	8170241	8170259	8169869	8169967	8170316	8170358	0.11908	0.16
M04D8.7	III	+	10037857	10038071	10037449	10037661	10038121	10038247	0.119269	0.041
fbxa-61	III	+	1241815	1241950	1241124	1241749	1242531	1242780	0.120319	-0.019
nipa-1	III	-	3113770	3114043	3112427	3113019	3114677	3115002	0.120458	0.016
wdr-20	V	-	10133135	10133220	10133036	10133092	10133286	10133591	0.120458	0.024
alh-7	II	-	13490361	13490444	13487983	13488178	13491597	13491786	0.121037	0.066
gbb-1	X	+	2964156	2964288	2962561	2962687	2966249	2966372	0.122039	0.153
C38D4.9	III	+	4803951	4803981	4803827	4803888	4804237	4804344	0.122668	0.021
R151.2	III	+	7212150	7212266	7211498	7211579	7212734	7212892	0.123032	0.01
F43G9.13	I	+	8606166	8606251	8605539	8605642	8606297	8606377	0.123238	0.015
hif-1	V	+	20783292	20783528	20782663	20783222	20783737	20784065	0.123907	-0.032
K04G11.3	X	-	14346332	14346430	14346167	14346251	14346755	14346899	0.124065	-0.07
F49E2.5	X	+	9554902	9555325	9553936	9554158	9555415	9555595	0.124425	-0.031
Y17D7C.3	V	-	18720935	18721091	18720751	18720810	18722203	18722355	0.124626	-0.038
F21D5.5	IV	-	8736387	8736565	8736235	8736342	8739103	8739176	0.126378	0.018
T23E7.2	X	+	17675364	17675622	17674952	17675249	17675763	17676222	0.126378	0.036
unc-49	III	+	10529337	10529373	10528676	10528836	10529431	10529554	0.126779	0.16
F49E2.5	X	+	9554902	9555325	9553936	9554158	9556627	9556717	0.127876	-0.09
C50D2.8	II	-	96955	97009	96754	96807	97058	97181	0.128611	0.065
inx-1	X	-	6946585	6946654	6945871	6945960	6947777	6947876	0.129228	0.023
H34C03.2	IV	+	6758456	6758696	6758222	6758314	6759545	6759783	0.130973	0.045
tag-241	X	+	11834387	11834516	11833972	11834125	11834843	11834929	0.131289	0.182
unc-16	III	+	9550136	9550225	9549655	9549682	9550720	9550974	0.131289	-0.117
tag-234	II	+	5865466	5865608	5864817	5864971	5866312	5866391	0.132625	0.061
M04C3.1	V	-	19438576	19438630	19438229	19438522	19438801	19439205	0.132942	0.06
Y22D7AL.9	III	-	1607633	1607767	1606939	1607030	1607930	1608165	0.134627	0.057
frpr-4	II	-	5253263	5253320	5251120	5251241	5253435	5253560	0.135357	0.179
unc-52	II	-	14657212	14657491	14656327	14657097	14658037	14658334	0.135357	0.141
K08D8.4	IV	-	12907856	12907984	12907546	12907710	12908633	12908695	0.135381	0.063
C29F7.1	X	+	13413148	13413281	13412779	13412899	13413326	13413469	0.135662	0.012
F49E2.5	X	+	9554298	9554547	9553936	9554158	9554691	9554823	0.136936	-0.072
chil-23	II	-	9467816	9468102	9466959	9467773	9468231	9468371	0.13733	0.088
C09G1.5	X	+	15960400	15960496	15960185	15960218	15961892	15962024	0.138916	-0.125
W09G3.7	I	-	13799200	13799712	13797344	13797591	13801823	13801968	0.139475	0.028
rdy-2	V	-	13598893	13598969	13598330	13598725	13599068	13599136	0.139632	-0.159
gmps-1	II	-	10868337	10868442	10866727	10866788	10868642	10868714	0.141542	-0.069
abu-12	X	-	453976	454143	452672	452882	454287	454482	0.142911	0.135
C36B7.5	X	-	7090674	7090747	7090388	7090476	7090800	7090904	0.14369	-0.125
tat-1	III	-	12401395	12402063	12400093	12400170	12404784	12404877	0.14369	0.039
try-10	V	-	13010440	13010526	13010316	13010382	13011391	13011432	0.144741	0.037
cup-5	III	+	7586459	7586489	7586108	7586380	7586661	7586769	0.144861	0.064
C56A3.6	V	-	13554887	13554986	13554423	13554521	13555702	13555785	0.145647	0.017
T24B8.4	II	-	9066055	9066132	9063686	9064274	9066466	9066625	0.146673	-0.408
mrp-1	X	-	579987	580143	579309	579387	581629	581784	0.147314	-0.055
use-1	I	+	5106880	5106968	5106545	5106621	5107012	5107147	0.147501	0.013
mpz-1	II	-	10753530	10753587	10752355	10752432	10754010	10754085	0.147573	0.327
R02F11.3	V	-	4805150	4805219	4804051	4804439	4805438	4805564	0.147825	0.173
adr-1	I	+	7774397	7774595	7774132	7774270	7774642	7774743	0.147881	0.117
Y54E5A.2	I	+	14697440	14697468	14697169	14697347	14697944	14698123	0.150869	-0.045
BE0003N10.6	III	-	1058778	1058979	1058582	1058648	1059827	1060061	0.152998	-0.007
M04C3.1	V	-	19438576	19438585	19438229	19438522	19438801	19439205	0.153389	0.045
smc-5	II	+	5064166	5064400	5063590	5063742	5064652	5065045	0.153389	0.027
W09G3.7	I	-	13800948	13801169	13797344	13797591	13801823	13801968	0.154125	0.013
sth-1	V	+	8053041	8053148	8052932	8052997	8053594	8053730	0.154181	0.015
dop-1	X	-	4413278	4413431	4412328	4412456	4413917	4414131	0.154789	0.17
lea-1	V	+	10026099	10026213	10024953	10025019	10026460	10026541	0.154789	-0.021
C56A3.6	V	-	13554887	13554986	13554584	13554635	13555702	13555785	0.155398	-0.03
fbxa-59	III	-	941135	941196	940878	941094	943345	943469	0.156821	0.086
hpo-3	I	-	5858731	5858890	5857547	5858124	5859275	5859620	0.156925	-0.064
F44E2.3	III	-	8827779	8827836	8827357	8827658	8828044	8828128	0.156978	0.038
sym-2	II	-	9180143	9180218	9179118	9179586	9180509	9180748	0.158187	-0.044
Y71H2AM.15	III	-	2749159	2749321	2748925	2749110	2750014	2750135	0.158258	0.277
C39B5.5	III	+	2210422	2210535	2209949	2210084	2211069	2211242	0.158748	-0.087
unc-82	IV	+	7443197	7443227	7443051	7443111	7443519	7443794	0.158945	0.125
nhr-114	V	+	4188974	4189010	4188782	4188897	4189701	4190008	0.160435	-0.014
CD4.1	V	+	5606793	5606869	5606554	5606685	5607299	5607367	0.161514	0.022
acl-4	X	-	2069525	2069607	2068514	2068752	2069689	2069972	0.161564	-0.075
ate-1	I	-	9614730	9614812	9614129	9614209	9614974	9615082	0.161564	-0.142
ric-8	IV	+	2644413	2644584	2643762	2643940	2645360	2645771	0.161564	0.029
C36E6.1	X	+	17434916	17434995	17434450	17434578	17435413	17435530	0.161991	-0.167
M03A1.3	II	+	4559086	4559143	4558706	4558947	4559468	4559573	0.162109	0.161
rnp-7	III	-	7160329	7160409	7159561	7159744	7160538	7160617	0.1622	-0.022
mgl-2	I	-	10385137	10385193	10384218	10384275	10385305	10385518	0.162454	0.227
mrp-1	X	-	580297	580453	579309	579387	581629	581784	0.162619	-0.22
F42A10.9	III	+	6170859	6171026	6170652	6170792	6171082	6171165	0.162833	0.144
him-19	I	-	891267	891401	890440	890511	891603	891702	0.162958	0.038
unc-52	II	-	14659963	14660153	14659534	14659813	14661743	14661937	0.162972	0.026
Y71F9AL.10	I	+	2867243	2867306	2866507	2866605	2867425	2867597	0.16362	0.051
sel-2	III	-	4611010	4611226	4610580	4610847	4611341	4611549	0.164603	-0.02
grsp-4	V	+	7625448	7625487	7624951	7625124	7625534	7625579	0.165753	-0.018
tag-260	V	-	13370771	13370847	13370108	13370636	13370947	13371369	0.166271	-0.118
dop-1	X	-	4413278	4413452	4412328	4412456	4413917	4414131	0.16664	0.196
ate-1	I	-	9614730	9614799	9614133	9614209	9614974	9615082	0.166736	-0.142
ife-5	II	+	12280887	12281073	12280661	12280780	12283359	12283817	0.166847	-0.026
T07A9.8	IV	+	398103	398269	397921	398053	398712	399095	0.166847	0.048
nid-1	V	+	12913997	12914135	12913822	12913946	12914440	12914537	0.167446	-0.268
W09G3.1	I	-	13828704	13828805	13828430	13828540	13831738	13831976	0.168552	0.122
C14H10.2	X	-	10244604	10244772	10244058	10244292	10245058	10245175	0.169055	0.092
D1069.3	II	-	342099	342250	341981	341987	343025	343190	0.169055	0.023
pxf-1	IV	-	10165964	10166120	10165394	10165533	10166467	10166704	0.169457	-0.127
unc-52	II	-	14657707	14657919	14656327	14657097	14658037	14658334	0.171155	0.11
F55A3.2	I	+	10796339	10797373	10794361	10795353	10797800	10798041	0.171935	0.027
inx-10	V	-	9205402	9205467	9204702	9205201	9205642	9206036	0.172191	0.071
dhs-24	V	-	19945258	19945449	19944045	19944192	19946522	19946629	0.172462	0.016
F49E2.5	X	+	9554902	9555325	9554691	9554823	9555798	9556353	0.173935	-0.038
D1069.3	II	-	342145	342250	341981	341987	343025	343190	0.174096	0.019
kvs-4	III	+	11024216	11024290	11024081	11024152	11025052	11025292	0.174938	0.07
F08G5.3	IV	-	12413613	12413801	12413088	12413239	12413853	12414002	0.175042	-0.074
cex-2	II	-	7834476	7834590	7832843	7833186	7834964	7835017	0.175212	-0.026
T07A9.8	IV	+	398103	398273	397921	398053	398712	399095	0.175212	0.011
W05F2.4	I	-	3397375	3397450	3396859	3396928	3397510	3397572	0.17591	0.272
D1069.3	II	-	342168	342248	341981	341987	343025	343190	0.176082	0.293
dars-2	V	+	12049502	12049640	12048898	12049119	12049688	12049920	0.176589	0.039
gon-1	IV	-	9942310	9942355	9941726	9942055	9942443	9942592	0.176644	-0.203
B0303.11	III	-	8707174	8707314	8706836	8706980	8707409	8707627	0.177506	-0.092
dur-1	IV	-	9922575	9922695	9922460	9922526	9924246	9924333	0.177838	0.27
mrp-8	III	-	12285172	12285696	12284170	12284437	12286834	12287107	0.177838	0.163
twk-43	V	+	13353615	13353660	13353179	13353500	13353826	13353999	0.178194	0.122
uig-1	V	-	13275568	13275685	13275297	13275396	13275876	13276356	0.178194	0.133
trpp-11	III	+	806512	806575	803331	803440	807903	808001	0.178225	0.04
elt-7	V	+	4771186	4771258	4770707	4770835	4771713	4771999	0.178806	-0.018
M02B7.2	IV	+	3804131	3804304	3803937	3804087	3804487	3804593	0.179246	0.029
F30B5.4	IV	+	4216063	4216289	4214860	4214997	4216561	4217074	0.180561	0.016
unc-52	II	-	14657637	14657919	14656327	14657097	14658037	14658334	0.180561	0.123
K11H3.5	III	+	9844535	9844631	9843781	9843903	9845207	9845317	0.1819	-0.02
rnp-7	III	-	7160321	7160409	7159410	7159744	7160538	7160617	0.182032	-0.016
T24B8.4	II	-	9066517	9066625	9065183	9065405	9067046	9067175	0.182568	-0.129
C05D9.9	X	-	1123594	1123732	1122914	1123031	1124056	1124308	0.183359	0.013
gcy-25	IV	+	15879241	15879400	15878249	15878436	15879621	15879799	0.183359	0.513
spat-3	X	-	4598613	4598667	4598009	4598479	4598749	4598922	0.183888	-0.238
T07A9.8	IV	+	398131	398273	397921	398053	398712	399095	0.183888	0.01
Y45G5AM.7	V	-	4168808	4168906	4167706	4168052	4168960	4169561	0.183888	0.027
trd-1	III	+	7387957	7388205	7387115	7387203	7388663	7389300	0.184315	0.019
Y56A3A.7	III	-	11936913	11937042	11934001	11934180	11941164	11941298	0.185442	0.024
ate-1	I	-	9614129	9614209	9613825	9614015	9614730	9614814	0.185778	0.07
gpcp-1	X	-	3109803	3109881	3109619	3109688	3109941	3110099	0.185778	0.077
E01B7.2	V	+	17923045	17923095	17921775	17922114	17923983	17924185	0.18615	-0.007
catp-7	IV	+	8585912	8586015	8585515	8585633	8589903	8590062	0.187054	0.061
dars-2	V	+	12049505	12049640	12048898	12049119	12049688	12049920	0.187054	0.038
C30H6.5	IV	+	17373478	17373718	17371768	17371965	17373801	17374032	0.188959	-0.052
T28D6.5	III	+	11341414	11341511	11340469	11340822	11341774	11342237	0.189342	0.193
pqn-70	V	-	11227418	11227459	11226877	11226936	11228276	11228456	0.190063	0.057
D1046.18	IV	+	8929815	8930048	8929147	8929253	8930215	8930322	0.192699	0.122
T07A9.8	IV	+	398131	398269	397921	398053	398712	399095	0.192699	0.067
F08A7.1	IV	+	17441418	17441506	17441205	17441322	17441929	17442125	0.19276	-0.014
ucr-2.3	III	+	880134	880236	879990	880047	880773	881113	0.192767	-0.096
fbxa-59	III	-	941135	941161	940878	941094	943345	943469	0.193908	0.09
ate-1	I	-	9614142	9614209	9613825	9614015	9614730	9614814	0.194437	0.015
lin-65	I	+	1763034	1763257	1762290	1762679	1763588	1763845	0.194811	0.021
D1069.3	II	-	342175	342250	341981	341987	343025	343190	0.195089	0.021
ate-1	I	-	9614133	9614209	9613825	9614015	9614730	9614814	0.195437	0.065
add-1	X	-	4857432	4857531	4857255	4857340	4857644	4857743	0.195461	0.087
math-26	II	+	1772231	1772287	1771808	1771958	1772448	1772717	0.195884	0.201
ser-7	X	+	2681805	2681844	2680811	2680949	2682107	2682379	0.195884	-0.171
fre-1	V	-	20083323	20083456	20082072	20082309	20085271	20085605	0.19596	0.033
C07B5.4	X	+	9533747	9533868	9532577	9532651	9533912	9534051	0.19597	0.029
mlp-1	III	-	5972521	5972729	5971529	5971780	5973547	5973664	0.19599	0.242
suox-1	X	+	15498606	15498630	15498324	15498521	15498730	15498892	0.197191	-0.016
gpcp-1	X	-	3108690	3108813	3108424	3108640	3108930	3109024	0.197417	0.036
F36A2.9	I	+	8817320	8817401	8816977	8817249	8817607	8817712	0.198475	0.015
glr-4	II	-	7786390	7786432	7785099	7785506	7786598	7786693	0.199032	0.292
F44E2.3	III	-	8827779	8827992	8827357	8827658	8828044	8828128	0.199498	0.026
C06G8.3	IV	+	10800301	10800453	10800159	10800242	10801018	10801250	0.202407	0.119
Y17G7B.8	II	-	12026521	12026671	12026305	12026362	12026848	12027429	0.203547	0.014
Y43F8B.24	V	+	19458032	19458070	19457419	19457570	19458565	19458857	0.204969	0.042
srx-58	V	+	15353170	15353352	15352573	15352785	15353408	15353764	0.205351	0.042
cln-3.3	V	+	8683472	8683584	8683051	8683117	8684043	8684162	0.205774	0.019
Y82E9BR.2	III	+	1439714	1439781	1439561	1439657	1440050	1440110	0.206212	-0.062
W01A8.2	I	-	7054726	7054837	7054189	7054278	7055608	7055708	0.207576	0.043
K12C11.3	I	+	1335995	1336220	1335394	1335515	1336687	1336867	0.20921	-0.095
stim-1	III	-	408912	409034	408125	408574	409913	409996	0.212014	0.016
C56G2.3	III	+	6346710	6347507	6346429	6346490	6347631	6348121	0.212637	-0.063
F11E6.4	IV	-	17469773	17469881	17469346	17469577	17469934	17470021	0.212787	-0.046
T08D10.3	X	+	11956192	11956249	11955812	11956034	11956295	11956495	0.212819	0.008
sea-2	II	+	3965651	3966086	3965452	3965554	3966385	3969217	0.216331	-0.04
D1069.3	II	-	342171	342250	341981	341987	343025	343190	0.216816	0.019
kin-1	I	+	14950895	14951157	14950027	14950411	14951441	14951924	0.217508	-0.047
dpf-7	IV	-	4800510	4800538	4800235	4800352	4800742	4801104	0.217981	0.023
efl-2	II	+	13407992	13408161	13406159	13406452	13409022	13409116	0.220178	-0.109
F08G5.3	IV	-	12413740	12413801	12412922	12413239	12413853	12414002	0.220178	-0.098
twk-7	III	-	8641800	8641890	8641206	8641290	8643262	8643378	0.220178	-0.192
Y73F8A.32	IV	-	15516537	15516734	15514759	15514820	15518279	15518364	0.220178	0.133
Y67D8C.9	IV	-	3086122	3086293	3084950	3085118	3086561	3086707	0.22023	-0.265
F45H10.5	II	+	13502425	13502671	13501876	13502004	13503637	13503822	0.22037	-0.107
unc-80	V	+	20889839	20889971	20889614	20889716	20890251	20890413	0.22037	-0.39
ZK1307.4	II	-	9651486	9651550	9650958	9651177	9651629	9651800	0.220637	0.011
F49E2.5	X	+	9554691	9554823	9553936	9554158	9555415	9555595	0.220748	-0.113
Y39A1A.2	III	-	10602705	10602934	10601904	10602047	10603069	10603128	0.221622	-0.157
T12G3.2	IV	-	12039389	12039461	12038990	12039332	12039509	12039765	0.221707	0.087
T24B8.4	II	-	9065645	9065841	9064037	9064274	9066055	9066132	0.227503	0.221
E02C12.8	V	-	9372943	9373059	9372654	9372834	9373278	9373365	0.229211	-0.014
F45H10.5	II	+	13502425	13502669	13501876	13502004	13503637	13503822	0.23229	-0.104
F44E2.3	III	-	8827779	8827945	8827357	8827658	8828044	8828128	0.23372	0.029
M04C3.1	V	-	19444851	19444942	19444566	19444742	19445488	19445577	0.233897	0.087
col-99	IV	-	139550	139595	139334	139496	139729	139912	0.234031	0.244
cle-1	I	-	8709762	8709831	8708794	8709403	8709924	8710057	0.234137	0.054
pod-1	III	-	13516034	13516073	13514944	13515517	13516527	13516566	0.234137	0.141
egl-9	V	+	10475641	10475704	10474811	10475557	10476278	10476952	0.234766	0.048
mel-11	II	+	9365635	9365779	9364892	9365076	9367468	9367651	0.236685	0.033
pkc-2	X	+	9378896	9379103	9376535	9376702	9380051	9380120	0.236685	0.23
T24B8.4	II	-	9066055	9066625	9065183	9065405	9067046	9067212	0.236685	-0.147
unc-10	X	-	7273829	7274144	7273425	7273655	7274317	7274387	0.236685	-0.186
H03E18.2	X	-	8514385	8514518	8514087	8514334	8514879	8515013	0.237683	0.094
scd-1	X	-	12505606	12505714	12505145	12505272	12505818	12505909	0.237844	-0.056
F55F8.8	I	-	5667752	5667851	5667068	5667317	5668256	5668343	0.2395	0.042
ate-1	I	-	9614730	9614814	9614133	9614209	9614974	9615082	0.239772	-0.077
K04F10.1	I	+	6365267	6365687	6364885	6365203	6365740	6365854	0.239935	-0.048
ehbp-1	V	+	9553781	9553883	9553359	9553525	9553934	9553996	0.240728	-0.16
osm-7	III	+	13579669	13579759	13579516	13579624	13580166	13580662	0.241312	0.075
H14N18.4	V	-	8925421	8925445	8925189	8925272	8925740	8925822	0.244118	0.031
F36H2.3	I	-	9254250	9254451	9253066	9253134	9255036	9255159	0.248188	0.273
spd-3	IV	+	6763016	6763155	6762715	6762871	6763584	6763831	0.248188	0.037
F53C3.13	II	-	3924067	3924123	3921607	3922063	3924460	3924568	0.251274	0.021
rilp-1	III	+	3638812	3638890	3636143	3636264	3639977	3640266	0.251328	-0.119
iff-1	III	-	9746773	9746966	9746475	9746605	9747052	9747193	0.251539	-0.112
kvs-4	III	+	11024216	11024268	11024081	11024152	11025052	11025292	0.252194	0.068
Y38H6C.9	V	-	20521219	20521467	20520820	20521094	20521762	20521826	0.252194	0.014
T25B2.2	X	+	6170539	6170656	6170195	6170267	6170699	6170804	0.252644	-0.24
tag-260	V	-	13370771	13370890	13370108	13370636	13370947	13371369	0.254158	-0.108
unc-79	III	+	4077669	4077735	4075965	4076124	4078653	4078921	0.256436	0.171
Y105C5A.17	IV	+	15724582	15724636	15723477	15723542	15725677	15725733	0.257105	0.477
C05D10.4	III	-	6096503	6096599	6095432	6095545	6102705	6102741	0.260485	0.039
hmit-1.1	V	+	18521212	18521349	18519198	18519446	18523561	18523875	0.260491	-0.059
kin-1	I	+	14950895	14951053	14950027	14950411	14951441	14951924	0.262181	-0.039
maph-1.1	I	+	14848070	14848454	14847748	14847925	14848568	14849051	0.262218	-0.022
W04B5.1	III	+	2428596	2428664	2428355	2428432	2428984	2429215	0.262271	0.069
lea-1	V	+	10026099	10026213	10025534	10025711	10026460	10026541	0.264973	-0.024
pqn-36	X	-	15409805	15409847	15409567	15409634	15410058	15410478	0.265322	-0.083
C30H6.5	IV	+	17373549	17373718	17371768	17371965	17373801	17374032	0.2654	-0.064
H18N23.2	X	-	17624145	17624203	17623126	17623918	17624355	17624501	0.266198	0.018
cyb-2.1	IV	+	10986858	10986961	10986427	10986814	10987003	10987426	0.266557	-0.048
epg-6	III	-	10598046	10598820	10596892	10597126	10600084	10600182	0.266649	0.056
mel-11	II	+	9365972	9366173	9364892	9365076	9367468	9367651	0.2668	0.03
sid-3	X	+	17190300	17190432	17189144	17189274	17190547	17190774	0.267113	-0.136
nep-8	II	+	3405369	3405417	3404985	3405156	3405463	3405718	0.26888	0.438
F46F11.1	I	+	5634408	5634594	5634125	5634235	5636716	5636770	0.269398	0.023
C18C4.5	V	-	5551610	5551682	5550742	5550880	5551772	5551889	0.269829	0.047
unc-16	III	+	9550136	9550235	9549646	9549682	9550720	9550974	0.270781	-0.051
Y17D7C.6	V	+	18711059	18711181	18709877	18709911	18711393	18711644	0.271459	-0.02
K08D8.4	IV	-	12907783	12907812	12907546	12907710	12907856	12907984	0.272219	-0.054
mel-46	IV	-	16862395	16862466	16861595	16861725	16862581	16862720	0.272219	-0.173
nfm-1	III	+	6163398	6163619	6163018	6163193	6164292	6164515	0.272219	0.044
H10D18.5	V	-	3827650	3827894	3820093	3820194	3831608	3831659	0.274923	-0.503
C26B9.5	X	+	5330254	5330312	5329823	5330009	5330515	5330748	0.277064	-0.008
kin-1	I	+	14950895	14951069	14950027	14950411	14951441	14951924	0.277064	-0.04
R10E8.7	V	+	18236349	18236513	18236213	18236302	18236906	18237223	0.277701	0.099
lim-8	III	+	6806624	6806726	6805910	6806069	6809565	6809737	0.281621	-0.042
D1086.11	V	+	14076145	14076250	14075655	14075678	14076565	14076725	0.284238	0.051
F40F8.1	II	+	11127709	11127876	11127644	11127667	11128380	11128559	0.286214	0.061
F47D12.6	III	-	6286869	6286888	6286628	6286827	6287199	6287293	0.286214	0.019
T24B8.3	II	-	9060864	9060882	9059388	9060097	9060991	9061137	0.286882	0.022
hlb-1	X	-	13869747	13869888	13868858	13869104	13870262	13870376	0.287121	-0.057
spv-1	II	-	7913174	7913307	7912765	7912963	7913997	7914080	0.287121	0.139
unc-26	IV	-	13270191	13270382	13269114	13269408	13271118	13271348	0.287121	0.017
hrp-1	IV	-	3338379	3338544	3337559	3338298	3338805	3338833	0.287185	-0.127
fbxc-45	IV	-	2920719	2920948	2919825	2920069	2921160	2921772	0.287932	0.003
par-1	V	-	14118538	14118986	14117502	14117770	14120060	14120643	0.289007	0.01
H14N18.4	V	-	8925628	8925652	8925421	8925445	8925740	8925822	0.289236	-0.443
K12C11.3	I	+	1335995	1336116	1335394	1335515	1336687	1336867	0.290273	-0.085
pqn-70	V	-	11227418	11227452	11226877	11226936	11228276	11228456	0.290519	0.04
shn-1	II	-	11385777	11385931	11384593	11385154	11386068	11386216	0.290519	-0.154
ced-1	I	-	11854401	11854476	11851617	11852041	11855610	11855819	0.29349	0.015
unc-82	IV	+	7437937	7438054	7437677	7437859	7438187	7438323	0.293756	0.09
Y43F8C.7	V	-	19641801	19642137	19641295	19641571	19643603	19643691	0.299102	0.014
T13H5.1	II	-	8501365	8501732	8497519	8497635	8506485	8506532	0.29911	0.092
unc-43	IV	-	10345067	10345190	10340484	10340556	10348884	10348965	0.300132	-0.02
pqn-22	IV	-	6023235	6023289	6022939	6023053	6023794	6023851	0.301677	0.667
ate-1	I	-	9614339	9614420	9614142	9614209	9614730	9614814	0.302511	-0.015
F08G5.3	IV	-	12413720	12413801	12413088	12413239	12413853	12414002	0.30317	-0.083
unc-52	II	-	14663344	14664211	14662832	14663105	14664631	14664977	0.304371	-0.034
dnj-10	III	+	8633061	8633176	8632566	8632790	8633245	8633549	0.30517	0.061
pqn-22	IV	-	6023226	6023289	6022939	6023053	6024449	6024787	0.305998	0.056
F45H10.5	II	+	13502425	13502586	13501876	13502004	13503637	13503822	0.307403	-0.104
hrp-1	IV	-	3338352	3338544	3337559	3338298	3338805	3338833	0.30809	-0.129
glna-3	I	-	7828616	7828757	7828471	7828563	7829071	7829582	0.309678	-0.01
hpo-3	I	-	5858749	5858890	5857548	5858124	5859275	5859620	0.312085	-0.086
Y17D7C.6	V	+	18711059	18711160	18709877	18709911	18711393	18711644	0.312655	-0.037
Y95D11A.3	I	+	10942601	10942888	10941573	10941810	10943858	10943922	0.312951	0.012
lev-11	I	-	14623269	14623408	14622827	14622897	14623570	14623709	0.313957	0.06
T24B8.4	II	-	9066055	9066625	9063686	9064274	9067046	9067212	0.314465	0.065
B0303.11	III	-	8707260	8707322	8706836	8706980	8707409	8707627	0.314995	-0.055
F45H10.5	II	+	13502425	13502597	13501876	13502004	13503637	13503822	0.317404	-0.092
ani-1	III	-	12447943	12448025	12446986	12447358	12448104	12448444	0.317597	0.08
fcd-2	IV	+	15031413	15031845	15028239	15028371	15032422	15032843	0.319291	-0.02
fbn-1	III	+	7637355	7637496	7637190	7637256	7637799	7638227	0.319409	-0.137
fbxa-55	III	-	933838	933864	933584	933797	935954	936067	0.320554	-0.043
pxl-1	III	-	5891244	5891268	5890272	5890677	5891323	5891458	0.320554	0.031
itr-1	IV	+	7692936	7692963	7692520	7692662	7693380	7693549	0.320602	0.048
F45H10.5	II	+	13502425	13502662	13501876	13502004	13503637	13503822	0.320885	-0.088
clp-1	III	+	7982463	7982538	7982080	7982230	7982730	7982859	0.324536	-0.465
fbxa-61	III	+	1241815	1241927	1241124	1241749	1242531	1242780	0.324536	-0.018
acdh-2	II	-	5545719	5545872	5545265	5545403	5546429	5546526	0.325402	0.105
F56D5.6	IV	+	9406551	9406626	9402259	9402310	9406706	9406865	0.326718	0.016
F36H2.3	I	-	9256519	9256729	9256177	9256451	9256921	9257134	0.327529	-0.224
Y37D8A.21	III	-	12929580	12929716	12928369	12928679	12931427	12931636	0.328069	0.012
C50D2.6	II	+	86374	86525	85590	85706	86616	86647	0.328245	-0.031
B0303.11	III	-	8707260	8707306	8706836	8706980	8707409	8707627	0.328253	-0.052
clp-1	III	+	7982080	7982230	7981672	7981810	7982463	7982538	0.328253	0.118
acl-4	X	-	2069525	2069588	2068514	2068752	2069689	2069972	0.328763	-0.018
kin-9	X	+	8434299	8434389	8433012	8433153	8434909	8435157	0.329804	0.232
D1069.3	II	-	342168	342250	341981	341987	343025	343190	0.330182	0.01
C39B5.5	III	+	2209960	2210081	2208256	2208398	2210373	2210595	0.330425	0.003
C06G8.3	IV	+	10800352	10800453	10800159	10800242	10801018	10801250	0.330727	0.097
hrp-1	IV	-	3338350	3338544	3337559	3338298	3338805	3338867	0.331069	-0.126
ptp-3	II	+	10984201	10984273	10983997	10984121	10984384	10984469	0.331069	-0.199
sth-1	V	+	8053041	8053082	8052932	8052997	8053594	8053730	0.331646	0.012
dhhc-4	III	-	9864346	9864559	9863258	9863814	9864833	9864960	0.332941	-0.05
zoo-1	I	+	14542263	14542380	14541263	14541807	14543339	14543406	0.334065	-0.062
gbas-1	II	+	2509523	2509859	2508392	2508503	2510486	2510594	0.334908	-0.085
mrp-8	III	-	12297875	12297977	12297617	12297819	12298202	12298319	0.335103	-0.263
Y42G9A.1	III	+	6153511	6153620	6150274	6150438	6153685	6153817	0.335103	0.04
gba-3	IV	+	17478399	17478555	17477932	17478308	17478854	17479102	0.335891	-0.076
pho-11	II	+	9932293	9932380	9932040	9932235	9932596	9932675	0.337376	0.209
C06G8.3	IV	+	10800375	10800462	10800159	10800242	10801018	10801250	0.337445	0.086
dur-1	IV	-	9922575	9922695	9922460	9922526	9922935	9923022	0.33803	0.104
K08F9.3	V	+	15142202	15142400	15141579	15141838	15143148	15143383	0.33803	0.267
pat-12	III	-	730627	730684	729985	730144	731531	731618	0.33803	0.025
unc-68	V	-	6919517	6919634	6919077	6919218	6919931	6920165	0.33803	-0.107
fmo-3	III	+	10695308	10695336	10694589	10694758	10696029	10696273	0.339227	-0.029
mbl-1	X	+	17006972	17007212	17005586	17005706	17008199	17008462	0.341038	0.052
ncx-2	V	+	5308078	5308174	5307785	5307886	5308801	5308923	0.341038	0.114
R05D3.3	III	+	8364279	8364386	8364077	8364195	8364645	8364796	0.341038	-0.029
T24B8.3	II	-	9060854	9060881	9059880	9060097	9060991	9061114	0.343963	0.017
mrpl-30	III	-	2407301	2407523	2406307	2406558	2408879	2408990	0.346082	0.008
K01A12.2	X	+	8619170	8619268	8618777	8618924	8619736	8619756	0.347502	-0.279
K02A6.3	X	-	8229819	8229919	8229478	8229579	8230574	8230806	0.348415	0.089
Y17G7B.8	II	-	12026269	12026392	12025886	12026013	12026521	12026671	0.348415	0.373
Y17D7C.3	V	-	18720751	18720810	18720588	18720682	18720935	18721088	0.351875	0.019
T10B11.7	I	-	6948637	6948714	6948157	6948405	6949859	6950019	0.352649	0.088
Y65B4A.6	I	-	633890	634797	629491	631285	636233	636350	0.352649	0.037
Y41C4A.9	III	-	11714665	11714780	11714368	11714511	11715874	11716173	0.353575	0.015
rbf-1	III	+	6699076	6699130	6698581	6698910	6699243	6699333	0.35375	0.12
sqv-2	II	-	2891083	2891526	2889103	2889303	2892989	2893336	0.354202	0.029
F53C3.13	II	-	3922958	3923156	3921607	3922063	3924460	3924568	0.35455	0.016
mlp-1	III	-	5972483	5972730	5971529	5971780	5972896	5972976	0.35455	-0.013
D1086.11	V	+	14076381	14076508	14076156	14076331	14076565	14076725	0.356093	-0.012
F08B12.4	X	-	11407357	11407420	11407057	11407291	11407493	11407553	0.359269	-0.279
M03A1.3	II	+	4559303	4559381	4558706	4558947	4559468	4559573	0.359269	0.115
phy-2	IV	-	12213560	12213628	12213359	12213430	12213966	12214209	0.359269	-0.012
Y51F10.4	I	+	1938398	1938917	1934577	1935005	1941130	1941586	0.359269	0.036
Y38H6C.9	V	-	20521147	20521299	20520820	20521094	20521762	20521826	0.36103	0.131
math-41	II	+	1825809	1825947	1824760	1825759	1828928	1829049	0.362265	0.219
Y25C1A.7	II	-	3063833	3063908	3062541	3062974	3064364	3064514	0.362892	0.023
pho-11	II	+	9932293	9932373	9932040	9932235	9932596	9932675	0.363803	0.206
F30F8.9	I	+	7837843	7837926	7837603	7837719	7838771	7838898	0.363951	0.042
rps-15	I	-	8815915	8815987	8815776	8815830	8816078	8816193	0.365713	-0.139
rps-15	I	-	8815915	8816001	8815776	8815830	8816078	8816193	0.366136	-0.086
epg-8	I	-	9933861	9933914	9933531	9933697	9934152	9934290	0.36837	0.038
gly-3	III	-	7915287	7915380	7914991	7915141	7915915	7916788	0.368525	-0.021
F49E2.5	X	+	9554691	9554823	9553936	9554158	9555798	9556353	0.369035	-0.121
K11H3.8	III	+	9836824	9836945	9835307	9835708	9837244	9837367	0.369035	-0.001
unc-31	IV	+	12784062	12784074	12783719	12783826	12784684	12784841	0.369035	0.227
K02A6.3	X	-	8229819	8230177	8229478	8229579	8230574	8230806	0.370256	0.099
dur-1	IV	-	9926284	9926350	9924704	9924758	9927574	9927632	0.37071	-0.08
gba-3	IV	+	17478399	17478647	17477932	17478308	17478854	17479102	0.371448	-0.074
F40F8.1	II	+	11127709	11127874	11127633	11127667	11128380	11128559	0.371726	0.046
mlp-1	III	-	5972616	5972730	5971529	5971780	5972896	5972976	0.371869	-0.012
C14A4.12	II	+	10614200	10614260	10613992	10614149	10614379	10614493	0.373361	0.066
Y4C6B.7	IV	-	5352947	5353039	5352244	5352296	5353292	5353419	0.3742	0.013
deg-1	X	+	7766086	7766254	7765946	7766000	7766539	7766601	0.37545	-0.224
twk-34	V	+	15708227	15708294	15708077	15708174	15708783	15708926	0.375859	-0.015
C17H11.6	X	-	8190167	8190314	8189809	8189956	8190592	8190796	0.379334	0.02
B0205.4	I	-	10743151	10743254	10742975	10743087	10743340	10743499	0.37971	0.03
set-20	X	-	5681518	5681546	5681271	5681435	5682107	5682232	0.37971	-0.099
R11A8.1	IV	-	10356776	10356869	10355961	10356732	10356911	10357029	0.381487	0.108
unc-49	III	+	10527387	10527466	10527106	10527266	10527566	10527658	0.38252	-0.099
Y67H2A.2	IV	-	13290765	13290951	13290660	13290709	13291179	13291371	0.382769	-0.021
Y105C5A.17	IV	+	15726556	15726609	15725677	15725733	15726653	15726720	0.384147	0.334
linc-34	X	-	13401203	13401312	13400746	13401005	13401370	13401468	0.385923	-0.015
C30B5.2	II	+	6197809	6197857	6197535	6197719	6198026	6198256	0.387561	-0.055
deb-1	IV	-	7086066	7086099	7085215	7085857	7086182	7086273	0.387561	-0.042
dep-1	II	-	9007702	9008059	9007042	9007493	9009073	9009191	0.387561	0.065
smgl-2	IV	+	3732462	3732583	3731181	3731770	3733634	3734180	0.387684	0.043
K03E5.2	I	+	3423208	3423355	3422283	3422433	3423879	3424211	0.388859	-0.135
lev-11	I	-	14625278	14625350	14624955	14625089	14629884	14629941	0.39023	0.012
eat-18	I	+	14393324	14393449	14391959	14392203	14393546	14393629	0.390381	0.112
Y39A1A.2	III	-	10602110	10602153	10601904	10602047	10603069	10603185	0.391453	-0.055
C18C4.5	V	-	5551610	5551691	5550742	5550880	5551772	5551889	0.395107	0.096
M01H9.3	IV	-	4469823	4469963	4469335	4469484	4470712	4470824	0.395343	0.118
slc-17.6	I	+	2250710	2250840	2250270	2250388	2251466	2251603	0.395343	0.026
Y34F4.6	III	+	1008890	1009032	1008743	1008841	1009498	1009713	0.395552	0.083
kgb-2	IV	+	3607842	3607927	3607359	3607475	3607980	3608146	0.399151	0.011
mthf-1	II	-	7777455	7777541	7776350	7776505	7777666	7777827	0.399151	-0.025
gei-17	I	-	9105859	9106060	9104898	9105024	9107001	9107031	0.399795	0.026
DH11.2	II	+	8013209	8013269	8012815	8012957	8013407	8013543	0.400651	-0.015
dcn-1	III	+	4314805	4315006	4313926	4313980	4315321	4315600	0.409256	0.038
C39B5.6	III	+	2204629	2204967	2202701	2202981	2206416	2206882	0.409769	0.011
W09G3.1	I	-	13829212	13830190	13828430	13828540	13831738	13831976	0.409769	0.209
F47D12.6	III	-	6286869	6286935	6286628	6286827	6287199	6287293	0.410709	0.02
K02A6.3	X	-	8229985	8230177	8229478	8229579	8230574	8230806	0.410709	0.113
egl-8	V	+	28381	28699	26193	26380	29335	29515	0.413058	0.077
C34B2.9	I	-	10703399	10703566	10701641	10701893	10703695	10703801	0.415104	0.075
dnj-25	V	-	20739719	20739850	20738962	20739060	20742385	20742610	0.415125	0.016
zfp-3	X	-	1445527	1445648	1444923	1445016	1446488	1446643	0.415569	-0.016
egl-8	V	+	38990	39026	38137	38269	40453	40723	0.418772	-0.057
phf-14	V	+	17873178	17873380	17871504	17871847	17874402	17875040	0.419165	0.032
rps-8	IV	-	7313556	7313677	7313273	7313505	7313748	7313862	0.421222	-0.107
rilp-1	III	+	3638812	3638886	3635875	3636264	3639977	3640266	0.424369	-0.154
gmps-1	II	-	10868337	10868436	10866727	10866788	10868642	10868714	0.427844	-0.049
F49E2.5	X	+	9556957	9557050	9556765	9556834	9557217	9557406	0.428203	-0.047
unc-49	III	+	10524873	10525005	10524242	10524325	10525272	10525472	0.428329	-0.186
F08F1.4	X	+	8413490	8413585	8413301	8413418	8413635	8413887	0.428594	0.025
F27E5.7	II	+	10124500	10124628	10122764	10123003	10124746	10125015	0.428594	-0.026
gcy-28	I	+	4501783	4501822	4500649	4500922	4502569	4502899	0.429055	0.055
srx-58	V	+	15353131	15353352	15352573	15352785	15353408	15353764	0.429055	0.03
ate-1	I	-	9614129	9614209	9613825	9614015	9614339	9614460	0.429522	0.008
cdf-1	X	-	6502893	6503025	6502750	6502839	6504433	6504602	0.431019	-0.043
fcd-2	IV	+	15029862	15030490	15028239	15028371	15032422	15032843	0.431554	-0.021
F13D11.3	X	-	5805183	5805264	5804846	5804930	5805818	5805922	0.431769	-0.021
par-1	V	-	14114475	14114544	14113568	14113814	14115457	14115582	0.431769	-0.044
mvk-1	III	-	6126669	6126804	6125492	6125646	6127037	6127097	0.433327	-0.02
mys-4	I	+	8333608	8333703	8333428	8333553	8333925	8334005	0.433327	0.012
T24B8.4	II	-	9065183	9065405	9064037	9064274	9066466	9066625	0.435749	0.076
hif-1	V	+	20783445	20783528	20782663	20783222	20783737	20784065	0.444016	-0.022
F36H2.3	I	-	9258238	9258448	9257890	9258103	9258781	9258996	0.445473	-0.188
tom-1	I	+	5557959	5557971	5557668	5557782	5559328	5559474	0.446563	0.082
smgl-2	IV	+	3732462	3732736	3731181	3731770	3733634	3734180	0.44711	0.002
mnr-1	V	+	20656173	20656335	20655830	20655965	20656943	20657089	0.449525	0.013
mltn-12	IV	+	8997197	8997435	8997056	8997145	9000412	9000774	0.455748	0.006
Y51F10.4	I	+	1938398	1938543	1934577	1935005	1941130	1941586	0.456992	0.057
efhd-1	II	+	14187774	14187806	14184106	14184278	14187861	14188073	0.457621	0.064
Y22D7AR.6	III	-	1673912	1674379	1672516	1672952	1675432	1675692	0.459545	0.025
add-1	X	-	4854965	4855055	4854829	4854873	4855319	4855415	0.462434	-0.111
gly-5	III	+	13187639	13187715	13187391	13187450	13188109	13188243	0.462434	-0.016
kcnl-2	I	+	8199037	8199139	8196539	8196622	8199616	8199697	0.465118	0.071
eri-3	II	+	1127383	1127567	1126750	1126984	1127625	1127791	0.466419	0.031
egl-13	X	+	5671822	5671869	5671685	5671740	5672227	5672357	0.467091	0.061
twk-17	X	-	7600689	7600716	7599835	7600466	7600945	7601081	0.468364	0.164
cccp-1	III	+	12481727	12481754	12481606	12481676	12482789	12482945	0.470012	0.055
vps-16	III	+	6433389	6433491	6433238	6433335	6433543	6433885	0.470997	0.027
tag-234	II	+	5866169	5866226	5864817	5864971	5866312	5866391	0.474438	-0.033
F20A1.6	V	-	7026114	7026291	7025709	7025809	7026438	7026478	0.481796	-0.08
jun-1	II	+	9127361	9127508	9123241	9123336	9130947	9131065	0.481796	0.017
Y39A1A.2	III	-	10602717	10602934	10601904	10602047	10603069	10603128	0.481796	-0.146
Y70G10A.3	III	+	10243753	10243844	10243571	10243652	10244328	10244438	0.481796	-0.032
Y55B1AR.2	III	-	595248	595893	593926	594123	596645	596760	0.482299	-0.095
madd-2	V	-	1226841	1226883	1225961	1226107	1226957	1227114	0.4834	0.05
mig-15	X	-	10424121	10424148	10423328	10423811	10424231	10424342	0.4834	0.024
T24B8.4	II	-	9066055	9066163	9064037	9064274	9066466	9066625	0.4834	-0.291
C43F9.11	IV	+	10597279	10597424	10596804	10596977	10597897	10598004	0.48525	0.052
spds-1	II	+	12810444	12810602	12809685	12809831	12810660	12810872	0.48659	-0.009
dpf-7	IV	-	4800405	4800538	4800235	4800352	4800742	4801104	0.487703	0.016
ncx-6	III	-	9711157	9711271	9711029	9711093	9711314	9711525	0.487703	-0.12
cgt-2	X	+	17697159	17697394	17696472	17696722	17697978	17698214	0.487968	-0.084
lin-45	IV	-	6747287	6747458	6746942	6747125	6748352	6748424	0.490568	-0.124
unc-82	IV	+	7442837	7442897	7442360	7442683	7443519	7443794	0.492042	0.041
rilp-1	III	+	3638812	3638911	3635875	3636264	3639977	3640266	0.492854	-0.029
nid-1	V	+	12914220	12914391	12913822	12913946	12914440	12914537	0.493494	-0.116
spat-2	III	+	11042951	11042990	11042085	11042259	11043049	11043175	0.495028	-0.131
F27E5.7	II	+	10124500	10124637	10122764	10123003	10124746	10125015	0.495993	-0.024
ckr-2	III	-	2011043	2011111	2010634	2010743	2011260	2011431	0.496301	0.167
R13H4.2	V	+	11837648	11837702	11837482	11837540	11837750	11837911	0.497343	0.037
srx-45	III	-	9304351	9304502	9304033	9304148	9304556	9304652	0.502989	-0.18
mlp-1	III	-	5972896	5972976	5971529	5971780	5973547	5973662	0.502999	-0.081
T24B8.4	II	-	9066466	9066625	9065183	9065405	9067046	9067212	0.502999	-0.1
T05E12.6	V	-	17088689	17088842	17085348	17085583	17089047	17089129	0.51051	-0.017
unc-82	IV	+	7438751	7438898	7438526	7438598	7439055	7439090	0.511611	0.056
F13B9.1	X	+	8290408	8290474	8290220	8290327	8290711	8291114	0.516885	-0.057
gpcp-1	X	-	3109803	3109887	3109619	3109688	3109941	3110099	0.51798	0.045
F08B12.4	X	-	11407346	11407421	11407057	11407291	11407493	11407553	0.521035	-0.011
T06F4.1	X	-	4058811	4058833	4058167	4058261	4059123	4059230	0.522892	0.17
mbk-2	IV	+	13031236	13031291	13027156	13027303	13031593	13031768	0.526139	-0.03
ZC328.3	I	-	6416318	6416354	6415932	6416008	6416516	6417010	0.526139	-0.018
klf-1	III	+	2877661	2877742	2876675	2876868	2878327	2878624	0.53226	0.03
fbxa-55	III	-	935458	935633	933838	934466	935954	936067	0.534058	0.052
sup-12	X	+	3905808	3905878	3905490	3905620	3906813	3906974	0.534583	-0.034
stn-1	I	+	9504727	9504831	9504453	9504561	9505007	9505164	0.534704	0.016
mbl-1	X	+	17006972	17007197	17005586	17005706	17008199	17008361	0.534767	0.053
T05E12.6	V	-	17088906	17088993	17085262	17085583	17089047	17089129	0.539139	0.036
phf-14	V	+	17873178	17873394	17871504	17871847	17874402	17875040	0.540233	0.03
prk-1	III	+	6998129	6998228	6997692	6997896	7001495	7001655	0.540464	0.094
pqn-70	V	-	11227412	11227452	11226877	11226936	11228276	11228477	0.541502	0.043
zoo-1	I	+	14542263	14542382	14541263	14541807	14543339	14543406	0.543975	-0.112
dhhc-7	I	+	11614470	11614543	11613559	11613653	11615051	11615178	0.546357	0.045
ate-1	I	-	9614339	9614403	9613820	9614015	9614730	9614814	0.548147	0.043
clh-1	II	-	11847981	11848026	11847721	11847836	11848339	11848372	0.548147	0.093
his-57	IV	+	11341165	11341198	11340411	11340791	11341464	11341703	0.54899	0.497
dpf-7	IV	-	4800425	4800538	4800235	4800352	4800742	4801104	0.550573	0.015
M28.8	II	+	10632276	10632340	10632142	10632216	10632502	10632595	0.550933	-0.037
avr-14	I	-	5970128	5970193	5969992	5970080	5970302	5970443	0.553573	0.34
C03H12.1	X	+	15695059	15695146	15694903	15694984	15695831	15696044	0.554696	-0.009
atg-4.2	IV	+	11670803	11670947	11670584	11670674	11671233	11671505	0.555284	0.042
W02F12.4	V	-	6706047	6706070	6705103	6705292	6706197	6706440	0.556378	0.073
F49E2.5	X	+	9555798	9556353	9554691	9554823	9556627	9556717	0.556814	0.049
unc-31	IV	+	12779433	12779469	12777799	12777954	12780868	12780971	0.556855	0.21
rsp-8	III	+	11826642	11826735	11826417	11826481	11826861	11826926	0.557144	0.016
cdf-1	X	-	6502893	6503019	6502750	6502839	6504433	6504602	0.557933	-0.04
droe-8	V	+	8728483	8728598	8728261	8728360	8728644	8728894	0.558404	-0.079
unc-16	III	+	9550365	9550383	9549646	9549682	9550720	9550974	0.559172	-0.015
ZK1290.13	II	+	7535841	7536073	7535304	7535398	7536152	7536235	0.559172	-0.06
Y51H1A.2	II	-	13869848	13870024	13868081	13868431	13871298	13871404	0.559509	0.021
C06G8.3	IV	+	10800375	10800453	10800159	10800242	10801018	10801250	0.560489	0.031
fbn-1	III	+	7637409	7637496	7637190	7637256	7637799	7638016	0.560929	-0.26
lev-11	I	-	14623269	14623408	14622827	14622897	14623827	14623898	0.56155	-0.102
unc-52	II	-	14664401	14664413	14663344	14664211	14664631	14664977	0.562902	0.032
fcd-2	IV	+	15029862	15030006	15028239	15028371	15032422	15032843	0.563131	-0.057
egl-9	V	+	10473334	10473438	10470928	10471116	10473679	10473802	0.573238	-0.015
T05E12.6	V	-	17088921	17088993	17085348	17085583	17089047	17089154	0.573817	0.138
hif-1	V	+	20783421	20783528	20782663	20783222	20783737	20784065	0.574217	-0.02
ZK1290.13	II	+	7535841	7536068	7535304	7535398	7536152	7536235	0.574217	-0.059
shn-1	II	-	11388262	11388352	11387779	11388102	11388609	11388882	0.57462	-0.051
Y71G10AL.1	IV	+	2179391	2179713	2178361	2178403	2181076	2181193	0.576143	-0.038
ate-1	I	-	9614339	9614403	9614142	9614209	9614730	9614814	0.577462	-0.019
nono-1	III	-	5956532	5956834	5953867	5954395	5957691	5958046	0.577462	-0.063
T23E7.2	X	+	17674117	17674267	17673390	17673480	17674358	17674827	0.580354	-0.026
rpl-17	I	+	1156998	1157094	1156578	1156671	1157273	1157474	0.582628	0.386
col-99	IV	-	141714	141750	141067	141418	142259	142295	0.583192	-0.074
F25B4.8	V	-	5690315	5690356	5690129	5690263	5690432	5690547	0.583955	0.008
dcn-1	III	+	4314805	4314964	4313926	4313980	4315321	4315600	0.585388	0.009
mps-2	II	-	310521	310534	310324	310443	310620	311004	0.589296	-0.031
C43F9.11	IV	+	10597212	10597424	10596914	10596977	10597897	10598004	0.590578	0.068
fbxc-45	IV	-	2920719	2920838	2919825	2920069	2921160	2921772	0.592135	-0.009
ZK721.4	X	+	8782636	8782708	8782150	8782280	8784314	8784441	0.592879	-0.241
tmc-2	X	+	9309008	9309065	9308816	9308933	9309116	9309227	0.593168	-0.02
lim-9	I	-	9188825	9188908	9184865	9185066	9191556	9191655	0.594791	-0.009
fbxa-77	III	+	1250612	1251153	1249492	1249589	1251641	1251838	0.59715	0.048
nrx-1	V	+	10843378	10843519	10842433	10842493	10845644	10845784	0.597741	0.164
ate-1	I	-	9613261	9613484	9612905	9613211	9613825	9614015	0.606994	0.011
ate-1	I	-	9614339	9614420	9613825	9614015	9614730	9614814	0.606994	0.16
fbxa-218	III	+	12437052	12437092	12436551	12436649	12438966	12439443	0.608233	-0.124
Y37E3.11	I	+	2082033	2082075	2081955	2081976	2082813	2083029	0.609418	0.087
R13A5.7	III	-	7569976	7570021	7569157	7569324	7570072	7570133	0.61237	0.127
coq-2	III	+	6938406	6938545	6937396	6937474	6938908	6939211	0.612998	-0.088
F56D5.6	IV	+	9405580	9405828	9402259	9402310	9406706	9406865	0.613395	0.118
B0244.10	III	+	5735731	5735904	5735408	5735542	5736007	5736138	0.614852	-0.181
math-26	II	+	1772231	1772261	1771808	1771958	1772448	1772717	0.614852	0.056
unc-58	X	-	10106682	10106721	10106231	10106298	10106827	10106948	0.617422	0.121
dop-2	V	+	9611965	9612052	9611296	9611364	9612731	9612846	0.617434	-0.347
ptr-12	I	-	2591574	2591749	2591000	2591144	2591886	2592387	0.617733	-0.061
T07A9.8	IV	+	398106	398273	397921	398053	398712	399095	0.622636	0.007
unc-104	II	+	7005975	7006116	7004658	7004790	7006469	7006692	0.628473	-0.086
ced-1	I	-	11860780	11861027	11858454	11858616	11862792	11863104	0.628586	0.024
F53C3.13	II	-	3922951	3923156	3921607	3922063	3924460	3924568	0.628586	0.012
hxk-3	IV	+	1509308	1509444	1508216	1508356	1509594	1509965	0.628586	0.009
ate-1	I	-	9613261	9613379	9612905	9613211	9613825	9614015	0.628761	0.008
D1086.11	V	+	14076145	14076331	14075649	14075678	14076565	14076725	0.628761	0.013
H08M01.1	IV	-	13835843	13835900	13835545	13835599	13836017	13836215	0.628761	0
Y17D7B.7	V	-	18781005	18781055	18780576	18780625	18781702	18781726	0.628761	-0.031
Y40C5A.4	IV	-	7349755	7349809	7349282	7349476	7349894	7350044	0.628761	0.066
grl-7	V	-	11346168	11346225	11345527	11345803	11346417	11346465	0.629108	0.033
hxk-3	IV	+	1509308	1509441	1508216	1508356	1509594	1509965	0.629108	0.009
row-1	I	-	10476778	10476918	10476248	10476729	10476965	10477170	0.633618	0.006
F20C5.4	IV	+	8765739	8765808	8765444	8765681	8766001	8766197	0.639848	-0.008
K12C11.1	I	-	1342171	1342726	1341217	1341636	1344032	1344692	0.641144	0.014
ZK180.6	IV	-	4521138	4521315	4520180	4520471	4521365	4521878	0.64155	-0.014
F55C5.2	V	+	12264353	12264470	12264001	12264052	12264521	12264781	0.644615	-0.136
T10D4.6	II	+	3119920	3119977	3119505	3119559	3120023	3120317	0.644882	0.034
csn-1	V	-	17864520	17865218	17861367	17861724	17866418	17866529	0.64533	0.021
F09B9.4	X	+	10161223	10161268	10160977	10161175	10161318	10161450	0.646423	0.006
D1086.11	V	+	14076145	14076313	14075649	14075678	14076565	14076725	0.649577	0.026
cas-2	I	+	4191722	4191837	4191211	4191672	4192678	4193023	0.650615	0.003
T09E11.11	I	+	12345287	12345414	12344615	12344759	12345454	12345544	0.653959	0.016
F49E2.5	X	+	9555415	9555577	9554691	9554823	9556627	9556717	0.654574	0.153
cct-3	II	+	2236979	2237101	2235462	2235852	2238113	2238509	0.656801	0.178
Y17D7B.7	V	-	18781005	18781013	18780576	18780625	18781702	18781805	0.658139	-0.005
dur-1	IV	-	9925943	9925997	9925722	9925788	9927574	9927632	0.658448	0.102
F02E11.7	II	+	3269745	3269997	3267669	3267787	3271193	3271255	0.659344	-0.009
twk-28	X	-	4276626	4276662	4276067	4276283	4276741	4276905	0.659344	0.031
F32D8.11	V	-	10888171	10888410	10887887	10888120	10888749	10888976	0.660897	0.014
Y51H4A.8	IV	-	16576831	16577006	16575101	16575498	16578305	16578549	0.663608	-0.009
ZK384.7	V	-	18737359	18737469	18736688	18736932	18737699	18737785	0.663947	0.044
ntl-11	IV	-	15467471	15467678	15465916	15466111	15468525	15468576	0.667185	0.069
C17H11.6	X	-	8190167	8190305	8189809	8189956	8190592	8190796	0.667189	0.019
nhr-68	V	+	11574090	11574327	11573769	11573904	11574791	11574922	0.672921	-0.01
alx-1	III	+	9961234	9961446	9959821	9960786	9961547	9961664	0.677365	0.064
C39B5.5	III	+	2209960	2210083	2208256	2208398	2210373	2210595	0.678015	0.006
fbxa-32	III	-	1268353	1268972	1267337	1267618	1269161	1269256	0.678445	0.1
H14N18.4	V	-	8925421	8925445	8925189	8925272	8925628	8925820	0.680832	0.175
ZC374.2	X	-	10036914	10036996	10036392	10036506	10037366	10037532	0.680832	-0.177
rpl-17	I	+	1156998	1157164	1156578	1156668	1157273	1157474	0.682975	0.101
cln-3.3	V	+	8683472	8683499	8683051	8683117	8684043	8684162	0.684747	0.13
C39B5.5	III	+	2209960	2210110	2208256	2208398	2210373	2210535	0.685921	0.007
F32D8.11	V	-	10888171	10888403	10887872	10888120	10888749	10889004	0.686977	0.019
pde-1	I	-	13316102	13316296	13315857	13316008	13318237	13318385	0.688625	0.035
sid-3	X	+	17190378	17190432	17189144	17189274	17190547	17190774	0.690306	-0.097
ate-1	I	-	9614339	9614460	9613825	9614015	9614730	9614814	0.692073	0.18
ZK1307.7	II	+	9639653	9639686	9639142	9639217	9639893	9640052	0.692073	-0.049
Y52B11A.3	I	+	10972158	10972250	10970492	10970638	10973149	10973321	0.692341	-0.047
Y82E9BR.2	III	+	1442698	1442758	1441891	1442137	1443058	1443190	0.692401	-0.047
zyg-12	II	+	4952489	4952531	4952282	4952392	4953160	4953456	0.692401	0.116
R02F11.3	V	-	4805150	4805216	4804051	4804439	4805438	4805564	0.694076	0.068
Y43F8B.24	V	+	19457804	19457813	19457419	19457570	19458565	19458857	0.695305	0.174
C17H11.6	X	-	8190167	8190319	8189809	8189956	8190592	8190796	0.696436	0.018
ate-1	I	-	9614133	9614209	9613825	9614015	9614339	9614420	0.696933	-0.002
unc-82	IV	+	7443051	7443111	7442837	7442897	7443519	7443794	0.696933	0.086
sdz-24	II	+	659101	659114	658959	659049	659167	659370	0.697078	-0.014
Y37H2A.1	V	+	18113848	18113994	18112461	18112711	18114321	18114755	0.698887	0.257
Y69H2.3	V	-	18662204	18662313	18661087	18661177	18662358	18662550	0.700975	-0.039
alh-10	X	-	7141565	7141674	7141369	7141525	7141943	7142290	0.701792	0.011
C03B1.7	X	+	6344293	6344353	6343551	6343926	6344453	6344732	0.704533	0.082
C37E2.2	X	+	14176408	14176469	14176236	14176344	14177777	14177929	0.704533	-0.067
rps-20	I	-	14468843	14468924	14468649	14468789	14469014	14469103	0.705009	-0.175
scrm-1	I	-	11689034	11689113	11688679	11688988	11689344	11689390	0.706432	0.097
cle-1	I	-	8707796	8707847	8707427	8707559	8708084	8708132	0.706535	0.085
C23H5.8	IV	-	2112397	2112497	2111963	2112087	2112734	2112920	0.707095	-0.007
ced-1	I	-	11860794	11861027	11858454	11858616	11862792	11863104	0.707095	0.023
egl-8	V	+	29335	29515	26193	26380	30199	30297	0.707095	0.063
F08F8.10	III	-	7354907	7355105	7354382	7354442	7356041	7356659	0.707095	0.075
F54D5.4	II	+	11570046	11570091	11569817	11569876	11570151	11570280	0.707095	-0.125
pals-24	III	+	122680	122758	120744	120775	123173	123227	0.707095	0.018
Y76B12C.6	IV	+	1990558	1991354	1989258	1989466	1992172	1992226	0.710507	0.02
F42H10.3	III	+	8487406	8487520	8486642	8486741	8487699	8487893	0.713382	-0.014
spv-1	II	-	7913174	7913316	7912092	7912963	7913997	7914080	0.713663	0.125
rpl-17	I	+	1156998	1157094	1156578	1156668	1157273	1157474	0.713664	0.307
ZK721.4	X	+	8783474	8783519	8782636	8782708	8784314	8784441	0.713664	0.473
rsd-2	IV	-	13536377	13536432	13534269	13534635	13537351	13537494	0.714689	-0.018
usp-50	V	+	17933505	17933625	17932449	17932602	17934016	17934225	0.715803	0.012
Y4C6B.2	IV	+	5342272	5342381	5341689	5342215	5343030	5343148	0.715803	-0.019
egl-36	X	+	10741659	10741738	10741451	10741551	10741787	10741927	0.716527	0.036
Y39A3CL.4	III	-	1773997	1774250	1772530	1772831	1774860	1775123	0.716527	0.018
C33D3.3	X	+	10485839	10485890	10485729	10485780	10485938	10486061	0.717225	-0.079
C34H4.1	IV	+	1557110	1557207	1556566	1556723	1557268	1557350	0.717676	-0.213
nol-9	IV	+	13423364	13423580	13422499	13422610	13424612	13424754	0.718316	0.052
lmp-2	X	+	1126250	1126291	1125762	1125861	1126831	1126957	0.719248	-0.035
eor-2	X	+	14604868	14604913	14604588	14604748	14605637	14605726	0.720471	-0.028
ate-1	I	-	9614339	9614460	9614129	9614209	9614730	9614814	0.720883	-0.011
Y52B11A.3	I	+	10972158	10972233	10970492	10970638	10973149	10973327	0.72404	-0.046
Y6E2A.10	V	-	15729673	15729898	15729458	15729619	15730277	15730475	0.73071	0.048
arl-7	X	-	14981420	14981480	14981144	14981340	14981527	14981675	0.730771	-0.209
D1086.11	V	+	14076156	14076250	14075480	14075678	14076565	14076725	0.730771	0.1
sma-2	III	+	8754855	8754984	8751748	8752047	8755039	8755353	0.730771	-0.012
sur-7	X	+	16378046	16378097	16377620	16377769	16378230	16378479	0.730771	-0.005
pals-23	III	+	125621	125685	124932	125061	125758	125909	0.731296	-0.021
rpl-17	I	+	1156992	1157164	1156578	1156671	1157273	1157474	0.731296	0.238
Y64G10A.7	IV	+	14306532	14306712	14305238	14305487	14308067	14308190	0.733167	-0.031
C10A4.9	X	+	7421557	7421649	7421107	7421199	7421701	7421817	0.734094	0.011
pqn-18	X	+	12915729	12915912	12915436	12915523	12916158	12916350	0.734826	-0.016
mig-5	II	-	8183734	8183857	8183362	8183688	8183899	8184377	0.735349	0.017
Y76B12C.6	IV	+	1990001	1990167	1989258	1989466	1990558	1991354	0.735349	-0.033
camt-1	II	-	4492086	4492120	4491676	4491779	4492204	4492428	0.735445	0.031
jun-1	II	+	9130836	9130889	9129396	9129653	9130947	9131065	0.735445	0.121
hmr-1	I	-	11093798	11093881	11088411	11088545	11094102	11094526	0.737785	0.115
F20C5.3	IV	-	8754043	8754238	8753650	8753961	8754565	8754694	0.739871	0.069
pqn-83	III	-	13090788	13090967	13089236	13089349	13093881	13093998	0.742814	0.006
Y82E9BR.2	III	+	1442698	1442803	1441891	1442137	1443058	1443190	0.744246	-0.051
T12E12.1	IV	+	5551405	5551509	5551133	5551202	5551859	5551960	0.745271	-0.006
Y75B8A.31	III	+	12352209	12352326	12351892	12352156	12353668	12353797	0.748183	0.008
bro-1	I	+	5187581	5187647	5186925	5187149	5188388	5188995	0.748254	-0.064
F49E8.2	IV	+	7549979	7550191	7549521	7549711	7550873	7551027	0.749543	0.02
F08B12.4	X	-	11407346	11407420	11407057	11407291	11407493	11407553	0.751097	-0.26
ikke-1	III	-	9047675	9047743	9046497	9046585	9047842	9048646	0.752112	0.085
F48A11.4	II	-	214228	214344	213190	213755	214733	214868	0.753627	0.001
mua-3	III	+	10168173	10168203	10167953	10168124	10170114	10170267	0.754966	0.05
pho-11	II	+	9932293	9932374	9932040	9932235	9932596	9932700	0.755803	0.124
unc-82	IV	+	7443006	7443111	7442837	7442897	7443519	7443794	0.755957	0.133
alh-4	V	-	6427808	6427955	6427211	6427671	6428045	6428184	0.759203	0.015
tag-10	II	+	13636218	13636272	13635068	13635762	13636750	13636844	0.762593	0.093
frpr-8	X	+	8702156	8702192	8701916	8702001	8702696	8702822	0.763319	0.052
dop-1	X	-	4413287	4413452	4412328	4412456	4413917	4414131	0.765168	0.091
H06I04.6	III	-	3063007	3063109	3062753	3062885	3063960	3064177	0.765902	-0.044
tcc-1	V	-	17851802	17852124	17849417	17849555	17853002	17853602	0.767722	0.017
Y22D7AL.9	III	-	1608986	1609041	1607930	1608165	1609344	1609881	0.769965	0.019
mrpl-37	II	-	13573604	13573752	13571706	13571971	13574251	13574329	0.770158	-0.179
F13H8.5	II	-	6254377	6254458	6254117	6254246	6254663	6254726	0.771328	-0.073
C23H5.8	IV	-	2112397	2112542	2111963	2112087	2112734	2112920	0.772034	-0.005
C33G8.2	V	+	7010377	7010401	7010226	7010280	7010505	7010682	0.775307	-0.11
F18E9.4	X	+	8582803	8582978	8582091	8582185	8583094	8583267	0.775607	0.016
arl-7	X	-	14981385	14981480	14981144	14981340	14981527	14981675	0.777835	-0.074
Y34B4A.2	X	+	5280187	5280253	5280050	5280136	5280839	5280951	0.777835	0.054
F49E8.2	IV	+	7549975	7550191	7549521	7549711	7550873	7551027	0.781816	0.018
F07C3.3	V	-	9229134	9229198	9227951	9228149	9229909	9230141	0.783163	-0.15
ndg-4	III	-	4464099	4464298	4463574	4463717	4464529	4464668	0.791375	0.01
rpl-17	I	+	1156992	1157094	1156578	1156671	1157273	1157474	0.792106	0.269
clec-199	IV	+	17356905	17356947	17356548	17356590	17357210	17357372	0.794228	0.126
W06B4.2	II	+	4469083	4469253	4468420	4468483	4469451	4469562	0.796918	-0.092
cdk-9	I	+	11324871	11324919	11323526	11323581	11325746	11325938	0.800866	0.038
F56D5.6	IV	+	9405731	9405828	9402259	9402310	9406706	9406865	0.800866	0.102
mlp-1	III	-	5972541	5972730	5971529	5971780	5972896	5972976	0.800866	-0.01
Y69H2.3	V	-	18662204	18662313	18661621	18661711	18662358	18662550	0.800866	0.121
Y4C6B.2	IV	+	5342272	5342305	5341689	5342215	5343030	5343148	0.802262	-0.005
ptr-12	I	-	2591520	2591749	2591000	2591144	2591886	2592387	0.804326	-0.041
F49E8.2	IV	+	7549979	7550091	7549521	7549711	7550873	7551027	0.805955	0.024
clec-80	IV	+	2826316	2826571	2825525	2825647	2827440	2827634	0.806983	-0.02
T23E7.2	X	+	17678929	17678986	17677172	17677244	17679921	17680035	0.811318	-0.167
ikke-1	III	-	9047321	9047533	9046497	9046585	9047842	9048646	0.812727	-0.007
pqn-70	V	-	11227413	11227452	11226877	11226936	11228276	11228477	0.813365	0.036
dct-17	V	-	13728591	13728651	13727762	13727920	13728699	13728862	0.815191	0.036
Y52B11A.3	I	+	10972158	10972251	10970492	10970638	10973149	10973327	0.817198	-0.023
des-2	V	-	11416572	11416605	11415596	11415769	11416807	11416984	0.817556	0.05
W09G3.1	I	-	13828704	13828805	13828430	13828540	13829212	13829285	0.820977	0.033
C30B5.2	II	+	6197809	6197915	6197535	6197719	6198026	6198256	0.822654	-0.038
F13G3.3	I	-	7298085	7298239	7297589	7297786	7298403	7298727	0.82385	0.03
ggr-2	X	+	6079534	6079567	6079231	6079287	6080025	6080156	0.824157	0.164
adr-1	I	+	7774397	7774455	7774132	7774270	7774642	7774650	0.824994	0.113
F10D7.5	X	-	17388071	17388298	17386872	17386960	17388344	17388486	0.827767	0.027
D2023.1	V	+	11794761	11794832	11792420	11792501	11794924	11795177	0.827971	-0.047
mel-11	II	+	9364262	9364586	9363739	9364003	9364892	9365076	0.830118	0.008
Y69H2.3	V	-	18662118	18662313	18661087	18661177	18662358	18662550	0.838222	-0.034
coq-2	III	+	6938411	6938545	6937396	6937474	6938908	6939211	0.840349	-0.051
F49E2.5	X	+	9554691	9554823	9553936	9554158	9556627	9556717	0.841603	-0.152
C10G11.6	I	+	6292570	6292630	6292244	6292401	6293689	6293855	0.844347	0.021
cisd-3.1	III	+	4543770	4543971	4543211	4543393	4545715	4546025	0.846434	0.006
mrp-1	X	-	579497	579653	579309	579387	581629	581784	0.84935	-0.136
T19D12.2	II	+	6664471	6664511	6664226	6664333	6664557	6664635	0.84935	0.001
ZK616.1	IV	+	5404051	5404089	5403837	5403978	5404333	5404396	0.84935	0.033
ctn-1	I	+	2614796	2614819	2614018	2614489	2615076	2615128	0.849447	0.025
F49E8.2	IV	+	7549975	7550091	7549521	7549711	7550873	7551027	0.849447	0.022
lin-45	IV	-	6747287	6747458	6746942	6747125	6747699	6747883	0.849447	-0.095
F13H8.5	II	-	6254663	6254726	6254514	6254592	6254993	6255574	0.849856	0.007
scd-1	X	-	12505606	12505714	12505145	12505311	12505818	12505909	0.849856	0.053
F32B5.6	I	+	2670696	2670797	2670482	2670602	2671911	2672434	0.851319	0.01
nid-1	V	+	12915607	12915689	12915312	12915555	12915815	12916506	0.851319	0.072
pbo-1	III	-	2682112	2682244	2681653	2681767	2685077	2685145	0.85262	-0.021
unc-31	IV	+	12775091	12775127	12774261	12774435	12776125	12776283	0.854771	0.147
alh-10	X	-	7141565	7141686	7141369	7141525	7141943	7142290	0.855861	0.017
ate-1	I	-	9613261	9613389	9612905	9613211	9613825	9614015	0.856131	0.004
alh-4	V	-	6427758	6427955	6427211	6427671	6428045	6428184	0.856996	0.012
daf-2	III	-	3006978	3007224	3005691	3006037	3008609	3008892	0.85775	-0.054
F40A3.7	V	-	7896602	7896686	7895464	7895820	7897023	7897136	0.858667	-0.043
Y69H2.3	V	-	18662118	18662313	18661621	18661711	18662358	18662550	0.862471	0.091
abhd-3.1	V	+	19956543	19956668	19955619	19955786	19957305	19957479	0.862878	0.006
F08B12.4	X	-	11407357	11407421	11407057	11407291	11407493	11407553	0.865505	-0.011
C23H5.8	IV	-	2112397	2112493	2111963	2112087	2112734	2112920	0.872869	-0.004
fbxa-55	III	-	933838	934379	933584	933797	935954	936067	0.872869	0.025
lfi-1	X	+	4983562	4983896	4981239	4981495	4984066	4984205	0.872869	-0.083
mrpl-37	II	-	13573584	13573752	13571706	13571971	13574251	13574329	0.872869	-0.195
ppk-1	I	+	5364208	5364344	5363889	5364120	5364670	5365170	0.872869	-0.006
sad-1	X	-	13489433	13489466	13488803	13488969	13489621	13489703	0.873128	0.074
abu-12	X	-	453976	454195	452672	452882	454287	454482	0.874476	0.125
K02F3.2	III	+	847691	847714	847044	847270	848340	848502	0.875051	0.024
glt-4	X	+	6406429	6406504	6406166	6406340	6406687	6406981	0.877674	-0.064
mks-1	III	+	3188422	3188606	3187457	3187565	3189180	3189256	0.886539	-0.333
Y4C6B.2	IV	+	5342272	5342309	5341689	5342215	5343030	5343148	0.887119	0.015
sfa-1	IV	-	17108479	17108552	17107999	17108034	17108783	17108884	0.887676	-0.028
daf-12	X	+	10663249	10663324	10662794	10662890	10663659	10663757	0.890185	-0.027
acd-5	I	-	3659578	3659699	3659192	3659280	3659923	3660078	0.891162	-0.042
ced-1	I	-	11860819	11861027	11858454	11858616	11862792	11863104	0.891162	0.022
Y39A3CL.1	III	+	1842869	1843103	1841785	1841910	1844372	1844523	0.891162	0.046
B0019.2	I	+	12781220	12781284	12780247	12780454	12781536	12781723	0.897542	0.009
ntl-2	II	-	4374557	4374698	4374367	4374494	4375228	4375348	0.904549	0.034
unc-16	III	+	9549655	9549682	9549413	9549457	9550365	9550383	0.904549	-0.012
Y52B11A.3	I	+	10976211	10976626	10974607	10974819	10977649	10978056	0.90805	-0.031
dpff-1	III	-	5905244	5905347	5904362	5904452	5905396	5905602	0.910647	-0.039
fce-2	V	+	20425928	20426073	20425704	20425768	20427371	20427430	0.912484	-0.021
K07C10.3	II	+	11167254	11167283	11166675	11166772	11167545	11167704	0.912484	-0.001
lmd-3	V	-	8418404	8418637	8417661	8417900	8422054	8422736	0.912838	0.022
glb-9	II	-	7508128	7508164	7507318	7507566	7508226	7508318	0.922861	0.044
H14N18.4	V	-	8925628	8925652	8925189	8925272	8925740	8925822	0.925654	-0.027
C23H5.8	IV	-	2112407	2112542	2111893	2112087	2112734	2112920	0.928564	0.063
par-1	V	-	14121368	14121512	14120732	14121018	14122207	14122315	0.929419	-0.045
Y56A3A.7	III	-	11936913	11937042	11934001	11934180	11938971	11939181	0.931483	-0.07
Y71G12B.13	I	+	1702367	1702475	1702104	1702149	1702571	1702674	0.932632	0.097
C23H5.8	IV	-	2112407	2112497	2111893	2112087	2112734	2112920	0.93604	0.064
Y71F9AL.10	I	+	2867243	2867304	2866507	2866611	2867425	2867597	0.941453	0.071
efsc-1	I	+	12979892	12980015	12978838	12979141	12980419	12980525	0.947344	-0.129
lgc-41	X	+	10457061	10457259	10456653	10456776	10457944	10458064	0.949437	0.091
F08G5.3	IV	-	12413759	12413801	12412922	12413239	12413853	12414002	0.949884	-0.034
ZK546.2	II	+	4946944	4947130	4946572	4946791	4947175	4947630	0.951457	0.012
dnc-1	IV	-	10932136	10932320	10931881	10931951	10932594	10932696	0.953597	-0.254
Y71G12B.13	I	+	1702365	1702475	1702104	1702149	1702571	1702688	0.953985	0.101
hrpk-1	I	+	6318355	6318405	6318159	6318274	6318591	6318664	0.95678	0.017
B0205.4	I	-	10741874	10742025	10741758	10741822	10742975	10743047	0.961109	0.333
C27D8.3	IV	-	12711307	12711410	12710340	12710663	12711661	12711744	0.961109	0.021
ZC262.2	III	+	8332689	8332722	8332585	8332644	8332772	8332927	0.961615	0.078
C23H5.8	IV	-	2112366	2112542	2111963	2112087	2112734	2112920	0.965584	-0.035
F46C5.6	II	-	8843562	8843628	8843309	8843383	8843704	8843766	0.965584	0.104
hum-7	I	-	591265	591304	590157	590346	591534	591607	0.965584	0.028
F14B8.5	X	-	6927816	6927924	6927557	6927660	6928506	6928674	0.967926	0.047
unc-68	V	-	6907335	6907445	6907023	6907117	6907607	6907720	0.967926	0.224
C23H5.8	IV	-	2112366	2112497	2111963	2112087	2112734	2112920	0.968173	-0.039
Y37D8A.21	III	-	12929580	12929717	12928369	12928679	12931427	12931636	0.968352	0.009
mrpl-45	III	-	1201474	1201649	1200199	1200471	1201819	1202008	0.968447	0.007
D1007.15	I	+	4559764	4559893	4559558	4559693	4559988	4560227	0.969278	-0.017
F36H2.3	I	-	9253577	9253672	9253066	9253134	9255036	9255159	0.969278	0.15
W06B4.2	II	+	4469083	4469274	4468420	4468483	4469451	4469562	0.969278	-0.073
Y47G6A.19	I	-	3526109	3526168	3525842	3525939	3526493	3526607	0.969278	-0.018
F27E5.7	II	+	10124500	10124638	10122764	10123003	10124746	10125015	0.971258	-0.01
sql-1	III	+	12516885	12517055	12515567	12515730	12517103	12517295	0.973102	0.018
eva-1	I	-	14832840	14832867	14832029	14832132	14834697	14834821	0.973545	0.062
C31C9.6	II	-	13656190	13656493	13655836	13656130	13656633	13656791	0.974214	0.023
rfip-1	II	+	5889459	5889707	5884551	5884663	5890486	5890651	0.975877	-0.008
F43G9.13	I	+	8605869	8605937	8605539	8605642	8606032	8606251	0.985159	-0.035
Y77E11A.7	IV	-	1419423	1419456	1418458	1418679	1419507	1419572	0.986937	0.091
C23H5.8	IV	-	2112366	2112493	2111963	2112087	2112734	2112920	0.991323	-0.039
B0244.10	III	+	5735757	5735904	5735408	5735542	5736007	5736138	0.991529	-0.165
clec-80	IV	+	2826316	2826502	2825525	2825647	2827440	2827634	0.992141	-0.018
Y76B12C.6	IV	+	1990549	1991354	1989440	1989466	1992172	1992966	0.996272	0.016
sms-3	III	-	1599865	1599995	1599266	1599472	1601063	1601140	0.998007	-0.048
Y75B8A.31	III	+	12353668	12353769	12352209	12352329	12354443	12354578	0.998599	-0.001
R02D5.6	V	-	14513632	14513800	14513489	14513587	14513846	14513941	0.999036	0.215
Y48C3A.18	II	+	13413954	13414076	13413001	13413179	13414501	13414906	0.999036	0.006
eef-1G	V	+	10966327	10966386	10966164	10966276	10966529	10966661	0.999571	0.1
F56D5.6	IV	+	9405667	9405828	9402259	9402310	9406706	9406865	0.999571	0.087
F56D5.6	IV	+	9406551	9406626	9405580	9405828	9406706	9406865	0.999571	0.017
lips-1	X	+	12493548	12493639	12492864	12492965	12494328	12494510	0.999571	0.125
trp-2	III	+	1000525	1000656	999662	999710	1001595	1001724	0.999571	0.009
Y75B8A.31	III	+	12353668	12353758	12352209	12352329	12354443	12354578	0.999571	-0.001
2RSSE.1	II	+	15274379	15274516	15270795	15270973	15275028	15275304	1	-0.017
2RSSE.1	II	+	15274367	15274516	15270795	15270973	15275028	15275304	1	-0.03
aagr-1	IV	+	8370324	8370541	8368196	8368294	8370591	8370842	1	-0.001
aagr-2	II	-	4919549	4919598	4917854	4917950	4922262	4923056	1	-0.002
aakb-1	X	+	13756843	13756911	13755770	13755969	13757041	13757270	1	-0.002
aat-5	I	-	2574312	2574399	2573740	2574267	2574520	2574583	1	0.014
aat-5	I	-	2574312	2574444	2573998	2574267	2574520	2574584	1	0.008
aat-6	V	-	11468720	11468851	11468565	11468665	11469041	11469178	1	0.006
aat-7	II	+	1390886	1391108	1389974	1390175	1391330	1391567	1	-0.004
aat-7	II	+	1391185	1391266	1390886	1391108	1391330	1391567	1	0.002
aat-7	II	+	1391159	1391266	1390886	1391108	1391330	1391567	1	0.012
aat-9	I	-	11389874	11390003	11388688	11389238	11390088	11390188	1	0.004
aat-9	I	-	11389916	11390003	11388768	11389238	11390088	11390188	1	0.008
[truncated: 7,447 more rows]

## Sheet: MutuallyExclusiveExon
Public Name	chr	strand	1stExonStart_0base	1stExonEnd	2ndExonStart_0base	2ndExonEnd	upstreamES	upstreamEE	downstreamES	downstreamEE	FDR	IncLevelDifference(N2-Hpl2)
akt-1	V	+	10251326	10251533	10251676	10251805	10250478	10250676	10251852	10252215	0	0.223
akt-1	V	+	10250840	10251032	10251326	10251533	10250478	10250676	10251676	10251805	0	-0.401
akt-1	V	+	10250840	10250921	10251326	10251533	10250478	10250676	10251676	10251805	0	-0.516
atn-1	V	+	12480727	12480888	12481113	12481196	12480361	12480610	12481283	12481376	0	0.182
dnc-1	IV	-	10932236	10932320	10932478	10932553	10931881	10931951	10932594	10932696	0	0.401
epg-6	III	-	10598046	10598820	10599530	10599656	10596892	10597126	10600084	10600184	0	-0.581
fbl-1	IV	+	9542034	9542292	9542727	9542860	9541600	9541753	9542967	9543043	0	0.258
fbl-1	IV	+	9542034	9542292	9542727	9542868	9541600	9541753	9542967	9543043	0	0.223
lev-11	I	-	14624785	14624919	14624955	14625041	14624543	14624661	14629884	14629941	0	-0.043
lev-11	I	-	14624785	14624919	14624955	14625008	14624543	14624661	14629884	14629941	0	-0.036
lev-11	I	-	14622303	14622511	14623062	14623148	14621185	14621596	14623827	14623898	0	0.148
lev-11	I	-	14624343	14624420	14624543	14624659	14623828	14623898	14624955	14625089	0	-0.21
lev-11	I	-	14622827	14622897	14623827	14623898	14622303	14622511	14624302	14624420	0	0.302
lev-11	I	-	14624302	14624420	14624543	14624659	14623827	14623898	14624955	14625089	0	-0.119
lev-11	I	-	14624343	14624420	14624543	14624661	14623827	14623898	14624955	14625089	0	-0.349
lev-11	I	-	14624018	14624147	14624543	14624661	14623827	14623898	14624785	14624919	0	-0.019
lev-11	I	-	14624029	14624145	14624543	14624661	14623827	14623898	14624785	14624919	0	-0.031
lev-11	I	-	14624302	14624420	14624543	14624661	14623827	14623898	14624785	14624919	0	-0.189
lev-11	I	-	14624302	14624420	14624543	14624661	14623827	14623898	14624955	14625089	0	-0.245
par-3	III	+	5668537	5668732	5668753	5668861	5665088	5665151	5668939	5669087	0	0.324
pqn-22	IV	-	6023226	6023289	6023794	6023851	6022939	6023053	6024449	6024787	0	-0.212
pqn-22	IV	-	6023226	6023289	6023721	6023851	6022939	6023053	6024449	6024787	0	-0.165
pqn-22	IV	-	6023235	6023289	6023794	6023851	6022939	6023053	6024449	6024787	0	-0.541
pqn-22	IV	-	6023235	6023289	6023721	6023851	6022939	6023053	6024449	6024787	0	-0.473
unc-32	III	+	8909232	8909355	8910080	8910221	8907856	8909111	8910333	8910553	0	0.33
Y43F8B.3	V	+	19504839	19505253	19505894	19506059	19503997	19504104	19506370	19506563	0	-1
unc-16	III	+	9549646	9549682	9550136	9550235	9549413	9549457	9550720	9550974	7.39091e-15	0.187
Y61A9LA.3	V	+	4572297	4572388	4574664	4574988	4571728	4571957	4576274	4576607	7.39091e-15	-0.198
unc-16	III	+	9550136	9550235	9550365	9550383	9549646	9549682	9550720	9550974	2.14082e-14	-0.273
eif-1	II	-	4991340	4991355	4993272	4993322	4990830	4991098	4993368	4993470	4.13891e-14	-0.04
fbl-1	IV	+	9542034	9542292	9542727	9542860	9541600	9541749	9542967	9543043	1.66892e-13	0.288
lev-11	I	-	14624029	14624145	14624302	14624420	14623827	14623898	14624785	14624919	3.03951e-13	-0.038
unc-16	III	+	9549646	9549682	9550136	9550225	9549413	9549457	9550720	9550974	9.72017e-13	0.342
dur-1	IV	-	9925943	9925997	9926284	9927064	9925722	9925788	9927574	9927632	8.55172e-12	0.259
lev-11	I	-	14622827	14622897	14623827	14623898	14621174	14621596	14624302	14624420	1.70328e-11	-0.031
unc-16	III	+	9550136	9550235	9550365	9550383	9549413	9549457	9550720	9550974	1.70328e-11	-0.174
lev-11	I	-	14624785	14624913	14624955	14625008	14624343	14624420	14629884	14629941	2.19195e-11	0.057
Y71F9AL.12	I	-	2873114	2873225	2874417	2874519	2872665	2872753	2874868	2875037	4.23585e-11	-0.184
klp-12	IV	-	11343391	11343565	11344364	11344547	11342899	11343036	11345883	11346061	6.0811e-11	0.29
unc-16	III	+	9550136	9550225	9550365	9550383	9549413	9549457	9550720	9550974	6.0811e-11	-0.329
W07E11.1	X	+	10098797	10098827	10101842	10101998	10097930	10098093	10102201	10102833	9.60127e-11	0.272
klp-12	IV	-	11343316	11343565	11344364	11344547	11342899	11343036	11345883	11346061	1.09996e-10	0.323
lev-11	I	-	14624785	14624913	14624955	14625041	14624343	14624420	14629884	14629941	1.36283e-10	0.045
pqn-22	IV	-	6023453	6023585	6023794	6023851	6023226	6023289	6024449	6024787	1.36283e-10	-0.441
dur-1	IV	-	9925943	9925997	9926284	9926350	9925722	9925788	9927574	9927632	2.40048e-10	0.167
C56A3.6	V	-	13554578	13554635	13554887	13554986	13554423	13554521	13555702	13555785	2.57454e-10	-0.352
C56A3.6	V	-	13554578	13554635	13554887	13555125	13554423	13554521	13555702	13555785	4.55188e-10	-0.381
dnc-1	IV	-	10932136	10932320	10932478	10932553	10931881	10931951	10932594	10932696	9.12322e-10	0.249
unc-43	IV	-	10338485	10338558	10338703	10338776	10338113	10338297	10338856	10338922	9.12322e-10	0.09
lat-1	II	+	8903387	8903494	8903606	8903719	8899797	8899984	8903843	8903929	1.21892e-09	0.086
C06A6.4	IV	-	7827420	7827462	7827572	7827675	7827025	7827105	7828262	7828419	1.36064e-09	0.069
C06A6.4	IV	-	7827420	7827462	7827568	7827675	7827025	7827105	7828262	7828419	1.69511e-09	0.037
lev-11	I	-	14624029	14624147	14624302	14624420	14623827	14623898	14624785	14624919	1.7219e-09	-0.014
lev-11	I	-	14624785	14624919	14624955	14625041	14624302	14624420	14629884	14629941	3.34191e-09	-0.034
C56A3.6	V	-	13554584	13554635	13554887	13555125	13554423	13554521	13555702	13555785	3.43401e-09	-0.324
Y17G7B.8	II	-	12026229	12026362	12027422	12027429	12025886	12026013	12027669	12027747	3.68192e-09	-0.542
lev-11	I	-	14624785	14624919	14624955	14625008	14624302	14624420	14629884	14629941	7.10599e-09	-0.027
C56A3.6	V	-	13554584	13554635	13554887	13554986	13554423	13554521	13555702	13555785	7.4053e-09	-0.244
T23E7.2	X	+	17678670	17678772	17678929	17678986	17677172	17677244	17679921	17680035	1.24808e-08	0.118
gck-1	V	+	8952724	8952879	8953017	8953175	8952461	8952627	8953543	8953732	1.4322e-08	0.259
C06A6.4	IV	-	7827420	7827568	7827572	7827675	7827025	7827105	7828262	7828419	2.08366e-08	0.044
C06A6.4	IV	-	7827420	7827568	7827568	7827675	7827025	7827105	7828262	7828419	2.76286e-08	0.023
T07A5.1	III	-	10305339	10305476	10305609	10305741	10304687	10304814	10306000	10306188	9.19964e-08	-0.161
pqn-22	IV	-	6023336	6023411	6023794	6023851	6023226	6023289	6024449	6024787	1.02047e-07	-0.325
Y17G7B.8	II	-	12026269	12026362	12027422	12027429	12025886	12026013	12027669	12027747	1.24571e-07	-0.503
lat-1	II	+	8903321	8903494	8903606	8903719	8899797	8899984	8903843	8903929	1.24769e-07	0.054
T24B8.4	II	-	9065183	9065405	9066055	9066132	9064037	9064274	9066466	9066625	1.32946e-07	-0.228
lev-11	I	-	14624018	14624147	14624302	14624420	14623827	14623898	14624785	14624919	2.19972e-07	-0.02
Y17G7B.8	II	-	12026264	12026362	12027422	12027429	12025886	12026013	12027669	12027747	3.66476e-07	-0.353
phy-2	IV	-	12213359	12213430	12213553	12213628	12213154	12213254	12213966	12214209	5.50541e-07	-0.025
F46F11.1	I	+	5635179	5635399	5635641	5635692	5634125	5634235	5636716	5636770	5.86492e-07	-0.112
T23E7.2	X	+	17678670	17678754	17678929	17678986	17677172	17677244	17679921	17680035	7.52332e-07	0.155
phy-2	IV	-	12213360	12213430	12213553	12213628	12213154	12213254	12213966	12214209	7.64089e-07	-0.047
Y17G7B.8	II	-	12026229	12026362	12026521	12026574	12025886	12026013	12026848	12027429	7.70464e-07	-0.08
T24B8.4	II	-	9065183	9065405	9066055	9066163	9064037	9064274	9066466	9066625	9.80928e-07	-0.231
phy-2	IV	-	12212371	12212503	12212539	12212593	12212236	12212302	12213154	12213254	1.46866e-06	0.022
pqn-22	IV	-	6023336	6023556	6023794	6023851	6023226	6023289	6024449	6024787	2.36541e-06	-0.35
K10D6.2	V	-	11194206	11194342	11194573	11194627	11193732	11194059	11194773	11194984	2.74852e-06	-0.122
Y17G7B.8	II	-	12026229	12026362	12026536	12026574	12025886	12026013	12026848	12027429	4.29949e-06	-0.087
F07H5.5	II	+	8788420	8788441	8788536	8788541	8788031	8788373	8788588	8788764	4.65188e-06	0.126
K10D6.2	V	-	11194202	11194342	11194573	11194627	11193732	11194059	11194773	11194984	4.67324e-06	-0.109
W04D2.6	V	+	12500262	12500301	12500502	12500537	12499747	12499768	12501274	12501375	5.25635e-06	-0.398
tax-6	IV	-	10494513	10494627	10494830	10494928	10493070	10494052	10495181	10495266	6.10008e-06	-0.067
F49E2.5	X	+	9554691	9554823	9555798	9556353	9554298	9554547	9556627	9556717	6.17568e-06	-0.152
stim-1	III	-	408912	409034	409913	409996	408125	408574	410547	410645	6.17568e-06	-0.085
ftt-2	X	-	11604270	11604440	11604468	11604628	11603880	11604211	11604907	11605280	6.75193e-06	-0.013
tax-6	IV	-	10494508	10494627	10494830	10494928	10493070	10494052	10495181	10495266	6.8151e-06	-0.092
C46F11.5	III	-	3654169	3654178	3654214	3654325	3654007	3654128	3655808	3655976	7.7222e-06	-0.341
Y22D7AR.2	III	+	1706428	1706476	1708682	1708795	1705945	1706061	1710063	1710149	7.7222e-06	0.449
ftt-2	X	-	11604333	11604440	11604468	11604628	11603880	11604211	11604907	11605280	8.57351e-06	-0.016
F07H5.5	II	+	8788420	8788441	8788533	8788541	8788031	8788373	8788588	8788764	1.13205e-05	0.118
ftt-2	X	-	11604269	11604440	11604468	11604628	11603880	11604211	11604907	11605280	1.20015e-05	-0.013
C46F11.5	III	-	3654169	3654178	3654214	3654296	3654007	3654128	3655808	3655976	1.28586e-05	-0.326
C46F11.5	III	-	3654169	3654182	3654214	3654325	3654007	3654128	3655808	3655976	1.28586e-05	-0.299
C56A3.6	V	-	13554578	13554635	13555099	13555180	13554423	13554521	13555702	13555785	1.45095e-05	-0.178
C56A3.6	V	-	13554887	13554986	13555099	13555172	13554423	13554521	13555702	13555785	2.024e-05	0.229
lev-11	I	-	14624302	14624420	14624955	14625089	14623827	14623898	14625278	14625435	2.024e-05	-0.11
unc-32	III	+	8906966	8907073	8907310	8907432	8906145	8906274	8907592	8907802	2.38425e-05	0.084
C46F11.5	III	-	3654169	3654182	3654214	3654296	3654007	3654128	3655808	3655976	2.92453e-05	-0.29
frm-4	I	-	5404256	5404355	5404520	5404613	5403893	5403965	5405314	5405382	3.16943e-05	0.226
T10B11.7	I	-	6948612	6948714	6949684	6949777	6948157	6948405	6949859	6950019	3.36814e-05	-0.718
tnt-3	X	-	7940198	7940276	7940323	7940419	7937990	7938053	7940468	7940624	3.46016e-05	-0.278
coq-2	III	+	6937599	6937733	6938411	6938545	6937388	6937474	6938908	6939211	3.86703e-05	0.14
Y51F10.7	I	-	1912218	1912382	1913216	1913322	1911683	1911944	1913435	1913966	3.86703e-05	0.282
unc-32	III	+	8906486	8906678	8906966	8907073	8906145	8906274	8907592	8907802	3.91839e-05	-0.135
tra-1	III	-	11175464	11176200	11177619	11177866	11175262	11175332	11179083	11179341	4.29144e-05	-0.266
unc-32	III	+	8906488	8906678	8906966	8907073	8906145	8906274	8907592	8907802	4.29144e-05	-0.134
unc-32	III	+	8906491	8906678	8906966	8907073	8906145	8906274	8907592	8907802	4.32634e-05	-0.133
unc-32	III	+	8906523	8906678	8906966	8907073	8906145	8906274	8907592	8907802	4.49938e-05	-0.084
unc-32	III	+	8906441	8906678	8906966	8907073	8906145	8906274	8907592	8907802	4.72949e-05	-0.137
C56A3.6	V	-	13554578	13554635	13554887	13554991	13554423	13554521	13555099	13555180	4.79433e-05	-0.214
coq-2	III	+	6937599	6937733	6938406	6938545	6937396	6937474	6938908	6939211	7.55479e-05	0.16
W04D2.6	V	+	12500502	12500537	12500837	12501061	12499747	12499768	12501274	12501375	8.33225e-05	0.213
W04A4.6	I	-	13686549	13686778	13687247	13687256	13685302	13685687	13687330	13687582	9.24695e-05	-0.464
zip-12	III	+	12330572	12330872	12331664	12331817	12327666	12327985	12332040	12332274	0.000107164	0.109
ampd-1	II	+	5205039	5205075	5205443	5205632	5204887	5204991	5206577	5206700	0.000114685	0.26
Y17G7B.8	II	-	12026264	12026362	12026521	12026574	12025886	12026013	12026848	12027429	0.000140248	-0.078
W04A4.6	I	-	13686549	13686743	13687247	13687256	13685302	13685687	13687330	13687582	0.000157199	-0.418
mec-8	I	-	9441940	9442279	9443036	9443384	9441009	9441518	9443912	9444227	0.000192232	0.154
pqn-22	IV	-	6023235	6023411	6023721	6023851	6022939	6023053	6024449	6024787	0.000204756	-0.275
W03D2.6	IV	-	4057244	4057393	4057393	4057422	4056836	4056937	4057467	4057542	0.000206453	0.191
tag-229	I	-	13804911	13805068	13805857	13805985	13803632	13803796	13806683	13806801	0.00021022	0.033
gly-5	III	+	13200915	13201020	13202486	13202588	13197609	13197738	13203865	13203994	0.000226866	-0.112
W04A4.6	I	-	13686549	13686602	13687247	13687256	13685302	13685687	13687330	13687582	0.000240018	-0.355
Y17G7B.8	II	-	12026138	12026362	12027422	12027429	12025886	12026013	12027669	12027747	0.000259878	-0.161
ftt-2	X	-	11604333	11604440	11604468	11604632	11603880	11604211	11604907	11605280	0.00028348	-0.007
Y37D8A.3	III	+	12832756	12832861	12834306	12834409	12831618	12831738	12837036	12837274	0.00028348	0.1
Y39A3CL.7	III	+	1830465	1830514	1830514	1830732	1827238	1827366	1830786	1830918	0.000297166	-0.095
ate-1	I	-	9614129	9614209	9614730	9614812	9613825	9614015	9614974	9615082	0.000305311	-0.299
lev-11	I	-	14624343	14624420	14624543	14624661	14623827	14623898	14624785	14624919	0.000305311	0.069
tnt-3	X	-	7940198	7940276	7940323	7940419	7938515	7938662	7940468	7940624	0.000332216	-0.166
unc-16	III	+	9550136	9550225	9550365	9550383	9549646	9549682	9550720	9550974	0.000339739	-0.29
suox-1	X	+	15498606	15498630	15498730	15498892	15498341	15498521	15498947	15499172	0.000434281	0.108
lev-11	I	-	14622303	14622511	14622652	14622743	14621185	14621596	14622827	14622897	0.000452975	-0.036
C56A3.6	V	-	13554887	13554986	13555099	13555125	13554423	13554521	13555702	13555785	0.000487358	0.183
Y17G7B.8	II	-	12026264	12026362	12026536	12026574	12025886	12026013	12026848	12027429	0.000487358	-0.083
F42H10.3	III	+	8486642	8486741	8487406	8487520	8485126	8485223	8487747	8487893	0.000506599	-0.113
F08F8.9	III	-	7349876	7349939	7350521	7350724	7349290	7349502	7351307	7352108	0.000510658	-0.123
ate-1	I	-	9614133	9614209	9614730	9614812	9613825	9614015	9614974	9615082	0.000517815	-0.245
pqn-22	IV	-	6023235	6023411	6023794	6023851	6022939	6023053	6024449	6024787	0.000537355	-0.218
F07H5.5	II	+	8788420	8788441	8788451	8788541	8788031	8788373	8788588	8788764	0.000617895	0.05
gly-5	III	+	13200770	13200881	13202486	13202588	13197609	13197738	13203865	13203994	0.000633872	-0.048
F07H5.5	II	+	8788420	8788441	8788533	8788539	8788031	8788373	8788588	8788764	0.000637753	0.028
C56A3.6	V	-	13554578	13554635	13554887	13554986	13554423	13554521	13555099	13555180	0.000740827	-0.106
Y17G7B.8	II	-	12026229	12026362	12026521	12026671	12025886	12026013	12026848	12027429	0.000740827	-0.297
sms-3	III	-	1584626	1584888	1585846	1586070	1583168	1583501	1587808	1588062	0.000846936	0.178
T10B11.7	I	-	6948612	6948714	6949690	6949777	6948157	6948405	6949859	6950019	0.000913259	-0.425
F43G9.13	I	+	8605539	8605642	8606166	8606251	8605262	8605370	8606297	8606377	0.0010001	-0.102
lev-11	I	-	14622652	14622897	14623062	14623146	14621185	14621596	14623827	14623898	0.00100339	0.824
F49E2.5	X	+	9554298	9554547	9555798	9556353	9553936	9554158	9556627	9556717	0.00108208	-0.11
F16H6.4	V	+	18200669	18200750	18201455	18201573	18199472	18199729	18201840	18202003	0.00109012	-0.369
nekl-1	I	+	2365100	2365214	2368919	2369058	2364614	2364686	2369103	2369262	0.00117948	-0.332
acdh-1	I	+	6498716	6498749	6498749	6498862	6498574	6498671	6498908	6499046	0.00119846	0.06
F07H5.5	II	+	8788420	8788441	8788503	8788541	8788031	8788373	8788588	8788764	0.00119846	0.075
ZK54.3	X	-	17465968	17466161	17466194	17466331	17465557	17465796	17466621	17466894	0.00146304	-0.197
acdh-1	I	+	6498716	6498745	6498749	6498862	6498574	6498671	6498908	6499046	0.00147154	0.06
C56A3.6	V	-	13554584	13554635	13555099	13555180	13554423	13554521	13555702	13555785	0.00150419	-0.117
add-1	X	-	4857422	4857531	4857644	4857743	4857255	4857340	4857800	4857860	0.00171718	-0.088
F22F4.4	X	-	5999292	5999512	6000154	6000343	5998309	5998473	6000399	6000459	0.00171718	-0.021
F22F4.4	X	-	5999292	5999512	6000190	6000343	5998309	5998473	6000399	6000459	0.00174978	-0.018
marc-5	II	-	12362306	12362396	12362621	12362795	12362085	12362252	12364404	12364514	0.00179349	0.192
pho-11	II	+	9932282	9932376	9932596	9932679	9932040	9932235	9932773	9932863	0.00187792	-0.074
C56A3.6	V	-	13554887	13554986	13555099	13555180	13554423	13554521	13555702	13555785	0.00193187	0.181
Y17D7C.3	V	-	18720751	18720810	18720935	18721102	18720588	18720682	18722203	18722355	0.00193187	-0.071
add-1	X	-	4857432	4857531	4857644	4857743	4857255	4857340	4857800	4857860	0.00202651	-0.138
tag-234	II	+	5865466	5865513	5866169	5866226	5864817	5864971	5866312	5866391	0.00215579	0.072
C46F11.5	III	-	3654400	3654475	3654950	3655091	3654169	3654329	3655808	3655976	0.00215916	-0.027
usp-3	I	-	13946284	13946404	13947435	13947851	13945459	13945564	13949492	13949789	0.00233558	0.126
C46F11.5	III	-	3654400	3654477	3654950	3655091	3654169	3654329	3655808	3655976	0.00235506	-0.027
rps-15	I	-	8815780	8815792	8815792	8816003	8815553	8815725	8816078	8816193	0.00236213	-0.074
lev-11	I	-	14624029	14624147	14624543	14624661	14623827	14623898	14624785	14624919	0.00251917	-0.011
eri-6	I	+	4462595	4462721	4463456	4463567	4458533	4458649	4465737	4465906	0.00255483	0.479
tag-234	II	+	5865466	5865608	5866169	5866226	5864817	5864971	5866312	5866391	0.00278253	0.093
W09G3.1	I	-	13828704	13828805	13829212	13829424	13828430	13828540	13831738	13831976	0.00278253	0.15
Y17G7B.8	II	-	12026264	12026362	12026521	12026671	12025886	12026013	12026848	12027429	0.00292994	-0.203
nid-1	V	+	12913997	12914135	12915312	12915555	12913822	12913946	12915815	12916506	0.00313578	-0.062
lev-11	I	-	14624785	14625008	14625278	14625350	14624343	14624420	14629884	14629941	0.00313847	0.547
stim-1	III	-	410547	410645	411248	411389	409913	409996	412090	412270	0.00333965	0.05
Y39A3CL.7	III	+	1830465	1830514	1830514	1830721	1827238	1827366	1830786	1830918	0.00352464	-0.073
T07A5.1	III	-	10304687	10304814	10305339	10305476	10304475	10304584	10305609	10305741	0.00361608	-0.085
W04B5.3	III	+	2421671	2421743	2422450	2422596	2421305	2421542	2422953	2423095	0.00382529	-0.092
lev-11	I	-	14624018	14624145	14624343	14624420	14623827	14623898	14624785	14624919	0.00394421	-0.509
F49E8.2	IV	+	7549521	7549711	7550873	7551027	7549240	7549470	7551368	7551511	0.00407865	-0.134
C46F11.5	III	-	3654400	3654538	3654950	3655091	3654169	3654329	3655808	3655976	0.00415139	-0.024
F49E2.5	X	+	9554902	9555325	9555798	9556353	9554691	9554823	9556627	9556717	0.00444442	-0.091
etr-1	II	+	166070	166150	166752	166905	164700	164826	166960	167078	0.00446596	-0.09
W04B5.3	III	+	2421671	2421743	2422450	2422597	2421305	2421542	2422953	2423095	0.00576407	-0.09
fcd-2	IV	+	15029862	15030006	15032422	15032843	15028239	15028371	15034082	15034348	0.00600022	-0.213
C06G3.5	IV	+	7026471	7026603	7026778	7027025	7024210	7024325	7027161	7027303	0.00643708	0.048
pat-12	III	-	730627	730684	731531	731618	729985	730144	731905	731926	0.00662649	-0.667
sup-37	V	+	8789014	8789107	8789461	8789569	8788199	8788678	8789840	8789919	0.00732402	-0.189
mec-8	I	-	9441940	9442279	9443355	9443384	9441009	9441518	9443912	9444227	0.00744877	0.199
acc-4	III	-	13480950	13481120	13481418	13481499	13480664	13480780	13481566	13481634	0.00756581	0.401
Y51F10.7	I	-	1912218	1912274	1913216	1913322	1911683	1911944	1913435	1913966	0.00759861	0.145
F07H5.5	II	+	8788420	8788441	8788451	8788539	8788031	8788373	8788588	8788764	0.00764879	0.048
fdps-1	I	-	11920146	11920608	11922006	11922237	11917833	11918121	11923129	11923270	0.00764879	-0.108
F11E6.8	IV	-	17449562	17449707	17449896	17449998	17446490	17446610	17450414	17450543	0.00777162	-0.121
nid-1	V	+	12913991	12914135	12915312	12915555	12913822	12913946	12915815	12916506	0.0079701	-0.032
Y39F10B.1	II	+	726809	727113	730497	730726	725510	725776	731186	731387	0.00797783	0.083
ate-1	I	-	9614129	9614209	9614730	9614814	9613825	9614015	9614974	9615082	0.00833868	-0.111
spv-1	II	-	7913174	7913307	7913735	7913811	7912765	7912963	7913997	7914080	0.00892575	-0.129
nid-1	V	+	12913991	12914135	12914220	12914391	12913822	12913946	12914440	12914537	0.00948095	-0.037
F40G9.17	III	+	195291	195447	197107	197257	194459	194551	197863	198036	0.0101451	0.087
Y39A3CL.1	III	+	1842869	1843103	1844372	1844523	1840168	1840497	1846346	1846758	0.0101451	0.137
Y48G9A.9	III	+	2095984	2096004	2097111	2097313	2092866	2092931	2098050	2098266	0.0104702	0.072
ntl-11	IV	-	15465916	15466111	15467530	15467678	15463445	15463671	15468525	15468576	0.0108431	-0.038
F49E2.5	X	+	9554902	9555325	9555798	9556353	9553936	9554158	9556627	9556717	0.0108982	-0.086
F46F11.1	I	+	5635179	5635399	5635641	5635692	5634125	5634235	5636866	5636968	0.0110551	-0.049
lst-6	II	-	7016673	7017072	7017312	7017348	7016207	7016379	7017456	7017553	0.0114168	0.169
Y39A3CL.7	III	+	1830465	1830607	1831814	1832253	1827238	1827366	1833389	1833581	0.0120043	-0.081
fcd-2	IV	+	15029862	15030006	15031413	15031845	15028239	15028371	15032422	15032843	0.0123114	-0.186
ser-7	X	+	2681684	2681772	2681805	2681844	2680811	2680949	2682107	2682379	0.0124376	-0.101
Y17G7B.8	II	-	12026131	12026362	12027422	12027429	12025886	12026013	12027669	12027747	0.0126223	-0.053
cco-2	III	+	12905759	12905825	12905932	12906111	12905490	12905622	12906252	12906619	0.0132405	-0.063
K09H9.8	I	-	3138870	3138972	3138972	3139046	3138540	3138662	3139361	3139598	0.0145456	0.025
skpo-3	II	+	7246823	7247246	7247334	7247649	7246468	7246569	7247811	7247936	0.0145456	-0.049
W04B5.3	III	+	2421671	2421743	2422450	2422603	2421305	2421542	2422953	2423095	0.0146531	-0.082
D1069.3	II	-	344270	344360	344929	345174	343794	344046	346288	346445	0.0147916	-0.096
Y17G7B.8	II	-	12026131	12026362	12026536	12026574	12025886	12026013	12026848	12027429	0.0147916	0.082
dur-1	IV	-	9926284	9927064	9927309	9927378	9925722	9925788	9927574	9927632	0.0150103	-0.053
hmit-1.1	V	+	18517516	18517730	18518283	18518485	18516788	18516891	18519198	18519446	0.0150103	-0.071
ate-1	I	-	9614129	9614209	9614339	9614814	9613825	9614015	9614974	9615082	0.0160115	-0.175
Y17G7B.21	II	-	11977097	11977205	11977285	11977362	11975189	11976221	11977418	11977659	0.0161542	0.078
F08F8.10	III	-	7354382	7354442	7354907	7355134	7354191	7354335	7356041	7356659	0.0174404	0.107
Y39A3CL.1	III	+	1842869	1843103	1844372	1844523	1841753	1841910	1846346	1846758	0.0176872	0.094
F42H10.3	III	+	8486642	8486741	8487406	8487520	8485126	8485223	8487699	8487893	0.0216404	0.095
ncx-2	V	+	5308078	5308174	5308476	5308635	5307785	5307886	5308801	5308923	0.0216729	-0.129
spv-1	II	-	7913174	7913316	7913735	7913769	7912765	7912963	7913997	7914080	0.0231767	-0.11
M01G5.3	III	-	1512880	1513135	1515559	1515615	1510760	1510958	1515734	1515904	0.0240819	-0.089
fcd-2	IV	+	15029862	15030102	15032422	15032843	15028239	15028371	15034082	15034348	0.0242784	-0.145
usp-3	I	-	13946228	13946404	13947435	13947851	13945459	13945564	13949492	13949789	0.0260282	0.09
sup-37	V	+	8789014	8789107	8789461	8789582	8788199	8788678	8790927	8791007	0.0269764	-0.211
sup-37	V	+	8789014	8789107	8789461	8789569	8788199	8788678	8790927	8791007	0.027463	-0.21
mlk-1	V	-	5059299	5059549	5059806	5059863	5058633	5058972	5059912	5060204	0.0275959	-0.175
Y61A9LA.3	V	+	4572303	4572388	4574664	4574988	4571728	4571957	4576274	4576607	0.0289237	0.088
Y48G9A.9	III	+	2095984	2096004	2097111	2097311	2092866	2092931	2098050	2098266	0.0289389	0.103
lev-11	I	-	14624785	14624913	14624955	14625041	14624543	14624661	14629884	14629941	0.0295411	-0.064
mrp-1	X	-	579515	579653	580888	581044	579309	579387	581629	581784	0.0315278	0.202
vps-25	I	-	12734715	12734769	12734972	12735118	12733931	12734096	12736516	12736782	0.0321084	-0.074
let-805	III	+	2676546	2676664	2676761	2676870	2674992	2675383	2677886	2678035	0.0322548	-0.037
Y41C4A.9	III	-	11714382	11714511	11714665	11714780	11713992	11714085	11715874	11716173	0.0325255	0.028
F46F11.1	I	+	5635179	5635399	5636716	5636770	5634125	5634235	5636866	5636968	0.0325492	-0.109
T24B8.4	II	-	9065183	9065405	9065645	9065713	9064037	9064274	9066055	9066625	0.0325817	-0.13
frm-1	I	-	14880014	14880131	14880609	14880852	14878892	14878993	14881051	14881174	0.0327978	-0.091
ftt-2	X	-	11604270	11604440	11604468	11604632	11603880	11604211	11604907	11605280	0.0327978	-0.006
ate-1	I	-	9614129	9614209	9614730	9614799	9613825	9614015	9614974	9615082	0.0333435	-0.174
D1069.3	II	-	342168	342250	343025	343190	341981	341987	343794	344046	0.0335293	-0.169
ate-1	I	-	9614133	9614209	9614730	9614814	9613825	9614015	9614974	9615082	0.0339487	-0.1
ate-1	I	-	9614142	9614209	9614730	9614812	9613825	9614015	9614974	9615082	0.0339487	-0.018
lev-11	I	-	14624785	14624913	14624955	14625008	14624543	14624661	14629884	14629941	0.0340436	-0.078
Y17G7B.8	II	-	12026131	12026362	12026521	12026574	12025886	12026013	12026848	12027429	0.0341047	0.066
Y94H6A.8	IV	-	2718007	2718109	2718501	2718657	2716660	2716866	2719733	2719834	0.0341047	-0.045
ftt-2	X	-	11604269	11604440	11604468	11604632	11603880	11604211	11604907	11605280	0.0350569	-0.006
F46F11.1	I	+	5635641	5635692	5636716	5636770	5634125	5634235	5636866	5636968	0.0356544	0.039
frm-1	I	-	14880014	14880131	14880609	14880846	14878892	14878993	14881051	14881174	0.0364781	-0.104
tom-1	I	+	5552879	5553369	5554740	5554975	5552598	5552741	5555025	5555178	0.03795	-0.11
dyf-6	X	-	10381426	10381516	10383515	10383585	10381243	10381381	10385553	10385648	0.0384319	0.135
T23E7.2	X	+	17677172	17677244	17678670	17678772	17676772	17677058	17678929	17678986	0.0399527	-0.065
clec-84	IV	+	2843408	2843483	2843685	2843843	2842473	2842688	2844994	2845595	0.0436778	-0.156
R151.2	III	+	7212150	7212266	7212532	7212647	7211498	7211579	7212734	7212892	0.0447872	-0.05
dhhc-7	I	+	11612992	11613192	11613559	11613653	11612002	11612116	11614317	11614407	0.0450598	0.077
F07H5.5	II	+	8788420	8788441	8788503	8788539	8788031	8788373	8788588	8788764	0.0461034	0.026
rps-3	III	+	6207178	6207328	6207427	6207554	6206992	6207133	6207730	6207971	0.0461556	-0.008
W09G3.7	I	-	13799200	13799712	13800948	13801169	13797344	13797591	13801823	13801968	0.0461556	-0.115
col-99	IV	-	142440	142541	143756	143791	142259	142295	144795	144886	0.0461971	-0.333
ate-1	I	-	9614133	9614209	9614339	9614814	9613825	9614015	9614974	9615082	0.0465486	-0.15
Y116A8C.9	IV	-	16944083	16944254	16944832	16945030	16943014	16943110	16946315	16946412	0.0465888	-0.095
hmit-1.1	V	+	18519198	18519446	18522184	18522534	18518283	18518487	18523561	18523875	0.0466174	-0.058
Y39A3CL.7	III	+	1830786	1830918	1833389	1833581	1830465	1830607	1833833	1834347	0.0466174	-0.073
add-1	X	-	4855147	4855211	4855319	4855415	4854829	4855055	4855715	4855974	0.0470625	0.097
lea-1	V	+	10025534	10025711	10026099	10026213	10024953	10025019	10026460	10026541	0.0493245	0.025
spv-1	II	-	7913174	7913316	7913735	7913811	7912765	7912963	7913997	7914080	0.0498424	-0.184
epg-6	III	-	10598046	10598820	10599530	10599653	10596892	10597126	10600084	10600182	0.0501246	-0.044
epg-8	I	-	9933531	9933697	9933861	9933997	9933089	9933488	9934152	9934290	0.0513942	0.053
gly-9	III	-	11282895	11282983	11283422	11283625	11281811	11282053	11284247	11284538	0.0513942	0.077
Y25C1A.7	II	-	3066387	3066542	3068371	3068570	3065840	3065963	3070073	3070220	0.0513942	-0.068
nid-1	V	+	12913991	12914135	12914440	12914537	12913822	12913946	12914769	12915266	0.052705	-0.043
pals-24	III	+	122722	122758	123173	123232	120744	120775	123969	124047	0.0555586	-0.05
spe-15	I	+	1460228	1460286	1460544	1460729	1455673	1455764	1461514	1461628	0.0567545	-0.145
C27D8.4	IV	+	12704409	12704511	12704943	12705078	12704229	12704349	12705332	12705652	0.0587439	-0.12
klp-12	IV	-	11343349	11343565	11344364	11344547	11342899	11343036	11345883	11346061	0.0587439	0.031
ate-1	I	-	9614133	9614209	9614730	9614799	9613825	9614015	9614974	9615082	0.0596552	-0.13
unc-68	V	-	6907335	6907445	6907607	6907720	6907023	6907117	6908161	6908256	0.0631578	-0.206
cco-2	III	+	12905759	12905825	12905932	12906110	12905490	12905622	12906252	12906619	0.0662391	-0.051
npp-20	IV	-	1494629	1494944	1495604	1495726	1492043	1492314	1495815	1495890	0.0662391	0.057
zfp-3	X	-	1445306	1445376	1445527	1445648	1444923	1445016	1446488	1446643	0.0693115	-0.269
K07C5.4	V	-	10350950	10351094	10351382	10351547	10350470	10350758	10351633	10351680	0.0695973	0.159
Y54G2A.11	IV	-	2768164	2768629	2769605	2769844	2766391	2766524	2770668	2771109	0.0703894	0.089
Y116A8C.9	IV	-	16944832	16945030	16946315	16946412	16943014	16943110	16946473	16946572	0.0730614	0.019
vps-4	I	-	1057693	1057912	1059379	1059543	1056060	1056205	1060449	1060670	0.0768757	-0.071
Y71G10AL.1	IV	+	2178361	2178403	2179391	2179713	2178189	2178310	2181076	2181193	0.08083	0.074
F30F8.9	I	+	7837843	7837926	7838609	7838692	7837603	7837719	7838771	7838898	0.0827438	0.06
H28G03.2	X	+	5211136	5211229	5211452	5211600	5206669	5206725	5214322	5214548	0.0890268	-0.135
clh-1	II	-	11847981	11848026	11848339	11848372	11847721	11847836	11848422	11848659	0.0892682	-0.058
tag-229	I	-	13804910	13805068	13805857	13805985	13803632	13803796	13806683	13806801	0.0901145	0.072
egl-8	V	+	28381	28699	29338	29515	26193	26380	30199	30297	0.0937819	-0.09
F40A3.7	V	-	7896602	7896686	7896866	7896960	7895464	7895820	7897023	7897136	0.0940865	0.304
pxf-1	IV	-	10165768	10165852	10165964	10166120	10165394	10165533	10166467	10166704	0.095041	0.027
T07A9.8	IV	+	397921	398053	398106	398273	396663	397122	398712	399095	0.095041	0.061
C39B5.5	III	+	2209949	2210084	2210373	2210535	2208256	2208397	2211069	2211242	0.100714	-0.049
dcn-1	III	+	4314121	4314202	4314805	4315006	4313932	4314070	4315321	4315600	0.101731	-0.074
add-1	X	-	4855151	4855211	4855319	4855421	4854829	4854873	4855715	4855974	0.102409	-0.057
W03B1.3	IV	-	4333159	4333580	4334871	4334980	4332893	4333080	4335212	4335372	0.104285	0.19
F47G4.4	I	-	14066288	14066546	14067559	14067675	14065613	14065754	14068752	14068803	0.106315	0.212
H14N18.4	V	-	8925421	8925445	8925628	8925652	8925189	8925272	8925740	8925822	0.115089	-0.313
F08B12.4	X	-	11407358	11407421	11407493	11407553	11407057	11407291	11407602	11407702	0.119309	-0.044
spp-22	X	+	7211896	7211977	7212333	7212450	7211704	7211841	7213781	7213956	0.120092	-0.055
Y49E10.18	III	-	12444813	12444993	12445268	12445390	12443591	12443981	12445645	12445700	0.121445	-0.052
C17H12.8	IV	+	6819607	6819614	6819772	6819885	6819037	6819150	6819933	6820290	0.133834	0.012
kin-9	X	+	8433290	8433476	8434299	8434389	8433012	8433153	8434909	8435157	0.13651	-0.311
attf-6	I	-	12802494	12803417	12804775	12805034	12800998	12801097	12806013	12806199	0.137535	-0.336
spv-1	II	-	7913174	7913307	7913735	7913769	7912765	7912963	7913997	7914080	0.143486	-0.062
frm-4	I	-	5404235	5404355	5404520	5404607	5403893	5403965	5405314	5405382	0.1441	-0.062
gbb-1	X	+	2962804	2962837	2964156	2964288	2962561	2962687	2966249	2966372	0.1441	0.062
mrp-1	X	-	579987	580143	580297	580453	579309	579387	581629	581784	0.1441	-0.061
W04D2.6	V	+	12500262	12500301	12500837	12500886	12499747	12499768	12501274	12501375	0.1441	-0.216
spe-12	I	-	8225125	8225178	8225634	8225836	8225007	8225068	8226118	8226297	0.146312	-0.218
T24B8.4	II	-	9065183	9065405	9066055	9066625	9064037	9064274	9067046	9067212	0.148746	-0.101
eef-1G	V	+	10966156	10966276	10966291	10966422	10966003	10966097	10966529	10966662	0.149269	-0.07
del-6	V	+	10574705	10574733	10574933	10575116	10574288	10574631	10575175	10575445	0.155842	-0.011
ikke-1	III	-	9047321	9047533	9047675	9047743	9046497	9046585	9047842	9048646	0.156838	0.045
R04A9.9	X	-	389837	389933	390211	390262	389552	389723	390344	390429	0.156838	-0.05
K09H9.8	I	-	3138870	3138966	3138972	3139046	3138540	3138662	3139361	3139598	0.163196	-0.127
lea-1	V	+	10025534	10025715	10026099	10026213	10024953	10025019	10026460	10026541	0.165364	0.029
C47B2.2	I	-	12962966	12963048	12963574	12963816	12962041	12962655	12964403	12964579	0.173024	-0.058
eri-5	IV	+	2393549	2393661	2395096	2395434	2393064	2393358	2395853	2396263	0.177174	-0.096
pqn-83	III	-	13089236	13089349	13090794	13090967	13087498	13087933	13093881	13093998	0.177174	-0.049
frm-4	I	-	5404256	5404355	5404520	5404607	5403893	5403965	5405314	5405382	0.181754	0.081
Y48G10A.2	I	-	13482288	13482382	13484106	13484253	13482027	13482233	13484307	13484439	0.182535	0.091
phy-2	IV	-	12212449	12212503	12212539	12212593	12212236	12212302	12213154	12213254	0.186585	0.013
T24B8.4	II	-	9065183	9065405	9065645	9065841	9064037	9064274	9066055	9066625	0.190556	-0.089
F46F11.1	I	+	5634408	5634594	5635641	5635692	5634125	5634235	5636716	5636770	0.194596	0.046
lev-11	I	-	14622827	14622897	14623269	14623408	14622303	14622511	14623827	14623898	0.19666	0.017
W04B5.3	III	+	2421321	2421542	2421671	2421743	2420428	2420592	2422450	2423095	0.199591	-0.059
dhhc-7	I	+	11612994	11613192	11613559	11613653	11612002	11612116	11614317	11614407	0.199602	0.064
Y62E10A.2	IV	+	13370791	13370901	13370970	13371190	13370652	13370732	13371249	13371610	0.199744	0.026
taf-6.2	IV	-	3690519	3690870	3691483	3691729	3689701	3689875	3692569	3692811	0.207479	0.115
del-6	V	+	10574705	10574733	10574933	10575097	10574288	10574631	10575175	10575445	0.207486	-0.011
vps-25	I	-	12733893	12734096	12734715	12734788	12733286	12733534	12734972	12735118	0.209601	0.034
W09G3.1	I	-	13828734	13828805	13829212	13829424	13828430	13828540	13831738	13831976	0.213622	0.046
M106.7	II	-	10856137	10856194	10856275	10856330	10855641	10855839	10857042	10857177	0.215449	0.071
B0250.5	V	+	20494322	20494467	20496310	20496428	20494105	20494230	20496973	20497348	0.220522	-0.016
rps-3	III	+	6207178	6207328	6207427	6207560	6206992	6207133	6207730	6207971	0.226483	-0.041
cco-2	III	+	12905759	12905825	12905932	12906102	12905490	12905622	12906252	12906619	0.228923	-0.038
lev-11	I	-	14623269	14623408	14623570	14623709	14622827	14622897	14623827	14623898	0.238086	-0.099
F55B11.4	IV	-	14430160	14430340	14430530	14430647	14429573	14429779	14430873	14430920	0.241388	-0.042
mboa-6	III	-	1954634	1954739	1956041	1956299	1953535	1953842	1957584	1957679	0.251449	0.042
Y48G8AL.13	I	-	1225175	1225535	1226619	1226812	1224654	1224778	1227744	1227858	0.252842	0.033
dur-1	IV	-	9926284	9926350	9927309	9927378	9925722	9925788	9927574	9927632	0.256717	-0.03
F49E2.5	X	+	9555415	9555577	9555798	9556353	9554902	9555325	9556627	9556717	0.2594	-0.064
fbxa-59	III	-	941135	941161	941649	941757	940878	941094	943345	943469	0.26219	0.063
Y17G7B.8	II	-	12026184	12026362	12026521	12026671	12025886	12026013	12026848	12027429	0.272847	0.081
cgt-3	II	+	5912922	5913140	5913404	5913518	5912556	5912667	5915053	5915321	0.27531	0.23
fbxa-59	III	-	941135	941196	941649	941757	940878	941094	943345	943469	0.27531	0.059
W04D2.6	V	+	12500262	12500301	12500837	12501061	12499747	12499768	12501274	12501375	0.27531	0.158
mec-17	IV	-	7984604	7984698	7985497	7985635	7984316	7984563	7987072	7987183	0.28765	-0.042
ZK54.3	X	-	17465999	17466161	17466194	17466331	17465557	17465796	17466621	17466894	0.29092	0.2
ikke-1	III	-	9047321	9047533	9047675	9047731	9046497	9046585	9047842	9048646	0.291094	0.014
ncx-2	V	+	5308078	5308174	5308476	5308629	5307785	5307886	5308801	5308923	0.296917	-0.086
add-1	X	-	4855151	4855211	4855319	4855415	4854829	4854873	4855715	4855974	0.297926	-0.157
stim-1	III	-	409913	409996	410547	410645	408912	409034	411248	411389	0.299631	-0.054
F11E6.8	IV	-	17449562	17449707	17449896	17449952	17446490	17446610	17450414	17450543	0.30222	0.027
fbn-1	III	+	7637190	7637256	7637355	7637496	7636314	7636473	7637799	7638227	0.305648	0.092
W03D2.6	IV	-	4057226	4057393	4057393	4057422	4056836	4056937	4057467	4057542	0.314619	0.035
W03D2.6	IV	-	4057211	4057393	4057393	4057422	4056836	4056937	4057467	4057542	0.314619	0.033
rps-3	III	+	6207193	6207328	6207427	6207554	6206992	6207133	6207730	6207971	0.318017	-0.029
W04B5.3	III	+	2421671	2421743	2422450	2422600	2421305	2421542	2422953	2423095	0.319797	-0.049
F13H8.5	II	-	6254514	6254592	6254663	6254726	6254377	6254458	6254993	6255574	0.320462	-0.058
F46F11.1	I	+	5635179	5635399	5636716	5636770	5634534	5634594	5636866	5636968	0.324809	-0.056
unc-52	II	-	14657637	14657919	14658037	14658334	14657212	14657491	14658474	14658753	0.325045	0.068
clp-1	III	+	7981672	7981810	7982730	7982859	7981364	7981488	7982906	7983349	0.330225	-0.082
Y71H2AM.1	III	+	2830658	2831057	2832369	2832481	2829942	2830092	2832792	2833169	0.333545	0.048
nuo-5	V	+	2702906	2703874	2705240	2705370	2700274	2701027	2706490	2707024	0.340631	0.039
ing-3	II	+	13877769	13878294	13879426	13880041	13876280	13876384	13882135	13882585	0.341162	-0.046
Y37H9A.3	I	+	13783319	13783519	13784401	13784625	13782063	13782447	13784999	13785346	0.34841	-0.069
W04D2.6	V	+	12499731	12499768	12500837	12501061	12499498	12499593	12501274	12501375	0.351599	0.154
bris-1	IV	-	3815102	3815230	3817263	3817332	3812924	3813102	3819099	3819328	0.352199	0.108
Y50D4B.4	V	+	1094311	1094565	1097811	1098065	1093559	1093656	1098110	1098236	0.352199	-0.1
pck-2	I	+	7867089	7867149	7867937	7868084	7866483	7866588	7869966	7871132	0.352424	-0.075
egl-8	V	+	26311	26380	29335	29515	24787	25259	30199	30297	0.356329	-0.068
T07A9.8	IV	+	397921	398053	398106	398269	396663	397122	398712	399095	0.356329	0.03
T10B11.7	I	-	6948637	6948714	6949684	6949777	6948157	6948405	6949859	6950019	0.356763	-0.177
Y37E3.11	I	+	2081955	2081976	2082033	2082075	2081112	2081309	2082813	2083029	0.359454	-0.113
par-1	V	-	14114054	14114249	14114475	14114541	14113568	14113814	14115457	14115582	0.363223	-0.076
B0250.5	V	+	20494336	20494467	20496310	20496428	20494105	20494230	20496973	20497348	0.36815	-0.039
D1037.1	I	+	3688452	3688575	3689260	3689357	3687815	3688027	3689515	3689744	0.371832	-0.054
Y71G10AR.4	IV	+	2202373	2202749	2204146	2204488	2200406	2200576	2206414	2206628	0.376343	-0.042
Y48G8AL.13	I	-	1225175	1225535	1226619	1226812	1223958	1224334	1227744	1227858	0.377942	0.019
clec-84	IV	+	2843236	2843483	2843685	2843725	2842473	2842688	2844994	2845595	0.3868	0.086
clh-1	II	-	11847981	11848026	11848339	11848372	11847721	11847848	11848422	11848659	0.388021	-0.03
tag-234	II	+	5865470	5865608	5866169	5866226	5864817	5864971	5866312	5866391	0.402051	-0.009
fbn-1	III	+	7636314	7636473	7637355	7637496	7633653	7633872	7637799	7638227	0.406931	0.005
T21B10.4	II	+	8941892	8941903	8942155	8942292	8941626	8941849	8942336	8942718	0.406931	-0.037
tag-234	II	+	5865470	5865513	5866169	5866226	5864817	5864971	5866312	5866391	0.409575	-0.001
fbn-1	III	+	7637190	7637256	7637355	7637496	7633653	7633872	7637799	7638227	0.410157	0.025
Y39A3CL.7	III	+	1830465	1830514	1830514	1830607	1827238	1827366	1830786	1830918	0.410157	0.071
pqn-22	IV	-	6023336	6023411	6023453	6023585	6023226	6023289	6024449	6024787	0.412523	0.097
cct-3	II	+	2236979	2237146	2238113	2238509	2235462	2235852	2240359	2240665	0.42587	0.019
T09E11.11	I	+	12345158	12345287	12345287	12345414	12344615	12344759	12345454	12345544	0.42587	-0.038
Y17D7B.7	V	-	18781775	18781865	18781865	18781936	18781676	18781726	18782490	18782605	0.42587	0.042
Y87G2A.1	I	+	13521742	13521984	13524419	13524757	13520249	13520625	13525914	13526254	0.42587	-0.065
mak-1	II	+	8744477	8744614	8745248	8745750	8744076	8744213	8745801	8746006	0.429315	-0.036
add-1	X	-	4854965	4855055	4855151	4855211	4854829	4854873	4855319	4855421	0.430587	0.087
fcd-2	IV	+	15029862	15030490	15031413	15031845	15028239	15028371	15032422	15032843	0.433687	-0.07
T24B8.4	II	-	9065183	9065405	9066517	9066625	9063686	9064274	9067046	9067212	0.4357	-0.081
dcs-1	V	-	20088124	20088252	20089311	20089506	20087847	20088071	20090164	20090310	0.439109	0.043
clp-1	III	+	7981672	7981810	7982463	7982538	7981364	7981488	7982730	7982859	0.439435	0.025
cgt-3	II	+	5912922	5913140	5914146	5914256	5912556	5912667	5915053	5915321	0.440974	0.002
T21B10.4	II	+	8941892	8941903	8942072	8942292	8941626	8941849	8942336	8942718	0.440974	-0.031
twk-34	V	+	15706485	15706543	15706712	15706796	15706309	15706432	15706856	15707155	0.44199	-0.207
Y56A3A.7	III	-	11936913	11937042	11938971	11939181	11934001	11934180	11941164	11941291	0.442437	0.066
Y76B12C.6	IV	+	1990001	1990167	1990558	1991354	1989258	1989466	1992172	1992226	0.442437	-0.018
mrp-1	X	-	580297	580453	580888	581044	579309	579387	581629	581784	0.44401	0.11
Y48C3A.20	II	+	13370541	13370733	13371933	13372093	13369954	13370057	13373599	13373885	0.449479	0.05
R151.2	III	+	7212150	7212371	7212532	7212647	7211498	7211579	7212734	7212892	0.45266	-0.014
pck-2	I	+	7866938	7867149	7868230	7868349	7866481	7866588	7869966	7871132	0.453831	0.22
npp-20	IV	-	1495604	1495726	1495815	1495890	1494629	1494944	1495959	1496022	0.458595	-0.012
Y39D8A.1	V	+	419916	420085	420158	420255	419708	419872	420379	420511	0.458595	-0.07
T23B5.3	IV	+	12694551	12694652	12696863	12697099	12694129	12694468	12697580	12697632	0.463208	-0.073
F36H2.3	I	-	9257890	9258103	9258238	9258448	9256921	9257134	9258781	9258996	0.467463	-0.15
add-1	X	-	4855147	4855211	4855319	4855421	4854829	4855055	4855715	4855974	0.474791	0.018
glb-20	X	-	13555026	13555149	13555706	13555821	13553796	13553949	13555869	13556018	0.478065	-0.071
pck-2	I	+	7866938	7867149	7867937	7868084	7866481	7866588	7869966	7871132	0.482605	0.244
Y116A8C.9	IV	-	16944083	16944254	16944832	16945030	16942105	16942315	16946315	16946412	0.483728	0.008
T24B8.4	II	-	9065183	9065405	9066466	9066625	9064037	9064274	9067046	9067212	0.487306	-0.074
T23B5.3	IV	+	12694551	12694652	12696863	12697132	12694129	12694468	12697580	12697632	0.487621	-0.07
gba-3	IV	+	17478399	17478647	17478854	17479102	17477932	17478308	17479143	17479397	0.491989	-0.05
ikke-1	III	-	9046497	9046585	9047675	9047743	9046054	9046411	9047842	9048646	0.496297	-0.014
unc-79	III	+	4076382	4076595	4077669	4077735	4075965	4076124	4078653	4078921	0.501046	-0.396
Y39A3CL.1	III	+	1841753	1841910	1842869	1843103	1840168	1840497	1844372	1844523	0.501046	-0.048
dnj-20	II	-	9623591	9623756	9623892	9623988	9623426	9623492	9624044	9624176	0.50552	0.038
denn-4	IV	+	1942436	1942829	1943588	1943905	1940240	1940814	1944765	1944944	0.505702	0.072
vha-11	IV	-	2310962	2311171	2312623	2312909	2309522	2309794	2313790	2313876	0.506337	-0.033
rpl-17	I	+	1156761	1156889	1157066	1157095	1156578	1156671	1157273	1157474	0.508833	-0.017
pals-24	III	+	121156	121207	122722	122758	120744	120775	123173	123227	0.512036	0.042
Y48C3A.20	II	+	13370541	13370765	13371933	13372093	13369954	13370057	13373599	13373885	0.526502	0.046
eef-1G	V	+	10966164	10966276	10966291	10966422	10966003	10966097	10966529	10966662	0.5276	-0.003
Y17D7C.3	V	-	18720751	18720810	18720935	18721088	18720588	18720682	18722203	18722355	0.532201	-0.045
Y48G8AL.13	I	-	1225175	1225535	1226619	1226812	1223958	1224334	1229245	1229282	0.537481	0.088
pinn-1	II	-	2887257	2887364	2888594	2888721	2886316	2886514	2888829	2888903	0.54007	-0.036
dhhc-7	I	+	11613559	11613653	11614317	11614407	11612992	11613192	11614470	11614543	0.540293	0.047
hsp-75	III	-	7224398	7224482	7224592	7224789	7224078	7224290	7224841	7225207	0.540293	0.039
Y82E9BR.16	III	-	1424267	1424359	1425104	1425437	1421400	1421781	1425911	1426004	0.543173	-0.035
lin-17	I	+	2714119	2714408	2714727	2715058	2713850	2714072	2717229	2717525	0.547647	0.04
mrpl-20	II	+	13338451	13338562	13338622	13338775	13338280	13338401	13339627	13339708	0.547647	0.027
unc-62	V	+	4504974	4505120	4505358	4505516	4503962	4504230	4505828	4505905	0.547647	0.049
Y17G7B.8	II	-	12026184	12026362	12026536	12026574	12025886	12026013	12026848	12027429	0.55112	0.008
Y39A3CL.7	III	+	1831814	1832253	1833389	1833581	1830465	1830607	1833833	1834347	0.55112	0.038
Y17G7B.8	II	-	12026138	12026362	12026521	12026671	12025886	12026013	12026848	12027429	0.553165	-0.03
Y69H2.3	V	-	18661621	18661711	18662358	18662550	18661087	18661177	18662616	18662811	0.55526	0.035
ras-1	II	-	12346078	12346197	12347273	12347382	12345284	12345812	12349348	12349451	0.560052	0.051
K04G11.3	X	-	14346332	14346431	14346755	14346899	14346167	14346251	14347119	14347419	0.564676	0.062
pde-6	I	-	877705	877914	878216	878318	875520	876649	878405	878457	0.564676	0.069
Y71G10AR.4	IV	+	2200406	2200576	2202373	2202749	2199040	2199138	2204146	2204488	0.580713	-0.039
T08H10.1	V	+	4484115	4484453	4485215	4485664	4483458	4483640	4486338	4486543	0.591672	0.03
pck-2	I	+	7867089	7867250	7868230	7868349	7866481	7866588	7869966	7871132	0.592389	0.178
C39B5.5	III	+	2209960	2210084	2210373	2210595	2208256	2208398	2211069	2211242	0.593091	-0.006
Y92H12BL.1	I	+	1354194	1354340	1356081	1356371	1350805	1351174	1358066	1358885	0.593516	-0.042
Y17G7B.8	II	-	12026269	12026362	12026521	12026671	12025886	12026013	12026848	12027429	0.596305	-0.072
C39B5.5	III	+	2209949	2210084	2210373	2210595	2208256	2208398	2211069	2211242	0.598363	-0.03
W09G3.1	I	-	13828704	13828805	13829212	13830190	13828430	13828540	13831738	13831976	0.598363	0.026
stim-1	III	-	409913	409996	410346	410406	408912	409034	410547	410645	0.604624	0.041
W09D6.5	III	+	11089291	11089384	11089824	11089908	11088486	11088524	11090057	11090401	0.610433	-0.009
rpl-17	I	+	1156737	1156889	1157076	1157095	1156578	1156671	1157273	1157474	0.613879	0.026
ttx-7	I	-	7301662	7301774	7301906	7301974	7301006	7301426	7302071	7302226	0.617356	-0.036
tag-229	I	-	13803632	13803796	13804910	13805068	13802389	13802554	13805857	13805985	0.618362	0.04
Y50D7A.3	III	+	261124	261389	263055	263160	259274	259519	263779	264615	0.62188	-0.039
D1037.1	I	+	3688452	3688575	3689257	3689357	3687815	3688027	3689515	3689744	0.639455	-0.046
C49A1.10	I	-	14242383	14242477	14243251	14243588	14241897	14242214	14244396	14244452	0.642334	-0.026
F08F8.10	III	-	7354382	7354441	7354907	7355134	7354158	7354335	7356041	7356659	0.653366	0.059
vps-25	I	-	12733931	12734096	12734715	12734769	12733286	12733534	12734972	12735118	0.655155	-0.03
par-1	V	-	14114054	14114249	14114475	14114544	14113568	14113814	14115457	14115582	0.670585	-0.022
pqn-72	I	-	3274275	3274812	3274929	3275010	3274077	3274163	3276665	3276718	0.670896	-0.046
fbxa-55	III	-	933838	934466	935458	935633	933584	933797	935954	936067	0.674237	0.029
ppgn-1	IV	-	2338182	2338452	2339714	2339953	2334695	2335085	2342528	2342808	0.674237	0.054
F49E2.5	X	+	9554298	9554547	9554691	9554823	9553936	9554158	9555415	9555595	0.676929	-0.037
gly-5	III	+	13200770	13200881	13200915	13201020	13197609	13197738	13203865	13203994	0.676929	0.028
grh-1	I	-	1263962	1264020	1264179	1264237	1262926	1263154	1264756	1264912	0.676929	0.129
taf-12	III	-	11865624	11865720	11866024	11866206	11864946	11865132	11868722	11868855	0.676929	-0.044
unc-52	II	-	14654570	14654777	14655350	14655548	14654218	14654458	14656089	14656270	0.676929	-0.017
Y69H2.7	V	+	18690518	18690622	18691469	18691788	18690131	18690288	18692380	18692572	0.684267	-0.055
F15D3.6	I	-	11574157	11574331	11576689	11576855	11573263	11573329	11577427	11577488	0.685222	-0.032
Y39A1A.2	III	-	10602110	10602153	10602717	10602934	10601904	10602047	10603069	10603185	0.701691	0.038
mrp-1	X	-	579561	579653	580888	581044	579309	579387	581629	581784	0.703904	0.09
pho-11	II	+	9932293	9932376	9932596	9932675	9932040	9932235	9932773	9932863	0.703904	0.134
unc-31	IV	+	12778104	12778125	12779433	12779469	12777799	12777954	12780868	12780971	0.703904	0.181
zip-3	II	-	13953202	13953413	13953993	13954166	13952419	13952562	13955873	13955990	0.703904	-0.045
F49E2.5	X	+	9554691	9554823	9555798	9556353	9553936	9554158	9556627	9556717	0.708824	-0.036
unc-52	II	-	14654570	14654777	14655399	14655548	14654218	14654458	14656089	14656270	0.716907	0.008
rpl-17	I	+	1156761	1156889	1156998	1157095	1156578	1156671	1157273	1157474	0.72135	-0.01
T23B5.3	IV	+	12694551	12694652	12696863	12697101	12694129	12694468	12697580	12697673	0.732548	-0.043
zip-3	II	-	13953202	13953280	13953993	13954166	13952419	13952562	13955873	13955992	0.732548	-0.038
T05E12.6	V	-	17088689	17088842	17088921	17088993	17085348	17085583	17089047	17089154	0.739979	0.053
Y56A3A.7	III	-	11936913	11937042	11939019	11939181	11934001	11934180	11941164	11941291	0.739979	0.054
dur-1	IV	-	9926284	9927064	9927309	9927378	9924704	9924758	9927574	9927632	0.745995	-0.054
dur-1	IV	-	9926284	9926350	9927309	9927378	9924704	9924758	9927574	9927632	0.747046	0.343
F49E2.5	X	+	9554691	9554823	9554902	9555325	9553936	9554158	9555798	9556353	0.754913	0.036
C06G3.5	IV	+	7026464	7026603	7026778	7027025	7024210	7024325	7027161	7027303	0.755705	0.007
C18A11.3	X	+	8063403	8063478	8063499	8063538	8062852	8062995	8063586	8063673	0.755705	-0.049
lin-17	I	+	2714119	2714408	2714727	2714975	2713850	2714072	2717229	2717345	0.755705	0.037
Y17G7B.8	II	-	12026167	12026362	12026536	12026574	12025886	12026013	12026848	12027429	0.757323	0.002
pck-2	I	+	7867937	7868084	7868230	7868349	7866481	7866588	7869966	7871132	0.760549	0.141
slr-2	V	+	18090258	18090341	18091374	18091558	18088867	18088975	18093986	18094404	0.761754	-0.058
Y37E3.11	I	+	2079263	2079357	2080743	2080900	2078958	2079026	2081112	2081309	0.763582	0.027
dpf-7	IV	-	4800235	4800352	4800389	4800538	4799387	4799949	4800742	4801104	0.764644	0.055
ttx-7	I	-	7301662	7301774	7301906	7302027	7301006	7301426	7302071	7302226	0.767929	-0.02
gly-6	III	-	4325418	4325523	4325534	4325642	4325205	4325355	4325745	4325888	0.77259	-0.033
hsp-60	III	+	1623058	1623436	1624433	1624751	1620054	1620363	1625244	1625797	0.778931	0.025
pod-1	III	-	13516025	13516073	13516527	13516566	13514944	13515517	13516704	13516934	0.778931	-0.072
ate-1	I	-	9614142	9614209	9614730	9614799	9613825	9614015	9614974	9615082	0.78175	-0.001
hsp-60	III	+	1623223	1623436	1624433	1624751	1620054	1620363	1625244	1625797	0.786864	0.021
pals-24	III	+	122680	122758	123173	123232	121156	121207	123969	124047	0.786864	0.015
pxf-1	IV	-	10165394	10165533	10165964	10166120	10164695	10165009	10166467	10166704	0.786864	-0.053
T07A5.1	III	-	10304687	10304814	10305339	10305549	10304475	10304584	10305609	10305741	0.786864	-0.008
rpl-17	I	+	1156761	1156889	1156992	1157095	1156578	1156671	1157273	1157474	0.788569	-0.009
Y43F8C.7	V	-	19641801	19642137	19643603	19643691	19641295	19641571	19643769	19643875	0.790243	-0.024
vps-25	I	-	12733916	12734096	12734715	12734788	12733286	12733534	12734972	12735118	0.797506	-0.02
Y48E1C.4	II	-	13435439	13435613	13436548	13436679	13434163	13434358	13436758	13436825	0.801541	-0.032
Y49E10.18	III	-	12444813	12444993	12445268	12445388	12442629	12442836	12445645	12445793	0.803716	0.217
fbxa-55	III	-	933838	934379	935458	935633	933584	933797	935954	936067	0.826961	0.014
pdhb-1	IV	+	3401429	3401607	3402248	3402630	3400608	3400739	3403573	3403904	0.830213	-0.025
ric-8	IV	+	2643759	2643940	2644413	2644584	2643503	2643573	2645360	2645771	0.832813	-0.054
efl-2	II	+	13407992	13408162	13409022	13409116	13406159	13406452	13409309	13409684	0.833176	-0.019
spds-1	II	+	12809275	12809421	12809685	12809831	12808405	12808620	12810660	12810872	0.8332	0.007
tag-234	II	+	5866169	5866391	5866769	5866842	5864817	5864971	5866888	5867041	0.8332	0.017
C14B4.2	V	-	19335460	19335651	19336800	19337585	19334922	19335177	19338491	19338812	0.835087	0.061
Y38H6C.9	V	-	20521381	20521467	20521762	20521826	20520820	20521338	20522229	20522270	0.838265	-0.025
cyh-1	II	+	3505534	3505653	3506073	3506182	3505016	3505090	3506632	3506715	0.854335	0.046
F22G12.5	I	+	13171847	13172000	13172158	13172274	13171597	13171769	13172464	13172624	0.854335	0.124
glp-4	I	-	13549740	13550072	13551821	13552121	13547897	13548540	13553912	13554483	0.854906	-0.028
Y17D7B.7	V	-	18781775	18781805	18781865	18781936	18781676	18781726	18782490	18782605	0.869365	0.033
ppgn-1	IV	-	2345054	2345313	2347483	2347624	2342528	2342808	2348203	2348564	0.887206	0.041
T13H5.1	II	-	8489391	8489481	8489691	8489728	8488800	8488884	8490740	8490860	0.901568	-0.027
Y69H2.3	V	-	18661621	18661711	18662118	18662313	18661087	18661177	18662358	18662550	0.907896	0.073
rpl-17	I	+	1156761	1156889	1157063	1157095	1156578	1156671	1157273	1157474	0.914292	-0.011
rps-3	III	+	6207193	6207328	6207427	6207560	6206992	6207133	6207730	6207971	0.914292	-0.007
pals-24	III	+	121156	121207	122680	122758	120744	120775	123173	123227	0.917241	-0.052
Y67H2A.2	IV	-	13290765	13290951	13291010	13291109	13290660	13290709	13291179	13291371	0.917241	-0.069
cccp-1	III	+	12481727	12481754	12482789	12482863	12481606	12481676	12484438	12484651	0.919865	-0.007
fcd-2	IV	+	15031413	15031845	15032422	15032843	15029922	15030490	15034082	15034348	0.920064	-0.044
W09D6.5	III	+	11089284	11089384	11089824	11089908	11088486	11088524	11090057	11090401	0.920064	0.022
tom-1	I	+	5552879	5553369	5554740	5554864	5552598	5552741	5555025	5555178	0.923012	-0.045
mrt-2	III	+	11747499	11747703	11748885	11748975	11747218	11747374	11749121	11749241	0.934469	-0.002
W04B5.3	III	+	2421305	2421542	2421671	2421743	2420428	2420592	2422450	2422600	0.941873	-0.027
Y39A3CL.1	III	+	1841785	1841910	1842869	1843103	1840168	1840497	1844372	1844523	0.942587	-0.026
W04A4.6	I	-	13686549	13686778	13687160	13687256	13685302	13685687	13687330	13687582	0.945722	-0.111
add-1	X	-	4855151	4855211	4855319	4855421	4854829	4855055	4855715	4855974	0.961863	-0.051
Y48C3A.14	II	+	13393396	13393669	13396050	13396354	13392269	13392725	13397106	13397403	0.961863	0.028
dur-1	IV	-	9925943	9925997	9927309	9927378	9925722	9925788	9927574	9927632	0.964833	-0.036
unc-52	II	-	14657707	14657919	14658037	14658334	14657212	14657491	14658474	14658753	0.969232	0.03
unc-52	II	-	14657212	14657491	14658037	14658334	14656327	14657097	14658474	14658753	0.972268	0.047
mig-1	I	-	949045	949500	949773	949972	948568	948791	950846	950967	0.974147	0.051
Y17G7B.8	II	-	12026167	12026362	12026521	12026574	12025886	12026013	12026848	12027429	0.981911	0.001
eef-1G	V	+	10966164	10966276	10966291	10966485	10966003	10966097	10966529	10966662	0.990462	-0.02
F46G10.1	X	-	13311005	13311130	13311352	13311471	13310299	13310467	13311515	13311574	0.993814	0.069
Y39A3CL.1	III	+	1841753	1841910	1844372	1844523	1840168	1840497	1846346	1846758	0.998768	0.031
jun-1	II	+	9127971	9128037	9129426	9129653	9127345	9127627	9130947	9131065	1	0.009
abu-12	X	-	453089	453159	453580	453641	452672	453032	453976	454195	1	0.226
abu-12	X	-	453089	453159	454287	454482	452672	453032	455463	455580	1	-0.007
acdh-1	I	+	6498716	6498745	6498749	6498839	6498574	6498671	6498908	6499046	1	0
acdh-1	I	+	6498716	6498749	6498749	6498839	6498574	6498671	6498908	6499046	1	0
add-1	X	-	4855151	4855211	4855319	4855415	4854829	4855055	4855715	4855974	1	-0.049
ads-1	III	-	297271	297892	298341	298431	296274	296845	298481	298556	1	0.017
alp-1	IV	+	8859481	8859881	8860090	8860198	8857218	8857445	8860545	8860723	1	-0.001
alp-1	IV	+	8859481	8859881	8860007	8860198	8857218	8857445	8860545	8860723	1	0.002
alp-1	IV	+	8859481	8859881	8860081	8860198	8857218	8857445	8860545	8860723	1	0.004
ampd-1	II	+	5207035	5207047	5207312	5207354	5206754	5206984	5207666	5207776	1	0.009
apb-1	III	-	2590725	2591338	2592240	2593357	2589541	2589604	2595477	2595871	1	-0.009
ate-1	I	-	9614133	9614209	9614339	9614420	9613825	9614015	9614730	9614814	1	0.002
ate-1	I	-	9614133	9614209	9614339	9614460	9613825	9614015	9614730	9614814	1	0.001
ate-1	I	-	9614129	9614209	9614339	9614420	9613825	9614015	9614730	9614814	1	0
ate-1	I	-	9614129	9614209	9614339	9614460	9613825	9614015	9614730	9614814	1	-0.001
ate-1	I	-	9614142	9614209	9614339	9614420	9613825	9614015	9614730	9614814	1	0
ate-1	I	-	9614142	9614209	9614339	9614460	9613825	9614015	9614730	9614814	1	0.001
ate-1	I	-	9614142	9614209	9614730	9614814	9613825	9614015	9614974	9615082	1	0.019
ate-1	I	-	9614133	9614209	9614339	9614403	9613825	9614015	9614730	9614814	1	-0.026
ate-1	I	-	9614129	9614209	9614339	9614403	9613825	9614015	9614730	9614814	1	-0.028
ate-1	I	-	9614142	9614209	9614339	9614403	9613825	9614015	9614730	9614814	1	-0.012
ate-1	I	-	9614142	9614209	9614339	9614814	9613825	9614015	9614974	9615082	1	0.015
atln-1	IV	+	2791623	2791728	2792268	2792469	2790491	2790634	2793347	2793486	1	0.017
attf-6	I	-	12800998	12801097	12802494	12803417	12800297	12800378	12804775	12805034	1	-0.012
B0303.11	III	-	8707174	8707226	8707260	8707322	8706836	8706980	8707409	8707627	1	-0.137
B0303.11	III	-	8707174	8707226	8707260	8707306	8706836	8706980	8707409	8707627	1	-0.135
B0303.11	III	-	8707174	8707226	8707260	8707314	8706836	8706980	8707409	8707627	1	0.031
bet-2	X	+	10571707	10571827	10571864	10571984	10570105	10570372	10572082	10572790	1	-0.063
bre-4	I	-	1623774	1623877	1624774	1625003	1623181	1623339	1626343	1626631	1	0.027
C15B12.1	X	+	6477510	6477718	6478151	6478331	6477299	6477448	6478377	6478533	1	-0.023
C17H12.8	IV	+	6819607	6819614	6819772	6819883	6819037	6819150	6819933	6820290	1	-0.006
C18A11.3	X	+	8063392	8063478	8063499	8063538	8062852	8062995	8063586	8063673	1	0.005
C23H3.2	II	+	61632	61685	63077	63162	61527	61589	63206	63403	1	0.023
C23H3.2	II	+	61632	61685	63077	63148	61527	61589	63206	63403	1	-0.001
C25H3.7	II	-	5667601	5667746	5667828	5667902	5667282	5667400	5668459	5668659	1	0.057
C25H3.7	II	-	5667597	5667746	5667828	5667902	5667282	5667400	5668459	5668659	1	0.45
C25H3.7	II	-	5667593	5667746	5667828	5667902	5667282	5667400	5668459	5668659	1	0.182
C26F1.1	V	+	7785994	7786042	7786671	7786710	7785848	7785892	7786803	7786858	1	0.331
C27D8.4	IV	+	12704229	12704349	12704409	12704511	12704110	12704176	12704943	12705078	1	0.02
C27D8.4	IV	+	12704408	12704511	12704943	12705042	12704229	12704349	12705332	12705652	1	0.39
C27D8.4	IV	+	12704408	12704511	12704943	12705078	12704229	12704349	12705332	12705652	1	0.007
C27D8.4	IV	+	12704409	12704511	12704943	12705042	12704229	12704349	12705332	12705652	1	-0.002
C34E11.2	X	-	11807744	11807916	11808950	11809064	11807329	11807443	11809391	11809503	1	-0.424
C34E11.2	X	-	11807744	11807916	11808950	11809232	11807329	11807443	11809391	11809503	1	-0.541
C34E11.2	X	-	11807744	11807916	11808830	11809064	11807329	11807443	11809391	11809503	1	-0.455
C34E11.2	X	-	11807873	11807916	11808950	11809064	11807329	11807443	11809391	11809503	1	-0.292
C34E11.2	X	-	11807873	11807916	11808950	11809232	11807329	11807443	11809391	11809503	1	-0.379
C34E11.2	X	-	11807873	11807916	11808830	11809064	11807329	11807443	11809391	11809503	1	-0.235
C34E11.2	X	-	11807873	11807916	11808830	11808881	11807329	11807443	11808950	11809232	1	-0.134
C39B5.5	III	+	2209960	2210084	2210373	2210535	2208256	2208398	2211069	2211242	1	-0.013
C39B5.5	III	+	2209971	2210084	2210373	2210595	2208256	2208398	2211069	2211242	1	0
C39B5.5	III	+	2209971	2210084	2210373	2210535	2208256	2208398	2211069	2211242	1	0.001
C39B5.5	III	+	2209949	2210084	2210373	2210535	2208256	2208398	2211069	2211242	1	-0.014
C39B5.6	III	+	2199977	2200307	2202701	2202981	2198005	2198105	2204629	2204967	1	-0.016
C46F11.5	III	-	3654381	3654475	3654950	3655091	3654169	3654329	3655808	3655976	1	-0.529
C46F11.5	III	-	3654381	3654538	3654950	3655091	3654169	3654329	3655808	3655976	1	-0.691
C46F11.5	III	-	3654381	3654477	3654950	3655091	3654169	3654329	3655808	3655976	1	-0.526
C56A3.6	V	-	13554584	13554635	13555099	13555125	13554423	13554521	13555702	13555785	1	-0.021
C56A3.6	V	-	13554584	13554635	13555099	13555172	13554423	13554521	13555702	13555785	1	-0.044
C56A3.6	V	-	13554584	13554635	13554887	13554991	13554423	13554521	13555099	13555180	1	-0.011
C56A3.6	V	-	13554887	13554986	13555099	13555172	13554584	13554635	13555702	13555785	1	0.003
C56A3.6	V	-	13554887	13554986	13555099	13555180	13554578	13554635	13555702	13555785	1	-0.005
C56A3.6	V	-	13554578	13554635	13555099	13555125	13554423	13554521	13555702	13555785	1	0.009
C56A3.6	V	-	13554578	13554635	13555099	13555172	13554423	13554521	13555702	13555785	1	-0.001
C56A3.6	V	-	13554584	13554635	13554887	13554986	13554423	13554521	13555099	13555180	1	-0.006
cca-1	X	-	7854050	7854201	7854298	7854428	7853722	7853902	7854523	7854709	1	0.043
cccp-1	III	+	12481727	12481754	12482789	12482945	12481606	12481676	12484438	12484651	1	-0.001
cco-2	III	+	12905761	12905825	12905932	12906110	12905490	12905622	12906252	12906619	1	0
cco-2	III	+	12905761	12905825	12905932	12906102	12905490	12905622	12906252	12906619	1	0
cco-2	III	+	12905761	12905825	12905932	12906111	12905490	12905622	12906252	12906619	1	0
cco-2	III	+	12905752	12905825	12905932	12906110	12905490	12905622	12906252	12906619	1	0
cco-2	III	+	12905752	12905825	12905932	12906102	12905490	12905622	12906252	12906619	1	0.001
cco-2	III	+	12905752	12905825	12905932	12906111	12905490	12905622	12906252	12906619	1	0
cct-3	II	+	2236977	2237146	2238113	2238509	2235462	2235852	2240359	2240665	1	0.015
CD4.1	V	+	5606793	5606869	5607174	5607224	5606554	5606685	5607299	5607367	1	-0.029
cdc-73	IV	+	4042948	4043118	4043719	4043861	4042703	4042903	4044727	4044992	1	0.021
cgt-3	II	+	5913404	5913518	5914146	5914256	5912556	5912667	5915053	5915321	1	-0.097
cgt-3	II	+	5913404	5913518	5914214	5914256	5912556	5912667	5915053	5915321	1	-0.162
cgt-3	II	+	5912922	5913140	5914214	5914256	5912556	5912667	5915053	5915321	1	-0.098
clec-150	III	+	1003947	1004064	1004886	1005005	1003766	1003889	1005051	1005154	1	0.001
clec-150	III	+	1003935	1004064	1004886	1005005	1003766	1003889	1005051	1005154	1	0.014
clec-170	IV	+	1269388	1269463	1271116	1271179	1269082	1269322	1273092	1273240	1	0.5
clec-170	IV	+	1269390	1269463	1271116	1271179	1269082	1269322	1273092	1273240	1	0.257
clec-84	IV	+	2843236	2843483	2843685	2843843	2842473	2842688	2844994	2845595	1	-0.014
clec-84	IV	+	2843408	2843483	2843685	2843725	2842473	2842688	2844994	2845595	1	-0.229
col-99	IV	-	141714	141750	142259	142295	141067	141418	142440	142548	1	0.007
csn-3	IV	+	199115	199311	200837	201293	197760	198071	202302	202586	1	-0.008
csn-3	IV	+	199114	199311	200837	201293	197760	198071	202302	202586	1	-0.015
csn-3	IV	+	199118	199311	200837	201293	197760	198071	202302	202586	1	-0.008
D1037.1	I	+	3688452	3688575	3689257	3689331	3687815	3688027	3689515	3689744	1	0.008
D1037.1	I	+	3688452	3688575	3689260	3689331	3687815	3688027	3689515	3689744	1	-0.004
D1069.3	II	-	342175	342250	343025	343190	341981	341987	343794	344046	1	0.058
D1069.3	II	-	342171	342250	343025	343190	341981	341987	343794	344046	1	0.057
D1069.3	II	-	342145	342250	343025	343190	341981	341987	343794	344046	1	0.097
D1069.3	II	-	342099	342250	343025	343190	341981	341987	343794	344046	1	-0.254
daf-2	III	-	3006978	3007224	3008609	3008838	3005691	3006037	3010410	3010523	1	0.01
daf-2	III	-	3006978	3007224	3008609	3008892	3005691	3006037	3010410	3010523	1	-0.007
dcs-1	V	-	20088124	20088252	20089311	20089512	20087847	20088071	20090164	20090310	1	-0.001
dhhc-7	I	+	11614317	11614407	11614470	11614543	11613559	11613653	11615051	11615178	1	-0.025
dhhc-7	I	+	11613559	11613653	11614317	11614405	11612994	11613192	11614470	11614543	1	0.001
dhs-1	I	-	5280350	5280469	5280722	5280865	5280163	5280305	5281110	5281224	1	0.001
dhs-1	I	-	5280350	5280469	5280722	5280872	5280163	5280305	5281110	5281224	1	0.015
dhs-24	V	-	19944054	19944192	19945258	19945463	19942117	19942491	19946522	19946629	1	0.006
dhs-24	V	-	19944054	19944192	19945258	19945449	19942117	19942491	19946522	19946629	1	-0.154
dhs-24	V	-	19944045	19944192	19945258	19945463	19942117	19942491	19946522	19946629	1	0.006
dhs-24	V	-	19944045	19944192	19945258	19945449	19942117	19942491	19946522	19946629	1	-0.002
dhs-3	I	-	8213201	8213275	8214065	8214183	8213060	8213156	8218014	8218287	1	-0.022
dnj-20	II	-	9623611	9623756	9623892	9623988	9623426	9623492	9624044	9624176	1	0
dnj-29	I	-	14105059	14105164	14106335	14106671	14104428	14104919	14107861	14108353	1	-0.013
dnj-29	I	-	14105071	14105164	14106335	14106671	14104428	14104919	14107861	14108353	1	-0.01
dur-1	IV	-	9925563	9925782	9926284	9927064	9924704	9924758	9927309	9927378	1	-0.576
eef-1G	V	+	10966156	10966276	10966291	10966386	10966003	10966097	10966529	10966662	1	-0.08
eef-1G	V	+	10966156	10966276	10966291	10966485	10966003	10966097	10966529	10966662	1	-0.001
eef-1G	V	+	10966171	10966276	10966291	10966386	10966003	10966097	10966529	10966662	1	0.016
eef-1G	V	+	10966171	10966276	10966291	10966422	10966003	10966097	10966529	10966662	1	0.001
eef-1G	V	+	10966171	10966276	10966291	10966485	10966003	10966097	10966529	10966662	1	0
eef-1G	V	+	10966164	10966276	10966291	10966386	10966003	10966097	10966529	10966662	1	0
eef-1G	V	+	10966180	10966276	10966291	10966386	10966003	10966097	10966529	10966662	1	0.016
eef-1G	V	+	10966180	10966276	10966291	10966422	10966003	10966097	10966529	10966662	1	0.001
eef-1G	V	+	10966180	10966276	10966291	10966485	10966003	10966097	10966529	10966662	1	0
efl-2	II	+	13408012	13408162	13409022	13409116	13406159	13406452	13409309	13409592	1	-0.007
egl-15	X	+	11017579	11017930	11017944	11018139	11017435	11017505	11018214	11018450	1	0.033
egl-4	IV	+	1875641	1876207	1877186	1877820	1873584	1873692	1879843	1880041	1	0.003
egl-4	IV	+	1875650	1876207	1877186	1877820	1873584	1873692	1879843	1880041	1	0.02
egl-8	V	+	26550	26718	29338	29515	26193	26380	30199	30297	1	-0.008
egl-8	V	+	26550	26718	28381	28699	26193	26380	30199	30297	1	-0.012
egl-8	V	+	26550	26718	29335	29515	26193	26380	30199	30297	1	-0.005
egl-8	V	+	26550	26718	28381	28699	26193	26380	29335	29515	1	-0.018
egl-8	V	+	28381	28699	29335	29515	26193	26380	30199	30297	1	-0.033
epg-8	I	-	9933531	9933697	9933861	9933914	9933089	9933488	9934152	9934290	1	-0.001
exoc-7	I	-	4244656	4244806	4245712	4246022	4243772	4244189	4246703	4247205	1	-0.015
F01D5.8	II	+	14012394	14012781	14012892	14013014	14010774	14011345	14013060	14013157	1	-0.003
F07H5.5	II	+	8788420	8788441	8788536	8788539	8788031	8788373	8788588	8788764	1	-0.001
F08B12.4	X	-	11407357	11407421	11407493	11407553	11407057	11407291	11407602	11407702	1	0
F08B12.4	X	-	11407346	11407421	11407493	11407553	11407057	11407291	11407602	11407702	1	-0.001
F08F8.10	III	-	7354382	7354442	7354907	7355105	7354191	7354335	7356041	7356659	1	0
F08F8.10	III	-	7354382	7354441	7354907	7355105	7354158	7354335	7356041	7356659	1	-0.001
F08F8.7	III	-	7346721	7346727	7346921	7346978	7346345	7346645	7347044	7347142	1	0.031
F08F8.9	III	-	7349876	7349939	7350521	7350694	7349290	7349502	7351307	7352108	1	0.002
F10C1.8	II	+	5755383	5755449	5755894	5755948	5754467	5754523	5756006	5756154	1	-0.5
F13H8.5	II	-	6254377	6254458	6254663	6254726	6254117	6254246	6254993	6255574	1	0.036
F15D3.6	I	-	11575615	11575702	11576689	11576855	11574157	11574331	11577427	11577488	1	0.023
F15D3.6	I	-	11575594	11575702	11576689	11576855	11574157	11574331	11577427	11577488	1	0.002
F15D3.6	I	-	11574157	11574331	11575615	11575702	11572120	11572524	11576689	11576855	1	0.002
F15D3.6	I	-	11573263	11573329	11575615	11575702	11572120	11572524	11576689	11576855	1	-0.003
F17C11.10	V	-	10962128	10962228	10963140	10963311	10961721	10962064	10964167	10964408	1	-0.001
F17C11.10	V	-	10962128	10962228	10963140	10963233	10961721	10962064	10964167	10964408	1	-0.001
F17C11.10	V	-	10962128	10962228	10963140	10963298	10961721	10962064	10964167	10964408	1	-0.001
F17C11.10	V	-	10962128	10962228	10963140	10963275	10961721	10962064	10964167	10964408	1	-0.007
F17C11.10	V	-	10962128	10962228	10963140	10963344	10961721	10962064	10964167	10964408	1	0.005
F17C11.10	V	-	10962128	10962228	10963140	10963348	10961721	10962064	10964167	10964408	1	-0.002
F17C11.10	V	-	10962128	10962228	10963140	10963286	10961721	10962064	10964167	10964408	1	-0.002
F17C11.10	V	-	10962128	10962220	10963140	10963311	10961721	10962064	10964167	10964408	1	-0.002
F17C11.10	V	-	10962128	10962220	10963140	10963233	10961721	10962064	10964167	10964408	1	-0.001
F17C11.10	V	-	10962128	10962220	10963140	10963298	10961721	10962064	10964167	10964408	1	-0.002
F17C11.10	V	-	10962128	10962220	10963140	10963275	10961721	10962064	10964167	10964408	1	-0.008
F17C11.10	V	-	10962128	10962220	10963140	10963344	10961721	10962064	10964167	10964408	1	0.006
F17C11.10	V	-	10962128	10962220	10963140	10963348	10961721	10962064	10964167	10964408	1	-0.002
F17C11.10	V	-	10962128	10962220	10963140	10963286	10961721	10962064	10964167	10964408	1	-0.002
F17C11.10	V	-	10962128	10962183	10963140	10963311	10961721	10962064	10964167	10964408	1	-0.003
F17C11.10	V	-	10962128	10962183	10963140	10963233	10961721	10962064	10964167	10964408	1	-0.002
F17C11.10	V	-	10962128	10962183	10963140	10963298	10961721	10962064	10964167	10964408	1	-0.003
F17C11.10	V	-	10962128	10962183	10963140	10963275	10961721	10962064	10964167	10964408	1	-0.013
F17C11.10	V	-	10962128	10962183	10963140	10963344	10961721	10962064	10964167	10964408	1	0.011
F17C11.10	V	-	10962128	10962183	10963140	10963348	10961721	10962064	10964167	10964408	1	-0.004
F17C11.10	V	-	10962128	10962183	10963140	10963286	10961721	10962064	10964167	10964408	1	-0.003
F17C11.10	V	-	10962128	10962184	10963140	10963275	10961721	10962064	10964167	10964171	1	-0.014
F17C11.10	V	-	10962128	10962184	10963140	10963233	10961721	10962064	10964167	10964171	1	-0.002
F17C11.10	V	-	10962128	10962184	10963140	10963311	10961721	10962064	10964167	10964171	1	-0.003
F17C11.10	V	-	10962128	10962184	10963140	10963298	10961721	10962064	10964167	10964171	1	-0.003
F17C11.10	V	-	10962128	10962184	10963140	10963344	10961721	10962064	10964167	10964171	1	0.012
F17C11.10	V	-	10962128	10962184	10963140	10963286	10961721	10962064	10964167	10964171	1	-0.003
F17C11.10	V	-	10962128	10962184	10963140	10963348	10961721	10962064	10964167	10964171	1	-0.004
F17C11.10	V	-	10962129	10962222	10963140	10963344	10961721	10962064	10964167	10964171	1	0.5
F17C11.10	V	-	10962129	10962220	10963140	10963344	10961721	10962064	10964167	10964171	1	0.5
F17C11.10	V	-	10962128	10962179	10963140	10963311	10961721	10962064	10964167	10964408	1	-0.003
F17C11.10	V	-	10962128	10962179	10963140	10963233	10961721	10962064	10964167	10964408	1	-0.002
F17C11.10	V	-	10962128	10962179	10963140	10963298	10961721	10962064	10964167	10964408	1	-0.003
F17C11.10	V	-	10962128	10962179	10963140	10963275	10961721	10962064	10964167	10964408	1	-0.013
F17C11.10	V	-	10962128	10962179	10963140	10963344	10961721	10962064	10964167	10964408	1	0.013
F17C11.10	V	-	10962128	10962179	10963140	10963348	10961721	10962064	10964167	10964408	1	-0.004
F17C11.10	V	-	10962128	10962179	10963140	10963286	10961721	10962064	10964167	10964408	1	-0.003
F17C11.10	V	-	10962128	10962222	10963140	10963275	10961721	10962064	10964167	10964171	1	-0.008
F17C11.10	V	-	10962128	10962222	10963140	10963233	10961721	10962064	10964167	10964171	1	-0.001
F17C11.10	V	-	10962128	10962222	10963140	10963311	10961721	10962064	10964167	10964171	1	-0.002
F17C11.10	V	-	10962128	10962222	10963140	10963298	10961721	10962064	10964167	10964171	1	-0.002
F17C11.10	V	-	10962128	10962222	10963140	10963344	10961721	10962064	10964167	10964171	1	0.005
F17C11.10	V	-	10962128	10962222	10963140	10963286	10961721	10962064	10964167	10964171	1	-0.002
F17C11.10	V	-	10962128	10962222	10963140	10963348	10961721	10962064	10964167	10964171	1	-0.002
F17C11.10	V	-	10962129	10962228	10963140	10963344	10961721	10962064	10964167	10964171	1	0.5
F17C11.10	V	-	10962129	10962221	10963140	10963344	10961721	10962064	10964167	10964171	1	0.5
F17C11.10	V	-	10962128	10962221	10963140	10963311	10961721	10962064	10964167	10964408	1	-0.002
F17C11.10	V	-	10962128	10962221	10963140	10963233	10961721	10962064	10964167	10964408	1	-0.001
F17C11.10	V	-	10962128	10962221	10963140	10963298	10961721	10962064	10964167	10964408	1	-0.002
F17C11.10	V	-	10962128	10962221	10963140	10963275	10961721	10962064	10964167	10964408	1	-0.008
F17C11.10	V	-	10962128	10962221	10963140	10963344	10961721	10962064	10964167	10964408	1	0.006
F17C11.10	V	-	10962128	10962221	10963140	10963348	10961721	10962064	10964167	10964408	1	-0.002
F17C11.10	V	-	10962128	10962221	10963140	10963286	10961721	10962064	10964167	10964408	1	-0.002
F17C11.10	V	-	10962128	10962137	10963140	10963275	10961721	10962064	10964167	10964171	1	-0.133
F17C11.10	V	-	10962128	10962137	10963140	10963233	10961721	10962064	10964167	10964171	1	-0.03
F17C11.10	V	-	10962128	10962137	10963140	10963311	10961721	10962064	10964167	10964171	1	-0.04
F17C11.10	V	-	10962128	10962137	10963140	10963298	10961721	10962064	10964167	10964171	1	-0.042
F17C11.10	V	-	10962128	10962137	10963140	10963344	10961721	10962064	10964167	10964171	1	0.062
F17C11.10	V	-	10962128	10962137	10963140	10963286	10961721	10962064	10964167	10964171	1	-0.044
F17C11.10	V	-	10962128	10962137	10963140	10963348	10961721	10962064	10964167	10964171	1	-0.05
F20A1.6	V	-	7025322	7025364	7025401	7025494	7024866	7025002	7025648	7025662	1	-0.015
F21A3.3	V	+	15518579	15518796	15519152	15519342	15518398	15518491	15519473	15519681	1	0.026
F21A3.3	V	+	15518579	15518796	15519152	15519351	15518398	15518491	15519473	15519681	1	0.003
F21A3.3	V	+	15518579	15518796	15519152	15519358	15518398	15518491	15519473	15519681	1	0.01
F21A3.3	V	+	15518644	15518796	15519152	15519342	15518398	15518491	15519473	15519681	1	0.015
F21A3.3	V	+	15518644	15518796	15519152	15519351	15518398	15518491	15519473	15519681	1	-0.006
F21A3.3	V	+	15518644	15518796	15519152	15519358	15518398	15518491	15519473	15519681	1	0.001
F22B7.9	III	-	8652868	8653004	8653154	8653560	8652577	8652818	8653734	8653925	1	0.001
F22F4.4	X	-	5999292	5999512	6000154	6000265	5998309	5998473	6000399	6000459	1	-0.005
F22F4.4	X	-	5999292	5999512	6000190	6000342	5998309	5998473	6000399	6000459	1	0.019
F22F4.4	X	-	5999292	5999512	6000154	6000283	5998309	5998473	6000399	6000459	1	-0.008
F22F4.4	X	-	5999292	5999512	6000154	6000342	5998309	5998473	6000399	6000459	1	0.009
F22F4.4	X	-	5999292	5999512	6000190	6000283	5998309	5998473	6000399	6000459	1	0.003
F22F4.4	X	-	5999309	5999512	6000154	6000265	5998309	5998473	6000399	6000459	1	-0.583
F22F4.4	X	-	5999309	5999512	6000190	6000342	5998309	5998473	6000399	6000459	1	0.272
F22F4.4	X	-	5999309	5999512	6000154	6000283	5998309	5998473	6000399	6000459	1	-0.697
F22F4.4	X	-	5999309	5999512	6000190	6000343	5998309	5998473	6000399	6000459	1	0
F22F4.4	X	-	5999309	5999512	6000154	6000342	5998309	5998473	6000399	6000459	1	0.084
F22F4.4	X	-	5999309	5999512	6000190	6000283	5998309	5998473	6000399	6000459	1	0
F22F4.4	X	-	5999309	5999512	6000154	6000343	5998309	5998473	6000399	6000459	1	0
F22F4.4	X	-	6001086	6001120	6001227	6001349	6000421	6000459	6001415	6001534	1	-0.261
F22F4.4	X	-	6001082	6001120	6001227	6001349	6000421	6000459	6001415	6001534	1	-0.461
F23B12.4	V	+	14443129	14443180	14443326	14443381	14442214	14442389	14444664	14444740	1	0.009
F23B12.4	V	+	14443129	14443180	14443326	14443408	14442214	14442389	14444664	14444740	1	0.005
F23B12.4	V	+	14443129	14443180	14443326	14443402	14442214	14442389	14444664	14444740	1	-0.003
F30F8.9	I	+	7837845	7837926	7838609	7838692	7837603	7837719	7838771	7838898	1	0.021
F32E10.5	IV	-	7575516	7575929	7577682	7577887	7574646	7575137	7577941	7578106	1	-0.02
F32E10.5	IV	-	7575516	7575929	7577850	7577887	7574646	7575137	7577941	7578106	1	-0.036
F33D4.6	IV	-	7716795	7716948	7717367	7717465	7716558	7716624	7717616	7718009	1	0.008
F35C5.12	II	-	12910489	12910577	12911204	12911306	12910228	12910442	12914453	12914603	1	-0.014
F36H2.3	I	-	9253577	9253672	9254250	9254451	9253066	9253134	9255036	9255159	1	-0.089
F36H2.3	I	-	9256921	9257134	9257424	9257634	9256177	9256451	9257890	9258103	1	-0.041
F37B12.3	II	-	9040441	9040505	9040506	9040558	9039819	9040394	9040604	9040730	1	-0.004
F40F8.5	II	-	11133702	11133837	11133980	11134112	11133524	11133656	11134223	11134289	1	-0.024
F40F8.5	II	-	11133702	11133837	11134223	11134289	11133524	11133656	11134336	11134594	1	-0.028
F40F8.5	II	-	11133702	11133837	11133980	11134112	11133352	11133475	11134223	11134289	1	-0.001
F40F8.5	II	-	11133702	11133837	11134223	11134289	11133352	11133475	11134336	11134594	1	-0.004
F40F8.5	II	-	11133524	11133656	11133702	11133837	11133352	11133475	11133980	11134112	1	-0.007
F40F8.5	II	-	11133524	11133656	11133980	11134112	11133352	11133475	11134223	11134289	1	-0.01
F40F8.5	II	-	11133524	11133656	11134223	11134289	11133352	11133475	11134336	11134594	1	-0.011
F42A6.6	IV	-	3334697	3334816	3335056	3335147	3334138	3334245	3336020	3336173	1	0
F46F11.1	I	+	5634408	5634594	5635179	5635399	5634125	5634235	5636716	5636770	1	0.012
F46G10.1	X	-	13311004	13311130	13311352	13311471	13310299	13310467	13311515	13311574	1	0
F46G10.1	X	-	13311004	13311130	13311352	13311464	13310226	13310467	13311515	13311574	1	-0.006
F49E2.5	X	+	9554691	9554823	9554902	9555325	9553936	9554158	9556627	9556717	1	0.009
F49E2.5	X	+	9554691	9554823	9554902	9555325	9553936	9554158	9555415	9555595	1	0.019
F49E2.5	X	+	9554298	9554547	9554902	9555325	9553936	9554158	9555415	9555595	1	-0.027
F49E2.5	X	+	9554298	9554547	9554902	9555325	9553936	9554158	9556627	9556717	1	-0.024
F49E2.5	X	+	9554298	9554547	9554902	9555325	9553936	9554158	9555798	9556353	1	-0.023
F49E2.5	X	+	9556765	9556834	9557217	9557406	9553936	9554158	9557794	9557950	1	0
F49E2.5	X	+	9555415	9555577	9555798	9556353	9554691	9554823	9556627	9556717	1	-0.009
F49E2.5	X	+	9555415	9555577	9555798	9556353	9553936	9554158	9556627	9556717	1	-0.002
F49E2.5	X	+	9555415	9555577	9555798	9556353	9554298	9554547	9556627	9556717	1	-0.014
F53C3.13	II	-	3922951	3923156	3924067	3924123	3921607	3922063	3924460	3924568	1	0.046
F53C3.13	II	-	3922958	3923156	3924067	3924123	3921607	3922063	3924460	3924568	1	0.038
F53F1.3	V	+	13408880	13408976	13409446	13409536	13408640	13408830	13409599	13409832	1	0.003
F55B11.4	IV	-	14430156	14430340	14430530	14430647	14429573	14429779	14430873	14430920	1	-0.001
F56D5.6	IV	+	9405580	9405828	9406551	9406626	9402259	9402310	9406706	9406865	1	-0.001
F56D5.6	IV	+	9405667	9405828	9406551	9406626	9402259	9402310	9406706	9406865	1	-0.01
F56D5.6	IV	+	9405611	9405828	9406551	9406626	9402259	9402310	9406706	9406865	1	-0.008
F56D5.6	IV	+	9405601	9405828	9406551	9406626	9402259	9402310	9406706	9406865	1	-0.01
F56D5.6	IV	+	9405731	9405828	9406551	9406626	9402259	9402310	9406706	9406865	1	-0.005
F57A8.1	V	+	10044294	10044465	10045615	10045718	10043676	10043875	10047192	10047592	1	0.007
fbn-1	III	+	7636314	7636473	7637190	7637256	7634817	7634886	7637355	7637496	1	-0.071
fbn-1	III	+	7634817	7634886	7636314	7636473	7633653	7633872	7637190	7637256	1	0.045
fbn-1	III	+	7634817	7634886	7637190	7637256	7633653	7633872	7637799	7638227	1	0.051
fbn-1	III	+	7634817	7634886	7637355	7637496	7633653	7633872	7637799	7638227	1	0.023
fbn-1	III	+	7634817	7634886	7636314	7636473	7633653	7633872	7637799	7638227	1	0.038
fbn-1	III	+	7635129	7635165	7636314	7636473	7634817	7634886	7637190	7637256	1	0.018
fbn-1	III	+	7636314	7636473	7637190	7637256	7633653	7633872	7637355	7637496	1	-0.105
fbn-1	III	+	7636314	7636473	7637190	7637256	7633653	7633872	7637799	7638227	1	0.008
fbxa-48	III	-	2267867	2267952	2269328	2269534	2266979	2267275	2269590	2270209	1	-0.082
fbxa-55	III	-	933838	933864	935458	935633	933584	933797	935954	936067	1	0.023
fbxa-59	III	-	941135	941322	941649	941770	940878	941094	943345	943469	1	0.001
fbxa-59	III	-	941135	941322	941649	941757	940878	941094	943345	943469	1	0.015
fbxa-59	III	-	941135	941161	941649	941770	940878	941094	943345	943469	1	0.002
fbxa-59	III	-	941135	941196	941649	941770	940878	941094	943345	943469	1	0.002
fcd-2	IV	+	15031413	15031845	15032422	15032843	15028239	15028371	15034082	15034348	1	-0.035
frm-4	I	-	5404235	5404355	5404520	5404613	5403893	5403965	5405314	5405382	1	0.038
ftt-2	X	-	11604333	11604437	11604468	11604628	11603880	11604211	11604907	11605280	1	-0.001
ftt-2	X	-	11604270	11604437	11604468	11604628	11603880	11604211	11604907	11605280	1	0
ftt-2	X	-	11604269	11604437	11604468	11604628	11603880	11604211	11604907	11605280	1	0
ftt-2	X	-	11604333	11604437	11604468	11604632	11603880	11604211	11604907	11605280	1	0
ftt-2	X	-	11604270	11604437	11604468	11604632	11603880	11604211	11604907	11605280	1	0
ftt-2	X	-	11604269	11604437	11604468	11604632	11603880	11604211	11604907	11605280	1	0
gbas-1	II	+	2508392	2508503	2509523	2509859	2508091	2508290	2510486	2510594	1	0.014
gbb-1	X	+	2962804	2962837	2966249	2966372	2962561	2962687	2966417	2966499	1	0.025
gly-4	V	-	19883348	19883435	19884129	19884242	19882806	19883047	19887179	19887263	1	0.843
gly-5	III	+	13194528	13194860	13195992	13196178	13191291	13191626	13197609	13197738	1	-0.02
gsto-3	III	-	378522	378649	379531	379751	378136	378351	380880	381155	1	0.003
haf-6	I	-	1164619	1164726	1167651	1167976	1162879	1163042	1169556	1169800	1	0.007
haf-6	I	-	1164508	1164726	1167651	1167976	1162879	1163042	1169556	1169800	1	-0.02
hmit-1.1	V	+	18517516	18517730	18518283	18518487	18516788	18516891	18519198	18519446	1	-0.009
hmit-1.1	V	+	18517516	18517730	18518283	18518387	18516788	18516891	18519198	18519446	1	-0.005
hrg-1	X	-	4012561	4012611	4013400	4013549	4008875	4008975	4015994	4016185	1	-0.263
hrg-1	X	-	4012567	4012611	4013400	4013549	4008875	4008975	4015994	4016185	1	-0.419
hrg-1	X	-	4012544	4012611	4013400	4013549	4008875	4008975	4015994	4016185	1	-0.163
ikke-1	III	-	9046497	9046585	9047675	9047731	9046054	9046411	9047842	9048646	1	-0.014
inx-1	X	-	6946585	6946654	6947481	6947552	6945871	6945960	6947777	6947876	1	-0.02
inx-13	I	-	3749426	3749586	3750377	3750471	3748522	3748940	3751547	3751640	1	0.003
inx-16	I	+	4164368	4164424	4164585	4164653	4164149	4164309	4164708	4165015	1	-0.003
inx-16	I	+	4164368	4164424	4164590	4164653	4164149	4164309	4164708	4165015	1	-0.004
inx-16	I	+	4164368	4164410	4164585	4164653	4164149	4164309	4164708	4165015	1	-0.006
inx-16	I	+	4164368	4164410	4164590	4164653	4164149	4164309	4164708	4165015	1	-0.008
K02A6.3	X	-	8229819	8229919	8229985	8230177	8229478	8229579	8230574	8230806	1	0.013
K02E11.4	V	-	14247776	14247854	14247894	14247924	14247475	14247670	14247967	14248137	1	0.003
K02E11.4	V	-	14247776	14247854	14247867	14247924	14247475	14247670	14247967	14248137	1	0.001
K02E11.4	V	-	14247777	14247854	14247894	14247924	14247475	14247670	14247967	14248137	1	0.014
K02E11.4	V	-	14247777	14247854	14247867	14247924	14247475	14247670	14247967	14248137	1	0.008
K02F3.2	III	+	847571	847589	847691	847714	847044	847270	848340	848502	1	0.331
K02F3.2	III	+	847571	847589	847690	847714	847044	847270	848340	848502	1	0.005
K03E5.2	I	+	3422283	3422433	3423208	3423355	3421158	3421241	3423879	3424211	1	0.049
K07C5.4	V	-	10350950	10350996	10351382	10351506	10350470	10350758	10351633	10351680	1	0.09
K07C5.4	V	-	10350950	10350996	10351382	10351509	10350470	10350758	10351633	10351680	1	0.427
K07C5.4	V	-	10350950	10350996	10351382	10351410	10350470	10350758	10351633	10351680	1	1
K07C5.4	V	-	10350950	10350996	10351382	10351547	10350470	10350758	10351633	10351680	1	0.151
K07C5.4	V	-	10350950	10350996	10351382	10351552	10350470	10350758	10351633	10351680	1	0.637
K07C5.4	V	-	10350950	10350996	10351382	10351478	10350470	10350758	10351633	10351680	1	1
K07C5.4	V	-	10350950	10350996	10351382	10351550	10350470	10350758	10351633	10351680	1	0.303
K07C5.4	V	-	10350950	10350996	10351382	10351504	10350470	10350758	10351633	10351680	1	0.594
K07C5.4	V	-	10350950	10350996	10351382	10351419	10350470	10350758	10351633	10351680	1	1
K07C5.4	V	-	10350938	10351033	10351382	10351506	10350470	10350758	10351633	10351680	1	-0.001
K07C5.4	V	-	10350938	10351033	10351382	10351509	10350470	10350758	10351633	10351680	1	0
K07C5.4	V	-	10350938	10351033	10351382	10351410	10350470	10350758	10351633	10351680	1	0.001
K07C5.4	V	-	10350938	10351033	10351382	10351547	10350470	10350758	10351633	10351680	1	0
K07C5.4	V	-	10350938	10351033	10351382	10351552	10350470	10350758	10351633	10351680	1	0.001
K07C5.4	V	-	10350938	10351033	10351382	10351478	10350470	10350758	10351633	10351680	1	0.001
K07C5.4	V	-	10350938	10351033	10351382	10351550	10350470	10350758	10351633	10351680	1	0
K07C5.4	V	-	10350938	10351033	10351382	10351504	10350470	10350758	10351633	10351680	1	0
K07C5.4	V	-	10350938	10351033	10351382	10351419	10350470	10350758	10351633	10351680	1	0.001
K07C5.4	V	-	10350938	10351035	10351382	10351506	10350470	10350758	10351633	10351680	1	-0.001
K07C5.4	V	-	10350938	10351035	10351382	10351509	10350470	10350758	10351633	10351680	1	0
K07C5.4	V	-	10350938	10351035	10351382	10351410	10350470	10350758	10351633	10351680	1	0.001
K07C5.4	V	-	10350938	10351035	10351382	10351547	10350470	10350758	10351633	10351680	1	0
K07C5.4	V	-	10350938	10351035	10351382	10351552	10350470	10350758	10351633	10351680	1	0.001
K07C5.4	V	-	10350938	10351035	10351382	10351478	10350470	10350758	10351633	10351680	1	0.001
K07C5.4	V	-	10350938	10351035	10351382	10351550	10350470	10350758	10351633	10351680	1	0
K07C5.4	V	-	10350938	10351035	10351382	10351504	10350470	10350758	10351633	10351680	1	0
K07C5.4	V	-	10350938	10351035	10351382	10351419	10350470	10350758	10351633	10351680	1	0.001
K07C5.4	V	-	10350950	10351073	10351382	10351506	10350470	10350758	10351633	10351680	1	0.234
K07C5.4	V	-	10350950	10351073	10351382	10351509	10350470	10350758	10351633	10351680	1	0.668
K07C5.4	V	-	10350950	10351073	10351382	10351410	10350470	10350758	10351633	10351680	1	1
K07C5.4	V	-	10350950	10351073	10351382	10351547	10350470	10350758	10351633	10351680	1	0.409
K07C5.4	V	-	10350950	10351073	10351382	10351552	10350470	10350758	10351633	10351680	1	0.772
K07C5.4	V	-	10350950	10351073	10351382	10351478	10350470	10350758	10351633	10351680	1	1
K07C5.4	V	-	10350950	10351073	10351382	10351550	10350470	10350758	10351633	10351680	1	0.615
K07C5.4	V	-	10350950	10351073	10351382	10351504	10350470	10350758	10351633	10351680	1	0.75
K07C5.4	V	-	10350950	10351073	10351382	10351419	10350470	10350758	10351633	10351680	1	1
K07C5.4	V	-	10350950	10351057	10351382	10351506	10350470	10350758	10351633	10351680	1	0.071
K07C5.4	V	-	10350950	10351057	10351382	10351509	10350470	10350758	10351633	10351680	1	0.352
K07C5.4	V	-	10350950	10351057	10351382	10351410	10350470	10350758	10351633	10351680	1	1
K07C5.4	V	-	10350950	10351057	10351382	10351547	10350470	10350758	10351633	10351680	1	0.119
K07C5.4	V	-	10350950	10351057	10351382	10351552	10350470	10350758	10351633	10351680	1	0.561
K07C5.4	V	-	10350950	10351057	10351382	10351478	10350470	10350758	10351633	10351680	1	1
K07C5.4	V	-	10350950	10351057	10351382	10351550	10350470	10350758	10351633	10351680	1	0.241
K07C5.4	V	-	10350950	10351057	10351382	10351504	10350470	10350758	10351633	10351680	1	0.516
K07C5.4	V	-	10350950	10351057	10351382	10351419	10350470	10350758	10351633	10351680	1	1
K07C5.4	V	-	10350938	10351163	10351382	10351506	10350470	10350758	10351633	10351680	1	-0.001
K07C5.4	V	-	10350938	10351163	10351382	10351509	10350470	10350758	10351633	10351680	1	0.001
K07C5.4	V	-	10350938	10351163	10351382	10351410	10350470	10350758	10351633	10351680	1	0.001
K07C5.4	V	-	10350938	10351163	10351382	10351547	10350470	10350758	10351633	10351680	1	0
K07C5.4	V	-	10350938	10351163	10351382	10351552	10350470	10350758	10351633	10351680	1	0
K07C5.4	V	-	10350938	10351163	10351382	10351478	10350470	10350758	10351633	10351680	1	0.001
K07C5.4	V	-	10350938	10351163	10351382	10351550	10350470	10350758	10351633	10351680	1	0
K07C5.4	V	-	10350938	10351163	10351382	10351504	10350470	10350758	10351633	10351680	1	0.001
K07C5.4	V	-	10350938	10351163	10351382	10351419	10350470	10350758	10351633	10351680	1	0.001
K07C5.4	V	-	10350950	10351033	10351382	10351506	10350470	10350758	10351633	10351680	1	0.077
K07C5.4	V	-	10350950	10351033	10351382	10351509	10350470	10350758	10351633	10351680	1	0.378
K07C5.4	V	-	10350950	10351033	10351382	10351410	10350470	10350758	10351633	10351680	1	1
K07C5.4	V	-	10350950	10351033	10351382	10351547	10350470	10350758	10351633	10351680	1	0.13
K07C5.4	V	-	10350950	10351033	10351382	10351552	10350470	10350758	10351633	10351680	1	0.589
K07C5.4	V	-	10350950	10351033	10351382	10351478	10350470	10350758	10351633	10351680	1	1
K07C5.4	V	-	10350950	10351033	10351382	10351550	10350470	10350758	10351633	10351680	1	0.262
K07C5.4	V	-	10350950	10351033	10351382	10351504	10350470	10350758	10351633	10351680	1	0.544
K07C5.4	V	-	10350950	10351033	10351382	10351419	10350470	10350758	10351633	10351680	1	1
K07C5.4	V	-	10350950	10350995	10351382	10351506	10350470	10350758	10351633	10351680	1	0.09
K07C5.4	V	-	10350950	10350995	10351382	10351509	10350470	10350758	10351633	10351680	1	0.429
K07C5.4	V	-	10350950	10350995	10351382	10351410	10350470	10350758	10351633	10351680	1	1
K07C5.4	V	-	10350950	10350995	10351382	10351547	10350470	10350758	10351633	10351680	1	0.151
K07C5.4	V	-	10350950	10350995	10351382	10351552	10350470	10350758	10351633	10351680	1	0.638
K07C5.4	V	-	10350950	10350995	10351382	10351478	10350470	10350758	10351633	10351680	1	1
K07C5.4	V	-	10350950	10350995	10351382	10351550	10350470	10350758	10351633	10351680	1	0.304
K07C5.4	V	-	10350950	10350995	10351382	10351504	10350470	10350758	10351633	10351680	1	0.595
K07C5.4	V	-	10350950	10350995	10351382	10351419	10350470	10350758	10351633	10351680	1	1
K07C5.4	V	-	10350938	10350966	10351382	10351506	10350470	10350758	10351633	10351680	1	-0.002
K07C5.4	V	-	10350938	10350966	10351382	10351509	10350470	10350758	10351633	10351680	1	0.001
K07C5.4	V	-	10350938	10350966	10351382	10351410	10350470	10350758	10351633	10351680	1	0.003
K07C5.4	V	-	10350938	10350966	10351382	10351547	10350470	10350758	10351633	10351680	1	0
K07C5.4	V	-	10350938	10350966	10351382	10351552	10350470	10350758	10351633	10351680	1	0.001
K07C5.4	V	-	10350938	10350966	10351382	10351478	10350470	10350758	10351633	10351680	1	0.002
K07C5.4	V	-	10350938	10350966	10351382	10351550	10350470	10350758	10351633	10351680	1	0
K07C5.4	V	-	10350938	10350966	10351382	10351504	10350470	10350758	10351633	10351680	1	0.001
K07C5.4	V	-	10350938	10350966	10351382	10351419	10350470	10350758	10351633	10351680	1	0.003
K07C5.4	V	-	10350938	10351057	10351382	10351506	10350470	10350758	10351633	10351680	1	-0.001
K07C5.4	V	-	10350938	10351057	10351382	10351509	10350470	10350758	10351633	10351680	1	0
K07C5.4	V	-	10350938	10351057	10351382	10351410	10350470	10350758	10351633	10351680	1	0.001
K07C5.4	V	-	10350938	10351057	10351382	10351547	10350470	10350758	10351633	10351680	1	0
K07C5.4	V	-	10350938	10351057	10351382	10351552	10350470	10350758	10351633	10351680	1	0.001
K07C5.4	V	-	10350938	10351057	10351382	10351478	10350470	10350758	10351633	10351680	1	0.001
K07C5.4	V	-	10350938	10351057	10351382	10351550	10350470	10350758	10351633	10351680	1	0
K07C5.4	V	-	10350938	10351057	10351382	10351504	10350470	10350758	10351633	10351680	1	0.001
K07C5.4	V	-	10350938	10351057	10351382	10351419	10350470	10350758	10351633	10351680	1	0.001
K07C5.4	V	-	10350950	10350966	10351382	10351506	10350470	10350758	10351633	10351680	1	0.103
K07C5.4	V	-	10350950	10350966	10351382	10351509	10350470	10350758	10351633	10351680	1	0.477
K07C5.4	V	-	10350950	10350966	10351382	10351410	10350470	10350758	10351633	10351680	1	1
K07C5.4	V	-	10350950	10350966	10351382	10351547	10350470	10350758	10351633	10351680	1	0.172
K07C5.4	V	-	10350950	10350966	10351382	10351552	10350470	10350758	10351633	10351680	1	0.682
K07C5.4	V	-	10350950	10350966	10351382	10351478	10350470	10350758	10351633	10351680	1	1
K07C5.4	V	-	10350950	10350966	10351382	10351550	10350470	10350758	10351633	10351680	1	0.347
K07C5.4	V	-	10350950	10350966	10351382	10351504	10350470	10350758	10351633	10351680	1	0.641
K07C5.4	V	-	10350950	10350966	10351382	10351419	10350470	10350758	10351633	10351680	1	1
K07C5.4	V	-	10350950	10351165	10351382	10351506	10350470	10350758	10351633	10351680	1	-0.449
K07C5.4	V	-	10350950	10351165	10351382	10351509	10350470	10350758	10351633	10351680	1	-0.231
K07C5.4	V	-	10350950	10351165	10351382	10351410	10350470	10350758	10351633	10351680	1	0.5
K07C5.4	V	-	10350950	10351165	10351382	10351547	10350470	10350758	10351633	10351680	1	-0.246
K07C5.4	V	-	10350950	10351165	10351382	10351552	10350470	10350758	10351633	10351680	1	-0.036
K07C5.4	V	-	10350950	10351165	10351382	10351478	10350470	10350758	10351633	10351680	1	0.5
K07C5.4	V	-	10350950	10351165	10351382	10351550	10350470	10350758	10351633	10351680	1	-0.323
K07C5.4	V	-	10350950	10351165	10351382	10351504	10350470	10350758	10351633	10351680	1	-0.081
K07C5.4	V	-	10350950	10351165	10351382	10351419	10350470	10350758	10351633	10351680	1	0.5
K07C5.4	V	-	10350950	10350973	10351382	10351506	10350470	10350758	10351633	10351680	1	0.1
K07C5.4	V	-	10350950	10350973	10351382	10351509	10350470	10350758	10351633	10351680	1	0.464
K07C5.4	V	-	10350950	10350973	10351382	10351410	10350470	10350758	10351633	10351680	1	1
K07C5.4	V	-	10350950	10350973	10351382	10351547	10350470	10350758	10351633	10351680	1	0.166
K07C5.4	V	-	10350950	10350973	10351382	10351552	10350470	10350758	10351633	10351680	1	0.671
K07C5.4	V	-	10350950	10350973	10351382	10351478	10350470	10350758	10351633	10351680	1	1
K07C5.4	V	-	10350950	10350973	10351382	10351550	10350470	10350758	10351633	10351680	1	0.336
K07C5.4	V	-	10350950	10350973	10351382	10351504	10350470	10350758	10351633	10351680	1	0.629
K07C5.4	V	-	10350950	10350973	10351382	10351419	10350470	10350758	10351633	10351680	1	1
K07C5.4	V	-	10350938	10351073	10351382	10351506	10350470	10350758	10351633	10351680	1	-0.001
K07C5.4	V	-	10350938	10351073	10351382	10351509	10350470	10350758	10351633	10351680	1	0
K07C5.4	V	-	10350938	10351073	10351382	10351410	10350470	10350758	10351633	10351680	1	0.001
K07C5.4	V	-	10350938	10351073	10351382	10351547	10350470	10350758	10351633	10351680	1	0
K07C5.4	V	-	10350938	10351073	10351382	10351552	10350470	10350758	10351633	10351680	1	0.001
K07C5.4	V	-	10350938	10351073	10351382	10351478	10350470	10350758	10351633	10351680	1	0.001
K07C5.4	V	-	10350938	10351073	10351382	10351550	10350470	10350758	10351633	10351680	1	0
K07C5.4	V	-	10350938	10351073	10351382	10351504	10350470	10350758	10351633	10351680	1	0.001
K07C5.4	V	-	10350938	10351073	10351382	10351419	10350470	10350758	10351633	10351680	1	0.001
K07C5.4	V	-	10350938	10351060	10351382	10351506	10350470	10350758	10351633	10351680	1	-0.001
K07C5.4	V	-	10350938	10351060	10351382	10351509	10350470	10350758	10351633	10351680	1	0
K07C5.4	V	-	10350938	10351060	10351382	10351410	10350470	10350758	10351633	10351680	1	0.001
K07C5.4	V	-	10350938	10351060	10351382	10351547	10350470	10350758	10351633	10351680	1	0
K07C5.4	V	-	10350938	10351060	10351382	10351552	10350470	10350758	10351633	10351680	1	0.001
K07C5.4	V	-	10350938	10351060	10351382	10351478	10350470	10350758	10351633	10351680	1	0.001
K07C5.4	V	-	10350938	10351060	10351382	10351550	10350470	10350758	10351633	10351680	1	0
K07C5.4	V	-	10350938	10351060	10351382	10351504	10350470	10350758	10351633	10351680	1	0.001
K07C5.4	V	-	10350938	10351060	10351382	10351419	10350470	10350758	10351633	10351680	1	0.001
K07C5.4	V	-	10350938	10351131	10351382	10351506	10350470	10350758	10351633	10351680	1	-0.001
K07C5.4	V	-	10350938	10351131	10351382	10351509	10350470	10350758	10351633	10351680	1	0
K07C5.4	V	-	10350938	10351131	10351382	10351410	10350470	10350758	10351633	10351680	1	0.001
K07C5.4	V	-	10350938	10351131	10351382	10351547	10350470	10350758	10351633	10351680	1	0
K07C5.4	V	-	10350938	10351131	10351382	10351552	10350470	10350758	10351633	10351680	1	0.001
K07C5.4	V	-	10350938	10351131	10351382	10351478	10350470	10350758	10351633	10351680	1	0.001
K07C5.4	V	-	10350938	10351131	10351382	10351550	10350470	10350758	10351633	10351680	1	0
K07C5.4	V	-	10350938	10351131	10351382	10351504	10350470	10350758	10351633	10351680	1	0
K07C5.4	V	-	10350938	10351131	10351382	10351419	10350470	10350758	10351633	10351680	1	0.001
K07C5.4	V	-	10350938	10350968	10351382	10351506	10350470	10350758	10351633	10351680	1	-0.002
K07C5.4	V	-	10350938	10350968	10351382	10351509	10350470	10350758	10351633	10351680	1	0.001
K07C5.4	V	-	10350938	10350968	10351382	10351410	10350470	10350758	10351633	10351680	1	0.003
K07C5.4	V	-	10350938	10350968	10351382	10351547	10350470	10350758	10351633	10351680	1	0
K07C5.4	V	-	10350938	10350968	10351382	10351552	10350470	10350758	10351633	10351680	1	0.001
K07C5.4	V	-	10350938	10350968	10351382	10351478	10350470	10350758	10351633	10351680	1	0.002
K07C5.4	V	-	10350938	10350968	10351382	10351550	10350470	10350758	10351633	10351680	1	0
K07C5.4	V	-	10350938	10350968	10351382	10351504	10350470	10350758	10351633	10351680	1	0.001
K07C5.4	V	-	10350938	10350968	10351382	10351419	10350470	10350758	10351633	10351680	1	0.002
K07C5.4	V	-	10350938	10351151	10351382	10351506	10350470	10350758	10351633	10351680	1	-0.001
K07C5.4	V	-	10350938	10351151	10351382	10351509	10350470	10350758	10351633	10351680	1	0
K07C5.4	V	-	10350938	10351151	10351382	10351410	10350470	10350758	10351633	10351680	1	0.001
K07C5.4	V	-	10350938	10351151	10351382	10351547	10350470	10350758	10351633	10351680	1	0
K07C5.4	V	-	10350938	10351151	10351382	10351552	10350470	10350758	10351633	10351680	1	0
K07C5.4	V	-	10350938	10351151	10351382	10351478	10350470	10350758	10351633	10351680	1	0.001
K07C5.4	V	-	10350938	10351151	10351382	10351550	10350470	10350758	10351633	10351680	1	0
K07C5.4	V	-	10350938	10351151	10351382	10351504	10350470	10350758	10351633	10351680	1	0.001
K07C5.4	V	-	10350938	10351151	10351382	10351419	10350470	10350758	10351633	10351680	1	0.001
K07C5.4	V	-	10350938	10351056	10351382	10351506	10350470	10350758	10351633	10351680	1	-0.001
K07C5.4	V	-	10350938	10351056	10351382	10351509	10350470	10350758	10351633	10351680	1	0
K07C5.4	V	-	10350938	10351056	10351382	10351410	10350470	10350758	10351633	10351680	1	0.001
K07C5.4	V	-	10350938	10351056	10351382	10351547	10350470	10350758	10351633	10351680	1	0
K07C5.4	V	-	10350938	10351056	10351382	10351552	10350470	10350758	10351633	10351680	1	0
K07C5.4	V	-	10350938	10351056	10351382	10351478	10350470	10350758	10351633	10351680	1	0.001
K07C5.4	V	-	10350938	10351056	10351382	10351550	10350470	10350758	10351633	10351680	1	0
K07C5.4	V	-	10350938	10351056	10351382	10351504	10350470	10350758	10351633	10351680	1	0.001
K07C5.4	V	-	10350938	10351056	10351382	10351419	10350470	10350758	10351633	10351680	1	0.001
K07C5.4	V	-	10350950	10350974	10351382	10351506	10350470	10350758	10351633	10351680	1	0.099
K07C5.4	V	-	10350950	10350974	10351382	10351509	10350470	10350758	10351633	10351680	1	0.462
K07C5.4	V	-	10350950	10350974	10351382	10351410	10350470	10350758	10351633	10351680	1	1
K07C5.4	V	-	10350950	10350974	10351382	10351547	10350470	10350758	10351633	10351680	1	0.166
K07C5.4	V	-	10350950	10350974	10351382	10351552	10350470	10350758	10351633	10351680	1	0.669
K07C5.4	V	-	10350950	10350974	10351382	10351478	10350470	10350758	10351633	10351680	1	1
K07C5.4	V	-	10350950	10350974	10351382	10351550	10350470	10350758	10351633	10351680	1	0.334
K07C5.4	V	-	10350950	10350974	10351382	10351504	10350470	10350758	10351633	10351680	1	0.628
K07C5.4	V	-	10350950	10350974	10351382	10351419	10350470	10350758	10351633	10351680	1	1
K07C5.4	V	-	10350938	10351126	10351382	10351506	10350470	10350758	10351633	10351680	1	-0.001
K07C5.4	V	-	10350938	10351126	10351382	10351509	10350470	10350758	10351633	10351680	1	0
K07C5.4	V	-	10350938	10351126	10351382	10351410	10350470	10350758	10351633	10351680	1	0.001
K07C5.4	V	-	10350938	10351126	10351382	10351547	10350470	10350758	10351633	10351680	1	0
K07C5.4	V	-	10350938	10351126	10351382	10351552	10350470	10350758	10351633	10351680	1	0.001
K07C5.4	V	-	10350938	10351126	10351382	10351478	10350470	10350758	10351633	10351680	1	0.001
K07C5.4	V	-	10350938	10351126	10351382	10351550	10350470	10350758	10351633	10351680	1	0
K07C5.4	V	-	10350938	10351126	10351382	10351504	10350470	10350758	10351633	10351680	1	0
K07C5.4	V	-	10350938	10351126	10351382	10351419	10350470	10350758	10351633	10351680	1	0.001
K07C5.4	V	-	10350950	10351035	10351382	10351506	10350470	10350758	10351633	10351680	1	0.076
K07C5.4	V	-	10350950	10351035	10351382	10351509	10350470	10350758	10351633	10351680	1	0.376
K07C5.4	V	-	10350950	10351035	10351382	10351410	10350470	10350758	10351633	10351680	1	1
K07C5.4	V	-	10350950	10351035	10351382	10351547	10350470	10350758	10351633	10351680	1	0.129
K07C5.4	V	-	10350950	10351035	10351382	10351552	10350470	10350758	10351633	10351680	1	0.586
K07C5.4	V	-	10350950	10351035	10351382	10351478	10350470	10350758	10351633	10351680	1	1
[truncated: 795 more rows]

## Sheet: Alternative5'SpliceSite
Public Name	chr	strand	longExonStart_0base	longExonEnd	shortES	shortEE	flankingES	flankingEE	FDR	IncLevelDifference(N2- Hpl2)
[truncated: 13,158 more rows]

[truncated: 2 more sheets: Alternative3'SpliceSite, AlteredSplicing_Tdp-1andHPL-2]
